# Supplementary material for: The Evolutionary History of a DNA Methylase Reveals Frequent Horizontal Transfer and Within-Gene Recombination
Source: Genes (Basel). 2023 Jan 21;14(2):288. doi: 10.3390/genes14020288 (PMC9957025; doi:10.3390/genes14020288)
Supplement: Supplementary file 1 [file genes-14-00288-s001.zip]

Archive with 10 entries (10 files):
- .DS_Store
- Figure S1A Methylase phylogeny from compact alignmnent.treefile.pdf
- Figure S1B Methylase phylogeny from gappy alignment.treefile.pdf
- Figure S2 Model Confidence for AlphaFold Predicitons.pdf
- Pham_105558(05_18_2022).txt
- Pham_106461(05_18_2022).txt
- PopTart_63_AF_predicted_structure.pdb
- PopTart_63_AF_predicted_structure.py
- Taj_79_AF_predicted_structure.pdb
- Taj_79_AF_predicted_structure.py
