# Supplementary material for: The Evolutionary History of a DNA Methylase Reveals Frequent Horizontal Transfer and Within-Gene Recombination
Source: Genes (Basel). 2023 Jan 21;14(2):288. doi: 10.3390/genes14020288 (PMC9957025; doi:10.3390/genes14020288)
Supplement: Supplementary file 1 [file genes-14-00288-s001.zip › Pham_105558(05_18_2022).txt]

>ABCat_96
MTEHPVLIHLGDCRDILAELEDASVDSIVTDPPYELGFMGKKWDGSGIAFDVEMWEQCLRVLKPGGHLLAFGGSRTWHRLTVAIEDAGFEIRDSIAWLYGSGFPKSLDVSKAIDKAAGAEREVIGTRRAGITPSGGLVRNGVTEADKQRLVTAPSTDAAKLWQGWGTALKPAFEPIVVARKPLVGTVAANVLEYGTGALNIDACRIPASDKAKFPTGYSKATGDAFAQDAYSKSWTCGEDKNPGGRWPTNVVLDDTQAAELDAQTGIQKSGTAVQRNGGGQKIFGGIAGGENSAGARPDAGYNDEGGASRFFPVFKYQAKAPTKERPSYVNEDGNKVVHSTVKPLALMRWLVKLVTPPGGVVLDPFAGSGTTVEACLLEKFRCIAIENEPDYIPLIEQRLERSTSE
>Abidatro_46
MREAHYSNESVTLYAGDCLEVLRDLPDNSVDSVVTDPPYGLGNTTPALVAETVAAWLGGDREFIPEGRGFMGRPWDAFVPPVAVWDECLRVLKPGGHCLAFSGSRTLDLMTLGLRFAGFDIRDSIMWLYGSGFPKNRDVSAAMDSYLAGDRPESGAAPEVYEVTRFLKAARDAAGWTNRRIDEHFGTNGMAGHWTTQGSQPSVPSLRQWGELRDLLGFDDSAVLPLVERLCSTERPEDWGQGEGDADFLGSLKKNVEYSSAGGWGTALKPSFEPVVVARKPVIGSITANVGNFGTGAFNLAGCRTGEEGGEVGGRWPANVVLDESQAEELDRVSNEKPAQFFPVFRYEPKAPTSERPRVNGVSHPTVKPLELMRWLCRLVTPPGGVVLEPFAGSGTTLEAATLENFRAIGVERQPEYLPLIASRFDKPLEPVFDFGGLL
>Abrogate_58
MSNVDLRLGDCRDILTELEDNSVDAILTDPPYELGFMGKKWDGSGIAFDVEMWEQCLRVLKPGGHLLAFGGSRTWHRLTVAIEDAGFEIRDSIAWINGSGFPKSASIYKQTIKTLEERYGSARCDCLDPRDGQPDQRGIGVGPGRSEPRRVISDSESGWPKADAKVCSWCGLPDADWLASLEPLGTALKPSFEPIVVARKPLVGTVAANVLEHGTGALNIDACRIGTAQGRWPTNVVLDDAQAAELDAQSGISTSRAGKRNAPKDAGIFGAYAGNDPDRMGHDDSGGASRFFPVFKYQAKAPTKERPSYVNEDGTKVAHSTVKPLTLMRWLARLVCPPGGVILDPFAGSGTTVEACLLEGFDCIAIENEADYIPLIEHRISRSTT
>Acme_60
MRNVDLRLGDCRDILTELEDASVDAILTDPPYELGFMGKKWDGSGIAFDVEMWEQCLRVLKPGGHLLAFGGSRTWHRLAAAIEDAGFEIRDSIAWLYGSGFPKSLDVSKAVDGFVATGRSDSKALAEVNASRPGEATIRQASTNGHKGFVGSGDHGPREKRATPATDAAKQWQGWSTALKPAFEPIVVARKPLVGTVAANVLEHGTGALNIDACRTEYEQGGSLATNPSLRSGISGGNGGHIFPTETERRVVTPHASGRWPTNVVLDEAQAAELGEPQRFFPVFKYQAKAPTKERPSYVNEDGDKVAHSTVKPLTLMRWLARLVCPPGGVILDPFAGSGTTVEACLLEGFDCITIENEPEYIPLIEHRISRSTT
>Adahisdi_58
MRNVDLRLGDCRDILTELEDASVDAILTDPPYELGFMGKKWDNSGIAFDVEMWEQCLRVLKPGEHLLAFGGSRTWHRLTVAIEDAGFEIRDSIAWLYGSGFPKSLDVSKAIDKAAGAEREVIGTRRAGITPGGGLVRNGVTEADKQHLVTAPATEAARQWQGWGTALKPAFEPVVVARKPLVGTVAANVLEHGTGALNIDACRVGTADKLVRPEIQRHDNEVLGKGLGAGTQVEPGGRWPTNVVLDEVQAAELGEPQRFFPVFKYQAKAPTKERPGYVNEDGAKVAHSTVKPLTLMRWLARLVCPPGGVILDPFAGSGTTAEACLLEGFDCIAIENEADYIPLIEHRISRSTT
>Aeneas_62
MSNVDLRLGDCRDILTELEDASIDAILTDTPYELGFMGKKWDNSGIAFDVEMWEQCLRVLKPGGHMLAFGGSRTWHRLAVAIEDAGFEIRDSIAWLYGSGFPKSLDVSKAIDRAAGAEREVVGPNPRAGQQTPKRDTTTLGAFAGSPSTLTAPATDAAKQWQGWGTALKPAFEPIVVARKPLVGTVAANVLEHGTGALNIDACRIGDGSESQGPRDSSEPSATRRYTGRGAVNIAATPGPRGGSPSGRWPTNVVLDEAQAAELGESQRFFPVFKYQAKAPTKERPSYVNEDGAKVAHSTVKPLTLMRWLARLVCPPGGVILDPFAGSGTTVEACLLEGFDCIAIENEPDYIPLIEHRISRSTT
>Amelia_45
MRAPHYENESVTLYAGDCLEVLREMPDSSVDSVVTDPPYGLGNTSPALVAETLTAWVAGDREYIPEGRGFMGRPWDAFVPPVAVWDECWRVLKPGGHLLAFSGSRTLDLMSLGIRFAGFDIRDSIMWLYGSGFPKSRDVSEAMASYLAGDRPDSGQNPEVYRVTAFLKAARDAAGWTNRRIDELFGTNGMAGHWTTQGSQPSVPSLRQWDELRAQLGFDDGEIRPVVERLCSTERPEDWGAGDGEADFLGSLKKNVEYASAGDWGTALKPSFEPVVVARKAVVGSITANVGTFGTGAFNLAGCRTGDEIRVNRSAGNKPGGASLNMSADGMPEGVEGRQAAGRWPANVVLDESQAAELDKFSNEKPAQFFPVFRYEPKAPASERPRVNGVSHPTVKPLELMRWLCRLVTPPGGVVLEPFAGSGTTLEAAFLENFRAVGIERQPEYLPLIESRFSKTLEPVFDFGGLL
>Andrew_48
MREPHFFDDSATVYAGDCLEVLRELPDNSVDSVVTDPPYGLGNTTPALVAETVQAWLGGDREFIPEGRGFMGRPWDAFVPPVAVWDECLRVLKPGGHALVFTGSRTLDLMTLGLRFAGFDIRDSIMWMYGSGFPKSRDVSEAMGSYLAGERPEAGAPPEIYEVTSFLREARDAAGWTNKTIDGLFGTNGMAGHWTTGASQPAVPSLRQWDVLRERLGFDDAAIRPLVERLCSSERPEDWGTGEGDSDFLGSLKKNVEYASAGDWGTALKPAYEPVVVARKPVVGSITANVNAYGTGAFNVAGCRAGDEVRVNRAAGNKPGGASLNMSERGMPGDVESREAVGRWPSNVVLDEWQAAELDKTTAEKPAQFFPTFRYEPKAPTSERPKVNGVSHPTVKPLELMRWLCRLVTPPGGVVLEPFAGSGTTVEAAVLERFQCIAVERQPEYLPLIESRLSKPLEPVFDFGGLL
>Arcanine_61
MSNVDLRLGDCRDILTELEDDSVDSIVTDPPYELGFMSKKWDGSGIAFDVEMWEQCLRVLKPGGHLLAFGGSRTWHRLTVAIEDAGFEVRDSIAWLYGSGFPKSLNVSKAIDKAAGAEREVRQWQGWGTALKPAFEPIVVARKPLVGTVAANVLEHGTGALNIDACRIATDEDRSRPPRAANAIYGGGKGTNSTASESNPAGRWPTNVVLDETQAAELDKQSGNLPGGVTVRRNMHGQEQNANGIYGSRKRYASEDFTYGDSGGASRFFPVFKYQAKAPTRERPGYVNEDGAKVAHSTVKPLTLMRWLARLVCPPGGVILDPFAGSGTTVEACLLEGFDCIAIENEPEYIPLIEHRISRSTT
>Arib1_59
MTKPYYQDDQVTVFHGDCLHVLAELPDRSVDAVVCDPPYGIGFMGKEWDSGKSFFERKPAKRNTFDHVGGNHNPTDSADAARTRRVESQRFGQWSTQWAAECLRVLKPGGYLLAFGGSRTWHRLTVAIEDAGFEIRDSIAWLYGQGMPKSLDVSKAIDKAAGAEREVIGEQPDRWTNKGSVLNFATDRPQSSIPVTGDPATEAAWQWQGWGTALKPAFEPIVVARKPLAGTVAANVLGHGTGALNIDACRTEYEQGGSLATNPSLRSGISGGNGGHIFPTETGRRVVTPHASGRWPTNVVLDETQAAELDAQTGTLKSGLMRAGTKRAARDGAVYGRLDEDATPRDTYADSGGASRFFPVFRYEAKAPGAERPSANGVAHPTVKPLDLMRWLVRLVTPPNGVVLDPFAGSGTTAEACIHEHKRCITIEREADYLPLIVARLSKPIEVGFDFGDAAS
>Arlo_57
MSNVDLRLGDCRDILTELEDDSVDSIVTDPPYELGFMSKKWDGSGIAFDVEMWEQCLRVLKPGGHLLAFGGSRTWHRLTVAIEDAGFEVRDSIAWLYGSGFPKSLNVSKAIDKAAGAEREVRQWQGWGTALKPAFEPIVVARKPLVGTVAANVLEHGTGALNIDACRIGTAQGRWPTNVVLDDTQAAELDKQSGNLPGGVTVRRNMHGQEQNANGIYGSRKRYASEDFTYGDSGGASRFFPVFKYQAKAPTKERPSYVNEDGAKVAHSTVKPLTLTRWLARLVCPPGGVILDPFAGSGTTVEACLLEGFDCIAIENEPEYIPLIEHRISRSTT
>ArV1_70
MTPELTPEEAAAVAEALEIANEIQMPAPALHYTDENVTLWHGDCVEVLKTLPDNSVDAVVTDPPYGIRFMGKAWDGEDIEEMTRKRRESKPMPDGVGGPNGGYQSASTEAGRYNQTLTANQAFGEWCLEWTRECFRVLKPGGHILAFGGSRTWHRLASAVEDAGFEIRDSIAWLYGSGFPKSMDISKAIDKMRHESADKLKVTSWLADQADANNITRRMLDIAMGTSDMGGWWLSRLEHRCQVPTMEQIPRVLATLGVEAEDVPAEIQELIFELNGAKGTPGKAWLEREVVGTRETGDALGWLQSTGSITKTVDVTTAASEAAKQWEGWGTTLKPSFEPVVVGRKPMRLTTAANVVKHGTGGMNIAATRVGDEPRTNKGGSASSLHAVSRVEQGYRDTITECEGEASTVTGRWPTNVLLDDFTAELLNQQERDAAQFFPVFQYEAKAPASERPNVDGIQHPTVKPLDLMRWLIRLVTPPGGTVLEPFAGSGTTAEACVMEGMQCIAIERETDYLPLIRQRLEKPIEVALFQV
>Atcoo_55
MTKPYYQDDEVTLYHGDCVEVLRTLPDNSVDAVVTDPPYGLEFMGKDWDAPWRKTSASHARARERRAAELDDPVKGKYIRAGVNAYEAGQPFQQWCTQWAAECLRVLKPGGHMLAFGGSRTWHRLAAAIEDAGFEIRDSIAWLYGCLTDDVEVLTPTGWRRGIDVAVGDEVAQWNPVTGAITAAPVQRTYRAPWHGELVRFRNSDTDQLLTPNHRVWYRNNDHRGADGRAWREWSKYRVADAGSIGRRSPIRLPLAGEHNGPGVGGVDYAALLGWVWTEGGFDRSGSGVRIYQSSVNQQHCDTIAALLDRLTPHKRYDYQRTYKRRSGERHTYTASTWFLTGDVAERVRRDLPDKHPTYELLWRMTLDEKRAFIAAALDGDGSQSARGAWQFYQSDRADREWFATALSMVGWRGHVSDRPAPRTGGAVSVSQRADTTLTPKALRENAAEFYSGEVWCIGVPTGAFVARRHGLVFITGNSGFPKSLDVSKAIDKRRDDEEDIRRVCRWLRARIDDHPTETIRTIAERFGFHSRMVEHWAARDTDSQPTIPTLTQWDQLRDLLAFDDKFDAEVYRLNLRKGEPGEAWSDRPIVGTVTEWADRTNYALTSRDGLRRGEATNPVARRWQGWGTALKPAFEPIVVARKPLAGTVAANVLEHGTGALNIDACRIAATDKLTAGRRTRNAPIPGDDRTETGKGAMYAPGHQFYYVPNDAGRWPTNVVLDDAQAAELDAQSGVSVSRKGKPRAGANGDGWGMTATGAEYDDEGGASRFFPVFRYEAKAPGAERPSVVTTKLRLRADLTPEQVDHVVARLREAGVEID
>BaboJay_99
MTEHPVLIHLGDCRDILAELEDASVDSIVTDPPYELGFMGKKWDGSGIAFDVEMWEQCLRVLKPGGHLLAFGGSRTWHRLTVAIEDAGFEIRDSIAWLYGSGFPKSLDVSKAIDKAAGAEREVIGTRRAGITPGGGLVRNGVTEAEKQRLVTAPATDAARQWQGWGTALKPAFEPIVVARKPLAGTVAANVLEHGTGALNIDACRIPAGQDYRDKCASVVGLDSNRNGAAYGEWTGARTDSAREEGRWPTNVVLDDAQAAELDAQTGYQRDGTHVGRNRDGSAHTNEVYGARKNDTRDVGYGGGGGGSRFFPVFKYQAKAPTKERPSYVNEDGNKVAHNTVKPLALIRWLVKLVTPPGGVVLDPFAGSGTTVEACLLEKFRCIAIENEPDYIPLIEQRLERSTSE
>BaconJack_64
MRNVDLRLGDCRDILTELEDASIDAILTDPPYELGFMGKKWDNSGIAFDVEMWEQCLRVLKPGGHLLAFGGSRTWHRLTVAIEDAGFEIRDSIAWLYGSGFPKSLDVSKAIDKAGGESPQRQAEVLRNARTRAGLSRGEVAERIGCTPSSVRDWEEGRSRAVGRSLEWITPSPEYRDRLADLLGYTSDERRITGASTDRRGDGTVIGLGHSGVKYGTDASTEAAKQWQGWGTALKPSFEPIVVARKPLVGTVAANVLEHGTGAINIDACRIGDEVRTYGPSAAPGGNAVRLSGGDGRDAENARRYADMSKQRPPTTVSGRWPTNVVLDEAQAAELGEPQRFFPVFKYQAKAPTRERPGYVNEDGAKVAHSTVKPLTLMRWLARLVCPPGGVILDPFAGSGTTVEACLLEGFDCIAIENEADYIPLIEHRISRSTT
>BadStone_96
MTEHPVLIHLGDCRDILAELEDASVDSIVTDPPYELGFMGKKWDGSGIAFDVEMWEQCLRVLKPGGHLLAFGGSRTWHRLTVAIEDAGFEIRDSIAWLYGSGFPKSLDVSKAIDKAAGAEREVIGTRRAGITPSGGLVRNGVTEADKQRLVTAPSTDAAKLWQGWGTALKPAFEPIVVARKPLVGTVAANVLEYGTGALNIDACRIPASDKAKFPTGYSKATGDAFAQDAYSKSWTCGEDKNPGGRWPTNVVLDDTQAAELDAQTGIQKSGTAVQRNGGGQKIFGGIAGGENSAGARPDAGYNDEGGASRFFPVFKYQAKAPTKERPSYVNEDGNKVVHSTVKPLALMRWLVKLVTPPGGVVLDPFAGSGTTVEACLLEKFRCIAIENEPDYIPLIEQRLERSTSE
>BAKA_151
MNKVDIRPGDCRDVLASFPDASVDAILTDPPYELGFMGKKWDNSGIAFDVEMWEQCLRVLKPGGHLLAFGGSRTWHRLTVAIEDAGFEIRDSIAWLYGSGFPKSLDVSKAIDKRRDDEADIRRVCRWLRARIDDHPAETIRTIAERFGFHARMVEHWAARDTDSQPTLPTLTQWDQLRDLLEFDDELDAEVYRLNLRKGEPGEAWAGRPIVGTVTEWTDRTNYALTSRDGLRRGESTNPVALQWQGWGTALKPAFEPIVVARKPLVGTVAANVLKHGTGAINIDACRVGTADKLVRPEIRRHDNEVPGKGLGAGTQVEPGGRWPTNVVLDEVQAAELGEPQRFFPVFKYQAKAPAKERPSYVNEDGTKVAHSTVKPLTLVRWLARLVCPPGGVILDPFAGSGTTVEACLLEGFDCIAIENEADYIPLIEQRIERVGA
>Basilisk_44
MREAHYSNESVQLYAGDCLEVLRDLPDNSVDSVVTDPPYGLGNTTPALVAETVTAWLGGDREFIPEGRGFMGRPWDAFVPPVAVWDECLRVLKPGGHCLAFSGSRTLDLMTLGLRFAGFDIRDSIMWLYGSGFPKNRDVSDAMAAYLAGDVREVGAAPEVYEVTRFLKAARDAAGWTNRRIDEHFGTNGMAGHWTTQGSQPSVPSLRQWDELRDLLGFDDSTVRPLVERLCSTERPEDWGQGAGDEDFLGSLKKNVEYASAGGWGTALKPAFEPVVVARKPVIGSITANVGNFGTGAFNLAGCRTGEEGGEVGGRWPANVVLDESQAAELDRVSNEKPAQFFPVFRYEPKAPTSERPRVNGVSHPTVKPLELMRWLCRLVTPPGGVILEPFAGSGTTLEAAALENFRAIGIERQPEYLPLIASRFDKPLEPVFDFGALL
>Batiatus_72
MNHPYYQDDQVTLYHGDCLHVLAELPDRSVDAVVCDPPYELGFMGRKWDGSGIAFDVEMWEQCLRVLKPGGHLLAFGGSRTWHRLTVAIEDAGFEIRDSIAWLYGQGMPKSLDVSKAIDKAAGAKREALGTAVYGDGHVQRSSESIGYGGCDPSADTRIVTAPATDAARQWQGWGTSLKPSFEPVVVARKPLVGTVAANVLEHGTGALNIDACRIEAKGRPHIASASEASAGVYGNGLNGSKAIGTTDLGRWPTNVVLDDTQAAELDAQTGITISRKGKPRTGANGHGWGMTATGAEYDDEGGASRFFPVFRYEAKAPGAERPSYVNEDGAKVAHNTVKPLDLMRWLVRLVTPPNGVVLDPFAGSGTTAEACIHEHKRCITIEREADYLPLIVARLSKPIEVGFDFGDAAS
>Bench_102
MTEHPVLIHLGDCRDILAELEDASVDSIVTDPPYELGFMGKKWDGSGIAFDVEMWEQCLRVLKPGGHLLAFGGSRTWHRLTVAIEDAGFEIRDSIAWLYGSGFPKSLDVAKAIDKAGGESPQRQAEVLRNARTRAGLSRDEVAERIGCTPSSVRDWEEGRSRAVGRSLEWITPSPAYRDRLADLLGYTSDERRITGASTDRRGDGTVIGLGHSGVKYGTDASTEAAKQWQGWNTALKPAFEPIVVARKPLVGTVAANVLEHGTGALNIDACRIEYEQGGSLATNPSLRSGISGGNGGHIFPTETGRRVVTPHASGRWPTNVVLDEAAAAALDEQSGTLKSGLMRAGTKRAARDGAVYGRLDEDATPRDTYADSGGASRFFPVFKYQAKAPTKERPSYVNEDGNKVAHSTVKPLALMRWLVKLVTPPGGVVLDPFAGSGTTVEACLLEKFRCIAIENEPDYIPLIEQRLERSTSE
>BigMau_60
MRNVDLRLGDCRDILTELEDNSVDSIVTDPPYGLEFMGKEWDRLGDIGKASHQGFTDGSGFKGFKLPASYNASANVKCQRCSRWRFDHIGRKCECAEPQWPNVRAQQGRTMQEWHHQWAAECLRVLKPGGHLLAFGGSRTWHRLTVAIEDAGFEIRDSIAWLYGSGFPKSLNVSKAIDKAAGAEREVRQWQGWSTALKPSFEPIVVARKPLVGTVAANVLEHGTGALNIDACRIGDGSESQGPRDSSEPSATRRYTGSGAVNIAATPGPRGGSPSGRWPTNVVLDDTQAAELDKQSGNLPGGVTVRRNMHGQEQNANGIYGSRKRYASEDFTYGDSGGASRFFPVFKYQAKAPTKERPKVDGVAHPTVKPLELMRWLVKLVTPPGGVVLDPFAGSGTTVEACLVEGFDCIAIENEADYIPLIEHRISRSTT
>BigNuz_55
MSIHYRDEQVTLHHGDCLDVLAQLPDASVDAVVTDPPYGIRFMGKAWDGADIEERTQRGREVCPMPAGKGGPQGGYRSRAAEAGRYDLSANAAFGEWCEQWAGECLRILKPGGYMLAFGGSRTWHRLASAIEDAGFEVRDSIAWLFGSGFPKSLDVSKAIDKRRDDEEDIRRVCRWLRARIDDHPAETIRTIAERFGFHARMVEHWAARDTDSQPTLPTLTQWDQLRDLLEFDDELDAEVYRLNLRKGEPGEAWADRPIVGTVTEWADRTNYALTSRDGLRRGESTNPVALQWQGWGTALKPAFEPIVVARKPLQGTVAANVLEHGTGALNIDACRVPTSDALVRPMELGRWPTNVVLDEVQAAELDAQTGTLTSGKLLPHHADNGKESGTLGAYKGAPGRESYGDSGGASRFFPVFRYEAKAAGAERPSVNGVAHPTVKPLDLMRWLVRLVTPPNGVVLDPFAGSGTTAEACIHEHKRCITVEREAEYLPLIVARLSKPITVGFDFGEPA
>BilboSwaggins_Draft_98
MTEHPVLIHLGDCRDILAELEDASVDSIVTDPPYELGFMGKKWDGSGIAFDVEMWEQCLRVLKPGGHLLAFGGSRTWHRLTVAIEDAGFEIRDSIAWLYGSGFPKSLDVSKAIDKAAGAEREVIGTRRAGITPSGGLVRNGVTEADKQRLVTAPATDAARQWEGWGTALKPSFEPVVVARKPLVGTVAANVLEHGTGALNIDACRIEYEQGGSLATNPSLRSGISGGNGGHIFPTETGRRVVTPHASGRWPTNVVLDEAAAAALDEQSGTLKSGLMRAGTKRAARDGAVYGRLDEDATPRDTYADSGGASRFFPVFKYQAKAPTKERPSYVNEDGNKVAHSTVKPLALMRWLVKLVTPPGGVVLDPFAGSGTTVEACLLEKFRCIAIENEPDYIPLIEQRLERSTSE
>Bircsak_58
MRNVDLRLGDCRDILTELEDASVDSIVTDPPYELGFMGKKWDGSGIAFDVEMWEQCLRVLKPGGHLLAFGGSRTWHRLTVAIEDAGFEIRDSIAWLYGSGFPKSLDVSKAIDKRPGVGRHAEFATELKAARRTAGYTNSFDVAEKVTGRRTGAVANWEKYQWPEARWWPALRDLLGMDAKWDGVIAEAQREVVGTRQHGRNSLMGGLEGRGTLAESLLTEASTDAAKQWQGWGTALKPAFEPIVVARKPLSGTVAANVLEHGTGALNIDACRIATDEDRSRPPRAANAIYGGGNGTNSTASESNPAGRWPTNVVLDEAQAAELDAQTGITISRKGKPRTGANGHGWGMTATGAEYDDEGGASRFFPVFKYQAKAPTKERPSYVNEDGTKVAHSTVKPLTLMRWLARLVCPPGGVILDPFAGSGTTVEACLLEGFDCIAIENEPDYIPLIEHRISRSTT
>Bob3_58
MRNVDLRLGDCRDILTELEDNSVDSIVTDPPYGLEFMGKEWDRLGDIGKASHQGFTDGSGFKGFKLPASYNASANVKCQRCSRWRFDHIGRKCECAEPQWPNVRAQQGRTMQEWHHQWAAECLRVLKPGGHLLAFGGSRTWHRLTVAIEDAGFEIRDSIAWLYGSGFPKSLNVSKAIDKAAGAEREVRQWQGWSTALKPSFEPIVVARKPLVGTVAANVLEHGTGALNIDACRIGDGSESQGPREPSATRRYTGSGAVNIAATPGPRGGSPSGRWPTNVVLDDTQAAELDKQSGNLPGGVTVRRNMHGQEQNANGIYGSRKRYASEDFTYGDSGGASRFFPVFKYQAKAPTKERPKVDGVAHPTVKPLELMRWLVKLVTPPGGVVLDPFAGSGTTVEACLVEGFDCIAIENEADYIPLIEHRISRSTT
>Bobi_73
MSDRNHPYYQDDQVTLYHGDCLHVLAELPDRSVDAVVCDPPYELEFMGKKWDGSGIAFDVEMWKQCLRVLKPGGHLLAFGGSRTWHRLASAIEDAGFEIRDSIAWLYGCLTADTEVLTDSGWKLGIDVTEGDLVAQWDSETDQITLAPVQQVFRAPWDGPMRILRNADTDQVLTPNHRVYHRPAQRKMVSGKRRRWFDNQWQVAEAADLSTWNPVQLPVAGHHEGSGIGGDDYAALLGWVWTEGGFDPSGTGVRIYQSSVNADKVAEIAALMDRIGAHKRYDRERTYRGRVYTETMWFISGELAERVRADLPGKRPTYDLLWRMTGSEKLALLRAAMLGDGSGWGTRSQQFHQKYEDDLVWLQTLLTLVGRSGKVAMRPDRQCGALYLRDRATTELQARHLRDHIEHYTGEVWCVKVPTGAFVARRNGKVFITGNSGFPKSLDVSKAIDKAAGAEREVIGEQPDRWTNKGSVLNFATDRPQSSIPVTGDPATEAARQWQGWGTSLKPSFEPVVVARKPLVGTVAANVLEHGTGALNIDACRVPARDGYNGNAVTQGVNTAKTSYAPAVRRQVFAPHASGRWPTNVVLDEAQAAELDAQTGVSVSRKGKPRAGANGDGWGMTATGAEYDDEGGASRFFPVFRYESKAPSEERPSVVTTKLRLRADLTPEQVDHVVARLREAGVEID
>Bogie_57
MSIHYRDDQVTVHHGDCLDVLTELPDASVDAVVTDPPYGLEFMGKEWDAPWRKTSASHARARERRAAELDDPVKGKYIRAGVNAYEAGQPFQQWCTQWAAECLRVLKPGGHMLAFGGSRTWHRLAAAIEDAGFEVRDSIAWLYGSGFPKSLDVSKAIDKAAGAEREQVPATGGLHNNANLNDDGWSKIGSSTPMMDGPSPATPEAAQWQGWGTALKPAFEPIVVARKPLQGTVAANVLDHGTGALNIDACRVGDEVRVNPPGSTNPRVAMGDGWRADAEARIAEGRWPTNVVLDEAQAAELDAQTGTLSSGKMYPTHTTAGRQVYGQNAAGGYVTSETYGDSGGASRFFPVFRYEAKAPGAERPSVVTTKLRLRADLTPEQVDHVVARLREAGVEID
>Boilgate_58
MSVYYADDRVTLYHGDCLDVLAELPECSVDSVCTDPPYGLEFMGKDWDAPWRESDVNADAGFKGGGISATRKLPSYTGSTNPKCLNCKGTRRGRRDGTAKVRVCLCPDGGEFPNYRAVEMRAFQQWCEQWASECLRVLKPGGHLLAFGGTRTWHRLACAIEDAGFEIRDSIAWLYGSGFPKSLNVSRAVDKFRATGISRELTDDEAKFCAWIQNESGLTEKQAKRLGCYRFLTGEVEVTNTAAQHKPPVWARRVMVPTAKAWEKIKAELDVTPPDWVEELVKNPPKEIELPHLDALHHKEWRDGQGTEGANEWAGWGTALKPAFEPIVFARKPLAFGTVAENVVNHGTGALNIDACRVDSEPRRIENYASTGPQGCISHGHGGGEGHAGRERTARIETAGRWPTNVVLDEAAAAELDEQTGVSRSRDNQGGASRFFPVFRYQAKAPKRERPTYTTDDGKKIAHPTVKPLELMRWLIRLVTPPGGVVLEPFAGSGTTVEAAILEHVRCIAIEREADYLPLVTARLTKPMEAGFDFEVTP
>Briton15_62
MSNVDLRLGDCRDILTELEDASVDSIVTDPPYELGFMGKKWDGSGIAFDVEMWEQCLRVLKPGGHLLAFGGSRTWHRLTVAIEDAGFEVRDSIAWLYGSGFPKSASIYKQTIKTLEERYGSARCDCLDPRDGQPDRDGIGRESWPAARTSREPGEVSANKAGAANVSVEQGGDLSGVRELWQSDTQEAEGSTAVEEPVLLAGVRERGAEEARHGHASVRGRLEDNSSQDSEQGQGLSVLREDTGGKRQSVACASPDPVQVRGGQPAGESGGPVRLVPSSDRGADQRGIGVDPGRSEPRRVISDSESGWPKADAKVCSWCGLPDADWLASLEPLGTALKPAFEPIVVARKPFKGTVAANVLEHGTGALNIDACRIEYEQGGSLATNPSLRSGISGGNGGHIFPTETGRRVVTPHASGRWPTNVVLDDTQAAELDKQSGNLPGGVTVRRNMHGQEQNANGIYGSRKRYASEDFTYGDSGGASRFFPVFKYQAKAPTKERPSYVNEDGAKVMHSTVKPLTLMRWLARLVCPPGGVILDPFAGSGTTVEACLVEGFDCIAIENEADYIPLIEHRISRSTT
>Bruin_96
MTEHPVLIHLGDCRDILAELEDASVDSIVTDPPYELGFMGKKWDGSGIAFDVEMWEQCLRVLKPGGHLLAFGGSRTWHRLTVAIEDAGFEIRDSIAWLYGSGFPKSLDVSKAIDKAAGAERGAIAAPATEAAQQWQGWGTALKPAFEPIVVARKPLAGTVAANVLEHGTGALNIDACRIGTAQGRWPTNVVLDDTQAAELDAQTGYQRDGTHVGRNRDGSAHTNEIYGARKNDTRDVGYGGGGGGSRFFPVFKYQAKAPTKERPGYVNEDGNKVAHSTVKPLALMRWLVKLVTPPGGVVLDPFAGSGTTVEACLLEKFRCIAIENEPDYIPLIEQRLERSTSE
>Brusacoram_55
MTKPYYQDDEVTLYHGDCVEVLRTLPDNSVDAVVTDPPYGLEFMGKDWDAPWKRADALAAGRMRRENLGDVETGIAEGTDPSHPFGDGRTRVRYGAGGAAAPAFQTWCTEWAAECLRVLKPGGHLLAFGGTRMWHRLAAAIEDAGFEIRDSIAWLYGSGFPKSLDVSKAIDKRRDDEEDIRRVCRWLRARIDDHPTETIRTIAERFGFHSRMVEHWAARDTDSQPTIPTLTQWDQLRDLLAFDDKFDAEVYRLNLRKGEPGEAWSDRPIVGTVTEWADRTNYALTSRDGLRRGEATNPVARRWQGWGTALKPAFEPIVVARKPLAGTVAANVLEHGTGALNIDACRIAATDKLTAGRRTRNAPIPGDDRTETGKGAMYAPGHQFYYVPNDAGRWPTNVVLDDAQAAELDAQSGVSVSRKGKPRAGANGDGWGMTATGAEYDDEGGASRFFPVFRYEAKAPGAERPSVVTTKLRLRADLTPEQVDHVVARLREAGVEID
>Brynnie_43
MREAHYSNESVTLYAGDCLEVLRDLPDNSVDSVVTDPPYGLGNTTPALVAETVTAWLGGDREFIPEGRGFMGRPWDAFVPPVAVWDECLRVLKPGGHCLAFSGSRTLDLMTLGLRFAGFDIRDSIMWLYGSGFPKNRDVSDAMAAYLAGDVREVGAAPEVYEVTRFLKAARDAAGWTNRRIDEHFGTNGMAGHWTTQGSQPSVPSLRQWDELRDLLGFDESTVRPLVERLCSTERPEDWGQGAGDEDFLGSLKKNVEYASAGGWGTALKPAFEPVVVARKPVIGSITANVGNFGTGAFNLAGCRTGEEGGEVGGRWPANVVLDESQAAELDRVSNEKPAQFFPVFRYEPKAPTSERPRVNGVSHPTVKPLELMRWLCRLVTPPGGVILEPFAGSGTTLEAAALENFRAIGIERQPEYLPLIASRFDKPLEPVFDFGALL
>Buck_100
MTDHPVLIHLGDCRDILAELEDASVDSIVTDPPYELGFMGKKWDGSGIAFDVEMWEQCLRVLKPGGHLLAFGGSRTWHRLTVAIEDAGFEIRDSIAWLYGSGFPKSLDVSKAIDKAAGAEREVIGTRRAGITPSGGLVRNGVTEADKQRLVTAPATDAARQWEGWGTALKPSFEPVVVARKPLVGTVAANVLEHGTGALNIDACRIATDEDRSRPPRAANAIYGGGNGTNSTASESNPAGRWPTNVVLDEAQAAELDAQTGITISRKGKPRTGANGHGWGMTATGAEYDDEGGASRFFPVFKYQAKAPTKERPSYVNEDGNKVAHSTVKPLALMRWLVKLVTPPGGVVLDPFAGSGTTVEACLLEKFRCIAIENEPDYIPLIEQRLERSTSE
>Bunnies_58
MTKPYYQDDEVTLYHGDCLDVLAELPDRSVDAVITDPPYGIRFMGKAWDGADIEKRTQRGREVCPMPAGKGGPQGGYRSRAAEAGRYDLSANAAFGEWCEQWVSECLRILKPGGYMLVFGGSRTWHRLACAVEDAGFEVRDSIAWLYGSGFPKSLDVSKAIDKAAGAEREATGTARGHVPTDGGNFDDDNYQWRAVYERKDNPATDAAKQWQGWGTALKPAFEPIVVARKPLVGTVAANVLEHGTGALNIDACRVGTQGGGSTCPGGDACSCTNKVFGGTKHPARRDGEFGRWPTNVVLDDAQAAELDAQTGTLSSGKMYPTHTTAGRQVYGQNAAGGYVTSETYGDSGGASRFFPVFRYEAKAPGAERPSVVTTKLRLRADLTPEQVDHVVARLREAGVEID
>Burton_59
MSNVDLRLGDCRDILTELEDNSVDSIVTDPPYELGFMGKKWDGSGIAFDVEMWEQCLRVLKPGGHLLAFGGSRTWHRLTVAIEDAGFEIRDSIAWLYGSGFPKSLDVSKAIDKAGGVSPQRQAEVLRNARTRAGLSRDEVAAQIGCTPSSVRDWEEGRARAVGRPIEWITPSQEYRDRLADLLGYSSDERSITGATIDRRGDGTVIGLGHSGVTYGEASTDAAKQWQGWGTALKPAFEPIVVARKPLAGTVAANVLEHGTGALNIDACRIGDGSESQGPRDSSEPSATRRYTSSGAVNIASTPGPRGGSPSGRWPTNVVLDDTQAAELDKQSGNLPGGVTVRRNMHGQEQNANGIYGSRKRYASEDFTYGDSGGASRFFPVFKYQAKAPAKERPSYVNEDGAKVAHSTVKPLTLMRWLARLVCPPGGVILDPFAGSGTTVEACLLEGFDCIAIENEPEYIPLIEHRISRSTT
>Cactus_103
MALRQRVPEVARRIEAIDKAAGAEREVIGTRRAGITPSGGLVRNGVTEADKQRLVTAPSTDAAKLWQGWGTALKPAFEPIVVARKPLVGTVAANVLEYGTGALNIDACRIPASDKAKFPTGYSKATGDAFAQDAYSKSWTCGEDKNPGGRWPTNVVLDDTQAAELDAQTGIQKSGTAVQRNGGGQKIFGGIAGGENSAGARPDAGYNDEGGASRFFPVFKYQAKAPTKERPSYVNEDGNKVVHSTVKPLALMRWLVKLVTPPGGVVLDPFAGSGTTVEACLLEKFRCIAIENEPDYIPLIEQRLERSTSE
>Camster_54
MSIHYRDDQVTVHHGDCLDVLTELPDASVDAVVTDPPYGLEFMGKEWDAPWRKTSASHARARERRAAELDDPVKGKYIRAGVNAYEAGQPFQQWCTQWAAECLRVLKPGGHMLAFGGSRTWHRLAAAIEDAGFEVRDSIAWLYGSGFPKSLDVSKAIDKAAGAEREQVPATGGLHNNANLNDDGWSKIGSSTPMMDGPSPATPEAAQWQGWGTALKPAFEPIVVARKPLQGTVAANVLDHGTGALNIDACRVGDEVRVNPPGSTNPRVAMGDGWRADAEARIAEGRWPTNVVLDEAQAAELDAQTGTLSSGKMYPTHTTAGRQVYGQNAAGGYVTSETYGDSGGASRFFPVFRYEAKAPGAERPSVVTTKLRLRADLAPEQVDHVVARLREAGVEID
>Carlyle_58
MSLDIRIGDCRDALAEMEYASVDSIITDPPYELGFMGKKWDGSGIAFDVEMWEECLRVLKPGGHLFAFGGSRTWHRLAAAIEDAGFEIRDSIAWLYGSGFPKSLDVSKAIDKAGGVSPQRQAEVLRNARTRAGLSRDEVAAQIGCTPSSVRDWEEGRARAVGRPIEWITPSQEYRDRLADLLGYSSDERSITGATIDRRGDGTVIGLGHSGVTYGEASTDAAKQWQGWGTALKPAFEPIVVARKPLAGTVAANVLEHGTGALNIDACRIATTDDLNGGAYAKTGNRAVSGSLSPTGMNVPGKTVGKEFEQPSGRWPTNVVLDDAQAAELGEPQKFFPVFKYQAKAPTKERPGYVKEDGTKVAHPTVKPVALMRWIAKLSTPPGGVVLDPFAGSGATAEACILEGFKCIAIEKEPDYIPLIEQRRVRAVSAT
>Chipper1996_83
MTLCDPCQALYDGWLEYKKPAKGWVTLNSPERSAETRRSQIQDTRNLQRQQLDGIRETCRRKHQESEPMTSELTAEESQAVAEALAIANDGVMPAPSLHYEDSNVKLWHGDCVEVLKTLPDNSVDAVVTDPPYGIRFMGKAWDGDDIEEMTRKRRESAPMPDGVGGPNGGYQSASTEAGRYNQTLTANQAFGEWCLEWTRECFRVLKPGGHILAFGGSRTWHRLASAVEDAGFEIRDSIAWLYGSGFPKSMDISKAIDKMRHESADKLKVTSWLADQAEANNITRRMLDIAMGTSDMGGWWLSRIEHRCQIPTMEQIPRVLATLGIEAEDVPAEIQELIFELNGAKGTPGKAWLEREVVGTRETGDALGWLQQSGSTTKTVDVTTAASDAAKQWEGWGTTLKPSFEPMVVGRKPMRLTTAANVLKHGTGGMNIAATRVGNEPRTNKGGSASSLHAVSRVEQGYRDTVTASEGVESMVNGRWPTNVLLDDFTADLLNQQERDAAQFFPVFKYNPKAPASERPSYKKDGGGVHVLAAMRCTECGKQDLSGSRCECENPKWVREGGDKVMHPTVKPLDLMRWCIRLITPPGGIILEPFAGSGTTAEAAVMEGMQCIAIEREADYLPLIRQRLEKPIEVALFQV
>Chocolat_82
MTLCDPCQALYDGWLEYKKPAKGWVTLNSPERSAETRRSQIQDTRNLQRQQLDGIRETCRRKHQESEPMTSELTAEESQAVAEALAIANDGVMPAPSLHYEDSNVKLWHGDCVEVLKTLPDNSVDAVVTDPPYGIRFMGKAWDGDDIEEMTRKRRESAPMPDGVGGPNGGYQSASTEAGRYNQTLTANQAFGEWCLEWTRECFRVLKPGGHILAFGGSRTWHRLASAVEDAGFEIRDSIAWLYGSGFPKSMDISKAIDKMRHESADKLKVTSWLADQAEANNITRRMLDIAMGTSDMGGWWLSRIEHRCQIPTMEQIPRVLATLGIEAEDVPAEIQELIFELNGAKGTPGKAWLEREVVGTRETGDALGWLQQSGSTTKTVDVTTAASDAAKQWEGWGTTLKPSFEPMVVGRKPMRLTTAANVLKHGTGGMNIAATRVGNEPRTNKGGSASSLHAVSRVEQGYRDTVTASEGVESMVNGRWPTNVLLDDFTADLLNQQERDAAQFFPVFKYNPKAPASERPSYKKDGGGVHVLAAMRCTECGKQDLSGSRCECENPKWVREGGDKVMHPTVKPLDLMRWCIRLITPPGGIILEPFAGSGTTAEAAVMEGMQCIAIEREADYLPLIRQRLEKPIEVALFQV
>ChosenOne_99
MTEHPVLIHLGDCRDILAELEDASVDSIVTDPPYELGFMGKKWDGSGIAFDVEMWEQCLRVLKPGGHLLAFGGSRTWHRLTVAIEDAGFEIRDSIAWLYGSGFPKSLDVSKAIDKAAGAEREVRQWQGWGTALKPAFEPIVVARKPLVGTVAANVLEHGTGALNIDACRIEAKGRPHIASASEASAGVYGNGLNGSKAIGTTDLGRWPTNVVLDDTQAAELDAQTGITISRKGKPRTGANGHGWGMTATGAEYDDEGGASRFFPVFKYQAKAPTKERPSYVNEDGTKVAHNTVKPLALMRWLVKLTTPPGGVVLDPFAGSGTTVEACLLEKFRCIAIENEPDYIPLIEQRLERSTSE
>ChotaBhai_99
MTDHPVLIHLGDCRDILAELEDASVDSIITDPPYELGFMGKKWDGSGIAFDVEMWEQCLRVLKPGGHLLAFGGSRTWHRLTVAIEDAGFEIRDSIAWLYGSGFPKSLDVSKAIDKAAGAEREVIGKSARHVSGKPGQRTEGLNGSSTFSESVGMGAYLTAPATDAAKQWQGWGTALKPAFEPIVVARKPLVGTVAANVLEHGTGALNIDACRTEYEQGGSLATNPSLRSGISGGNGGHIFPTETGRRVVTPHASGRWPTNVVLDEAQAAELDAQTGTLSSGKMYPTHTTAGRQVYGQNAAGGYVTSETYGDSGGASRFFPVFKYQAKAPTKERPSYVNEDGNKVAHNTVKPLALIRWLVKLVTPLGGVVLDPFAGSGTTVEACLLEGFDCIAIENEPDYIPLIEQRLERSTSE
>Chubster_83
MTLCDPCQELYNGWLDYQQPATGWVHLNNEARSLEARSARIQDTRNLQKQQLDGIRETCRRKHQESEPVEPVTDLIPEEIPMPAPALHYEDTNVKLWHGDCVEVLKTLPDNSVDAVVTDPPYGIRFMGKAWDGDDIEEMTRKRRESAPMPDGVGGPNGGYQSASTEAGRYNQTLTANQAFGEWCLEWTRECFRVLKPGGHILAFGGSRTWHRLASAVEDAGFEIRDSIAWLYGSGFPKSLDISKAIDKMRHESADKLKVTSWLADQAEANNITRRMLDIAMGTSDMGGWWLSRIEHRCQIPTMEQIPRVLATLGIEAEDVPAEIQELIFELNGAKGTPGKAWLEREVVGTRETGDALGWLQQSGSTTKTVDVTAAASDAAKQWEGWGTTLKPSFEPMVVGRKPMRLTTAANVLKHGTGGMNIAATRVGNEPRTNKGGSASSLHAVSRVEQGYRDTVTASEGVESMVNGRWPTNVLLDDFTADLLNQQERDAAQFFPVFKYNPKAPASERPSYKKDGGGVHVLAAMRCTECGKQDLSGSRCECENPKWVREGGDKVMHPTVKPLDLMRWCIRLITPPGGIILEPFAGSGTTAEAAVMEGMQCIAIEREADYLPLIRQRLEKPIEVALFQV
>Cjw1_100
MVARKPLVGTVAANVLEHGTGALNIDACRIEYEQGGSLATNPSLRSGISGGNGGHIFPTETGRRVVTPHASGRWPTNVVLDEAAAAALDEQSGTLKSGLMRAGTKRAARDGAVYGRLDEDATPRDTYADSGGASRFFPVFKYQAKAPTKERPSYVNEDGNKVAHSTVKPLALMRWLVKLVTPPGGVVLDPFAGSGTTVEACLLEKFRCIAIENEPDYIPLIEQRLERSTSE
>Clown_11
MSEPYYSDDLVTLYHGDCLEVMRELPDGSVDSIVTDPPYGLGFMGREWDSLPPGREWADECLRVLKPGGHLLAFGGTRTWHRLAVAAEDAGFEIRDSIAWLYGSGFPKSLDVSKAIDRAAGAEREVVGPSPFAARKPNGSAGVSSVGLSSTPGLDLTAPATPEAERWAGWGTALKPAFEPVVVGRKPLAGTVAQNVLEHGTGVLNIDGCRVSTQGEKTARPPLSTNKHEGWQRPWNADDDARRRVSAHREEMHDKRDNLGRWPTNVVLDESQADVLDEQSGDRPGMKPGVLRRGATTGRSIGGDSAGTAEPQDAVTGYGDSGGASRFYPTFRYEAKAPTSERPNVDGVQHPTVKPLDLMRWLVRLVTPPNGVVLEPFAGSGTTAEACVHEHKRCIAIEREADYLPLIVSRLTKPIEMGFDFGSLA
>Colucci_85
MTNDTPIFPLSDAEIQEAYAPELHYQDSHVTLWHGDCVDVLKTLPDNSVDAVVTDPPYGIRFMGKAWDGEDIEEMTRKRRESKPMPDGAGGPNGGYQSASTEAGRYNQTLTANQAFGEWCLEWTRECFRVLKPGGHILAFGGSRTWHRLASAVEDAGFEIRDSIAWLYGSGFPKSMDISKAIDKMRHESADKLKVTSWLADQADANNITRRMLDIAMGTSDMGGWWLSRLEHRCQVPTMEQIPRVLATLGVEAEDVPADIQELIFELNGAKGTPGKAWLEREVIGTRETGDALGWLQSTGSITKTVDVTTAASDAAKQWEGWGTTLKPSFEPVVVGRKPMRLTTAANVLKHGTGGMNIAATRVGDELRTNSAGGVSSLHAVSRVEQGYRENVSECEGEASSVNGRWPTNVLLDDFTAELLDAQERDASQFFPIFRYEAKAPASERPNVDGTMHPTVKPLDLMRWLIKLVTPPGGTVLEPFAGSGTTAEACVMENMHCIAIEREADYLPLIRHRLEKPIEVALFNV
>Conboy_80
MTLCDPCQELYNGWLDYQQPATGWVHLNNEARSLEARSARIQDTRNLQKQQLDGIRETCRRKHQESEPVEPVTDLIPEEIPMPAPSLHYEDSNVKLWHGDCVEVLKTLPDNSVDAVVTDPPYGIRFMGKAWDGDDIEEMTRKRRESAPMPDGVGGPNGGYQSASTEAGRYNQTLTANQAFGEWCLEWTRECFRVLKPGGHILAFGGSRTWHRLASAVEDAGFEIRDSIAWLYGSGFPKSMDISKAIDKMRHESADKLKVTSWLADQAAANNITRRMLDIAMGTSDMGGWWLSRIEHRCQIPTMEQIPRVLATLGIEAEDVPAEIQELIFELNGAKGTPGKAWLEREVVGTRETGDALGWLQSTGSTTKTVDVTAAASDAAKQWEGWGTTLKPSFEPMVVGRKPMRLTTAANVLKHGTGGMNIAATRVGNEPRTNKGGSASSLHAVSRVEQGYRDTVTASEGVESMVNGRWPTNVLLDDFTADLLNQQERDAAQFFPVFKYNPKAPASERPSYKKDGGGVHVLAAMRCTECGKQDLSGSRCECENPKWVREGGDKVMHPTVKPLDLMRWCIRLITPPGGIILEPFAGSGTTAEAAVMEGMQCIAIEREADYLPLIRQRLEKPIEVALFQV
>Contagion_95
MTEHPVLIHLGDCRDILAELEDASVDSIVTDPPYELGFMGKKWDGSGIAFDVEMWEQCLRVLKPGGHLLAFGGSRTWHRLTVAIEDAGFEIRDSIAWLYGSGFPKSLDVSKAIDKAAGAEREVIGTRRAGITPSGGLVRNGVTEADKQRLVTAPSTDAAQQWQGWGTALKPAFEPIVVARKPLAGTVAANVLEHGTGALNIDACRIGTAQGRWPTNVVLDEAQAAELDAQTGYQRDGTHVGRNRDGSAHTNEIYGARKNDTRDVGYGGGGGGSRFFPVFKYQAKAPTKERPGYVNEDGNKVAHSTVKPLALMRWLVKLVTPPGGVVLDPFAGSGTTVEACLLEKFRCIAIENEPDYIPLIEQRLERSTSE
>Cookies_96
MTEHPVLIHLGDCRDILAELEDASVDSIVTDPPYELGFMGKKWDGSGIAFDVEMWEQCLRVLKPGGHLLAFGGSRTWHRLTVAIEDAGFEIRDSIAWLYGSGFPKSLDVSKAIDKAGGNPLAFRQFASAYADAIDASPLTHSDIDRALGIKSSSCYWARQDHRGGLPPRHHWESVCALIDIPAELVELYDEAERTDRAVTGYGDNQVFSVTRHVLNPGTPVTEAAKQWQGWGTALKPAFEPIVVARKPLVGTVAANVLEHGTGALNIDACRIGTAQGRWPTNVVLDEAQAAELDAQTGYQRDGTHVGRNRDGSAHTNEIYGARKNDTRDVGYGGGGGGSRFFPVFKYQAKAPTKERPSYVNEDGNKVAHNTVKPLALIRWLVKLVTPPGGVVLDPFAGSGTTVEACLLEGFDCIAIENEPDYIPLIEQRLERSTSE
>Coral_45
MREAHYSNESVTLYAGDCLEVLRELPAASVDSVVTDPPYGLGNTTPALVAETVTAWLGGDREFIPEGRGFMGRPWDAFVPPVAVWDECLRVLKPGGHLLAFSGSRTLDLMSLGIRFAGFDIRDSIMWLYGSGFPKSRDVSEAMGSYLAGDRPESGQNPEVYRVTAFLKAARDAAGWTNRRIDELFGTNGMAGHWTTQGSQPSVPSLRQWDELRAELGFDDGEIRPVVERLCSTERPEDWGAGGADEDFLGSLKKNVEYASAGDWGTALKPSFEPVVVARKPVVGSITANVGNFGTGAFNLAGCRTGDEIRVNRSAGNKPGGSSLNMSADGMPEGVEGRQAAGRWPANVVLDESQAAELDKFSNEKPAQFFPVFRYEPKAPASERPRVNGVSHPTVKPLELMRWLCRLVTPPGGVVLEPFAGSGTTLEAAFLENFRAVGIERQPEYLPLIESRFSKTLEPVFDFGGLL
>Cote_47
MREAHYSNESVTLYAGDCLEVLRELPAASVDSVVTDPPYGLGNTTPALVAETVTAWLGGDREFIPEGRGFMGRPWDAFVPPVAVWDECLRVLKPGGHLLAFSGSRTLDLMSLGIRFAGFDIRDSIMWLYGSGFPKSRDVSEAMGSYLAGDRPESGQNPEVYRVTAFLKAARDAAGWTNRRIDELFGTNGMAGHWTTQGSQPSVPSLRQWDELREQLGFEDGEIRPVVERLCSTERPEDWGAGGADEDFLGSLKKNVEYASAGDWGTALKPSFEPVVVARKPVVGSITANVGTFGTGAFNLAGCRTGDEIRVNRSAGNKPGGSSLNMSADGMPEGVEGRQAAGRWPANVVLDESQAAELDKFSNEKPAQFFPVFRYEPKAPASERPRVNGVSHPTVKPLELMRWLCRLVTPPGGVVLEPFAGSGTTLEAAFLENFRAVGIERQPEYLPLIESRFSKTLEPVFDFGGLL
>CrystalP_98
MTEHPVLIHLGDCRDILAELEDASVDSIVTDPPYELGFMGKKWDGSGIAFDVEMWEQCLRVLKPGGHLLAFGGSRTWHRLTVAIEDAGFEIRDSIAWLYGSGFPKSLDVSKAIDKAAGAEREVIGTRRAGITPSGGLVRNGVTEADKQRLVTAPATDAARQWEGWGTALKPSFEPVVVARKPLVGTVAANVLEHGTGALNIDACRIEYEQGGSLATNPSLRSGISGGNGGHIFPTETGRRVVTPHASGRWPTNVVLDEAAAAALDEQSGTLKSGLMRAGTKRAARDGAVYGRLDEDATPRDTYADSGGASRFFPVFKYQAKAPTKERPSYVNEDGNKVAHSTVKPLALMRWLVKLVTPPGGVVLDPFAGSGTTVEACLLEKFRCIAIENEPDYIPLIEQRLERSTSE
>Daenerys_61
MNPYYQDDQVTLYHGDCLDVLAELPDRSVDAVVCDPPYGLEFMGKEWDRLGDIGKASHQGFTDGSGFKGFKLPASYNASANVKCQRCSRWRFDHIGRKCECAEPQWPNVRAQQGRTMQEWHHQWAAECLRVLKPGGHLLAFGGSRTWHRLAAAIEDAGFEIRDSIAWLYGSGMPKSLDVSKAIDKRPGVASHAEFAAHLRERREAAGLSAADVSEAVVGTRSGACWNWEHHQFPEAKWWPKLRDLLDLDEARWGHVIAEAERETVGVGTSGKTANMGGLRGVETSTGVFDITASATDAAKRWEGWGTALKPSHEPIVVARKPLVGTVAANVLEHGTGALNIDACRIHTSGSEGRAYTVKRFKPGAELNRTGGNWRPDEGVEYQGETKDGRWPTNVVLDEDQAAELDAQTGVQKSGTAVQRNGGGQKIFGGIAGGERSAGARPDAGYGDEGGASRFFPVFRYEAKAPGAERPSVVTTKLRLRADLTPEQVDHVVARLREAGVEID
>Daob_47
MASMREAHYSNESVTLYAGDCLEVLRELPAASVDSVVTDPPYGLGNTSPALVAETVTAWLGGDREFIPEGRGFMGRPWDAFVPPVAVWDECLRVLKPGGHLLAFSGSRTLDLMSLGIRFAGFDIRDSIMWLYGSGFPKSRDVSEAMGSYLAGDRPESGQNPEVYRVTAFLKAARDAAGWTNRRIDELFGTNGMAGHWTTQGSQPSVPSLRQWDELRAELGFDDGEIRPVVERLCSTERPEDWGAGGADEDFLGSLKKNVEYASAGDWGTALKPSFEPVVVARKAVVGSITANVGTFGTGAFNLAGCRTGDEIRVNRSAGNKPGGASLNMSADGMPEGVEGRQAAGRWPANVVLDESQAAELDKFSNEKPAQFFPVFRYEPKAPASERPRVNGVSHPTVKPLELMRWLCRLVTPPGGVVLEPFAGSGTTLEAAFLENFRAVGIERQPEYLPLIESRFSKTLEPVFDFGGLL
>DLane_70
MTVPYYQDDSVTLYHGDAIDVLAELPDRSVDAVVCDPPYELAFMGKKWDGSGIAFDVEMWEQCLRVLKPGGHLLAFGGSRTWHRLTVAIEDAGFEIRDSIAWLYGSGFPKSLDVSKAIDKAAGAKREALGTAVYGDGHVQRSSESIGYGGCDPSADTRIVTAPATDAAKQWQGWGTALKPSFEPVVVARKPLVGTVAANVLEHGTGALNIDACRVEAEGRPLLVLDAKETDNSAYAGRMNGSLAGGSKAAGTTDQGRWPTNVVFDEAAAAELDAQTGTLKSGLMRAGTKRAARDGAVYGRLDEDATPRDTYADSGGASRFFPVFRYEAKAPGAERPRANGVAHPTVKPLDLMRWLVRLVTPPNGVVLDPFAGSGTTAEACIHEHKRCITIEREADYLPLIVNRLSKPIEVGFDFGDAAS
>Donovan_57
MPDCALCGCPHHEGRCPCTCPGYEPPEDEGEMAEGVLMTKPYYQDDQVTVFHGDCLHVLAELPDRSVDAVVCDPPYGLEFMGKEWDAPWRKTSASHARARERRAAELDDPVKGKYIRAGVNAYEAGQPFQQWCAQWAAECLRVLKPGGHMLAFGGSRTWHRLAAAIEDAGFEVRDSIAWLYGSGFPKSLDVSKAIDKAAGAEREVIGEQPDRWTNKGSVLNFATDRPQSSIPVTGDPATEAARQWQGWGTALKPSFEPIVVARKPLSGTVAANVLEHGTGALNIDACRIGDEVRVNPPGSTNPRVAMGDGWRADAEARIAEGRWPTNVVLDETQAAELDAQTGITTSRKGKPRTGANGHGWGMTATGAEYDDEGGASRFFPVFRYEAKAPGAERPSVVTTKLRLRADLTPEQVDRVVARLREVGVEVD
>Doom_57
MSLDIRIGDCRDVLAEMEDASVDSIITDPPYGLEFMGKDWDAPWRTGNGFRRSQNPSDTGRDNVFGRQSKRGPEYFAGAEFQQWCTQWATECLRVLKPGGHLFAFGGSRTWHRLTVAIEDAGFEIRDSIAWLYGSGFPKSLDVSKAIDKAAPATDAVKQWQGWGTALKPAFEPIVVARKPLAGTVAANVLAHGTGALNIDACRVGDDVLQGRWPTNVVLDDAQAAELGEPRKFFPVFKYQAKAPTKERPSYVKEDGTKVAHPTVKPVALMRWIAKLSTPPGGVVLDPFAGSGATAEACILEGFKCIAIEKEPDYIPLIEQRRVRAVSAT
>DRBy19_70
MTPYYTDEQVTLYHGDCLDVLAELPDRSVDAVVCDPPYGLEFMGKEWDAPWQESDINADAGFHGGGINATRKLPSFTGTTNPKCLRCKGTRRGRRDGTAKVAVCLCRDGGQFPNIRAVEMRAFQQWCQEWASECLRVLKPGGHLLAFGGSRTWHRLAAAIEDAGFEIRDSIAWLYGCLTDDVEVLTPTGWRRGIDVAVGDEVAQWNPVTGAITAAPVQRTYRAPWHGELVRFRNSDTDQLLTPNHRVWYRNNDHRGADGRAWREWSKYRVADAGSIGRRSPIRLPLAGEHNGPGVGGVDYAALLGWVWTEGGFDRSGSGVRIYQSSVNQQHCDTIAALLDRLTPHKRYDYQRTYKRRSGERHTYTASTWFLTGDVAERVRRDLPDKHPTYELLWRMTLDEKRAFIAAALDGDGSQSARGAWQFYQSDRADREWFATALAMVGWRGHVSDRPAPRTGGAVSVSQRADTTLTPKALRENAAEFYSGEVWCIGVPTGAFVARRHGLVFITGNSGFPKSLDVSKAIDKQRDDGADRQAVGAWLRSHREGRGLTQKAIATHWPSATGGLTGCVANWELGLNLPTWDQWLRLKELLSLPDDMDGEVWRLNGRKGEPGEAWRTAEVLGTEDRMNEPSGVVNVGQGARTPVTRLIKAANSEAARQWQGWGTALKPAFEPIVVARKPLAGTVAANVLEHGTGALNIDGCRVAIAPGDDIYAKHPHTVGGFGHAGAQVYGDSIGSHYTPKDGRWPTNVALDDAQAAELDAQTGVSVSRKGKPRAGANGNGWGMTATGAEYDDEGGASRFFPVFRYEAKAPGAERPSVVTTKLRLRADLTPEQVDHVVARLREAGVEID
>DrDrey_99
MTEHPVLIHLGDCRDILAELEDASVDSIVTDPPYELGFMGKKWDGSGIAFDVEMWEQCLRVLKPGGHLLAFGGSRTWHRLACAVEDAGFEIRDSIAWLYGSGFPKSLDVSKAIDKQRDDGADRQAVGAWLRSHREDRGLTQKAIATHWPSATGGLTGCVANWELGLNLPTWDQWLRLKELLSLPDDMDGEVWRLNGRKGTPGEAWRTAEVLSTEDRMNEPSGVVNVGQGVRTPVTRLIKAANSEAARQWQGWGTALKPAFEPIVVARKPLVGTVAANVLEYGTGALNIDACRIPASDKAKFPTGYSKATGDAFAQDAYSKSWTCGEDKNPGGRWPTNVVLDDTQAAELDAQTGIQKSGTAVQRNGGGQKIFGGIAGGENSAGARPDAGYNDEGGASRFFPVFKYQAKAPTKERPSYVNEDGNKVVHSTVKPLALMRWLVKLVTPPGGVVLDPFAGSGTTVEACLLEKFRCIAIENEPDYIPLIEQRLERSTSE
>DrYang_79
MPLCPPCQELYDGWLEYKQPATKWVHLNNEARSIEARKARIQETRDLQRQQLDMIRDTCNRKHQESEAVTLTPEETQTVVDALNADNEIPMPAPEIHYTDSNVTLWHGDCVDVLRGLPDNSVDSVVTDPPYGIRFMGKSWDGEDIEEMTAKRRAAAPMPDGVGGPNGGYQSASTEAGRYRQNLTANQAFGEWCLEWTRECFRVLKPGGHILAFGGSRTWHRLASAVEDAGFEIRDSIAWLYGSGFPKSMDISKAIDRMRHEGPEKLKVTSWLADQADKNGVTRAMLDAAMGTSDMGGWWLSRLEHRCQVPTMEQIPRVLETLGVASEDVPEDIQTLIFELNGAKGTPGKAWLEREVIGQRETGDALGWLQQTGSTAKTVDVTAAHTEAAKKWEGWGTTLKPSFEPVVVGRKPMRLTTAANVMKHGTGGMNIAATRVGGEERTNKAGGASSLSAVTRVEQGYRDTVSECEGTESTVSGRWPTNVILDPFTAELLNEQEANADQFFPVFRYNPKAPASERPSYDKAGGSGGTIAAMRCTGCGKQDLSGTPCTCENPTWVRDLGNKVSHPTVKPLDLMRWLIRLVTPPGGTVLEPFAGSGTTAEAAVMEGMQCIAIEREADYLPLIRQRLEKPIEVALFQV
>DS6A_73
MIHYQDETVTLHHGDCIDVMDELPTDSVDAIVTDPPYGIRFMGKTWDGAEIEQRTRRGRETCPMPAGVGGPQGGYRSRAVEAGRYDLSANAAFQEWCTDWAGEALRVAKPGAWLLSFGSPRTYHRLAAGIEDAGWEIRDGIMWLYGSGFPKSRDVTDAMNRHLAGDRGTRPGLYEVTAYLKAARDAAGWTNRRIDELFGTNGMAGHWTSTASQPACPSVRQWAELKAALAPHLGDDLDELVEQLAATERPEDWGEGGGKRFLDTLHKGGEFEPAGAWGTTLKPAFEPIVVARKPMPCSTPANILQHGTGGLHIGACRVGDHSYDGHPDRQGGRWPTNVLLDEAAAGELGRQHADAPPFFPTFRYTAKAASSERPRVGDVMHPTVKPLELMRWLVRLVTPPNGVVLEPFAGSGTTIEAALAEGKRVVGIERDDTYLRLIAARLGRAQLGFDFAEETA
>Duke13_147
MNKVDIRPGDCRDVLASFPDASVDAILTDPPYELGFMGKKWDNSGIAFDVEMWEQCLRVLKPGGHLLAFGGSRTWHRLTVAIEDAGFEIRDSIAWLYGSGFPKSLDVSKAIDKRRDDEADIRRVCRWLRARIDDHPAETIRTIAERFGFHARMVEHWAARDTDSQPTLPTLTQWDQLRDLLEFDDELDAEVYRLNLRKGEPGEAWAGRPIVGTVTEWTDRTNYALTSRDGLRRGESTNPVALQWQGWGTALKPAFEPIVVARKPLVGTVAANVLKHGTGAINIDACRVGTADKLVRPEIRRHDNEVPGKGLGAGTQVEPGGRWPTNVVLDEVQAAELGEPQRFFPVFKYQAKAPAKERPSYVNEDGTKVAHSTVKPLTLVRWLARLVCPPGGVILDPFAGSGTTVEACLLEGFDCIAIENEADYIPLIEQRIERVGA
>Dulcie_59
MRNVDLRLGDCRDILTELEDASVDAILTDPPYELAFMGKKWDNSGIAFDVEMWEQCLRVLKPGGHLLAFGGSRTWHRLAVAIEDVGFEIRDSIAWLYGSGFPKSLDVSKAIDKAAGAEREVRQWQGWGTTLKPAFEPIVVARKPLVGTVAANVLEHGTGALNIDACRIGTAQGRWPTNVVLDDTQASELDAQTGIQKSGTAVQRNGGGQKIFGGIAGGENSAGARPDAGYNDEGGASRFFPVFKYQAKAPTKERPKVDGAAHPTVKPLALMRWLVKLATPPGGVVLDPFAGSGTTVEACLLEGFDCIAIENEADYIPLIEHRISRSTT
>Dumbo_99
MTEHPVLIHLGDCRDILAELEDASVDSIVTDPPYELGFMGKKWDGSGIAFDVEMWEQCLRVLKPGGHLLAFGGSRTWHRLTVAIEDAGFEIRDSIAWLYGSGFPKSLDVSKAIDKAAGAEREVTGLSQHHSPGRTTDLGLINDDGWQGGQLRTVTAPATEAARQWQGWGTALKPAFEPIVVARKPLVGTVAANVLEHGTGALNIDACRTEYEQGGSLATNPSLRSGISGGNGGHIFPTETGRRVVTPHASGRWPTNVVLDDTQAAELDAQTGDLKAGGAIAAESKGAGPRRNDVYGTDAKDRGEWQPYGDSGGASRFFPVFKYQAKAPTRERPSYVNEDGAKVAHNTVKPLALMRWLVKLTTPPGGVVLDPFAGSGTTVEACLLEKFRCIAIENEPDYIPLIEQRLERSTSE
>Dusk_96
MTEHPVLIHLGDCRDILAELEDASVDSIVTDPPYELGFMGKKWDGSGIAFDVEMWEQCLRVLKPGGHLLAFGGSRTWHRLTVAIEDAGFEIRDSIAWLYGSGFPKSLDVSKAIDKAAGAEREVIGTRRAGITPSGGLVRNGVTEADKQRLVTAPSTDAAKLWQGWGTALKPAFEPIVVARKPLVGTVAANVLEYGTGALNIDACRIPASDKAKFPTGYSKATGDAFAQDAYSKSWTCGEDKNPGGRWPTNVVLDDTQAAELDAQTGIQKSGTAVQRNGGGQKIFGGIAGGENSAGARPDAGYNDEGGASRFFPVFKYQAKAPTKERPSYVNEDGNKVVHSTVKPLALMRWLVKLVTPPGGVVLDPFAGSGTTVEACLLEKFRCIAIENEPDYIPLIEQRLERSTSE
>Dynamo_Draft_52
MSIHYRDDQVTVHHGDCLDVLTELPDASVDAVVTDPPYGLEFMGKEWDAPWRKTSASHARARERRAAELDDPVKGKYIRAGVNAYEAGQPFQQWCTQWAAECLRVLKPGGHMLAFGGSRTWHRLAAAIEDAGFEVRDSIAWLYGSGFPKSLDVSKAIDKAAGAEREQVPATGGLHNNANLNDDGWSKIGSSTPMMDGPSPATPEAAQWQGWGTALKPAFEPIVVARKPLQGTVAANVLDHGTGALNIDACRVGDEVRVNPPGSTNPRVAMGDGWRADAEARIAEGRWPTNVVLDEAQAAELDAQTGTLSSGKMYPTHTTAGRQVYGQNAAGGYVTSETYGDSGGASRFFPVFRYEAKAPGAERPSVVTTKLRLRADLTPEQVDHVVARLREAGVEID
>EdgarPoe_81
MTLCDPCQALYDGWLEYKKPAKGWVTLNSPERSAETRRSQIQDTRNLQRQQLDGIRETCRRKHQESEPMTSELTAEESQAVAEALAIANDGVMPAPSLHYEDSNVKLWHGDCVEVLKTLPDNSVDAVVTDPPYGIRFMGKAWDGDDIEEMTRKRRESAPMPDGVGGPNGGYQSASTEAGRYNQTLTANQAFGEWCLEWTRECFRVLKPGGHILAFGGSRTWHRLASAVEDAGFEIRDSIAWLYGSGFPKSMDISKAIDKMRHESADKLKVTSWLADQAEANNITRRMLDIAMGTSDMGGWWLSRIEHRCQIPTMEQIPRVLATLGIEAEDVPAEIQELIFELNGAKGTPGKAWLEREVVGTRETGDALGWLQQSGSTTKTVDVTTAASDAAKQWEGWGTTLKPSFEPMVVGRKPMRLTTAANVLKHGTGGMNIAATRVGNEPRTNKGGSASSLHAVSRVEQGYRDTVTASEGVESMVNGRWPTNVLLDDFTADLLNQQERDAAQFFPVFKYNPKAPASERPSYKKDGGGVHVLAAMRCTECGKQDLSGSRCECENPKWVREGGDKVMHPTVKPLDLMRWCIRLITPPGGIILEPFAGSGTTAEAAVMEGMQCIAIEREADYLPLIRQRLEKPIEVALFQV
>Edtherson_58
MSNVDLRLGDCRDILTELEDASVDAILTDPPYELAFMGKKWDNSGIAFDVEMWEQCLRVLKPGGHLLAFGGSRTWHRLTVAIEDAGFEIRDSIAWLYGSGFPKSLDVAKAIDKAAGATRTEVIGVKPGHENFVDRDGYKSVKGDGALSGEGGFARPWMSDPEASARYHQKFAPATDAAKQWQGWGTSLKPAFEPIVVARKPLVGTVAANVLEHGTGALNIDACRIPAGQDYRDKCASVVGLDSNRNGAAYGEWTGARTDSAREEGRWPTNVVLDEAQAAELGEPQRFFPVFKYQAKAPTKERPSYVNEDGAKVAHSTVKPLTLMRWLARLVCPPGGAILDPFAGSGTTAEACLLEGFDCIAIENEADYIPLIEHRISRSTT
>Eesa_Draft_51
MVALREAHYSNESVTLYAGDCLEVLRDLPDNSVDSVVTDPPYGLGNTTPALVAETVTAWLGGNREYIPEGRGFMGRPWDAFVPPVAVWDECLRVLKPGGHCLAFSGSRTLDLMTLGLRFAGFDIRDSIMWLYGSGFPKNRDVSGAMASYLAGDRPESGAAPEVYEVTRFLKAARDAAGWTNRRIDEHFGTNGMAGHWTTQGSQPSVPSLRQWDELRGLLGFEDSAVRPLVERLCSTERPEDWGSGDGDADFLGSLKKNVEYASAGDWGTALKPAFEPVVVARKPVIGSITANVGNFGTGAFNLAGCRTGEEGGEVAGRWPANVVLEESQAAELDRVSNEKPAQFFPVFRYEPKAPTSERPRVNGVSHPTVKPLELMRWLCRLVTPPGGVVLEPFAGSGSTVEAAVLERFQCIAVERQPEYLPLIVSRFDKPLEPVFDFGSLL
>EleanorGeorge_68
MNPYYQDDQVTVFHGDCLHVLAELPDASVDAIVTDPPYGIGFMGKEWDSGKSFVERKPAKRNTFDHVGGNHNPTDSADAARTRRVESQRFGQWCAQWAAECLRVLKPGGHMLAFGGSRTWHRLASAIEDAGFEIRDSIAWLYGSGFPKSLDVSKAIDKAGGESPQRQAEVLRNARTRAGLSRDEVAERIGCTPSSVRDWEEGRSRAVGRSLEWITPSPEYRDRLADLLGYTSDERRIAGASTDRRGDGTVIGLGHSGVKYDTDASTEAAKQWQGWGTALKPAFEPIVVARKPLAGTVAANVLEHGTGALNIDACRIGTAQGRWPTNVVLDEDQAAELDAQTGITISRKGKPRTGANGHGWGMTATGAEYDDEGGASRFFPVFRYEAKADSSERPTYTPKMLRLRDNLTIEQVDHVRARLQEVGVEVD
>Elite2014_98
MTEHPVLIHLGDCRDILAELEDASVDSIVTDPPYELGFMGKKWDGSGIAFDVEMWEQCLRVLKPGGHLLAFGGSRTWHRLTVAIEDAGFEIRDSIAWLYGSGFPKSLDVSKAIDKAAGAEREVRQWQGWGTALKPAFEPIVVARKPLVGTVAANVLEHGTGALNIDACRIEAKGRPHIASASEASAGVYGNGLNGSKAIGTTDLGRWPTNVVLDDTQAAELDAQTGITISRKGKPRTGANGHGWGMTATGAEYDDEGGASRFFPVFKYQAKAPTKERPSYVNEDGTKVAHNTVKPLALMRWLVKLTTPPGGVVLDPFAGSGTTVEACLLEKFRCIAIENEPDYIPLIEQRLERSTSE
>Elph10_99
MTEHPVLIHLGDCRDILAELEDASVDSIVTDPPYELGFMGKKWDGSGIAFDVEMWEQCLRVLKPGGHLLAFGGSRTWHRLTVAIEDAGFEIRDSIAWLYGSGFPKSLDVSKAIDKAAGAEREVIGTRRAGITPSGGLVRNGVTEADKQRLVTAPATDAARQWEGWGTALKPSFEPVVVARKPLVGTVAANVLEHGTGALNIDACRIEYEQGGSLATNPSLRSGISGGNGGHIFPTETGRRVVTPHASGRWPTNVVLDEAAAAALDEQSGTLKSGLMRAGTKRAARDGAVYGRLDEDATPRDTYADSGGASRFFPVFKYQAKAPTKERPSYVNEDGNKVAHSTVKPLALMRWLVKLVTPPGGVVLDPFAGSGTTVEACLLEKFRCIAIENEPDYIPLIEQRLERSTSE
>EmiRose_39
MPNPSFSSYPSFPTDTTPLVINAKCLDYLRTLPDNSIDSIVTDPPYGLNNLKPGKVVEAISQWINGDLEFVPDTKGFMNAEWDKFVPPPAAFKECLRVLKPGGYIVCFAGTRTLDLMGLSLRIAGFEVRDLFGWLNGNGWPKGINISKAIESKYPDEAEKWSGWNTTLKPALEPALICRKPIEGTVSNNVLKYGTGGMNIDATRVPSDEVTGWGGNGHKPDGASSFLSRTGAESRDARPVQGRWPANIALDDDAAAAVDEQSGESISRPHPGGDKKTKRGSLVGGAMYSAPSGHNDSGGASRFFHVFSYVAKAPKSERPVIVRDDGTKLQHSTVKPVTLMQHLVALITPPGGLVLDPFAGTGSTLEAAYSLGMRSIGIEQDSEYCQLIDLRLARAMSNLT
>Emmina_99
MLAGRIHTTLHEEQMTEHPVLIHLGDCRDILAELEDASVDSIVTDPPYELGFMGKKWDGSGIAFDVEMWEQCLRVLKPGGHLLAFGGSRTWHRLTVAIEDAGFEIRDSIAWLYGSGFPKSLDVSKAIDKAAGAEREVIGTRRAGITPSGGLVRNGVTEADKQRLVTAPATDAARQWEGWGTALKPSFEPVVVARKPLVGTVAANVLEHGTGALNIDACRIEYEQGGSLATNPSLRSGISGGNGGHIFPTETGRRVVTPHASGRWPTNVVLDEAAAAALDEQSGTLKSGLMRAGTKRAARDGAVYGRLDEDATPRDTYADSGGASRFFPVFKYQAKAPTKERPSYVNEDGNKVAHSTVKPLALMRWLVKLVTPPGGVVLDPFAGSGTTVEACLLEKFRCIAIENEPDYIPLIEQRLERSTSE
>EricMillard_143
MNKVDIRPGDCRDVLASFPDASVDAILTDPPYELGFMGKKWDNSGIAFDVEMWEQCLRVLKPGGHLLAFGGSRTWHRLTVAIEDAGFEIRDSIAWLYGSGFPKSLDVSKAIDKRRDDEADIRRVCRWLRARIDDHPAETIRTIAERFGFHARMVEHWAARDTDSQPTLPTLTQWDQLRDLLEFDDELDAEVYRLNLRKGEPGEAWAGRPIVGTVTEWTDRTNYALTSRDGLRRGESTNPVALQWQGWGTALKPAFEPIVVARKPLVGTVAANVLKHGTGAINIDACRVGTADKLVRPEIRRHDNEVPGKGLGAGTQVEPGGRWPTNVVLDEVQAAELGEPQRFFPVFKYQAKAPAKERPSYVNEDGTKVAHSTVKPLTLVRWLARLVCPPGGVILDPFAGSGTTVEACLLEGFDCIAIENEADYIPLIEQRIERVGA
>Eureka_98
MTEHPVLIHLGDCRDILAELEDASVDSIVTDPPYELGFMGKKWDGSGIAFDVEMWEQCLRVLKPGGHLLAFGGSRTWHRLASAIEDAGFEIRDSIAWLYGSGFPKSLDVSKAIDKAAGAEREVLETIPDRWAGKGSVFQRSLQAPADSVNITAPATEAARQWQGWGTSLKPSFEPVVVARKPLVGTVAANVLEHGTGALNIDACRVDSEPRRIENYASTGPQGCMSHGHGGGEGHAGRERTARIETAGRWPTNVVLDEAAAGALDAGTLYGDSGGASRFFPVFKYQAKAPTKERPSYVNEDGNKVAHSTVKPLALMRWLVKLVTPPGGVVLDPFAGSGTTVEACLLEKFRCIAIENEPDYIPLIEQRLERSTSE
>Eyeball_60
MSNVDLRLGDCRDILTELEDASVDSIVTDPPYELGFMGKKWDGSGIAFDVEMWEQCLRVLKPGGHLLAFGGSRTWHRLTVAIEDAGFEIRGSIAWLYGSGFPKSLDVSKAIDKAAGAEREVIGTKLGQPGYSLAENVNEGRTAYGTFTDSASECAITAPATDAAKRWSGWGTALKPAFEPIVVARKPLAGTVAANVLEHGTGALNIDACRIETTDDLNGGAYAKTGNRTVSGSLSPTGMNVPGKTVGKEFEQPSGRWPTNVALDDTQAAELDAQTGITISRKGKPRTGANGHGWGMTATGAEYDDEGGASRFFPVFKYQAKAPTKERPSYVNEDGNKVAHSTVKPLTLMRWLARLVCPPGGVILDPFAGSGTTVEACLLEGFDCIAIENEADYIPLIEHRISRSTT
>Filch_101
MTEHPVLIHLGDCRDILAELEDASVDSIVTDPPYELGFMGKKWDGSGIAFDVEMWEQCLRVLKPGGHLLAFGGSRTWHRLTVAIEDAGFEIRDSIAWLYGSGFPKSLDVSKAIDKAAGAEREVIGTRRAGITPSGGLVRNGVTEADKQRLVTAPATDAARQWEGWGTALKPSFEPVVVARKPLVGTVAANVLEHGTGALNIDACRIEYEQGGSLATNPSLRSGISGGNGGHIFPTETGRRVVTPHASGRWPTNVVLDEAAAAALDEQSGTLKSGLMRAGTKRAARDGAVYGRLDEDATPRDTYADSGGASRFFPVFKYQAKAPTKERPSYVNEDGNKVAHSTVKPLALMRWLVKLVTPPGGVVLDPFAGSGTTVEACLLEKFRCIAIENEPDYIPLIEQRLERSTSE
>FireRed_102
MTEHPVLIHLGDCRDILAELEDASVDSIVTDPPYELGFMGKKWDGSGIAFDVEMWEQCLRVLKPGGHLLAFGGSRTWHRLTVAIEDAGFEIRDSIAWLYGSGFPKSLDVSKAIDKAAGAEREVIGARKKVDSYGEQAGNTIYGGGPNHDGVQLVTAPATDAAKQWQGWGTALKPAFEPIVVARKPLAGTVAANVLEHGTGALNIDACRIEYEQGGSLATNPSLRSGISGGNGGHIFPTETGRRVVTPHASGRWPTNVVLDEAAAAALDEQSGTLKSGLVRAGTKRAARDGAVYGRLDEDATPRDTYADSGGASRFFPVFKYQAKAPTKERPSYVNEDGNKVAHSTVKPLALMRWLVKLVTPPGGVVLDPFAGSGTTVEACLLEKFRCIAIENEPDYIPLIEQRLERSTSE
>Fishburne_57
MTKPYYQDDQVTVFHGDCLHVLAELPDASVDAIVTDPPYGIGFMGKEWDSGKSFVERKPAKRNTFDHVGGNHNPTDSADAARTRRVESQRFGQWCERWAAECLRVLKPGGHMLAFGGSRTWHRLAAAIEDAGFEVRDSIAWLYGSGFPKSLDVSKAIDKDAGAEREVIGEQPDRWTNKGSVLNFATDRPQSSIPVTGDPATEAARQWQGWGTALKPAFEPIVVARKPLAGTVAANVLGHGTGALNIDACRTEYEQGGSLATNPSLRSGISGGNGGHIFPTETGRRVVTPHASGRWPTNVVLDETQAAELDAQTGTLKSGLMRAGTKRAARDGAVYGRLDEDATPRDTYADSGGASRFFPVFRYEAKAPGAERPSVVTTKLRLRADLTPEQVDRVVARLREVGVEVD
>Florinda_85
MTVPYYQDDSVTLYHGDALDVLAELTDRSVDAVVCDPPYELAFMGKKWDGSGIAFDVEMWEQCLRALKPGGHLLAFGGSRTWHRLAVAIEDAGFEIRDSIAWLYGSGFPKSLDVSKAIDKAGGNPLAFRRFAKAYADAIDASPLTHSDIDRALGIKASSCYWARQDHRGGLPPRHHWESVCALIDIPAELVELYEEAERTDREVTGYGDNEVFSATRHVLNPGTPVTEAAQQWEGWGTALKPAFEPIVVARKPLAGTVAANVLEHGTGALNIDACRIAHDEPTKTANRSAPRYSGVTMNGGKRGGEQSAIASADPSGRWPTNVVLDEAQAAELDAQTGIQKSGTAVQRNGGGQKIFGGIAGGENSAGARPDAGYNDEGGASRFFPVFRYEAKAPGAERPSANGVAHPTVKPLDLMRWLVRLVTPPNGVVLDPFAGSGTTAEACIHEHKRCITIEREADYLPLIVARLSKPIEVGFDFGDAAS
>Galaxy_43
MREAHYSNESVTLYAGDCLEVLRDLPDNSVDSVVTDPPYGLGNTTPALVAETVTAWLGGDREFIPEGRGFMGRPWDAFVPPVAVWDECLRVLKPGGHCLAFSGSRTLDLMTLGLRFAGFDIRDSIMWLYGSGFPKNRDVSAAMGSYLAGDRPESGAAPEVYEVTRFLKAARDAAGWTNRRIDEHFGTNGMAGHWTTQGSQPSVPSLRQWGELRDLLGFDDSAVLPLVERLCSTERPEDWGQGEGDADFLGSLKKNVEYSSAGGWGTALKPSFEPVVVARKPVIGSITANVGNFGTGAFNLAGCRTGEEGGEVGGRWPANVVLDESQAEELDRVSNEKPAQFFPVFRYEPKAPTSERPRVNGVSHPTGKPLELMRWLCRLVTPPGGVVLEPFAGSGTTLEAATLENLRAIGVERQPEYLPLIASRFDKPLEPVFDFGGLL
>Girafales_82
MTVPYYQDDSVTLYHGDALDVLAELTDRSVDAVVCDPPYELAFMGKKWDGSGIAFDVEMWEQCLRALKPGGHLLAFGGSRTWHRMAVAIEDAGFEVRDSIAWLYGQGMPKSLDVSKAIDKAAGAKREALGTAVYGDGHVQRSSESIGYGGCDPSADTRIVTAPATDAARQWQGWGTALKPSFEPVVVARKPLVGTVAANVLDHGTGALNIDACRIAHDEPTKTANRSAPRYSGVTMNGGKRGGEQSAIASADPSGRWPTNVVLDEAQAAELDAQTGIQKSGTAVQRNGGGQKIFGGIAGGENSAGARPDAGYNDEGGASRFFPVFRYEAKAPGAERPSANGVAHPTVKPLDLMRWLVRLVTPPNGVVLDPFAGSGTTAEACIHEHKRCITIEREADYLPLIVARLSKPIEVGFDFGDAAS
>Goku_98
MTEHPVLIHLGDCRDILAELEDASVDSIVTDPPYELGFMGKKWDGSGIAFDVEMWEQCLRVLKPGGHLLAFGGSRTWHRLASAIEDAGFEIRDSIAWLYGSGFPKSLDVSKAIDKAAGAEREVLETIPDRWAGKGSVFQRSLQAPADSVNITAPATEAARQWQGWGTSLKPSFEPVVVARKPLVGTVAANVLEHGTGALNIDACRVDSEPRRIENYASTGPQGCMSHGHGGGEGHAGRERTARIETAGRWPTNVVLDEAAAGALDAGTLYGDSGGASRFFPVFKYQAKAPTKERPSYVNEDGNKVAHSTVKPLALMRWLVKLVTPPGGVVLDPFAGSGTTVEACLLEKFRCIAIENEPDYIPLIEQRLERSTSE
>Goldilocks_102
MTEHPVLIHLGDCRDILAELEDASVDSIVTDPPYELGFMGKKWDGSGIAFDVEMWEQCLRVLKPGGHLLAFGGSRTWHRLTVAIEDAGFEIRDSIAWLYGSGFPKSLDVSKAIDKQRDDGADRQAVGAWLRSHREGRGLTQKAIATHWPSATGGLTGCVANWELGLNLPTWDQWLRLKELLSLPDDMDGEVWRLNGRKGEPGEAWRTAEVLGTEDRMNEPSGVVNVGQGARTPVTRLIKAANSEAARQWQGWGTALKPAFEPIVVARKPLVGTVAANVLEHGTGALNIDACRIPAGQDYRDKCASVVGLDSNRNGAAYGEWTGARTDSAREEGRWPTNVVLDDTQAAELDAQTGIQKSGTAVQRNGGGQKIFGGIAGGENSAGARPDAGYNDEGGASRFFPVFKYQAKAPTKERPSYVNEDGNKVAHNTVKPLALMRWLVKLVTPPGGVVLDPFAGSGTTVEACLLEKFRCIAIENEPDYIPLIEQRLERSTSE
>Gompeii16_58
MRNVDLRLGDCRDILTELEDASVDSIVTDPPYELGFMGKKWDGSGIAFDVEMWEQCLRVLKPGGHLLAFGGSRTWHRLTVAIEDAGFEIRDSIAWLYGSGFPKSLDVSKAIDKRPGVGRHAEFATELKAARRTAGYTNSFDVAEKVTGRRTGAVANWEKYQWPEARWWPALRDLLGMDAKWDGVIAEAQREVVGTRQHGRNSLMGGLEGRGTLAESLLTEASTDAAKQWQGWGTALKPAFEPIVVARKPLSGTVAANVLEHGTGALNIDACRIATDEDRSRPPRAANAIYGGGNGTNSTASESNPAGRWPTNVVLDEAQAAELDAQTGITISRKGKPRTGANGHGWGMTATGAEYDDEGGASRFFPVFKYQAKAPTKERPSYVNEDGTKVAHSTVKPLTLMRWLARLVCPPGGVILDPFAGSGTTVEACLLEGFDCIAIENEPDYIPLIEHRISRSTT
>GreaseLightnin_59
MTKPYYQDDEVTLYHGDCLDVLAELPDRSVDAVITDPPYGIRFMGKAWDGADIEKRTQRGREVCPMPAGKGGPQGGYRSRAAEAGRYDLSANAAFGEWCEQWVSECLRILKPGGYMLVFGGSRTWHRLACAVEDAGFEVRDSIAWLYGSGFPKSLDVSKAIDKAAGAEREATGTARGHVPTDGGNFDDDNYQWRAVYERKDNPATDAAKQWQGWGTALKPAFEPIVVARKPLVGTVAANVLEHGTGALNIDACRIGTQGGGSTCPGGDACSCTNKVFGGTKHPARRDGEFGRWPTNVVLDDAQAAELDAQSGTLKSGLMRAGTKRAARDGAVYGRLDGDETPRDTYADSGGASRFFPVFRYEAKAPSEERPSVVTTKLRLRADLTPEQVDHVVARLREAGVEID
>HanKaySha_100
MTEHPVLIHLGDCRDILAELEDASVDSIVTDPPYELGFMGKKWDGSGIAFDVEMWEQCLRVLKPGGHLLAFGGSRTWHRLTVAIEDAGFEIRDSIAWLYGSGFPKSLDVSKAIDKAGGESPQRQAEVLRNARTRAGLSRGEVAERIGCTPSSVRDWEEGRSRAVGRSLEWITPSPEYRDRLADLLGYTSDERRITGASTDRRGDGTVIGLGHSGVKYGTDASTEAAKQWQGWGTALKPAFEPIVVARKPLAGTVAANVLEHGTGALNIDACRIPAGQDYRDKCASVVGLDSNRNGAAYGEWTGARTDSAREEGRWPTNVVLDDTQAAELDAQTGIQKSGTAVQRNGGGQKIFGGIAGGENSAGARPDAGYNDEGGASRFFPVFKYQAKAPTKERPSYVNEDGNKVAHSTVKPLALMRWLVKLVTPPGGVVLDPFAGSGTTVEACLLEKFRCIAIENEPDYIPLIEQRLERSTSE
>Hannaconda_142
MNKVDIRLGDCRGVLASFPDASVDAILTDPPYELGFMGKKWDNSGIAFDVEMWEQCLRVLKPGGHLLAFGGSRTWHRMTVAIEDAGFEIRDSIAWLYGCLTDDVEVLTPTGWRRGIDVAVGDEVAQWNPVTGAITAAPVQRTYRAPWHGELVRFRNSDTDQLLTPNHRVWYRNNDHRGADGRAWREWSKYRVAEAGSIGRRSPIRLPLAGEHNGPGVGGVDYAALLGWVWTEGGFDRSGSGVRIYQSSVNQQHCDTIAALLDRLTPHKRYDYQRTYKRRSGERHTYTASTWFLTGDVAERVRRDLPDKHPTYELLWRMTLDEKRAFIAAALDGDGSQSARGAWQFYQSDRADREWFATALSMVGWRGHVSDRPAPRTGGAVSVSQRADTTLTPKALRENAAEFYSGEVWCIGVPTGAFVARRHGLVFITGNSGFPKSLDVSKAIDKAAGAEREVIGMTRGKGGENLNTLSRDGADAVDARGCGAYGQGAKQVDIDIPITAPATDAAKQWQGWGTALKPSFEPVVVARKPLAGTVAANVLEHGTGALNIDACRIATDEDRSRPPRAANAIYGGGKGTNSTASESNPAGRWPTNVVLDEAAAAALDEQSGTLKSGDLAGSKRNTAGGNGITHGAMTGVVGQSYADSGGASRFFPVFKYQAKAPTKERPSYVNEDGAKVVHSTVKPLTLMRWLARLVCPPGGVILDPFAGSGTTVEACLLEGFDCIAIENEADYIPLIEQRIERVGA
>HanShotFirst_60
MRNVDLRLGDCRDILTELEDASVDSIVTDPPYELGFMGKKWDGSGIAFDVEMWEQCLRVLKPGGHLLAFGGSRTWHRLTVAIEDAGFEIRDSIAWLYGSGFPKSASIYKQTIKTLEERYGSARCDCLDPRDGQPDRDGIGRESWPAARTSREPGEVSANKAGAANVSVEQGGDLSGVRELWQSDTQEAEGSTAVEEPVLLAGVRERGAEEARHGHASVRGRLEDNSSQDSEQGRGLSVLREDTGGKRQSVACASPDPVQVRGDQPAGESGGPVRLVPSSDRGADQRGIGVDPGRSEPRRVISDSESGWPKADAKVCSWCGLPDTDWLASLEPLGTALKPAFEPIVVARKPLAGTVAANVLEHGTGALNIDACRVVTDAGEEYTSRETQGRWPTNVVLDEAQAADLDAQSGIQKSGTAVQRNGGGQKIFGGIAGGENSAGARPDAGYNDEGGASRFFPVFKYQAKAPTKERPSYVNEDGTKVAHSTVKPLTLMRWLARLVCPPGGVILDPFAGSGTTVEACLLEGFDCIAIENEADYIPLIEHRISRSTT
>Harley_68
MNPYYQDDQVTLYHGDCLDVLAELPDRSVDAVVCDPPYGLEFMGKEWDRLGDIGKASHQGFTDGSGFKGFKLPASYNASANVKCQRCSRWRFDHIGRKCECAEPQWPNVRAQQGRTMQEWHHQWAAECLRVLKPGGHLLAFGGSRTWHRLAAAIEDAGFEIRDSIAWLYGSGMPKSLDVSKAIDKRPGVASHAEFAAHLRERREAAGLSAADVSEAVVGTRSGACWNWEHHQFPEAKWWPKLRDLLDLDEARWGHVIAEAERETVGVGTSGKTANMGGLRGVETSTGVFDITASATDAAKRWEGWGTALKPSHEPIVVARKPLVGTVAANVLEHGTGALNIDACRIGDGSESQGPRDSSEPSATRRYTSSGAVNIAATPGPRGGSPSGRWPTNVVLDEAAAAALDEQSGIQKSGTAVQRNGGGQKIFGGIAGGENSAGARPDAGYNDEGGASRFFPVFRYEAKAPGAERPSVVTTKLRLRADLTPEQVDHVVARLREAGVEID
>HarryOW_58
MRNVDLRLGDCRDILTELEDASVDSIVTDPPYELAFMGKKWDGSGIAFDVEMWEQCLRVLKPGGHLLAFGGSRTWHRLTVAIEDAGFEIRDSIAWLYGSGFPKSLDVSKAVDGFVATGRSDSKALAEVNASRPGEATIRQSSTNGHKGFVGSGDHGPREKRATPATDAAKQWQGWGTALKPAFEPIVVARKPLVGTVAANVLEHGTGAINIDACRTEYEQGGSLATNPSLRSGISGGNGGHIFPTETGRRVVTPHASGRWPTNVVLDEAQAAELGEPQRFFPVFKYQAKAPTRERPSYVNEDGAKVAHSTVKPLTLMRWLARLVCPPGGVILDPFAGSGTTVEACLLEGFDCIAIENEPEHIPLIEHRISRSTT
>Hegedechwinu_73
MSDRNHPYYQDDQVTLYHGDALDVLAELPDRSVDAVVCDPPYNLSFMAKTWDALDGREDAGFAYWLAGLIDGEGCFTIKAHTRGTHAPSFAIKLRADDVAVLEHARRTLGAGTVTIERRAEGNDMARWVVGDKAGCQRLVDLLDKYPLRAKKRIDYWTWRDAVCEWTGRGRGNRWHGAADNERMAALRERLMSGRAYTDIAWSGNEFQDWCRLWAAECLRVLKPGGHLLAFGGSRTWHRLASAIEDAGFEIRDSIAWLNGSGFPKSLDVSKAIDKAAGAEREPDEYTGPNNLNAVYGKGMGGGVTTRRGAPATDAARQWQGWGSALKPSFEPVVVARKPLVGTVAANVLEHGTGALNIDACRIGTAQGRWPTNVVLDEDQAAELDAQTGITTSRKGKPRTGANGHGWGMTATGAEYDDEGGASRFFPVFRYEAKAPGAERPSYVNEDGAKVAHNTVKPLDLMRWLVRLVTPPNGVVLDPFAGSGTTAEACIHEHKRCITIEREADYLPLIVARLSKPIEVGFDFGDAAS
>Henry_96
MTEHPVLIHLGDCRDILAELEDASVDSIVTDPPYELGFMGKKWDGSGIAFDVEMWEQCLRVLKPGGHLLAFGGSRTWHRLTVAIEDAGFEIRDSIAWLYGSGFPKSLDVSKAIDKAAGAEREVIGTRRAGITPSGGLVRNGVTEADKQRLVTAPATDAARQWEGWGTALKPSFEPVVVARKPLVGTVAANVLEHGTGALNIDACRIEYEQGGSLATNPSLRSGISGGNGGHIFPTETGRRVVTPHASGRWPTNVVLDEAAAAALDEQSGTLKSGLMRAGTKRAARDGAVYGRLDEDATPRDTYADSGGASRFFPVFKYQAKAPTKERPSYVNEDGNKVAHSTVKPLALMRWLVKLVTPPGGVVLDPFAGSGTTVEACLLEKFRCIAIENEPDYIPLIEQRLERSTSE
>HermioneGrange_59
MRNVDLRLGDCRDILTELEDNSVDSIVTDPPYGLEFMGKEWDRLGDIGKASHQGFTDGSGFKGFKLPASYNASANVKCQRCSRWRFDHIGRKCECAEPQWPNVRAQQGRTMQEWHHQWAAECLRVLKPGGHLLAFGGSRTWHRLTVAIEDAGFEIRDSIAWLYGSGFPKSLNVSKAIDKAAGAEREVRQWQGWSTALKPSFEPIVVARKPLVGTVAANVLEHGTGALNIDACRIGDGSESQGPRDSSEPSATRRYTGSGAVNIAATPGPRGGSPSGRWPTNVVLDDTQAAELDKQSGNLPGGVTVRRNMHGQEQNANGIYGSRKRYASEDFTYGDSGGASRFFPVFKYQAKAPTKERPKVDGVAHPTVKPLELMRWLVKLVTPPGGVVLDPFAGSGTTVEACLVEGFDCIAIENEADYIPLIEHRISRSTT
>HokkenD_143
MNKVDIRPGDCRDVLASFPDASVDAILTDPPYELGFMGKKWDNSGIAFDVEMWEQCLRVLKPGGHLLAFGGSRTWHRLTVAIEDAGFEIRDSIAWLYGSGFPKSLDVSKAIDKAGGESPQRQAEVLRNARTRAGLSRGEVAERIGCTPSSVRDWEEGRSRAVGRSLEWITPSPEYRDRLADLLGYTSDERRITGASTDRRGDGTVIGLGHSGVKYGTDASTEAAKQWQGWGTALKPSFEPIVVARKPLVGTVAANVLEHGTGALNIDACRIGDGSESQGPRDSSEPSATRRYTSSGAVNIAATPGPRGGSPSGRWPTNVVLDEAAAAALDEQSGTLKSGDLAGSKRNTAGGNGITHGAMTGVVGQSYADSGGASRFFPVFKYQAKAPTKERPSYVNEDGAKVVHSTVKPLTLMRWLARLVCPPGGVILDPFAGSGTTVEACLLEGFDCIAIESEADYIPLIEQRIERVGA
>Hoonter_102
MTEHPVLIHLGDCRDILAELEDASVDSIVTDPPYELGFMGKKWDGSGIAFDVEMWEQCLRVLKPGGHLLAFGGSRTWHRLTVAIEDAGFEIRDSIAWLYGSGFPKSLDVSKAIDKAAGAEREVIGTRRAGITPSGGLVRNGVTEADKQRLVTAPATDAARQWEGWGTALKPSFEPVVVARKPLVGTVAANVLEHGTGALNIDACRIEYEQGGSLATNPSLRSGISGGNGGHIFPTETGRRVVTPHASGRWPTNVVLDEAAAAALDEQSGTLKSGLMRAGTKRAARDGAVYGRLDEDATPRDTYADSGGASRFFPVFKYQAKAPTKERPSYVNEDGNKVAHSTVKPLALMRWLVKLVTPPGGVVLDPFAGSGTTVEACLLEKFRCIAIENEPDYIPLIEQRLERSTSE
>Hopey_100
MTEHPVLIHLGDCRDILAELEDASVDSIVTDPPYELGFMGKKWDGSGIAFDVEMWEQCLRVLKPGGHLLAFGGSRTWHRLTVAIEDAGFEIRDSIAWLYGSGFPKSLDVSKAIDKAAGAEREVIGTRRAGITPSGGLVRNGVTEADKQRLVTAPATDAARQWEGWGTALKPSFEPVVVARKPLVGTVAANVLEHGTGALNIDACRIEYEQGGSLATNPSLRSGISGGNGGHIFPTETGRRVVTPHASGRWPTNVVLDEAAAAALDEQSGTLKSGLMRAGTKRAARDGAVYGRLDEDATPRDTYADSGGASRFFPVFKYQAKAPTKERPSYVNEDGNKVAHSTVKPLALMRWLVKLVTPPGGVVLDPFAGSGTTVEACLLEKFRCIAIENEPDYIPLIEQRLERSTSE
>HufflyPuff_101
MTDHPVLIHLGDCRDILAELEDASVDSIITDPPYELGFMGKKWDGSGIAFDVEMWEQCLRVLKPGGHLLAFGGSRTWHRLTVAIEDAGFEIRDSIAWLYGSGFPKSLDVSKAIDKRRDDEESIRRVCRWLRARIDDHPAETIRTIAERFGFHSRMVEHWAARDTDSQPTIPTLTQWDQLRDLLAFDDELDAEVYRLNLRKGEPGEAWADRPIVGTVTEWTDRTNYALTSRDGLRRGESTNPVARQWQGWGTALKPAFEPIVVARKPLAGTVAANVLAHGTGALNIDACRVGDGSDSQSGRWPTNVVLDDTQAAELGEPQKFFPVFKYQAKAPTKERPSYVNEDGNKVAHNTVKPLALIRWLVKLVTPPGGVVLDPFAGSGTTVEACLLEGFDCIAIENEPDYIPLIEQRLERSTSE
>HUHilltop_55
MSIHYRDDQVTVHHGDCLDVLTELPDASVDAVVTDPPYGLEFMGKEWDAPWRKTSASHARARERRAAELDDPVKGKYIRAGVNAYEAGQPFQQWCTQWAAECLRVLKPGGHMLAFGGSRTWHRLAAAIEDAGFEVRDSIAWLYGSGFPKSLDVSKAIDKAAGAEREQVPATGGLHNNANLNDDGWSKIGSSTPMMDGPSPATPEAAQWQGWGTALKPAFEPIVVARKPLQGTVAANVLDHGTGALNIDACRVGDEVRVNPPGSTNPRVAMGDGWRADAEARIAEGRWPTNVVLDEAQAAELDAQTGTLSSGKMYPTHTTAGRQVYGQNAAGGYVTSETYGDSGGASRFFPVFRYEAKAPGAERPSVVTTKLRLRADLTPEQVDHVVARLREAGVEID
>HumptyDumpty_82
MTLCDPCQALYDGWLEYKKPAKGWVTLNSPERSAETRRSQIQDTRNLQRQQLDGIRETCRRKHQESEPMTSELTAEESQAVAEALAIANDGVMPAPSLHYEDSNVKLWHGDCVEVLKTLPDNSVDAVVTDPPYGIRFMGKAWDGDDIEEMTRKRRESAPMPDGVGGPNGGYQSASTEAGRYNQTLTANQAFGEWCLEWTRECFRVLKPGGHILAFGGSRTWHRLASAVEDAGFEIRDSIAWLYGSGFPKSMDISKAIDKMRHESADKLKVTSWLADQAEANNITRRMLDIAMGTSDMGGWWLSRIEHRCQIPTMEQIPRVLATLGIEAEDVPAEIQELIFELNGAKGTPGKAWLEREVVGTRETGDALGWLQQSGSTTKTVDVTTAASDAAKQWEGWGTTLKPSFEPMVVGRKPMRLTTAANVLKHGTGGMNIAATRVGDEPRTNKGGSASSLHAVSRVEQGYRDTVTASEGVESMVNGRWPTNVLLDDFTADLLNQQERDAAQFFPVFKYNPKAPASERPSYKKDGGGVHVLAAMRCTECGKQDLSGSRCECENPKWVREGGDKVMHPTVKPLDLMRWCIRLITPPGGIILEPFAGSGTTAEAAVMEGMQCIAIEREADYLPLIRQRLEKPIEVALFQV
>Jamun_Draft_46
MREAHYSNESVTLYAGDCLEVLRDLPDNSVDSIVTDPPYGLGNTTPALVAETVTAWLGGDREFIPEGRGFMGRPWDAFVPPVAVWDECLRVLKPGGHCLAFSGSRTLDLMTLGLRFAGFDIRDSIMWLYGSGFPKNRDVSAAMAAYLAGDVREVGAAPELYEVTRFLKAARDAAGWTNRRIDEHFGTNGMAGHWTTQGSQPSVPSLRQWDELRDLLGFEDSAVRPLVERLCSTERPEDWGQGEGDEDFLGSLKKNVEYSSAGDWGTALKPSFEPVVVARKPVIGSITGNVGTFGTGAFNLGGCRTGEEGGEVGGRWPANVVLEESQAEELDRLSNEKPALFFPTFRYEPKAPTSERPRVNGVSHPTVKPLELMRWLCRLVTPPGGVVLEPFAGSGTTLEAAALENFRAIGVERQPEYLPLIVERFNKPLEPVFDFGALL
>JayCookie_82
MTLCDPCQALYDGWLEYKKPAKGWVTLNSPERSAETRRSQIQDTRNLQRQQLDGIRETCRRKHQESEPMTSELTAEESQAVAEALAIANDGVMPAPSLHYEDSNVKLWHGDCVEVLKTLPDNSVDAVVTDPPYGIRFMGKAWDGDDIEEMTRKRRESAPMPDGVGGPNGGYQSASTEAGRYNQTLTANQAFGEWCLEWTRECFRVLKPGGHILAFGGSRTWHRLASAVEDAGFEIRDSIAWLYGSGFPKSMDISKAIDKMRHESADKLKVTSWLADQAEANNITRRMLDIAMGTSDMGGWWLSRIEHRCQIPTMEQIPRVLATLGIEAEDVPAEIQELIFELNGAKGTPGKAWLEREVVGTRETGDALGWLQSTGSTTKTVDVTAAASDAAKQWEGWGTTLKPSFEPMVVGRKPMRLTTAANVLKHGTGGMNIAATRVGNEPRTNKGGSASSLHAVSRVEQGYRDTVTASEGVESMVNGRWPTNVLLDDFTADLLNQQERDAAQFFPVFKYNPKAPASERPSYKKDGGGVHVLAAMRCTECGKQDLSGSRCECENPKWVREGGDKVMHPTVKPLDLMRWCIRLITPPGGIILEPFAGSGTTAEAAVMEGMQCIAIEREADYLPLIRQRLEKPIEVALFQV
>Jebeks_53
MSIHYRDDQVTVHHGDCLDVLTELPDASVDAVVTDPPYGLEFMGKEWDAPWRKTSASHARARERRAAELDDPVKGKYIRAGVNAYEAGQPFQQWCTQWAAECLRVLKPGGHMLAFGGSRTWHRLAAAIEDAGFEVRDSIAWLYGSGFPKSLDVSKAIDKAAGAEREQVPATGGLHNNANLNDDGWSKIGSSTPMMDGPSPATPEAAQWQGWGTALKPAFEPIVVARKPLQGTVAANVLDHGTGALNIDACRVGDEVRVNPPGSTNPRVAMGDGWRADAEARIAEGRWPTNVVLDEAQAAELDAQTGTLSSGKMYPTHTTAGRQVYGQNAAGGYVTSETYGDSGGASRFFPVFRYEAKAPGAERPSVVTTKLRLRADLTPEQVDHVVARLREAGVEID
>Jerm2_59
MRNVDLRLGDCRDILTELEDNSVDSIVTDPPYGLEFMGKEWDRLGDIGKASHQGFTDGSGFKGFKLPASYNASANVKCQRCSRWRFDHIGRKCECAEPQWPNVRAQQGRTMQEWHHQWAAECLRVLKPGGHLLAFGGSRTWHRLTVAIEDAGFEIRDSIAWLYGSGFPKSLNVSKAIDKAAGAEREVRQWQGWSTALKPSFEPIVVARKPLVGTVAANVLEHGTGALNIDACRIGDGSESQGPRDSSEPSATRRYTGSGAVNIAATPGPRGGSPSGRWPTNVVLDDTQAAELDKQSGNLPGGVTVRRNMHGQEQNANGIYGSRKRYASEDFTYGDSGGASRFFPVFKYQAKAPTKERPKVDGVAHPTVKPLELMRWLVKLVTPPGGVVLDPFAGSGTTVEACLVEGFDCIAIENEADYIPLIEHRISRSTT
>Jinkies_15
MRPNIHLQTDAVTIWHGDSIDAMRELPDNSIDSIVTDPPYGLGFMGKAWDALPPGEEWAAECLRVLKPGGHLLAFGGSRTWHRLAVAVEDAGFEIRDSIAWLYGSGFPKSLDVSKAIDKAAGAERAVVGTKLGQPVYHSSGKGEAGPAYSSHLQQVTAEQRIAAAQITAPATEAAQQWQGWGTALKPAFEPVVMGRKPLIGTVAQNVQLHGTGALNIDATRIGMSDADRAIVDARSGADDGRREGIYQDGFGKRPPGEKFTSAPGGRWPANVVLDDTTAAILDGQSGTVKSSPFNTKAGHAHGNGSTHGTFVAERANEGGYSDSGGASRFFYVAKAPKRERPVVDGVAHPTVKPLALMRYLVKLVTPPNGVVLDPFAGSGTTLEACLLEGFAHVSIEREAEYLPLIEARLDRLAGKLPAAA
>JoeyJr_62
MNPYYQDDQVTLYHGDCLDVLAELPDRSVDAVVCDPPYGLEFMGKEWDRLGDIGKASHQGFTDGSGFKGFKLPASYNASANVKCQRCSRWRFDHIGRKCECAEPQWPNVRAQQGRTMQEWHHQWAAECLRVLKPGGHLLAFGGSRTWHRLAAAIEDAGFEIRDSIAWLYGSGMPKSLDVSKAIDKRPGVASHAEFAAHLRERREAAGLSAADVSEAVVGTRSGACWNWEHHQFPEAKWWPKLRDLLDLDEARWGHVIAEAERETVGVGTSGKTANMGGLRGVETSTGVFDITASATDAAKRWEGWGTALKPSHEPIVVARKPLVGTVAANVLEHGTGALNIDACRIHTSGSEGRAYTVKRFKPGAELNRTGGNWRPDEGVEYQGETKDGRWPTNVVLDEDQAAELDAQTGVQKSGTAVQRNGGGQKIFGGIAGGERSAGARPDAGYGDEGGASRFFPVFRYEAKAPGAERPSVVTTKLRLRADLTPEQVDHVVARLREAGVEID
>JuliaChild_Draft_57
MRNVDLRLGDCRDILTELEDNSVDSIVTDPPYELGFMGKKWDGSGIAFDVEMWEQCLRVLKPGGHMLAFGGSRTWHRLTVAIEDAGFEIRDSIAWLYGSGFPKSLDVSKAIDKAAGAEREVRQWQGWSTALKPSFEPIVVARKPLVGTVAANVLEHGTGALNIDACRIGDGSESQGPRDSSEPSATRRYTSSGAVNIAATPGPRGGSPSGRWPTNVVLDDTQAAELDKQSGNLPGGVTVRRNMHGQEQNANGIYGSRKRYASEDFTYGDSGGASRFFPVFKYQAKAPTKERPKVDGVAHPTVKPLELMRWLVKLVTPPGGCSAGPLRGQRNHGGGVPRRGFRLHRH
>Kabreeze_82
MTLCDPCQALYDGWLEYKKPAKGWVTLNSPERSAETRRSQIQDTRNLQRQQLDGIRETCRRKHQESEPMTSELTAEESQAVAEALAIANDGVMPAPSLHYEDSNVKLWHGDCVEVLKTLPDNSVDAVVTDPPYGIRFMGKAWDGDDIEEMTRKRRESAPMPDGVGGPNGGYQSASTEAGRYNQTLTANQAFGEWCLEWTRECFRVLKPGGHILAFGGSRTWHRLASAVEDAGFEIRDSIAWLYGSGFPKSMDISKAIDKMRHESADKLKVTSWLADQAEANNITRRMLDIAMGTSDMGGWWLSRIEHRCQIPTMEQIPRVLATLGIEAEDVPAEIQELIFELNGAKGTPGKAWLEREVVGTRETGDALGWLQQSGSTTKTVDVTTAASDAAKQWEGWGTTLKPSFEPMVVGRKPMRLTTAANVLKHGTGGMNIAATRVGNEPRTNKGGSASSLHAVSRVEQGYRDTVTASEGVESMVNGRWPTNVLLDDFTADLLNQQERDAAQFFPVFKYNPKAPASERPSYKKDGGGVHVLAAMRCTECGKQDLSGSRCECENPKWVREGGDKVMHPTVKPLDLMRWCIRLITPPGGIILEPFAGSGTTAEAAVMEGMQCIAIEREADYLPLIRQRLEKPIEVALFQV
>Kanye_96
MTEHPVLIHLGDCRDILAELEDASVDSIVTDPPYELGFMGKKWDGSGIAFDVEMWEQCLRVLKPGGHLLAFGGSRTWHRLTVAIEDAGFEIRDSIAWLYGSGFPKSLDVSKAIDKAAGAEREVIGTRRAGITPSGGLVRNGVTEADKQRLVTAPSTDAAKLWQGWGTALKPAFEPIVVARKPLVGTVAANVLEHGTGALNIDACRIGDGSESQGPRDSSEPSATRRYTGSGAVNIAATPGPRGGSPSGRWPTNVVLDEAQAAELDKQSGNLPGGVTVRRNMHGQEQNANGIYGSRKRYASEDFTYGDSGGASRFFPVFKYQAKAPTKERPSYVNEDGNKVAHSTVKPLALMRWLVKLVTPPGGVVLDPFAGSGTTVEACLLEKFRCIAIENEPDYIPLIEQRLERSTSE
>KBurrousTX_81
MTIETPDFAAVADALNRDNEIPMPAPEIHYQDANVTLWHGDCVDVLKQLPDNSVDAVVTDPPYGIRFMGKAWDGEDIEEMTAKRRASAPMPDGTGGPNGGYQSASTEAGRYRQNLTANQAFGEWCLEWTRECFRVLKPGGHILAFGGSRTWHRLASAVEDAGFEIRDSIAWLYGSGFPKSMDISKAIDKMRHEGPDKLKVTTWLADQAEANGITRRMLDIAMGTSDMGGWWLSRLEHRCQVPTMEQIPRVLATLGVEAEDVPEDIQALIFELNGAKGTPGKAWLEREVIGTRETGDALGWLQSTGSTTKTVDVTAAASDAAKQWEGWGTTLKPSFEPVVVGRKPMRLTTAANVMKHGTGGMNIAATRVGEEERTNKAGSESSLHRFTRVEQGYRDTPTVFAEGEAETVEGRWPTNVILDPFTAGMLHQQEADAHQFFPIFEYEAKAPAKERPTVDGVSHPTVKPLDLMRWLIRLVTPPGGTILEPFAGSGTTAEAAVMEGMQCIAVERETDYLPLIRHRLEKPIAVAMF
>Kepler_47
MREAHYSNESVTLYAGDCLEVLRDLPAASVDSVVTDPPYGLGNTSPALVAETVTAWLGGDREYIPEGRGFMGRPWDAFVPPVAVWDECLRVLKPGGHLLAFSGSRTLDLMSLGIRFAGFDIRDSIMWLYGSGFPKSRDVSEAMGSYLAGDRPESGQNPEVYRVTAFLKAARDAAGWTNRRIDELFGTNGMAGHWTTQGSQPSVPSLRQWDELRAELGFDDGEIRPVVERLCSTERPEDWGAGGADEDFLGSLKKNVEYASAGDWGTALKPSFEPVVVARKPVVGSITANVGNFGTGAFNLAGCRTGDEIRVNRSAGNKPGGSSLNMSADGMPAGVEGRQAAGRWPANVVLDESQAAELDKFSNEKPAQFFPVFRYEPKAPSSERPRVNGVSHPTVKPLELMRWLCRLVTPPGGVVLEPFAGSGTTLEAAFLENFRAVGIERQPEYLPLIESRFSKTLEPVFDFGGLL
>KilKor_53
MSIHYRDDLVTVHHGDCLDVLAELADASVDAVITDPPYGLEFMGKEWDAPWRKTSASHARARERRAAELDDPVKGKYIRAGVNAYEAGQPFQQWCTQWAAECLRVLKPGGHMLAFGGSRTWHRLAAAIEDAGFEIRDSIAWLYGCLTDDVEVLTPTGWRRGIDVAVGDEVAQWNPVTGAITAAPVQRTYRAPWHGELVRFRNSDTDQLLTPNHRVWYRNNDHRGADGRAWREWSEYRVADAGSIGRRSPIRLPLAGEHNGPGVGGVDYAALLGWVWTEGGFDRSGSGVRIYQSSVNQQHCDTIAALLDRLTPHKRYDYQRTYKRRSGERHTYTASTWFLTGDVAERVRRDLPDKHPTYELLWRMTLDEKRAFIAAALDGDGSQSARGAWQFYQSDRADREWFATALSMVGWRGHVSDRPAPRTGGAVSVSQRADTTLTPKALRENAAEFYSGEVWCIGVPTGAFVARRHGLVFITGNSGFPKSLDVSKAIDKAAGAEREATGTARGHVPTDGGNFDDDNYQWRAVYERKDNPATDAAKQWQGWGTALKPAFEPIVVARKPLVGTVAANVLEHGTGALNIDACRVGTQGGGSTCPGGDACSCTNKVFGGTKHPARRDGEFGRWPTNVVLDDAQAAELDAQTGITTSRKGKPRTGANGHGWGMTATGAEYDDEGGASRFFPVFRYEAKAPGAERPSVVTTKLRLRADLTPEQVDRVVARLREVGVEVD
>Kimchi1738_45
MSSAIKIVQGDCLEKLKKIPSNSISAIVTDPPYGLSNTKPAQVADVLKAWVTGDTTVVPAKKGGFMGKDWDSFVPPPAVWEECMRVLKPGGHMAVFAGARTQDLMGLSIRLAGFEIRDTLGWIYGSGFPKSHNISKAIDKAAGAEREVKLLPTAATAYSASAGNHRPWMDEAAENGGMRVVAGDTPVTDDAARWNGWGTALKPAIEPVILARKPPVGTVAQNVLAHGVGGLNIDACRVEAHDKAKFPAGVVSDTETVYGGGGGMYSDKPRPVDRNPSGRFPANVLLDEHAAAEMDEQSGVSVSRRAVMAVKGSNGSDGLYGEYSTSERKEMGHNDSGGASRFFPVFKYQAKAPKKERPMIVREDGTKVQHPTVKPVALMEWLVTLITPPGGVVLDPFAGTGTTLEAAKNEGFKVIGIERDPDYIQLINQRLNH
>Klein_148
MNKVDIRPGDCRDVLASFPDASVDAILTDPPYELGFMGKKWDNSGIAFDVEMWEQCLRVLKPGGHLLAFGGSRTWHRLTVAIEDAGFEIRDSIAWLYGSGFPKSLDVSKAIDKRRDDEADIRRVCRWLRARIDDHPAETIRTIAERFGFHARMVEHWAARDTDSQPTLPTLTQWDQLRDLLEFDDELDAEVYRLNLRKGEPGEAWAGRPIVGTVTEWTDRTNYALTSRDGLRRGESTNPVALQWQGWGTALKPAFEPIVVARKPLVGTVAANVLKHGTGAINIDACRVGTADKLVRPEIRRHDNEVPGKGLGAGTQVEPGGRWPTNVVLDEVQAAELGEPQRFFPVFKYQAKAPTKERPGYVNEDGTKVAHSTVKPLTLVRWLARLVCPPGGVILDPFAGSGTTVEACLLEGFDCIAIENEADYIPLIEQRIERVGA
>Ksquared_56
MTKPYYQDDEVTLYHGDCLDVLAELPDRSVDAVITDPPYGIRFMGKAWDGADIEKRTQRGREVCPMPAGKGGPQGGYRSRAAEAGRYDLSANAAFGEWCEQWVSECLRILKPGGYMLVFGGSRTWHRLACAVEDAGFEVRDSIAWLYGSGFPKSLDVSKAIDKAAGAEREATGTARGHVPTDGGNFDDDNYQWRAVYERKDNPATDAAKQWQGWGTALKPAFEPIVVARKPLVGTVAANVLEHGTGALNIDACRVGTQGGGSTCPGGDACSCTNKVFGGTKHPARRDGEFGRWPTNVVLDDAQAAELDAQTGTLSSGKMYPTHTTAGRQVYGQNAAGGYVTSETYGDSGGASRFFPVFRYEAKAPGAERPSVVTTKLRLRADLTPEQVDHVVARLREAGVEID
>Kuleana_47
MEAHYENELVELYAGDCLEVLRGLPDSSVDSVVTDPPYGLGNTSPALVAETVTAWLGGDREYIPEGRGFMGRPWDAFVPPVAVWDECLRVLKPGGHLLAFSGSRTLDLMSLGIRFAGFDIRDSIMWLYGSGFPKSRDVSGAMGSYLAGERPESGQNPEVYRVTAFLKAARDAAGWTNRRIDELFGTNGMAGHWTTQGSQPSVPSLRQWDELRAQLGFDDGEIRPVVERLCSTERPEDWGQGDGDGGDFLGSLKKNVEYASAGDWGTALKPSFEPVVVARKPVVGSITANVGTFGTGAFNLAGCRTGDEIRVNRAAGNKPGGASLNMSEAGMPAGVEPREAAGRWPANVVLDESQAAELDRVSNEKPSGFFPVFRYEPKAPASERPRVNGVSHPTVKPLELMRWLCRLVTPPGGTVLEPFAGSGTTVEAAFLENFRCIAVERQPEYLPLIESRFQKTLEPVFDLGALL
>Kykar_58
MRNVDLRLGDCRDILTELEDASVDSIVTDPPYELAFMGKKWDNSGIAFDVEMWEQCLRVLKPGGHLLAFGGSRTWHRLTVAIEDAGFEIRDSIAWLYGSGFPKSLDVSKAIDKAAGAEREVVGSKLDRPGYHLSEPGKTNGVLGSGHGLHVDPDARLKASQITAPATDAAKRWSGWGTALKPSFEPIVVARKPLAGTVAANVLEHGTGAINIDACRVNPGTHVPGGGGFKGGAASRHEGWRRPSHESGEGTEAHTLGRWPTNVVLDEVQAAELGEPQRFFPVFKYQAKAPTKERPKVDGMAHPTVKPLELMRWLVKLVTPSGGVVLDPFAGSGTTVEACLLEGFDCITIENEPEHIPLIEHRISRSTT
>Lamina13_61
MRNVDLRLGDCRDILTELEDASVDSIVTDPPYELAFMGKKWDNSGIAFDVEMWEQCLRVLKPGGHLLAFGGSRTWHRLTVAIEDAGFEIRDSIAWLYGSGFPKSASIYKQTIKTLEERYGSARCDCLDPRDGQPDRDGIGRESWPAARTSREPGEVSANKAGAANVSVEQGGDLSGVRELWQSDTQEAEGSTAVEEPVLLAGVRERGAEEARHGHASVRGRLEDNSSQDSEQGRGLSVLREDTGGKRQSVACASPDPVQVRGDQPAGESGGPVRLVPSSDRGADQRGIGVDPGRSEPRRVISDSESGWPKADAKVCSWCGLPDADWLASLEPLGTALKPAFEPIVVARKPLAGTVAANVLEHGTGAINIDACRVNPGTHVPGGGGFKGGAASRHEGWRRPSHESGEGTEAHTLGRWPTNVVLDDTQAAELGEPQRFFPVFKYQAKAPAKERPGYVNEDGTKVAHSTVKPLTLMRWLARLVCPPGGVILDPFAGSGTTVEACLLEGFDCIAIENEADYIPLIEHRISRSTT
>Langerak_Draft_57
MTKPYYQDDQVTVFHGDCLHVLAELPDRSVDAVVCDPPYGLEFMGKEWDAPWRKTSASHARARERRAAELDDPVKGKYYEAGQPFQQWCAQWAAECLRVLKPGGHMLAFGGSRTWHRLAAAIEDAGFEVRDSIAWLYGSGFPKSLDVSKAIDKAAGAEREVIGEQPDRWTNKGSVLNFATDRPQSSIPVTGDPATEAARQWQGWGTALKPAFEPIVVARKPLQGTVAANVLDHGTGALNIDACRTEYEQGGSLATNPSLRSGISGGNGGHIFPTETGRRVVTPHASGRWPTNAVLDETQAAELDAQTGITTSRKGKPRTGANGHGWGMTATGAEYDDEGGASRFFPVFRYEAKAPGAERPSVVTTKLRLRADLTPEQVDRVVARLREVGVEVD
>Leona_46
MREPHYFDESATVYAGDCLEVLRELPDNSVDSVVTDPPYGLGNTTPALVAETVQAWLGGDREFIPEGRGFMGRPWDAFVPPVAVWDECLRVLKPGGHAMVFTGSRTLDLMTLGLRFAGFDIRDSIMWMYGSGFPKSRDVSAAMGAYLAGERPEAGAPPEIYEVTAFLRDARDAAGWTNKTIDGLFGTNGMAGHWTTGASQPAVPSLRQWDILRERLGFDDSAIRPLVERLCSSERPEDWGSGDGDSDFLGSLKKNVEYASAGDWGTALKPAYEPVVVARKPVVGSITANVNAYGTGAFNVAGCRAGDEVRVNRSAGNKPGGASLNMSAAGMPEGVESREAVGRWPSNVVLDEWQAAELDKTTAEKPAQFFPTFRYEPKAPTSERPRVNGVSHPTVKPLELMRWLCRLVTPPGGVVLEPFAGSGTTVEAAVLERFRCVAVERQPEYLPLIESRLTKPLEPVFDFGGLM
>Leperchaun_59
MNPYYQDDQVTLYHGDCLDVLAELPDRSVDAVVCDPPYGLEFMGKEWDRLGDIGKASHQGFTDGSGFKGFKLPASYNASANVKCQRCSRWRFDHIGRKCECAEPQWPNVRAQQGRTMQEWHHQWAAECLRVLKPGGHLLAFGGSRTWHRLAAAIEDAGFEIRDSIAWLYGSGMPKSLDVSKAIDKRPGVASHAEFAAHLRERREAAGLSAADVSEAVVGTRSGACWNWEHHQFPEAKWWPKLRDLLDLDEARWGHVIAEAERETVGVGTSGKTANMGGLRGVETSTGVFDITASATDAAKRWEGWGTALKPSHEPIVVARKPLVGTVAANVLEHGTGALNIDACRIHTSGSEGRAYTVKRFKPGAELNRTGGNWRPDEGVEYQGETKDGRWPTNVVLDEDQAAELDAQTGVQKSGTAVQRNGGGQKIFGGIAGGERSAGARPDAGYGDEGGASRFFPVFRYEAKAPGAERPSVVTTKLRLRADLTPEQVDHVVARLREAGVEID
>Lilac_101
MTEHPVLIHLGDCRDILAELEDASVDSIVTDPPYELGFMGKKWDGSGIAFDVEMWEQCLRVLKPGGHLLAFGGSRTWHRLTVAIEDAGFEIRDSIAWLYGCLTADTEVLTDAGWKLGIDVTEGDLVAQWDSETDQITLAPVQQVFRAPWDGPMRILRNADTDQVLTPNHRVYHRPEQRKMVSGKRRRWFDNQWQVAEAADLSTWNPVQLPVAGHHEGSGIGGDDYAALLGWVWTEGGFDPSGTGVRIYQSSVNADKVAEIAALMDRIGAHKRYDRERTYRGRVYTETMWFISGELAERVRADLPGKRPTYDLLWRMTGSEKLALLRAAMLGDGSGWGTRSQQFHQKYEDDLVWLQTLLTLVGRSGKVAMRPDRQCGALYLRDRATTELQARHLRDHIEHYTGEVWCVKVPSGAFVARREGKVFITGNSGFPKSLDVSKAIDKAAGAEREVIGTRRAGITPSGGLVRNGVTEADKQRLVTAPATDAARQWEGWGTALKPAFEPIVVARKPLAGTVAANVLEHGTGALNIDACRIEYEQGGSLATNPSLRSGISGGNGGHIFPTETGRRVVTPHASGRWPTNVVLDEAAAAALDEQSGTLKSGLMRAGTKRAARDGAVYGRLDEDATPRDTYADSGGASRFFPVFKYQAKAPTKERPSYVNEDGNKVAHSTVKPLALMRWLVKLVTPPGGVVLDPFAGSGTTVEACLLEKFRCIAIENEPDYIPLIEQRLERSTSE
>Lilizi_100
MTEHPVLIHLGDCRDILAELEDASVDSIVTDPPYELGFMGKKWDGSGIAFDVEMWEQCLRVLKPGGHLLAFGGSRTWHRLTVAIEDAGFEIRDSIAWLYGSGFPKSLDVAKAIDKAGGESPQRQAEVLRNARTRAGLSRDEVAERIGCTPSSVRDWEEGRSRAVGRSLEWITPSPAYRDRLADLLGYTSDERRITGASTDRRGDGTVIGLGHSGVKYGTDASTEAAKQWQGWNTALKPAFEPIVVARKPLVGTVAANVLEHGTGALNIDACRIEYEQGGSLATNPSLRSGISGGNGGHIFPTETGRRVVTPHASGRWPTNVVLDEAAAAALDEQSGTLKSGLMRAGTKRAARDGAVYGRLDEDATPRDTYADSGGASRFFPVFKYQAKAPTKERPSYVNEDGNKVAHSTVKPLALMRWLVKLVTPPGGVVLDPFAGSGTTVEACLLEKFRCIAIENEPDYIPLIEQRLERSTSE
>Lilpickle_98
MTEHPVLIHLGDCRDILAELEDASVDSIVTDPPYELGFMGKKWDGSGIAFDVEMWEQCLRVLKPGGHLLAFGGSRTWHRLTVAIEDAGFEIRDSIAWLYGSGFPKSLDVSKAIDKAAGAEREVRQWQGWGTALKPAFEPIVVARKPLVGTVAANVLEHGTGALNIDACRIEAKGRPHIASASEASAGVYGNGLNGSKAIGTTDLGRWPTNVVLDDTQAAELDAQTGITISRKGKPRTGANGHGWGMTATGAEYDDEGGASRFFPVFKYQAKAPTKERPSYVNEDGTKVAHNTVKPLALMRWLVKLTTPPGGVVLDPFAGSGTTVEACLLEKFRCIAIENEPDYIPLIEQRLERSTSE
>Linus_82
MTLCDPCQALYDGWLEYKKPAKGWVTLNSPERSAETRRSQIQDTRNLQRQQLDGIRETCRRKHQESEPMTSELTAEESQAVAEALAIANDGVMPAPSLHYEDSNVKLWHGDCVEVLKTLPDNSVDAVVTDPPYGIRFMGKAWDGDDIEEMTRKRRESAPMPDGVGGPNGGYQSASTEAGRYNQTLTANQAFGEWCLEWTRECFRVLKPGGHILAFGGSRTWHRLASAVEDAGFEIRDSIAWLYGSGFPKSMDISKAIDKMRHESADKLKVTSWLADQAEANNITRRMLDIAMGTSDMGGWWLSRIEHRCQIPTMEQIPRVLATLGIEAEDVPAEIQELIFELNGAKGTPGKAWLEREVVGTRETGDALGWLQSTGSTTKTVDVTAAASDAAKQWEGWGTTLKPSFEPMVVGRKPMRLTTAANVLKHGTGGMNIAATRVGNEPRTNKGGSASSLHAVSRVEQGYRDTVTASEGVESMVNGRWPTNVLLDDFTADLLNQQERDAAQFFPVFKYNPKAPASERPSYKKDGGGVHVLAAMRCTECGKQDLSGSRCECENPKWVREGGDKVMHPTVKPLDLMRWCIRLITPPGGIILEPFAGSGTTAEAAVMEGMQCIAIEREADYLPLIRQRLEKPIEVALFQV
>LittleE_151
MNKVDIRLGDCRGVLASFPDASVDAILTDPPYGLEFMGKDWDAPWKESDVNADAGFHGGGISATRKLPSFTGTTNPKCLRCKGTRRGRRDGTAKVAVCLCRDGGQFPNVRAVEMRAFQQWSQEWAAECLRVLKPGGYLLAFGGSRTWHRLAAAIEDAGFELRDSIAWLYGSGFPKSLDVSKAIDKAAGAERGASTAPATEAAWQWQGWGTALKPSFEPIVVARKPLVGTVAANVLEHGTGALNIDACRIETTDDLNGGAYAKTGNRTVSGSLSPTGMNVPGKTVGKEFEQPSGRWPTNVVLDEAQAAELGEPQRFFPVFKYQAKAPTKERPSYVNEDGNKVAHQHRQATRPHAVAGQAGHPAGGRSAGPLRGQRNHGGGVSSRGFRLYRH
>LittleTokyo_45
MREPHYFDESATVYAGDCLEVLRELPDNSVDSVVTDPPYGLGNTTPALVAETVTAWLGGDREFIPEGRGFMGRPWDAFVPPVAVWDECLRVLKPGGHALVFTGSRTLDLMTLGLRFAGFDIRDSIMWMYGSGFPKSKDVSGAMGSYLAGDRPEVGAPAELYEVTSFLRAARDAAGWTNRKIDGLFGTNGMAGHWTTSASQPAVPSLRQWDILRERLGFDDSEIRPLVERLCSTERPEDWGAGDGDGGAFLGSLKKNVDYASSGDWGTALKPAYEPVVVARKPVLGSITANVAAHGTGAFNVAGCRTGDEEAGRWPANVLLDEWQAGELDKQAPEETPARFFPTFRYEAKAPTSERPRVNGVSHPTVKPLDLMRWLCRLVTPPGGIVLEPFAGSGTTVEAAVLERFRCVAVERQPEYLPLIESRLTKPLEPVFDLGGLF
>Lunar_47
MASMREAHYSNESVTLYAGDCLEVLRDLPAASVDSVVTDPPYGLGNTSPALVAETVTAWLGGDREYIPEGRGFMGRPWDAFVPPVAVWDECLRVLKPGGHLLAFSGSRTLDLMSLGIRFAGFDIRDSIMWLYGSGFPKSRDVSEAMGSYLAGDRPESGQNPEVYRVTAFLKAARDAAGWTNRRIDELFGTNGMAGHWTTQGSQPSVPSLRQWDELRAELGFDDGEIRPVVERLCSTERPEDWGAGGADEDFLGSLKKNVEYASAGDWGTALKPSFEPVVVARKPVVGSITANVGNFGTGAFNLAGCRTGDEIRVNRSAGNKPGGSSLNMSADGMPEGVEGRQAAGRWPANVVLDESQAAELDKFSNEKPAQFFPVFRYEPKAPASERPRVNGVSHPTVKPLELMRWLCRLVTPPGGVVLEPFAGSGTTLEAAFLENFRAVGIERQPEYLPLIESRFSKTLEPVFDFGGLV
>Lymara_79
MTLCEPCQVLYDGWLEYKKPAKGWITLNNPERSAETRRSQIQDTRDLQRRQLDMIRDSCKQNHQPEENVTTELTAEETAAVAEALEIANAVEMPAPELHYEDSNVKLWHGDCVDVLKTLPDNSVDAVVTDPPYGIRFMGKAWDGEDIEEMTRKRRESAPMPDGVGGPNGGYQSASTEAGRYNQTLTANQAFGEWCLEWTRECFRVLKPGGHILAFGGSRTWHRLASAVEDAGFEIRDSIAWLYGSGFPKSMDISKAIDKMRHESADKLKVTSWLADQADANNITRRMLDVAMGTSDMGGWWLSRLEHRSQIPTMEQIPRVLATLGVEAEDVPAEIQELIFELNGAKGTPGKAWLEREVVGTRETGDALGWLQSTGSTTKTVDVTTASSDAAKQWEGWGTTLKPSFEPMVVGRKPMRLTTAANVIKHGTGGMNIAATRVGDELRTNKGGSASSLSAVTRVEQGYRDTVTECEGTESTVSGRWPTNVLLDDFTAELLNQQERDAAQFFPVFKYEAKAPASERPKVDGVSHPTVKPLDLMRWCIRLITPPGGIILEPFAGSGTTAEAAVMEGMQCIAIEREADYLPLIRQRLEKPIEVALFQV
>MadamMonkfish_99
MTEHPVLIHLGDCRDILAELEDASVDSIVTDPPYELGFMGKKWDGSGIAFDVEMWEQCLRVLKPGGHLLAFGGSRTWHRLTVAIEDAGFEIRDSIAWLYGSGFPKSLDVSKAIDKAAGAEREVTGLSQHHSPGRTTDLGLINDDGWQGGQLRTVTAPATEAAWQWQGWGTALKPAFEPIVVARKPLAGTVAANVLEHGTGALNIDACRIPAGQDYRDKCASVVGLDSNRNGAAYGEWTGARTDSAREEGRWPTNVVLDDTQAAELDAQTGIQKSGTAVQRNGGGQKIFGGIAGGENSAGARPDAGYNDEGGASRFFPVFKYQAKAPTKERPSYVNEDGNKVAHSTVKPLALMRWLVKLVTPPGGVVLDPFAGSGTTVEACLLEKFRCIAIENEPDYIPLIEQRLERSTSE
>Mahavrat_63
MNPYYQDDQVTLYHGDCLDVLAELPDNSVDSVCTDPPYGLDFMGKHWDTGAVAFDVAVWGHALRVLKPGGHLLAFGGSRTWHRLAAAIEDAGFEIRDSIAWLYGSGMPKSLDVSKAIDRAAGAEREVVGPNPRAGQQTPKRDTTTLGAFAGSPSTLTAPATDAAKQWQGWGTALKPSHEPVVVARKPLAGTVAANVLEHGTGALNIDACRIGTQGGGSICPGGDACSCTNKIFGGTKHPARRDGEYGRWPTNVVLDDAQAAELDAQTGVQKSGTAVQRNGGGQKIFGGIAGGERSAGARPDAGYGDSGGASRFFPVFRYEAKAPGTERPSANGVAHPTVKPLDLMRWLVRLVTPPNGVVLDPFAGSGTTAEACIHEHKRCITIEREADYLPLIVNRLSKPIEIGFDFEEPA
>Majeke_63
MPDCALCGCPHHEGRCPCTCPGYEPPEDEGEMAEGVLMTKPYYQDDQVTVFHGDCLHVLAELPDRSVDAVVCDPPYGLEFMGKEWDAPWRKTSASHARARERRAAELDDPVKGKYYEAGQPFQQWCTQWAAECLRVLKPGGHMLAFGGSRTWHRLAAAIEDAGFEVRDSIAWLYGSGFPKSLDVSKAIDKAAGAEREQVPATGGLHNNANLNDDGWSKIGSSTPMMDGPSPATPEAAQWQGWGTALKPAFEPIVVARKPLAGTVAANVLGHGTGALNIDACRTEYEQGGSLATNPSLRSGISGGNGGHIFPTETGRRVVTPHASGRWPTNVVLDETQAAELDAQTGTLSSGKMYPTHTTAGRQVFGQNAAGGYVTSETYGDSGGASRFFPVFRYEAKAPGTERPSYVNEDGAKVAHNTVKPLDLMRWLVRLVTPPNGVVLDPFAGSGTTAEACIHEHKRCITIEREADYLPLIVARLSKPIEVGFDFGDAAS
>Makemake_60
MSNVDLRLGDCRDILTELEDASVDSIVTDPPYELAFMGKKWDSSGIAFDVEMWEQCLRVLKPGGHLLAFGGSRTWHRLTVAIEDAGFEIRDSIAWLYGSGFPKSLDVSKAIDKAAGAEREVIGEQPDRWTNKGTVLNFATDRPQSSIPVTGDPATEAARQWQGWGTALKPAFEPIVVARKPLAGTVAANVLEHGTGALNIAACRVGDGPDSQSGRWPTNVVLDDAQAAELGEPQKFFPVFKYQAKAPTKERPSYVNEDGAKVAHPTVKPVALMRWIAKLSTPPGGVVLDPFAGSGATAEACILEGFKCIAIEKEPDYIPLIEQRRVRAVSAT
>Malithi_53
MSIHYRDDQVTVHHGDCLDVLTELPDASVDAVVTDPPYGLEFMGKEWDAPWRKTSASHARARERRAAELDDPVKGKYIRAGVNAYEAGQPFQQWCTQWAAECLRVLKPGGHMLAFGGSRTWHRLAAAIEDAGFEVRDSIAWLYGSGFPKSLDVSKAIDKAAGAEREQVPATGGLHNNANLNDDGWSKIGSSTPMMDGPSPATPEAAQWQGWGTALKPAFEPIVVARKPLQGTVAANVLDHGTGALNIDACRVGDEVRVNPPGSTNPRVAMGDGWRADAEARIAEGRWPTNVVLDEAQAAELDAQTGTLSSGKMYPTHTTAGRQVYGQNAAGGYVTSETYGDSGGASRFFPVFRYEAKAPGAERPSVVTTKLRLRADLTPEQVDHVVARLREAGVEID
>Mangethe_63
MPDCALCGCPHHEGRCPCTCPGYEPPEDEGEMAEGVLMTKPYYQDDQVTVFHGDCLHVLAELPDRSVDAVVCDPPYGLEFMGKEWDAPWRKTSASHARARERRAAELDDPVKGKYYEAGQPFQQWCTQWAAECLRVLKPGGHMLAFGGSRTWHRLAAAIEDAGFEVRDSIAWLYGSGFPKSLDVSKAIDKAAGAEREQVPATGGLHNNANLNDDGWSKIGSSTPMMDGPSPATPEAAQWQGWGTALKPAFEPIVVARKPLAGTVAANVLGHGTGALNIDACRTEYEQGGSLATNPSLRSGISGGNGGHIFPTETGRRVVTPHASGRWPTNVVLDETQAAELDAQTGTLSSGKMYPTHTTAGRQVFGQNAAGGYVTSETYGDSGGASRFFPVFRYEAKAPGTERPSYVNEDGAKVAHNTVKPLDLMRWLVRLVTPPNGVVLDPFAGSGTTAEACIHEHKRCITIEREADYLPLIVARLSKPIEVGFDFGDAAS
>Marsha_58
MSNVDLRLGDCRDILTELEDASVDSIVTDPPYELGFMGKKWDGSGIAFDVEMWEQCLRVLKPGGHLLAFGGSRTWHRLTVAIEDAGFEIRDSIAWLYGSGFPKSLDVSKAIDKAAGAEREVRQWQGWGTALKPAFEPIVVARKPLVGTVAANVLEHGTGALNIDACRIGTAQGRWPTNVVLDGTQADELDAQSGIQKSGTAVQRNGGGQKIFGGIAGGENSAGARPDAGYNDEGGASRFFPVFKYQAKAPAKERPSYVNEDGAKVMHSTVKPLTLMRWLARLVCPPGGVILDPFAGSGTTVEACLVEGFDCIAIENEADYIPLIEHRISRSTT
>Maxxinista_101
MTEHPVLIHLGDCRDILAELEDASVDSIVTDPPYELGFMGKKWDGSGIAFDVEMWEQCLRVLKPGGHLLAFGGSRTWHRLTVAIEDAGFEIRDSIAWLYGSGFPKSLDVSKAIDKAAGAEREVIGTRRAGITPSGGLVRNGVTEADKQRLVTAPATDAARQWEGWGTALKPSFEPVVVARKPLVGTVAANVLEHGTGALNIDACRIEYEQGGSLATNPSLRSGISGGNGGHIFPTETGRRVVTPHASGRWPTNVVLDEAAAAALDEQSGTLKSGLMRAGTKRAARDGAVYGRLDEDATPRDTYADSGGASRFFPVFKYQAKAPTKERPSYVNEDGNKVAHSTVKPLALMRWLVKLVTPPGGVVLDPFAGSGTTVEACLLEKFRCIAIENEPDYIPLIEQRLERSTSE
>Melons_47
MREAHYSNESVTLYAGDCLEVLRDLPAASVDSVVTDPPYGLGNTSPALVAETVTAWLGGDREYIPEGRGFMGRPWDAFVPPVAVWDECLRVLKPGGHLLAFSGSRTLDLMSLGIRFAGFDIRDSIMWLYGSGFPKSRDVSEAMGSYLAGDRPESGQNPEVYRVTAFLKAARDAAGWTNRRIDELFGTNGMAGHWTTQGSQPSVPSLRQWDELRAELGFDDGEIRPVVERLCSTERPEDWGAGGADEDFLGSLKKNVEYASAGDWGTALKPSFEPVVVARKPVVGSITANVGNFGTGAFNLAGCRTGDEIRVNRSAGNKPGGSSLNMSADGMPEGVEGRQAAGRWPANVVLDESQAAELDKFSNEKPAQFFPVFRYEPKAPASERPRVNGVSHPTVKPLELMRWLCRLVTPPGGVVLEPFAGSGTTLEAAFLENFRAVGIERQPEYLPLIESRFSKTLEPVFDFGGLV
>Mindy_98
MTEHPVLIHLGDCRDILAELEDASVDSIVTDPPYELGFMGKKWDGSGIAFDVEMWEQCLRVLKPGGHLLAFGGSRTWHRLTVAIEDAGFEIRDSIAWLYGSGFPKSLDVSKAIDKAAGAEREVIGTRRAGITPSGGLVRNGVTEADKQRLVTAPSTDAAKLWQGWGTALKPAFEPIVVARKPLVGTVAANVLEYGTGALNIDACRIPASDKAKFPTGYSKATGDAFAQDAYSKSWTCGEDKNPGGRWPTNVVLDDTQAAELDAQTGIQKSGTAVQRNGGGQKIFGGIAGGENSAGARPDAGYNDEGGASRFFPVFKYQAKAPTKERPSYVNEDGNKVVHSTVKPLALMRWLVKLVTPPGGVVLDPFAGSGTTVEACLLEKFRCIAIENEPDYIPLIEQRLERSTSE
>Miniwave_94
MTEHPVLIHLGDCRDILAELEDASVDSIVTDPPYELGFMGKKWDGSGIAFDVEMWEQCLRVLKPGGHLLAFGGSRTWHRLTVAIEDAGFEIRDSIAWLYGSGFPKSLDVSKAIDKAAGAEREVIGTRRAGITPSGGLVRNGVTEADKQRLVTAPATDAARQWEGWGTALKPSFEPVVVARKPLVGTVAANVLEHGTGALNIDACRIEYEQGGSLATNPSLRSGISGGNGGHIFPTETGRRVVTPHASGRWPTNVVLDEAAAAALDEQSGTLKSGLMRAGTKRAARDGAVYGRLDEDATPRDTYADSGGASRFFPVFKYQAKAPTKERPSYVNEDGNKVAHSTVKPLALMRWLVKLVTPPGGVVLDPFAGSGTTVEACLLEKFRCIAIENEPDYIPLIEQRLERSTSE
>Misfit_100
MTEHPVLIHLGDCRDILAELEDASVDSIVTDPPYELGFMGKKWDGSGIAFDVEMWEQCLRVLKPGGHLLAFGGSRTWHRLTVAIEDAGFEIRDSIAWLYGSGFPKSLDVSKAIDKAAGAERGAIAAPATEAAQQWQGWGTALKPAFEPIVVARKPLAGTVAANVLEHGTGALNIDACRIGTAQGRWPTNVVLDDTQAAELDAQTGYQRDGTHVGRNRDGSAHTNEIYGARKNDTRDVGYGGGGGGSRFFPVFKYQAKAPTKERPGYVNEDGNKVAHSTVKPLALMRWLVKLVTPPGGVVLDPFAGSGTTVEACLLEKFRCIAIENEPDYIPLIEQRLERSTSE
>MISSy_100
MTEHPVLIHLGDCRDILAELEDASVDSIVTDPPYELGFMGKKWDGSGIAFDVEMWEQCLRVLKPGGHLLAFGGSRTWHRLTVAIEDAGFEIRDSIAWLYGSGFPKSLDVSKAIDKAAGAEREVIGKSARHVSGKPGQRTEGLNGSSTFAETVGMGAYITAPATEAARQWQGWSTALKPSYEPVCVAMKPYGVTDILDAIGSHITRLEDECRPPANGAARSSAPTPADSQEVRADTAPESAATPHEGEQARTTPTGAAAGSSAATDTSAFESEGETCWSTVTSWRACWDELYDLTSTSTTSTASSLTTDLRTLWSSIASLTVTSTPDSPTPRLTSSSTASAVDSLFAATVLRSRATLALSAPESATASTQPSPQGAGGRNTAFEPIVVARKPLAGTVATNVLEYGTGALNIDACRVSGTEDTARPQGKDIRGGNWSGNGGRSDLVTGGGTGRWPTNVVLDEDQAAELDAQTGVSVSRKGKPRAGANGNGWGMTATGAEYDDEGGASRFFPVFKYQAKAPTKERPSYVNEDGNKVAHSTVKPLALMRWLVKLVTPPGGVVLDPFAGSGTTVEACLLEKFRCIAIENEPDYIPLIEQRLERSTSE
>Moldemort_102
MTEHPVLIHLGDCRDILAELEDASVDSIVTDPPYELGFMGKKWDGSGIAFDVEMWEQCLRVLKPGGHLLAFGGSRTWHRLTVAIEDAGFEIRDSIAWLYGSGFPKSLDVSKAIDKAAGAEREVTGLSQHHSPGRTTDLGLINDDGWQGGQLRTVTAPATEAAWQWQGWGTALKPAFEPIVVARKPLAGTVAANVLEHGTGALNIDACRIPAGQDYRDKCASVVGLDSNRNGAAYGEWTGARTDSAREEGRWPTNVVLDDTQAAELDAQTGIQKSGTAVQRNGGGQKIFGGIAGGENSAGARPDAGYNDEGGASRFFPVFKYQAKAPTKERPSYVNEDGNKVAHSTVKPLALMRWLVKLVTPPGGVVLDPFAGSGTTVEACLLEKFRCIAIENEPDYIPLIEQRLERSTSE
>Molly_Draft_58
MSNVDLRLGDCRDILTELEDASVDAILTDPPYELAFMGKKWDNSGIAFDVEMWEQCLRVLKPGGHLLAFGGSRTWHRLTVAIEDAGFEVRDSIAWLYGSGFPKSASIYKQTIKTLEERYGSARCDCLDPRDGQPDRDGIGRESWPAARTSREPGEVSANKAGAANVSVEQGGDLSGVRELWQSDTQEAEGSTAVEEPVLLAGVRERGAEEARHGHASVRGRLEDNSSQDSEQGQGLSVLREDTGGKRQSVACASPDPVQVRGGQPAGESGGPVRLVPSSDRGADQRGIGVDPGRSEPRRVISDSESGWPKADAKVCSWCGLPDADWLASLEPLGTALKPAFEPIVVARKPFKGTVAANVLEHGTGALNIDACRIEYEQGGSLATNPSLRSGISGGNGGHIFPTETGRRVVTPHASGRWPTNVVLDEAQAAELDKQSGNLPGGVTVRRNMHGQEQNANGIYGSRKRYASEDFTYGDSGGASRFFPVFKYQAKAPTKERPSYVNEDGAKVMHSTVKPLTLMRWLARLVCPPGGVILDPFAGSGTTVEACLVEGFDCIAIENEADYIPLIEHRISRSTT
>Monet_Draft_61
MSNVDLRLGDCRDILTELEDASVDAILTDPPYELAFMGKKWDNSGIAFDVEMWEQCLRVLKPGGHLLAFGGSRTWHRLTVAIEDAGFEIRDSIAWLYGSGFPKSLDVAKAIDKAAGATRTEVIGVKPGHENFVDRDGYKSVKGDGALSGEGGFARPWMSDPEASARYHQKFAPATDAAKQWQGWGTALKPAFEPIVVARKPLVGTVAANVLEHGTGALNIDACRIPAGQDYRDKCASVVGLDSNRNGAAYGEWTGARTDSAREEGRWPTNVVLDEAQAAELGEPQRFFPVFKYQAKAPTKERPSYVNEDGAKVAHSTVKPLTLMRWLARLVCPPGGAILDPFAGSGTTAEACLLEGFDCIAIENEADYIPLIEHRISRSTT
>MooMoo_65
MKPYYQDDQVTLYHGDCFDVLAQLPDASVDAVVCDPPYGLEFMGKDWDSPDKVLRTASRAVARPDAPGGIGPANGRPSFLGGLNPKCTACNRWQRGANPCRCSTPSFTDERGPRLRAFQMWCEQWAAECLRVLKPGGYMLAFGGSRTWHRLASAIEDAGFEIRDSIAWLYGSGFPKSLDVSKAIDKRPGAVHHREFALHLVERREAAGLSRADVSERIVGTRSGACWNWEHHQFPEAKWWPALRDLLGMDGARWDAVIAEAERERIGTRTTGIGTGRGSVAFIGDGDNRDITAPATDAAKQWSGWGTALKPAFEPIVVARKPLAGTVAANVLEHGTGAINIDACRVGSEQRTNPAGGSSSLQRVSRVQHGYRDNLTACAGEPSTVTGRWPTNVVLDESQAAELDAQTGITTSRKGKPRTGANGHGWGMTATGAEYDDAGGASRFFPVFRYEAKAPGVERPSADGVAHPTVKPLDLMRWLVRLVTPPNGVVLDPFAGSGTTAEACIHEHMRCITIEREADYLPLIVARLTKPMEVGFDFGEGA
>Mordred_82
MTLCDPCQALYDGWLEYKKPAKGWVTLNSPERSAETRRSQIQDTRNLQRQQLDGIRETCRRKHQESEPMTSELTAEESQAVAEALAIANDGVMPAPSLHYEDSNVKLWHGDCVEVLKTLPDNSVDAVVTDPPYGIRFMGKAWDGDDIEEMTRKRRESAPMPDGVGGPNGGYQSASTEAGRYNQTLTANQAFGEWCLEWTRECFRVLKPGGHILAFGGSRTWHRLASAVEDAGFEIRDSIAWLYGSGFPKSMDISKAIDKMRHESADKLKVTSWLADQAEANNITRRMLDIAMGTSDMGGWWLSRIEHRCQIPTMEQIPRVLATLGIEAEDVPAEIQELIFELNGAKGTPGKAWLEREVVGTRETGDALGWLQQSGSTTKTVDVTTAASDAAKQWEGWGTTLKPSFEPMVVGRKPMRLTTAANVLKHGTGGMNIAATRVGNEPRTNKGGSASSLHAVSRVEQGYRDTVTASEGVESMVNGRWPTNVLLDDFTADLLNQQERDAAQFFPVFKYNPKAPASERPSYKKDGGGVHVLAAMRCTECGKQDLSGSRCECENPKWVREGGDKVMHPTVKPLDLMRWCIRLITPPGGIILEPFAGSGTTAEAAVMEGMQCIAIEREADYLPLIRQRLEKPIEVALFQV
>Mosby_95
MTEHPVLIHLGDCRDILAELEDASVDSIVTDPPYELGFMGKKWDGSGIAFDVEMWEQCLRVLKPGGHLLAFGGSRTWHRLTVAIEDAGFEIRDSIAWLYGSGFPKSLDVSKAIDKAAGAEREVIGTRRAGITPSGGLVRNGVTEADKQRLVTAPSTDAAQQWQGWGTALKPAFEPIVVARKPLAGTVAANVLEHGTGALNIDACRIGTAQGRWPTNVVLDEAQAAELDAQTGYQRDGTHVGRNRDGSAHTNEIYGARKNDTRDVGYGGGGGGSRFFPVFKYQAKAPTKERPGYVNEDGNKVAHSTVKPLALMRWLVKLVTPPGGVVLDPFAGSGTTVEACLLEKFRCIAIENEPDYIPLIEQRLERSTSE
>Mova_70
MTPYYTDEQVTLYHGDCLDVLAELPDNSVDSVCTDPPYNLSFMAKTWDALDGREDAGFAYWLAGLIDGEGCFTIKAHTRGTHAPSFAIKLRADDIAVLEHARRTLGAGTVTIERRTEGNDMARWVVGDKVGCQRLVDLLDKYPLRAKKRIDYWTWREAVCEWTGRGRGNRWHGAADNERMAALRERLMSGRAYTDIAWSGNEFQDWCRLWAAECLRVLKPGGHMLAFGGSRTWHRLASAIEDAGFEIRDSIAWLYGSGFPKSLDVSKAIDKAGGNPLAFRRFASAYADAIDASPLTHSDIDRALGIKSSSCYWARQDHRGGLPPRHHWESVCALIDIPAELVELYDEAERTDRAVTGYGDNQVFSVTRHVLNPGTPVTEAAKQWQGWGTALKPAFEPIVVARKPLAGTVAANVLEHGTGALNIDACRIAHDEPTKTANRSAPRYSGVTMNGGKRGGEQSAIASADPSGRWPTNVVLDDTQAAELDAQTGYQRDGTHVGRNRDGSAHTNGVYGARKNDTRDFGYGGGGGGSRFFPVFRYEAKAPGAERPSYVNEDGAKVAHNTVKPLDLMRWLVRLVTPPNGVVLDPFAGSGTTAEACIHEHKRCITIEREADYLPLIVNRLSKPIEVGFDFESVS
>MoyaNatalis_Draft_81
MTLCDPCQALYDGWLEYKKPAKGWVTLNSPERSAETRRSQIQDTRNLQRQQLDGIRETCRRKHQESEPMTSELTAEESQAVAEALAIANDGVMPAPSLHYEDSNVKLWHGDCVEVLKTLPDNSVDAVVTDPPYGIRFMGKAWDGDDIEEMTRKRRESAPMPDGVGGPNGGYQSASTEAGRYNQTLTANQAFGEWCLEWTRECFRVLKPGGHILAFGGSRTWHRLASAVEDAGFEIRDSIAWLYGSGFPKSMDISKAIDKMRHESADKLKVTSWLADQAEANNITRRMLDIAMGTSDMGGWWLSRIEHRCQIPTMEQIPRVLATLGIEAEDVPAEIQELIFELNGAKGTPGKAWLEREVVGTRETGDALGWLQSTGSTTKTVDVTAAASDAAKQWEGWGTTLKPSFEPMVVGRKPMRLTTAANVLKHGTGGMNIAATRVGNEPRTNKGGSASSLHAVSRVEQGYRDTVTASEGVESMVNGRWPTNVLLDDFTADLLNQQERDAAQFFPVFKYNPKAPASERPSYKKDGGGVHVLAAMRCTECGKQDLSGSRCECENPKWVREGGDKVMHPTVKPLDLMRWCIRLITPPGGIILEPFAGSGTTAEAAVMEGMQCIAIEREADYLPLIRQRLEKPIEVALFQV
>MPhalcon_100
MTEHPVLIHLGDCRDILAELEDASVDSIVTDPPYELGFMGKKWDGSGIAFDVEMWEQCLRVLKPGGHLLAFGGSRTWHRLTVAIEDAGFEIRDSIAWLYGSGFPKSLDVSKAIDKAAGAEREVIGARKKVDSYGEQAGNTIYGGGPNHDGVQLVTAPATDAAKQWQGWGTALKPAFEPIVVARKPLAGTVAANVLEHGTGALNIDACRIEYEQGGSLATNPSLRSGISGGNGGHIFPTETGRRVVTPHASGRWPTNVVLDEAAAAALDEQSGTLKSGLVRAGTKRAARDGAVYGRLDEDATPRDTYADSGGASRFFPVFKYQAKAPTKERPSYVNEDGNKVAHSTVKPLALMRWLVKLVTPPGGVVLDPFAGSGTTVEACLLEKFRCIAIENEPDYIPLIEQRLERSTSE
>Mule_57
MRNVDLRLGDCRDILTELEDASVDAILTDPPYGLEFMGKDWDAPWKESDVNADAGFHGGGISATRKLPSFTGTTNPKCLRCKGTRRGRRDGTAKVAVCLCRDGGQFPNVRAVEMRAFQQWSQEWAAECLRVLKPGGYLLAFGGSRTWHRLAAAIEDAGFELRDSIAWLYGSGFPKSLDVSKAIDRAAGAEREVVGPNPRAGQQTPKRDTTTLGAFAGSPSTLTAPATDAAKQWQGWGTALKPSFEPIVVARKPLAGTVAANVLEHGTGALNIDACRVVTDAGEEYTSRETQGRWPTNVVLDEAQAAELGEPQRFFPVFKYQAKAPTKERPSYVNEDGNKVAHNTVKPLALMRWLVKLVTPPGGVVLDPFAGSGTTVEACLLEGFDCIAIEKGADYIPLIEHRISRSTT
>Murica_102
MTEHPVLIHLGDCRDILAELEDASVDSIVTDPPYELGFMGKKWDGSGIAFDVEMWEQCLRVLKPGGHLLAFGGSRTWHRLTVAIEDAGFEIRDSIAWLYGSGFPKSLDVSKAIDKAAGAEREVIGKSARHVSGKPGQRTEGLNGSSTFAETVGMGAYITAPATEAARQWQGWSTALKPSYEPVCVAMKPYGVTDILDAIGSHITRLEDECRPPANGAARSSAPTPADSQEVRADTAPESAATPHEGEQARTTPTGAAAGSSAATDTSAFESEGETCWSTVTSWRACWDELYDLTSTSTTSTASSLTTDLRTLWSSIASLTVTSTPDSPTPRLTSSSTASAVDSLFAATVLRSRATLALSAPESATASTQPSPQGAGGRNTAFEPIVVARKPLAGTVATNVLEYGTGALNIDACRVSGTEDTARPQGKDIRGGNWSGNGGRSDLVTGGGTGRWPTNVVLDEDQAAELDAQTGVSVSRKGKPRAGANGNGWGMTATGAEYDDEGGASRFFPVFKYQAKAPTKERPSYVNEDGNKVAHSTVKPLALMRWLVKLVTPPGGVVLDPFAGSGTTVEACLLEKFRCIAIENEPDYIPLIEQRLERSTSE
>Murphy_99
MTEHPVLIHLGDCRDILAELEDASVDSIVTDPPYELGFMGKKWDGSGIAFDVEMWEQCLRVLKPGGHLLAFGGSRTWHRLTVAIEDAGFEIRDSIAWLYGSGFPKSLDVSKAIDKAAGAEREVIGKSARHVSGKPGQRTEGLNGSSTFAETVGMGAYITAPATDAARQWQGWGTALKPSFEPVVVARKPLVGTVAANVLEHGTGALNIDACRIPAGQDYRDKCASVVGLDSNRNGAAYGEWTGARTDSAREEGRWPTNVVLDDTQAAELDAQTGIQKSGTAVQRNGGGQKIFGGIAGGENSAGARPDAGYNDEGGASRFFPVFKYQAKAPTKERPSYVNEDGNKVAHSTVKPLALMRWLVKLVTPPGGVVLDPFAGSGTTVEACLLEKFRCIAIENEPDYIPLIEQRLERSTSE
>Museum_60
MSNVDLRLGDCRDILTELEDASVDAILTDPPYELGFMGKKWDGSGIAFDVEMWEQCLRVLKPGGHMLAFGGSRTWHRLTVAIEDAGFEIRDSIAWLYGSGFPKSLDVSKAIDKAGGESPQRQAEVLRNARTRAGLSRGEVAERIGCTPSSVRDWEEGRSRAVGRSLEWITPSPEYRDRLADLLGYTSDERRIAGASTDRRGDGTVIGLGHSGVKYGTDASTEAAKRWQGWGTALKPSFEPIVVARKPLVGTVAANVLEHGTGALNIDACRIATDEDRSRPPRAANAIYGGGKGTNSTASESNPAGRWPTNVVLDETQAAELDKQSGNLPGGVTVRRNMHGQEQNANGIYGSRKRYASEDFTYGDSGGASRFFPVFKYQAKAPTRERPGYVNEDGAKVAHSTVKPLTLMRWLARLVCPPGGVILDPFAGSGTTVEACLLEGFDCIAIENEPEYIPLIEHRISRSTT
>Nala_101
MTEHPVLIHLGDCRDILAELEDASVDSIVTDPPYELGFMGKKWDGSGIAFDVEMWEQCLRVLKPGGHLLAFGGSRTWHRLTVAIEDAGFEIRDSIAWLYGSGFPKSLDVSKAIDKAAGAEREVIGARKKVDSYGEQAGNTIYGGGPNHDGVQLVTAPATDAAKQWQGWGTALKPAFEPIVVARKPLAGTVAANVLEHGTGALNIDACRIEYEQGGSLATNPSLRSGISGGNGGHIFPTETGRRVVTPHASGRWPTNVVLDEAAAAALDEQSGTLKSGLMRAGTKRAARDGAVYGRLDEDATPRDTYADSGGASRFFPVFKYQAKAPTKERPSYVNEDGNKVAHSTVKPLALMRWLVKLVTPPGGVVLDPFAGSGTTVEACLLEKFRCIAIENEPDYIPLIEQRLERSTSE
>Nazo_56
MSIHYRDEQVTLHHGDCLDVLAQLPDASVDAVVTDPPYGIRFMGKAWDGADIEERTQRGREVCPMPAGKGGPQGGYRSRAAEAGRYDLSANAAFGEWCEQWASECLRILKPGGYMLTFGGSRTWHRLASAIEDAGFEVRDSIAWLFGSGFPKSLDVSKAIDKRRDDEEDIRRVCRWLRARIDDHPAETIRTIAERFGFHARMVEHWAARDTDSQPTLPTLTQWDQLRDLLEFDDELDAEVYRLNLRKGEPGEAWADRPIVGTVTEWADRTNYALTSRDGLRRGESTNPVALQWQGWGTALKPAFEPIVVARKPLQGTVAANVLEHGTGALNIDACRVPTSDALVRPMELGRWPTNVVLDEVQAAELDAQTGTLTSGKLLPHHADNGKESGTLGAYKGAPGRESYGDSGGASRFFPVFRYEAKAAGAERPSVNGVAHPTVKPLDLIRWLVRLVTPPNGVVLDPFAGSGTTAEACIHEHKRCITVEREADYLPLIVARLTKPITVGFDFGEPA
>Necropolis_52
MSIHYRDDQVTVHHGDCLDVLTELPDASVDAVVTDPPYGLEFMGKEWDAPWRKTSASHARARERRAAELDDPVKGKYIRAGVNAYEAGQPFQQWCTQWAAECLRVLKPGGHMLAFGGSRTWHRLAAAIEDAGFEVRDSIAWLYGSGFPKSLDVSKAIDKAAGAEREQVPATGGLHNNANLNDDGWSKIGSSTPMMDGPSPATPEAAQWQGWGTALKPAFEPIVVARKPLQGTVAANVLDHGTGALNIDACRVGDEVRVNPPGSTNPRVAMGDGWRADAEARIAEGRWPTNVVLDEAQAAELDAQTGTLSSGKMYPTHTTAGRQVYGQNAAGGYVTSETYGDSGGASRFFPVFRYEAKAPGAERPSVVTTKLRLRADLTPEQVDHVVARLREAGVEID
>Nerujay_61
MSNVDLRLGDCRDILTELEDASVDAILTDPPYELGFMGKKWDGSGIAFDVEMWEQCLRVLKPGGHMLAFGGSRTWHRLTVAIEDAGFEIRDSIAWLYGSGFPKSLNVSKAIDKAAGAEREVRQWQGWSTALKPSFEPIVVARKPLVGTVAANVLEHGTGALNIDACRIGDGSESQGPRDSSEPSATRRYTGSGAVNIAATPGPRGGSPSGRWPTNVVLDDTQAAELDAQSGIQKSGTAVQRNGGGQKIFGGIAGGENSAGARPDAGYNDEGGASRFFPVFKYQAKAPTKERPKVDGVAHPTVKPLELMRWLVKLVTPPGGVVLDPFAGSGTTVEACLVEGFDCIAIENEADYIPLIERRISRSTT
>Norz_Draft_58
MSNVDLRLGDCRDILTELEDASVDSIVTDPPYELAFMGKKWDGSGIAFDVEMWEQCLRVLKPGGHLLAFGGSRTWHRLTVAIEDAGFEIRDSIAWLYGSGFPKSLDVSKAIDKRRDDEADIRRVCRWLRARIDDHPAETIRTIAERFGFHARMVEHWAARDTDSQPTLPTLTQWDQLRDLLEFDDELDAEVYRLNLRKGEPGEAWAGRPIVGTVTEWTDRTNYALTSRDGLRRGESTNPVALQWQGWGTALKPAFEPIVVARKPLVGTVAANVLEHGTGALNIAACRVGDGPDSQSGRWPTNVVLDDAQAAELGEPQKFFPVFKYQAKAPTKERPGYVKEDGTKVAHPTVKPVALMRWIAKLSTPPGGVVLDPFAGSGATAEACILEGFKCIAIEKEPDYIPLIEQRRVRAVSAT
>NoSleep_100
MTEHPVLIHLGDCRDILAELEDASVDSIVTDPPYELGFMGKKWDGSGIAFDVEMWEQCLRVLKPGGHLLAFGGSRTWHRLTVAIEDAGFEIRDSIAWLYGSGFPKSLDVSKAIDKAAGAEREVIGTRRAGITPSGGLVRNGVTEADKQRLVTAPATDAARQWEGWGTALKPSFEPVVVARKPLVGTVAANVLEHGTGALNIDACRIEYEQGGSLATNPSLRSGISGGNGGHIFPTETGRRVVTPHASGRWPTNVVLDEAAAAALDEQSGTLKSGLMRAGTKRAARDGAVYGRLDEDATPRDTYADSGGASRFFPVFKYQAKAPTKERPSYVNEDGNKVAHSTVKPLALMRWLVKLVTPPGGVVLDPFAGSGTTVEACLLEKFRCIAIENEPDYIPLIEQRLERSTSE
>Omega_154
MNKVDIRLGDCRGVLASFPDASVDAILTDPPYELGFMGKKWDGSGIAFDVEMWEQCLRVLKPGGHLLAFGGSRTWHRLTVAIEDAGFEIRDSIAWLYGSGFPKSLDVAKAIDKAGGESPQRQAEVLRNARTRAGLSRAEVAERIGCTPSSVRDWEEGRSRAVGRSLEWITPSPEYRDRLADLLGYTSDERRIAGASTDRRGDGTVIGLGHSGVKYGTDASTEAAKQWQGWGTALKPSFEPIVVARKPLVGTVAANVLEHGTGALNIDACRIGTAQGRWPTNVVLDGTQAAELDAQSGIQKSGTAVQRNGGGQKIFGGIAGGENSAGARPDAGYNDEGGASRFFPVFKYQAKAPAKERPSYVNEDGAKVMHSTVKPLTLMRWLARLVCPPGGVILDPFAGSGTTVEACLLEGFDCIAIESEADYIPLIEQRIERVGA
>Oogway_58
MSNVDLRLGDCRDILTELEDASVDSIVTDPPYELGFMGKKWDGSGIAFDVEMWEQCLRVLKPGGHLLAFGGSRTWHRLASAIEDAGFEIRDSIAWLYGSGFPKSASIYKQTIKTLEERYGSARCDCLDPRDGQPRVDPGRSEPRRVISDSESGWPKADAKVCSWCGLPDADWLASLEPLGTALKPAFEPIVVARKPLVGTVAANVLEHGTGALNIDACRVQYEPADLGARTSRTGTKAGTAYGHNGTVRYSGGEVAAPNNAGRWPTNVVLDEAQAAELDKQSGNLPGGVTVRRNMHGQEQNANGIYGSRKRYASEDFTYGDSGGASRFFPVFKYQAKAPTKERPKVDGVAHPTVKPLELMRWLVKLVTPPGGVVLDPFAGSGTTAEACLLEGFDCIAIEKGADYIPLIEHRISRSTT
>Optimus_142
MNKVDIRPGDCRDVLASFPDASVDAILTDPPYELGFMGKKWDNSGIAFDVEMWEQCLRVLKPGGHLLAFGGSRTWHRLTVAIEDAGFEIRDSIAWLYGSGFPKSASIYKQTIKTLEERYGSARCDCLDPRDGQPDRDGIGRESWPAARTSREPGEVSANKAGAANVSVEQGGDLSGVRELWQSDTQEAEGSTAVEEPVLLAGVRERGAEEARHGHASVRGRLEDNSSQDSEQGRGLSVLREDTGGKRQSVACASPDPVQVRGDQPAGESGGPVRLVPSSDRGADQRGIGVDPGRSEPRRVISDSESGWPKADAKVCSWCGLPDTDWLASLEPLGTALKPAFEPIVVARKPLVGTVAANVLEHGTGALNIDACRIGDGSESQGPRDSSEPSATRRYTGSGAVNIAATPGPRGGSPSGRWPTNVVLDDTQAAELDAQSGITTSSGGKGEKSGKLAANVYGDYAGTTKGANAGGLGDTGGASRFFPVFKYQAKAPTKERPGYVNEDGNKVAHSTVKPLTLMRWLARLVCPPGGVILDPFAGSGTTVEACLLEGFDCIAIESEADYIPLIEQRIERVGA
>Orcanus_45
MREAHYSNESVTLYAGDCLEVLRDLPDNSVDSVVTDPPYGLGNTTPALVAETVTAWLGGNREYIPEGRGFMGRPWDAFVPPVAVWDECLRVLKPGGHCLAFSGSRTLDLMTLGLRFAGFDIRDSIMWLYGSGFPKNRDVSGAMASYLAGDRPESGAAPEVYEVTRFLKAARDAAGWTNRRIDEHFGTNGMAGHWTTQGSQPSVPSLRQWDELRGLLGFEDSAVRPLVERLCSTERPEDWGAGAGDEDFLGSLKKNVEYASAGDWGTALKPAFEPVVVARKPVIGSITANVGNFGTGAFNLAGCRTGEEGGEVGGRWPANVVLEESQAAELDRVSNEKPAQFFPVFRYEPKAPTSERPRVNGVSHPTVKPLELMRWLCRLVTPPGGTVLEPFAGSGSTVEAAVLERFQCVAVERQPEYLPLIMSRFDKPLEPVFDFGSLL
>OrionPax_98
MTEHPVLIHLGDCRDILAELEDASVDSIVTDPPYELGFMGKKWDGSGIAFDVEMWEQCLRVLKPGGHLLAFGGSRTWHRLTVAIEDAGFEIRDSIAWLYGSGFPKSLDVSKAIDKAAGAEREVIGTRRAGITPSGGLVRNGVTEADKQRLVTAPSTDAARQWEGWGTALKPSFEPVVVARKPLVGTVAANVLEHGTGALNIDACRIEYEQGGSLATNPSLRSGISGGNGGHIFPTETGRRVVTPHASGRWPTNVVLDEAAAAALDEQSGTLKSGLMRAGTKRAARDGAVYGRLDEDATPRDTYADSGGASRFFPVFKYQAKAPTKERPSYVNEDGNKVAHSTVKPLALMRWLVKLVTPPGGVVLDPFAGSGTTVEACLLEKFRCIAIENEPDYIPLIEQRLERSTSE
>OwlsT2W_66
MTPYYQDDEVTLYHGDCLDVIAKLPDNSVDSVCTDPPYGLEFMGKDWDSPDKVLCTASQAVARPDAPGGISPANGRPSFLGGLNPKCTACNRWQRGANPCRCSTPSFTDERGPRLRAFQAWCEQWAGECLRVLKPGGYLVAFGGSRTWHRLACAVEDAGFEIRDSIAWLNGSGFPKSLDVSKAIDKAAGAEREVIGTKLGQPGYSLAENVNEGRTAYGTFTDSASECAITAPATEAAKQWQGWGTALKPSYEPVCVAVKPYGVTDILDAIGSHITRLEDECRPPANGAARSSAPTPADSQEVRTDTAPESAATPHEGEQARTTPTGAAAGSSAATDTSAFELEGETCWSTVTSWRACWDELYDLTSTSTTSTASSLTTDLRTLWSSIASLTVTSTPDSPTPRLTSSSTASAVDSLFAATVLRSRATLALSAPESATASTQPSPQGAGGRNTAFEPIVVARKPLVGTVAANVLEHGTGALNIDACRIGDGSESQGPRDSSEPSATRRYTGSGAVNIAATPGPRGGSPSGRWPTNVVLDGEMADQLDEQSGITHSRASAGRNGKDAAKAWGLNRTEDTIRGHNDSGGASRFFPVFRYEAKAPGAERPSVVTTKLRLRADLTPEQVDHVVARLREAGVEID
>Paperbeatsrock_98
MTEHPVLIHLGDCRDILAELEDASVDSIVTDPPYELGFMGKKWDGSGIAFDVEMWEQCLRVLKPGGHLLAFGGSRTWHRLTVAIEDAGFEIRDSIAWLYGSGFPKSLDVSKAIDKAAGAEREVIGTRRAGITPSGGLVRNGVTEADKQRLVTAPATDAARQWEGWGTALKPSFEPVVVARKPLVGTVAANVLEHGTGALNIDACRIEYEQGGSLATNPSLRSGISGGNGGHIFPTETGRRVVTPHASGRWPTNVVLDEAAAAALDEQSGTLKSGLMRAGTKRAARDGAVYGRLDEDATPRDTYADSGGASRFFPVFKYQAKAPTKERPSYVNEDGNKVAHSTVKPLALMRWLVKLVTPPGGVVLDPFAGSGTTVEACLLEKFRCIAIENEPDYIPLIEQRLERSTSE
>Paphu_58
MRNVDLRLGDCRDILTELEDASVDSIVTDPPYELAFMGKKWDNSGIAFDVEMWEQCLRVLKPGGHLLAFGGSRTWHRLTVAIEDAGFEIRDSIAWLYGSGFPKSLDVAKAIDKAGGESPQRQAEVLRNARTRAGLSRDEVAERIGCTPSSVRDWEEGRSRAVGRSLEWITPSPEYRDRLADLLGYTSDERRIAGASTDRRGDGTVIGLGHSGVKYGTDASTEAAKRWQGWGTALKPAFEPIVVARKPLVGTVAANVLEHGTGAINIDACRVNPGTHVPGGGGFKGGAASRHEGWRRPSHESGEGTEAHTLGRWPTNVVLDEVQAAELGEPQRFFPVFKYQAKAPTKERPKVDGMAHPTVKPLELMRWLVKLVTPSGGVVLDPFAGSGTTVEACLLEGFDCITIENEPEHIPLIEHRISRSTT
>Parliament_59
MSNVDLRLGDCRDILTELEDASVDAILTDPPYELAFMGKKWDNSGIAFDVEMWEQCLRVLKPGGHLLAFGGSRTWHRLASAIEDAGFEIRDSIAWLYGSGFPKSLDVAKAIDKAGGESPQRQAEVLRNARTRAGLSRDEVAERIGCTPSSVRDWEEGRSRAVGRSLEWITPSPEYRDRLADLLGYTSDERRIAGASTDRRGDGTVIGLGHSGVKYGTDASTEAAKRWQGWGTALKPAFEPIVVARKPLVGTVAANVLEHGTGAINIDACRVNPGTHVPGGGGFKGGAASRHEGWRRPSHESGEGTEAHTLGRWPTNVVLDDTQAAELGEPQRFFPVFKYQAKAPAKERPGYVNEDGTKVAHSTVKPLTLMRWLARLVCPPGGVILDPFAGSGTTVEACLLEGFDCIAIENEADYIPLIEHRISRSTT
>Pat3_96
MTDHPVLIHLGDCRDILAELEDASVDSIVTDPPYELGFMGKKWDGSGIAFDVEMWEQCLRVLKPGGHLLAFGGSRTWHRLTVAIEDAGFEIRDSIAWLYGSGFPKSLDVSKAIDKAAGAEREVIGTRRAGITPGGGLVRNGVTEAEKQRLVTAPATDAARQWQGWGTALKPAFEPIVVARKPLAGTVAANVLEHGTGALNIDACRIPAGQDYRDKCASVVGLDSNRNGAAYGEWTGARTDSAREEGRWPTNVVLDDAQAAELDAQTGYQRDGTHVGRNRDGSAHTNEVYGARKNDTRDVGYGGGGGGSRFFPVFKYQAKAPTKERPSYVNEDGNKVAHNTVKPLALIRWLVKLVTPPGGVVLDPFAGSGTTVEACLLEGFDCIAIENEPDYIPLIEQRLERSTSE
>PattyP_61
MSNVDLRLGDCRDILTELEDASVDAIVTDPPYGLEFMGKDWDSPWKSGNGFRRAHNDADTGRNNVFGRQSRCAPEYFAGAAFQEWSTQWASECLRVLKPGGHLLAFGGPRTWHRLAAAIEDAGFEVRDSIAWLYGSGFPKSLDVSKAIDKAAGAEREVRQWQGWGTTLKPAFEPIVVARKPLVGTVAANVLEHGTGALNIDACRIGTAQGRWPTNVVLDDTQAAELGEPQRFFPVFKYQAKAPTKERPSYVNEDGAKVAHSTVKPLTLMRWLARLVCPPGGVILDPFAGSGTTVEACLLEGFDCIAIENEADYIPLIEHRISRSTT
>Perseus_59
MRNVDLRLGDCRDILTELEDASVDAILTDPPYGLEFMGKDWDAPWKESDVNADAGFHGGGISATRKLPSFTGTTNPKCLRCKGTRRGRRDGTAKVAVCLCRDGGQFPNVRAVEMRAFQQWSQEWAAECLRVLKPGGYLLAFGGSRTWHRLAAAIEDAGFELRDSIAWLYGSGFPKSLDVSKAIDRAAGAEREVVGPNPRAGQQTPKRDTTTLGAFAGSPSTLTAPATDAAKQWQGWGTALKPAFEPIVVARKPLAGTVAANVLEHGTGALNIDACRVVTDAGEEYTSRETQGRWPTNVVLDEAQAAELGEPQRFFPVFKYQAKAPTKERPSYVNEDGNKVAHNTVKPLALMRWLVKLVTPPGGVVLDPFAGSGTTVEACLLEGFDCIAIEKGADYIPLIEHRISRSTT
>Petp2012_59
MRNVDLRLGDCRDILTELEDNSVDSIVTDPPYELGFMGKKWDGSGIAFDVEMWEQCLRVLKPGGHLLAFGGSRTWHRLTVAIEDAGFELRDSIAWLYGSGFPKSLDVSKAIDKAAGAERGASTAPATEAAWQWQGWGTALKPAFEPIVVARKPLVGTVAANVLEHGTGALNIDACRIGDGSESQGPRDSSEPSATRRYTGSGAVNIAATPGPRGGSPSGRWPTNVVLDDTQAAELDKQSGNLPGGVTVRRNMHGQEQNANGIYGSRKRYASEDFTYGDSGGASRFFPVFKYQAKAPTKERPKVDGVAHPTVKPLELMRWLVKLVTPPGGVVLDPFAGSGTTVEACLVEGFDCIAIENEADYIPLIEHRISRSTT
>Phalconet_Draft_73
MNHPYYQDDQVTLYHGDALDVLAELPDRSVDAVVCDPPYNLSFMAKTWDALDGREDAGFAYWLAGLIDGEGCFTIKAHTRGTHAPSFAIKLRADDVAVLEHARRTLGAGTVTIERRAEGNDMARWVVGDKAGCQRLVDLLDKYPLRAKKRIDYWTWREAVCEWTGRGRGNRWHGAADNERMAALRERLMSGRAYTDIAWSGNEFQDWCRLWAAECLRVLKPGGHLLAFGGSRTWHRLASAIEDAGFEIRDSIAWLYGSGFPKSLDVSKAIDKAAGAEREPDEYTGPNNLNAVYGKGMGGGVTTRRGAPATDAARQWQGWGSALKPSFEPVVVARKPLVGTVAANVLEHGTGALNIDACRIGDGSESQGPRDSSEPSATRRYTGSGAVNIAATPGPRGGSPSGRWPTNVVLDDSQAAELDAQTGIQKSGTAVQRNGGGQKIFGGIAGGENSAGARPDAGYNDEGGASRFFPVFRYEAKAPGAERPSYVNEDGAKVAHNTVKPLDLMRWLVRLVTPPNGVVLDPFAGSGTTAEACIHEHKRCITIEREADYLPLIVARLSKPIEVGFDFGDAAS
>Phanphagia_71
MNHPYYQDDQVTLYHGDALDVLAELPDRSVDAVVCDPPYELDFMGKKWDGSGIAFDVEMWKQCLRVLKPGGHLLAFGGSRTWHRLTVAIEDAGFEIRDSIAWLYGQGMPKSLDVSKAIDKAAGAEREVIGKSARHVSGKPGQRTEGLNGSSTFAETVGMGAYITAPATEAARQWQGWNTALKPSFEPVVVARKPLAGTVAANVLEHGTGALNIDACRIEAKGRPHIASASEASAGVYGNGLNGSKAIGTTDLGRWPTNVVLDDTQAAELDAQSGITRSHGGGLGTGSRKPAQGVPLVGGIATTEHLDVGGASRFFPVFKYQAKAPTKERPGYVNEDGAKVVHSTVKPLDLMRWLVRLVTPPNGVVLDPFAGSGTTAEACIHEHKRCITIEREADYLPLIVARLSKPIEVGFDFGDAAS
>PHappiness_62
MNPYYQDDQVTLYHGDCLDVLAELPDRSVDAVVCDPPYGLEFMGKEWDRLGDIGKASHQGFTDGSGFKGFKLPASYNASANVKCQRCSRWRFDHIGRKCECAEPQWPNVRAQQGRTMQEWHHQWAAECLRVLKPGGHLLAFGGSRTWHRLAAAIEDAGFEIRDSIAWLYGSGMPKSLDVSKAIDKRPGVASHAEFAAHLRERREAAGLSAADVSEAVVGTRSGACWNWEHHQFPEAKWWPKLRDLLDLDEARWGHVIAEAERETVGVGTSGKTANMGGLRGVETSTGVFDITASATDAAKRWEGWGTALKPSHEPIVVARKPLVGTVAANVLEHGTGALNIDACRIHTSGSEGRAYTVKRFKPGAELNRTGGNWRPDEGVEYQGETKDGRWPTNVVLDEDQAAELDAQTGVQKSGTAVQRNGGGQKIFGGIAGGERSAGARPDAGYGDEGGASRFFPVFRYEAKAPGAERPSVVTTKLRLRADLTPEQVDHVVARLREAGVEID
>Pharsalus_96
MTEHPVLIHLGDCRDILAELEDASVDSIVTDPPYELGFMGKKWDGSGIAFDVEMWEQCLRVLKPGGHLLAFGGSRTWHRLTVAIEDAGFEVRDSIAWLYGSGFPKSLNVSKAIDKAAGAEREVRQWQGWGTALKPAFEPIVVARKPLVGTVAANVLEHGTGALNIDACRIGDGSESQGPRDSSEPSATRRYTSSGAVNIAATPGPRGGSPSGRWPTNVVLDDTQAAELDKQSGNLPGGVTVRRNMHGQEQNANGIYGSRKRYASEDFTYGDSGGASRFFPVFKYQAKAPTKERPSYVNEDGNKVVHQHRQATRPHAVAGQASHPTRGCSAGPLRGQRNHSGGVPLGEVPVHRHRKRTRLHPTHRAEAGAIHK
>PhatBacter_102
MTEHPVLIHLGDCRDILAELEDASVDSIVTDPPYELGFMGKKWDGSGIAFDVEMWEQCLRVLKPGGHLLAFGGSRTWHRLTVAIEDAGFEIRDSIAWLYGSGFPKSLDVSKAIDKAAGAEREVIGARKKVDSYGEQAGNTIYGGGPNHDGVQLVTAPATDAAKQWQGWGTALKPAFEPIVVARKPLAGTVAANVLEHGTGALNIDACRIEYEQGGSLATNPSLRSGISGGNGGHIFPTETGRRVVTPHASGRWPTNVVLDEAAAAALDEQSGTLKSGLVRAGTKRAARDGAVYGRLDEDATPRDTYADSGGASRFFPVFKYQAKAPTKERPSYVNEDGNKVAHSTVKPLALMRWLVKLVTPPGGVVLDPFAGSGTTVEACLLEKFRCIAIENEPDYIPLIEQRLERSTSE
>Phaux_101
MTEHPVLIHLGDCRDILAELEDASVDSIVTDPPYELGFMGKKWDGSGIAFDVEMWEQCLRVLKPGGHLLAFGGSRTWHRLTVAIEDAGFEIRDSIAWLYGSGFPKSLDVSKAIDKAAGAEREVIGTRRAGITPSGGLVRNGVTEADKQRLVTAPATDAARQWEGWGTALKPSFEPVVVARKPLVGTVAANVLEHGTGALNIDACRIEYEQGGSLATNPSLRSGISGGNGGHIFPTETGRRVVTPHASGRWPTNVVLDEAAAAALDEQSGTLKSGLMRAGTKRAARDGAVYGRLDEDATPRDTYADSGGASRFFPVFKYQAKAPTKERPSYVNEDGNKVAHSTVKPLALMRWLVKLVTPPGGVVLDPFAGSGTTVEACLLEKFRCIAIENEPDYIPLIEQRLERSTSE
>Phegasus_Draft_61
MPDCALCGCPHHEGRCPCTCPGYEPPEDEGEMAEGVLMTKPYYQDDQVTVFHGDCLHVLAELPDRSVDAVVCDPPYGLEFMGKEWDAPWRKTSASHARARERRAAELDDPVKGKYYEAGQPFQQWCTQWAAECLRVLKPGGHMLAFGGSRTWHRLAAAIEDAGFEVRDSIAWLYGSGFPKSLDVSKAIDKAAGAEREQVPATGGLHNNANLNDDGWSKIGSSTPMMDGPSPATPEAAQWQGWGTALKPAFEPIVVARKPLAGTVAANVLGHGTGALNIDACRTEYEQGGSLATNPSLRSGISGGNGGHIFPTETGRRVVTPHASGRWPTNVVLDETQAAELDAQTGTLSSGKMYPTHTTAGRQVFGQNAAGGYVTSETYGDSGGASRFFPVFRYEAKAPGTERPSYVNEDGAKVAHNTVKPLDLMRWLVRLVTPPNGVVLDPFAGSGTTAEACIHEHKRCITIEREADYLPLIVARLSKPIEVGFDFGDAAS
>Phineas_55
MSIHYRDDQVTVHHGDCLDVLTELPDASVDAVVTDPPYGLEFMGKEWDAPWRKTSASHARARERRAAELNDPVKGKYIRAGVNAYEAGQPFQQWCTQWAAECLRVLKPGGHMLAFGGSRTWHRLAAAIEDAGFEVRDSIAWLYGSGFPKSLDVSKAIDKAAGAEREQVPATGGLHNNANLNDDGWSKIGSSTPMMDGPSPATPEAAQWQGWGTALKPAFEPIVVARKPLQGTVAANVLDHGTGALNIDACRVGDEVRVNPPGSTNPRVAMGDGWRADAEARIAEGRWPTNVVLDEAQAAELDAQTGTLSSGKMYPTHTTAGRQVYGQNAAGGYVTSETYGDSGGASRFFPVFRYEAKAPGAERPSVVTTKLRLRADLTPEQVDHVVARLREAGVEID
>PhrostyMug_59
MRNVDLRLGDCRDILTELEDASVDAILTDPPYGLEFMGKDWDAPWKESDVNADAGFHGGGISATRKLPSFTGTTNPKCLRCKGTRRGRRDGTAKVAVCLCRDGGQFPNVRAVEMRAFQQWSQEWAAECLRVLKPGGYLLAFGGSRTWHRLAAAIEDAGFELRDSIAWLYGSGFPKSLDVSKAIDRAAGAEREVVGPNPRAGQQTPKRDTTTLGAFAGSPSTLTAPATDAAKQWQGWGTALKPSFEPIVVARKPLAGTVAANVLEHGTGALNIDACRVVTDAGEEYTSRETQGRWPTNVVLDEAQAAELGEPQRFFPVFKYQAKAPTKERPSYVNEDGNKVAHNTVKPLALMRWLVKLVTPPGGVVLDPFAGSGTTVEACLLEGFDCIAIEKGADYIPLIEHRISRSTT
>Phrux_96
MTEHPVLIHLGDCRDILAELEDASVDSIVTDPPYELGFMGKKWDGSGIAFDVEMWEQCLRVLKPGGHLLAFGGSRTWHRLTVAIEDAGFEIRDSIAWLYGSGFPKSLDVSKAIDKAAGAEREVIGTRRAGITPSGGLVRNGVTEADKQRLVTAPATDAARQWEGWGTALKPSFEPVVVARKPLVGTVAANVLEHGTGALNIDACRIEYEQGGSLATNPSLRSGISGGNGGHIFPTETGRRVVTPHASGRWPTNVVLDEAAAAALDEQSGTLKSGLMRAGTKRAARDGAVYGRLDEDATPRDTYADSGGASRFFPVFKYQAKAPTKERPSYVNEDGNKVAHSTVKPLALMRWLVKLVTPPGGVVLDPFAGSGTTVEACLLEKFRCIAIENEPDYIPLIEQRLERSTSE
>Polka14_65
MNPYYQDDQVTLYHGDCLDVLAELPDRSVDAVVCDPPYGLEFMGKEWDRLGDIGKASHQGFTDGSGFKGFKLPASYNASANVKCQRCSRWRFDHIGRKCECAEPQWPNVRAQQGRTMQEWHHQWAAECLRVLKPGGHLLAFGGSRTWHRLAAAIEDAGFEIRDSIAWLYGSGMPKSLDVSKAIDKRPGVASHAEFAAHLRERREAAGLSAADVSEAVVGTRSGACWNWEHHQFPEAKWWPKLRDLLDLDEARWGHVIAEAERETVGVGTSGKTANMGGLRGVETSTGVFDITASATDAAKRWEGWGTALKPSHEPIVVARKPLVGTVAANVLEHGTGALNIDACRIHTSGSEGRAYTVKRFKPGAELNRTGGNWRPDEGVEYQGETKDGRWPTNVVLDEDQAAELDAQTGVQKSGTAVQRNGGGQKIFGGIAGGERSAGARPDAGYGDEGGASRFFPVFRYEAKAPGAERPSVVTTKLRLRADLTPEQVDHVVARLREAGVEID
>Polka_45
MRAPHYENESVTLYGGDCLEVLRELPAASVDSVVTDPPYGLGNTTPALVAETVTAWLGGDREFIPEGRGFMGRPWDAFVPPVAVWDECLRVLKPGGHLLAFSGSRTLDLMSLGIRFAGFDIRDSIMWLYGSGFPKSRDVSEAMGSYLAGDRPESGQNPEVYRVTAFLKAARDAAGWTNRRIDELFGTNGMAGHWTTQGSQPSVPSLRQWDELRAQLGFDDGEIRPVVERLCSTERPEDWGAGGADEDFLGSLKKNVEYASAGDWGTALKPSFEPVVVARKPVVGSITANVGNFGTGAFNLAGCRTGDEIRVNRSAGNKPGGSSLNMSADGMPEGVEGRQAAGRWPANVVLDESQAAELDKFSNEKPAQFFPVFRYEPKAPASERPRVNGVSHPTVKPLELMRWLCRLVTPPGGTVLEPFAGSGTTAEAAFLENFLCIAIERQPEFLPLIESRFSKTLEPVFDFGGLL
>Pollywog_67
MNPYYQDDQVTLYHGDCLDVLAELPDRSVDAVVCDPPYELGFMGKKWDGSDIAFDVEMWEQCLRVLKPGGHLLAFGGSRTWHRLTVAIEDAGFEIRDSIAWLYGSGFPKSLDVSKAIDKAAGAEREVIGSASGARNGNGQNVDYGAFGSAADGTYSVTAPATEAARQWQGWGTALKPSYEPVCVAVKPHGVTDILDAIGSHITRLEDECRPPANGAARSSAPTPADSQEVRADTAPESAATPHEGEQARTTPTGAAAGSSAATDTSAFELEGETCWSTVTSWRACWDELYDLTSTSTTSTASSLTTDLRTLWSSIASLTVTSTPDSPTPRLTSSSTASAVDSLFAATVLRSRATLALSAPESATASTQPSPQGAGGRNTAFEPIVVARKPLAGTVAANVLEHGTGALNIDACRIETTDDLNGGAYAKTGNRTVSGSLSPTGMNVPGKTVGKEFEQPSGRWPTNVVLDEAQAAELDKQSGNLPGGVTVRRNMHGQEQNANGIYGSRKRYASEDFTYGDSGGASRFFPVFKYQAKAPTRERPGYVNEDGAKVAHNTVKPLDLMRWLVRLVTPPNGVVLDPFAGSGTTAEACIHEHKRCITIEREADYLPLIVNRLSKPIEIGFDFEEPA
>PopTart_63
MNHPYYQDDQVTLYHGDALDVLAELPDASVDAVVCDPPYGLGFMGKEWDSGKSFVERKPAKRNTFDHVGGNHNPTDSADAARTRRVESQRFGQWCAQWAAECLRVLKPGGHMLAFGGSRTWHRLAVAIEDAGFEVRDSIAWLYGQGMPKSLDVSKAIDKAAGAKREALGTAVYGDGHVQRSSESIGYGGCDPSADTRIVTAPATDAAKQWQGWGTALKPSFEPVVVARKPLVGTVAANVLEHGTGALNIDACRIGDGSESQGPRDSSEPSATRRYTGSGAVNIAATPGPRGGSPSGRWPTNVVLDDTQAAELDAQSGILTSGKVKAGGFSGEYRAEVYGKYARNEIREETVYGDSGGASRFFPVFKYQAKAPTKERPSYVNEDGNKVAHNTVKPLDLMRWLVRLVTPPNGVVLDPFAGSGTTAEACIHEHKRCITIEREADYLPLIVARLSKPIEVGFGFGDAAS
>Porky_98
MTEHPVLIHLGDCRDILAELEDASVDSIVTDPPYELGFMSKKWDGSGIAFDVEMWEQCLRVLKPGGHLLAFGGSRTWHRLTVAIEDAGFEIRDSIAWLYGSGFPKSLDVSKAVDGFVATGRSDSKALAEVNASRPGEATIRQASTNGHKGFVGSGDHGPREKRATPATDAAKRWRGWGTALKPAFEPIVVARKPLVGTVAANVLEHGTGALNIDACRTEYEQGGSLATNPSLRSGISGGNGGHIFPTETGRRVVTPHASGRWPTNVVLDDTQAAELDAQTGTLKSGLMRAGTKRAARDGAVYGRLDEDATPRDTYADSGGASRFFPVFKYQAKAPTKERPGYVNEDGTKVAHNTVKPLALMRWLVKLVTPPGGVVLDPFAGSGTTVEACLLEKFRCIAIENEPDYIPLIEQRLERSTSE
>PrincessTrina_83
MTLCDPCQALYDGWLEYKKPAKGWVTLNSPERSAETRRSQIQDTRNLQRQQLDGIRETCRRKHQESEPMTSELTAEESQAVAEALAIANDGVMPAPSLHYEDSNVKLWHGDCVEVLKTLPDNSVDAVVTDPPYGIRFMGKAWDGDDIEEMTRKRRESAPMPDGVGGPNGGYQSASTEAGRYNQTLTANQAFGEWCLEWTRECFRVLKPGGHILAFGGSRTWHRLASAVEDAGFEIRDSIAWLYGSGFPKSMDISKAIDKMRHESADKLKVTSWLADQAEANNITRRMLDIAMGTSDMGGWWLSRIEHRCQIPTMEQIPRVLATLGIEAEDVPAEIQELIFELNGAKGTPGKAWLEREVVGTRETGDALGWLQQSGSTTKTVDVTTAASDAAKQWEGWGTTLKPSFEPMVVGRKPMRLTTAANVLKHGTGGMNIAATRVGDEPRTNKGGSASSLHAVSRVEQGYRDTVTASEGVESMVNGRWPTNVLLDDFTAELLDAQERNADQFFPVFKYEAKAPASERPKVDGIAHPTVKPLDLMRWCIRLITPPGGIILEPFAGSGTTAEAAVMEGMQCIAIEREADYLPLIRQRLEKPIEVALFQV
>Quallification_Draft_100
MLAGRIHTTLHEEQMTEHPVLIHLGDCRDILAELEDASVDSIVTDPPYELGFMGKKWDGSGIAFDVEMWEQCLRVLKPGGHLLAFGGSRTWHRLTVAIEDAGFEIRDSIAWLYGSGFPKSLDVSKAIDKAAGAEREVIGTRRAGITPSGGLVRNGVTEADKQRLVTAPSTDAAKLWQGWGTALKPAFEPIVVARKPLVGTVAANVLEHGTGALNIDACRIEYEQGGSLATNPSLRSGISGGNGGHIFPTETGRRVVTPHASGRWPTNVVLDEAQAAELDKQSGNLPGGVTVRRNMHGQEQNANGIYGSRKRYASEDFTYGDSGGASRFFPVFKYQAKAPTKERPSYVNEDGNKVAHSTVKPLALMRWLVKLVTPPGGVVLDPFAGSGTTVEACLLEKFRCIAIENEPDYIPLIEQRLERSTSE
>QueenHazel_54
MNHPYYQDDQVTLYHGDCLHVLAELPDRSVDAVVCDPPYELAFMGKKWDGSGIAFDVEMWEQCLRVLKPGGHLLAFGGSRTWHRLASAIEDAGFEIRDSIAWLYGQGMPKSLDVSKAIDKAAGAEREVLETIPDRWAGKGSVLQRSLQAPADSVNITAPATEAARQWQGWGTSLKPSFEPVVVARKPLVGTVAANVLEHGTGALNIDACRVGDGSESLGPRDASEPSAMRRYTDSGAVNIAATPGPRGGSPSGRWPTNVVLDDTQAAELDAQTGYQRDGTHVGRNRDGSAHTNEVYGARKNDTRDVGYGGGGGGSRFFPVFRYEAKAPGAERPSYVNEDGAKVAHNTVKPLDLMRWLVRLVTPPNGVVLDPFAGSGTTAEACIHEHKRCITIEREADYLPLIVNRLSKPIEIGFDFEEPA
>Quico_82
MTVPYYQDDSVTLYHGDALDVLAELTDRSVDAVVCDPPYELAFMGKKWDGSGIAFDVEMWEQCLRALKPGGHLLAFGGSRTWHRLAVAIEDAGFEIRDSIAWLYGSGFPKSLDVSKAIDKAGGNPLAFRRFAKAYADAIDASPLTHSDIDRALGIKASSCYWARQDHRGGLPPRHHWESVCALIDIPAELVELYEEAERTDREVTGYGDNEVFSATRHVLNPGTPVTEAAQQWEGWGTALKPAFEPIVVARKPLAGTVAANVLEHGTGALNIDACRIAHDEPTKTANRSAPRYSGVTMNGGKRGGEQSAIASADPSGRWPTNVVLDEAQAAELDAQTGIQKSGTAVQRNGGGQKIFGGIAGGENSAGARPDAGYNDEGGASRFFPVFRYEAKAPGAERPSANGVAHPTVKPLDLMRWLVRLVTPPNGVVLDPFAGSGTTAEACIHEHKRCITIEREADYLPLIVARLSKPIEVGFDFGDAAS
>Rajelicia_60
MSNVDLRLGDCRDILTELEDDSVDSIVTDPPYELGFMSKKWDGSGIAFDVEMWEQCLRVLKPGGHLLAFGGSRTWHRLTVAIEDAGFEVRDSIAWLYGSGFPKSLNVSKAIDKAAGAEREVRQWQGWGTALKPAFEPIVVARKPLAGTVAANVLEHGTGALNIDACRIATDEDRSRPPRAANAIYGGGKGTNSTASESNPAGRWPTNVVLDETQAAELDKQSGNLPGGVTVRRNMHGQEQNANGIYGSRKRYASEDFTYGDSGGASRFFPVFKYQAKAPTKERPGYVNEDGAKVAHSTVKPLTLMRWLARLVCPPGGVILDPFAGSGTTVEACLLEGFDCIAIENEPEYIPLIEHRISRSTT
>Renaud18_76
MTPYYQDDEVTLYHGDCLDVIAKLPDNSVDSVCTDPPYGLEFMGKDWDSPDKVLCTASQAVARPDAPGGISPANGRPSFLGGLNPKCTACNRWQRGANPCRCSTPSFTDERGPRLRAFQAWCEQWAGECLRVLKPGGYLVAFGGSRTWHRLACAVEDAGFEIRDSIAWLYGSGFPKSLDVSKAIDKQRDDGADRQAVGAWLRSHREGRGLTQKAIATHWPSATGGLTGCVANWELGLNLPTWDQWLRLKELLSLPDDMDGEVWRLNGRKGEPGEAWRTAEVLGTEDRMNEPSGVVNVGQGARTPVTRLIKAANSEAARQWQGWGTALKPAFEPIVVARKPLAGTVAANVLEHGTGALNIDGCRVAIAPGDDIYAKHPHTVGGFGHAGAQVYGDSIGSHYTPKDGRWPTNVALDDAQAAELDAQTGVSVSRKGKPRAGANGNGWGMTATGAEYDDEGGASRFFPVFRYEAKAPGAERPSVVTTKLRLRADLTPEQVDHVVARLREAGVEID
>Renna12_Draft_51
MREPHYFDDSATVYAGDCLEVLRELPDNSVDSVVTDPPYGLGNTTGALVAETVTAWLGGDREFIPEGRGFMGRPWDAFVPPVAVWDECLRVLKPGGHAMVFTGSRTLDLMTLGLRFAGFDIRDSIMWMYGSGFPKSRDVSEAMGAYLAGERPEAGAPPEIYEVTAFLREARDAAGWTNKTIDGLFGTNGMAGHWTTGASQPAVPSLRQWDILRERLGFDDSAIRPLVERLCSSERPEDWGSGEGDSDFLGSLKKNVEYASAGDWGTALKPAYEPVVVARKPVVGSITANVNAYGTGAFNVAGCRAGDEVRVNRAAGNKPGGASLHMSERGMPADVESREAVGRWPSNVVLDEWQAAELDKTTAEKPAQFFPTFRYEPKAPTSERPRVNGVSHPTVKPLELMRWLCRLVTPPGGVVLEPFAGSGTTVEAAVLERFRCVAVERQPEYLPLIESRLTKPLEPVFDFGGLV
>Rhynn_56
MSNVDLRLGDCRDILTELEDNSVDSIVTDPPYELGFMGKKWDGSGIAFDVEMWEQCLRVLKPGGHLLAFGGSRTWHRLTVAIEDAGFEIRDSIAWLYGSGFPKSLDVSKAIDKAAGAEREVRQWQGWGTALKPAFEPIVVARKPLAGTVAANVLEHGTGALNIDACRIPAGQDYRDKCASVVGLDSNRNGAAYGEWTGARADSAHEEGRWPTNVVLDEAQAAELGEPQRFFPVFKYQAKAPTKERPSYVNEDGNKVAHNTVKPLALMRWLVKLVTPPGGVVLDPFAGSGTTVEACLLEGFDCIAIEKGADYIPLIEHRISRSTT
>Rimmer_97
MTDHPVLIHLGDCRDILAELEDASVDSIITDPPYELGFMGKKWDGSGIAFDVEMWEQCLRVLKPGGHLLAFGGSRTWHRLAVAIEDAGFEIRDSIAWLYGSGFPKSLDVSKAIDKAGGESPQRQAEVLRNARTRAGLSRDEVAAQIGCTPSSVRDWEEGRARAVGRPIEWITPSQEYRGRLADLLGYSSDERSITGATIDRRGDGTVIGLGHSGVTYGEASTDAARQWQGWGTALKPAFEPIVVARKPLIGTVAANVLEHGTGALNIDACRIPAGQDYRDKCASVVGLDSNRNGAAYGEWTGARTDSAREEGRWPTNVVLDDAQAAELDAQTGYQRDGTHVGRNRDGSAHTNEVYGARKNDTRDVGYGGGGGGSRFFPVFKYQAKAPTKERPSYVNEDGNKVAHNTVKPLALIRWLVKLVTPPGGVVLDPFAGSGTTVEACLLEGFDCIAIENEPDYIPLIEQRLERSTSE
>RitaG_62
MNPYYQDDQVTLYHGDCLDVLAELPDRSVDAVVCDPPYGLEFMGKEWDRLGDIGKASHQGFTDGSGFKGFKLPASYNASANVKCQRCSRWRFDHIGRKCECAEPQWPNVRAQQGRTMQEWHHQWAAECLRVLKPGGHLLAFGGSRTWHRLAAAIEDAGFEIRDSIAWLYGSGMPKSLDVSKAIDKRPGVASHAEFAAHLRERREAAGLSAADVSEAVVGTRSGACWNWEHHQFPEAKWWPKLRDLLDLDEARWGHVIAEAERETVGVGTSGKTANMGGLRGVETSTGVFDITASATDAAKRWEGWGTALKPSHEPIVVARKPLVGTVAANVLEHGTGALNIDACRIHTSGSEGRAYTVKRFKPGAELNRTGGNWRPDEGVEYQGETKDGRWPTNVVLDEDQAAELDAQTGVQKSGTAVQRNGGGQKIFGGIAGGERSAGARPDAGYGDEGGASRFFPVFRYEAKAPGAERPSVVTTKLRLRADLTPEQVDHVVARLREAGVEID
>RiverMonster_99
MTEHPVLIHLGDCRDILAELEDASVDSIVTDPPYELGFMGKKWDGSGIAFDVEMWEQCLRVLKPGGHLLAFGGSRTWHRLTVAIEDAGFEIRDSIAWLYGSGFPKSLDVSKAIDKAAGAEREVIGTRRAGITPSGGLVRNGVTEADKQRLVTAPATDAARQWEGWGTALKPSFEPVVVARKPLVGTVAANVLEHGTGALNIDACRIEYEQGGSLATNPSLRSGISGGNGGHIFPTETGRRVVTPHASGRWPTNVVLDEAAAAALDEQSGTLKSGLMRAGTKRAARDGAVYGRLDEDATPRDTYADSGGASRFFPVFKYQAKAPTKERPSYVNEDGNKVAHSTVKPLALMRWLVKLVTPPGGVVLDPFAGSGTTVEACLLEKFRCIAIENEPDYIPLIEQRLERSTSE
>Rohr_59
MRNVDLRLGDCRDILTELEDNSVDSIVTDPPYGLEFMGKEWDRLGDIGKASHQGFTDGSGFKGFKLPASYNASANVKCQRCSRWRFDHIGRKCECAEPQWPNVRAQQGRTMQEWHHQWAAECLRVLKPGGHLLAFGGSRTWHRLTVAIEDAGFEIRDSIAWLYGSGFPKSLNVSKAIDKAAGAEREVRQWQGWSTALKPSFEPIVVARKPLVGTVAANVLEHGTGALNIDACRIGDGSESQGPRDSSEPSATRRYTGSGAVNIAATPGPRGGSPSGRWPTNVVLDDTQAAELDKQSGNLPGGVTVRRNMHGQEQNANGIYGSRKRYASEDFTYGDSGGASRFFPVFKYQAKAPTKERPKVDGVAHPTVKPLELMRWLVKLVTPPGGVVLDPFAGSGTTVEACLVEGFDCIAIENEADYIPLIEHRISRSTT
>RosiePosie_82
MTLCDPCQELYNGWLDYQQPATGWVHLNNEARSLEARSARIQDTRNLQKQQLDGIRETCRRKHQESEPVEPVTDLIPEEIPMPAPALHYEDTNVKLWHGDCVEVLKTLPDNSVDAVVTDPPYGIRFMGKAWDGDDIEEMTRKRRESAPMPDGVGGPNGGYQSASTEAGRYNQTLTANQAFGEWCLEWTRECFRVLKPGGHILAFGGSRTWHRLASAVEDAGFEIRDSIAWLYGSGFPKSMDISKAIDKMRHESADKLKVTSWLADQAEANNITRRMLDIAMGTSDMGGWWLSRIEHRCQIPTMEQIPRVLATLGIEAEDVPAEIQELIFELNGAKGTPGKAWLEREVVGTRETGDALGWLQSTGSTTKTVDVTAAASDAAKQWEGWGTTLKPSFEPMVVGRKPMRLTTAANVLKHGTGGMNIAATRVGNEPRTNKGGSASSLHAVSRVEQGYRDTVTASEGVESMVNGRWPTNVLLDDFTADLLNQQERDAAQFFPVFKYNPKAPASERPSYKKDGGGVHVLAAMRCTECGKQDLSGSRCECENPKWVREGGDKVMHPTVKPLDLMRWCIRLITPPGGIILEPFAGSGTTAEAAVMEGMQCIAIEREADYLPLIRQRLEKPIEVALFQV
>Royals2015_69
MTPYYQDDEVTLYHGDCLDVIAKLPDNSVDSVCTDPPYGLEFMGKDWDSPDKVLCTASQAVARPDAPGGISPANGRPSFLGGLNPKCTACNRWQRGANPCRCSTPSFTDERGPRLRAFQAWCEQWAGECLRVLKPGGYLVAFGGSRTWHRLACAVEDAGFEIRDSIAWLYGSGFPKSLDVSKAIDKQRDDGADRQAVGAWLRSHREGRGLTQKAIATHWPSATGGLTGCVANWELGLNLPTWDQWLRLKELLSLPDDMDGEVWRLNGRKGEPGEAWRTAEVLGTEDRMNEPSGVVNVGQGARTPVTRLIKAANSEAARQWQGWGTALKPAFEPIVVARKPLAGTVAANVLEHGTGALNIDGCRVAIAPGDDIYAKHPHTVGGFGHAGAQVYGDSIGSHYTPKDGRWPTNVALDDAQAAELDAQTGVSVSRKGKPRAGANGNGWGMTATGAEYDDEGGASRFFPVFRYEAKAPGAERPSVVTTKLRLRADLTPEQVDHVVARLREAGVEID
>Rufus_60
MRNVDLRLGDCRDILTELEDDSVDSIVTDPPYELGFMSKKWDGSGIAFDVEMWEQCLRVLKPGGHLLAFGGSRTWHRLTVAIEDAGFEVRDSIAWLYGSGFPKSLNVSKAIDKAAGAEREVRQWQGWGTALKPAFEPIVVARKPLVGTVAANVLEHGTGALNIDACRIGDGSESQGPRDSSEPSATRRYTSSGAVNIAATPGPRGGSPSGRWPTNVVLDDTQAAELDKQSGNLPGGVTVRRNMHGQEQNANGIYGSRKRYASEDFTYGDSGGASRFFPVFKYQAKAPTKERPSYVNEDGAKVAHSTVKPLTLMRWLARLVCPPGGVILDPFAGSGTTVEACLLEGFDCIAIENEADYIPLIEHRISRSTT
>Sagefire_61
MSNVDLRLGDCRDILTELEDASVDAILTDPPYELAFMGKKWDNSGIAFDVEMWEQCLRVLKPGGHLLAFGGSRTWHRLAVAIEDAGFEIRDSIAWLYGSGFPKSLDVSKAIDKRRDDEEDIRRVCRWLRARIDDHPAETIRTIAERFGFHARMVEHWAARDTDSQPTLPTLTQWDQLRDLLKFDDELDAEVYRLNLRKGEPGEAWAGRPIVGTVTEWTDRTNYALTSRDGLRRGESTNPVALQWQGWGTALKPSFEPIVVARKPLVGTVAANVLEHGTGALNIDACRVGTADKLVRPEIQRHDNEVLGKGLGAGTQVEPGGRWPTNVVLDDTQAAELGEPQRFFPVFKYQAKAPTKERPKVDGAAHPTVKPLELMRWLVNLVTPPGGVVLDPFAGSGTTVEACLLEGFDCIAIEKGADYIPLIEHRISRSTT
>Sassay_94
MTEHPVLIHLGDCRDILAELEDASVDSIVTDPPYELGFMGKKWDGSGIAFDVEMWEQCLRVLKPGGHLLAFGGSRTWHRLTVAIEDAGFEIRDSIAWLYGSGFPKSLDVSKAIDKAAGAEREVIGTRRAGITPSGGLVRNGVTEADKQRLVTAPSTDAAQQWQGWGTALKPAFEPIVVARKPLAGTVAANVLEHGTGALNIDACRIGTAQGRWPTNVVLDDTQAAELDAQTGYQRDGTHVGRNRDGSAHTNEIYGARKNDTRDVGYGGGGGGSRFFPVFKYQAKAPTKERPGYVNEDGNKVAHSTVKPLALMRWLVKLVTPPGGVVLDPFAGSGTTVEACLLEKFRCIAIENEPDYIPLIEQRLERSTSE
>SassyB_63
MNHPYYQDDQVTLYHGDALDVLAELPDASVDAVVCDPPYGLGFMGKEWDSGKSFVERKPAKRNTFDHVGGNHNPTDSADAARTRRVESQRFGQWCAQWAAECLRVLKPGGHMLAFGGSRTWHRLAVAIEDAGFEVRDSIAWLYGQGMPKSLDVSKAIDKAAGAKREALGTAVYGDGHVQRSSESIGYGGCDPSADTRIVTAPATDAAKQWQGWGTALKPSFEPVVVARKPLVGTVAANVLEHGTGALNIDACRIGDGSESQGPRDSSEPSATRRYTGSGAVNIAATPGPRGGSPSGRWPTNVVLDDTQAAELDAQSGILTSGKVKAGGFSGEYRAEVYGKYARNEIREETVYGDSGGASRFFPVFKYQAKAPTKERPSYVNEDGNKVAHNTVKPLDLMRWLVRLVTPPNGVVLDPFAGSGTTAEACIHEHKRCITIEREADYLPLIVARLSKPIEVGFGFGDAAS
>Scavito_83
MTLCDPCQALYDGWLEYKKPAKGWVTLNSPERSAETRRSQIQDTRNLQRQQLDGIRETCRRKHQESEPMTSELTAEESQAVAEALAIANDGVMPAPSLHYEDSNVKLWHGDCVEVLKTLPDNSVDAVVTDPPYGIRFMGKAWDGDDIEEMTRKRRESAPMPDGVGGPNGGYQSASTEAGRYNQTLTANQAFGEWCLEWTRECFRVLKPGGHILAFGGSRTWHRLASAVEDAGFEIRDSIAWLYGSGFPKSMDISKAIDKMRHESADKLKVTSWLADQAEANNITRRMLDIAMGTSDMGGWWLSRIEHRCQIPTMEQIPRVLATLGIEAEDVPAEIQELIFELNGAKGTPGKAWLEREVVGTRETGDALGWLQQSGSTTKTVDVTTAASDAAKQWEGWGTTLKPSFEPMVVGRKPMRLTTAANVLKHGTGGMNIAATRVGNEPRTNKGGSASSLHAVSRVEQGYRDTVTASEGVESMVNGRWPTNVLLDDFTADLLNQQERDAAQFFPVFKYNPKAPASERPSYKKDGGGVHVLAAMRCTECGKQDLSGSRCECENPKWVREGGDKVMHPTVKPLDLMRWCIRLITPPGGIILEPFAGSGTTAEAAVMEGMQCIAIEREADYLPLIRQRLEKPIEVALFQV
>Seagreen_72
MTVPYYQDDSVTLYHGDALDVLADLPDRSVDAVVCDPPYGLEFMGKDWDAPWRKTSASHARARERRAAELDDPVKGKYIRAGVNAYEAGQPFQQWCAQWAAECLRVLKPGGHMLAFGGSRTWHRLAAAIEDAGFEIRDSIAWLYGSGFPKSLDVSKAIDKAAGAKREALGTAVYGDGHVQRSSESIGYGGCDPSADTRIVTAPATDAARQWQGWGTALKPSFEPVVVARKPLVGTVAANVLEHGTGALNIDACRIPAGQDYRDKCASVVGLDSNRNGAAYGEWTGARTDSAHEEGRWPTNVVLDDAQAAELDAQTGIQKSGTAVQRNGGGQKIFGGIAGGENSAGARPDAGYNDEGGASRFFPVFRYEAKAPGAERPSVVTTKLRLRADLTPEQVDRVVARLREVGVEVD
>SG4_70
MSDRNHPYYQDDQVTLYHGDCLHVLAELPDRSVDAVVCDPPYELEFMGKKWDGSGIAFDVEMWKQCLRVLKPGGHLLAFGGSRTWHRLASAIEDAGFEIRDSIAWLNGSGFPKSASIYKQTIKTLEERYGSARCDCLDPRDGQPDRDGIGRESWPAARTSREPGEVSANKAGAANVSVEQGGDLSGVRELWQSDTQEAEGSTAVEEPVLLAGVRERGAEEARHGHASVRGRLEDNSSQDSEQGQGLSVLREDTGGKRQSVACASPDPVQVRGDQPAGESGGPVRLVPSSDRGADQRGIGVDPGRSEPRRVISDSESGWPKADAKVCSWCGLPDADWLASLEPLGTALKPAFEPVVVARKPLVGTVAANVLEHGTGALNIDACRIGDGSESQGPRDSSEPSATRRYTSSGAVNIAATPGPRGGSPSGRWPTNVVLDGEMADQLDEQSGITHSRASAGRNGKDAAKATWGLNRTEDTIRGHNDSGGASRFFPVFRYEAKAPGAERPSYVNEDGAKVAHNTVKPLDLMRWLVRLVTPPNGVVLDPFAGSGTTAEACIHEHKRCITIEREADYLPLIVARLSKPIEVGFDFGDAAS
>ShamWow_99
MTEHPVLIHLGDCRDILAELEDASVDSIVTDPPYELGFMGKKWDGSGIAFDVEMWEQCLRVLKPGGHLLAFGGSRTWHRLTVAIEDAGFEIRDSIAWLYGSGFPKSLDVSKAIDKAAGAEREVIGTRRAGITPSGGLVRNGVTEADKQRLVTAPATDAARQWEGWGTALKPSFEPVVVARKPLVGTVAANVLEHGTGALNIDACRIEYEQGGSLATNPSLRSGISGGNGGHIFPTETGRRVVTPHASGRWPTNVVLDEAAAAALDEQSGTLKSGLMRAGTKRAARDGAVYGRLDEDATPRDTYADSGGASRFFPVFKYQAKAPTKERPSYVNEDGNKVAHSTVKPLALMRWLVKLVTPPGGVVLDPFAGSGTTVEACLLEKFRCIAIENEPDYIPLIEQRLERSTSE
>Shauna1_72
MNHPYYQDDQVTLYHGDALDVLAELPDRSVDAVVCDPPYELDFMGKKWDGSGIAFDVEMWKQCLRVLKPGGHLLAFGGSRTWHRLTVAIEDAGFEIRDSIAWLYGQGMPKSLDVSKAIDKAAGAEREVIGKSARHVSGKPGQRTEGLNGSSTFAETVGMGAYITAPATEAARQWQGWNTALKPSFEPVVVARKPLAGTVAANVLEHGTGALNIDACRIEAKGRPHIASASEASAGVYGNGLNGSKAIGTTDLGRWPTNVVLDDTQAAELDAQSGITRSHGGGLGTGSRKPAQGVPLVGGIATTEHLDVGGASRFFPVFKYQAKAPTKERPGYVNEDGAKVVHSTVKPLDLMRWLVRLVTPPNGVVLDPFAGSGTTAEACIHEHKRCITIEREADYLPLIVARLSKPIEVGFDFGDAAS
>ShereKhan_97
MTEHPVLIHLGDCRDILAELEDASVDSIVTDPPYELGFMGKKWDGSGIAFDVEMWEQCLRVLKPGGHLLAFGGSRTWHRLTVAIEDAGFEIRDSIAWLYGSGFPKSLDVSKAIDKAAGAEREVIGTRRAGITPSGGLVRNGVTEADKQRLVTAPSTDAAKLWQGWGTALKPAFEPIVVARKPLVGTVAANVLEHGTGALNIDACRIGDGSESQGPRDSSEPSATRRYTGSGAVNIAATPGPRGGSPSGRWPTNVVLDEAQAAELDKQSGNLPGGVTVRRNMHGQEQNANGIYGSRKRYASEDFTYGDSGGASRFFPVFKYQAKAPTKERPSYVNEDGNKVAHSTVKPLALMRWLVKLVTPPGGVVLDPFAGSGTTVEACLLEKFRCIAIENEPDYIPLIEQRLERSTSE
>ShiLan_65
MTPYYQDDEVTLYHGDCLDVIAKLPDNSVDAVVTDPPYGLEFMGKDWDAPWKESDVNADAGFHGGGISATRKLPSFTGTTNPKCLRCKGTRRGRRDGTAKVAVCLCRDGGQFPNVRAVEMRAFQQWSQEWAAECLRVLKPGGHMLAFGGTRTWHRLASAIEDAGFEIRDSIAWLYGCLTADTEVLTDSGWKLGIDVTEGDLVAQWDSETDQITLAPVQQVFRAPWDGPMRILRNADTDQVLTPNHRVYHRPAQRKMVSGKRRRWFDNQWQVAEAADLSTWNPVQLPVAGHHEGSGIGGDDYAALLGWVWTEGGFDPSGTGVRIYQSSVNADKVAEIAALMDRIGAHKRYDRERTYRGRVYTETMWFISGELAERVRADLPGKRPTYDLLWRMTGSEKLALLRAAMLGDGSGWGTRSQQFHQKYEDDLVWLQTLLALIGRSGKVGMRPDRQCGALYLRDRATTELQARHLRDDTEHYTGEVWCVKVPTGAFVARRNGKVFITGNSGFPKSMDVSKAIDKAAGAEREVIGTKGNKGRRAAEGWGMRQDADGDPVTAPATDAAKQWQGWGTALKPSYEPVCVAVKPYGVTDILDAIGSHITRLEDECRPPANGAARSSAPTPADSQEVRADTAPESAATPHEGEQARTTPTGAAAGSSAATDTSAFELEGETCWSTVTSWRACWDELYDLTSTSTTSTASSLTTDLRTLWSSIASLTVTSTPDSPTPRLTSSSTASAVDSLFAATVLRSRATLALSAPESATASTQPSPQGAGGRNTAFEPIVVARKPLAGTVAANVLEHGTGALNIDACRIAATDKLTAGRRTRNAPIPGDDRTETGKGAMYAPGHQFYYVPNDAGRWPTNVVLDDAQAAELDAQTGVSVSRKGKPRAGANGNGWGMTATGTEYDDEGGASRFFPVFRYEAKAPGAERPSVVTTKLRLRADLTPEQVDHVVARLREAGVEID
>Shipwreck_57
MSIHYRDDQVTVHHGDCLDVLTELPDASVDAVVTDPPYGLEFMGKEWDAPWRKTSASHARARERRAAELDDPVKGKYIRAGVNAYEAGQPFQQWCTQWAAECLRVLKPGGHMLAFGGSRTWHRLAAAIEDAGFEVRDSIAWLYGSGFPKSLDVSKAIDKAAGAEREQVPATGGLHNNANLNDDGWSKIGSSTPMMDGPSPATPEAAQWQGWGTALKPAFEPIVVARKPLQGTVAANVLDHGTGALNIDACRVGDEVRVNPPGSTNPRVAMGDGWRADAEARIAEGRWPTNVVLDEAQAAELDAQTGTLSSGKMYPTHTTAGRQVYGQNAAGGYVTSETYGDSGGASRFFPVFRYEAKAPGAERPSVVTTKLRLRADLTPEQVDHVVARLREAGVEID
>Simpliphy_98
MTEHPVLIHLGDCRDILAELEDASVDSIVTDPPYELGFMGKKWDGSGIAFDVEMWEQCLRVLKPGGHLLAFGGSRTWHRLTVAIEDAGFEIRDSIAWLYGSGFPKSLDVSKAIDKAAGAEREVTGLSQHHSPGRTTDLGLINDDGWQGGQLRTVTAPATEAAWQWQGWGTALKPAFEPIVVARKPLAGTVAANVLEHGTGALNIDACRIPAGQDYRDKCASVVGLDSNRNGAAYGEWTGARTDSAREEGRWPTNVVLDDTQAAELDAQTGIQKSGTAVQRNGGGQKIFGGIAGGENSAGARPDAGYNDEGGASRFFPVFKYQAKAPTKERPSYVNEDGNKVAHSTVKPLALMRWLVKLVTPPGGVVLDPFAGSGTTVEACLLEKFRCIAIENEPDYIPLIEQRLERSTSE
>SirDuracell_99
MTDHPVLIHLGDCRDILAELEDASVDSIITDPPYELGFMGKKWDGSGIAFDVEMWEQCLRVLKPGGHLLAFGGSRTWHRLTVAIEDAGFEIRDSIAWLYGSGFPKSLDVSKAIDKAAGAEREATGTARGHVPTDGGNFDDDNYQWRAVYERKDNPATDAAKQWQGWGTALKPAFEPIVVARKPLAGTVAANVLEHGTGALNIDACRTEYEQGGSLATNPSLRSGISGGNGGHIFPTETGRRVVTPHASGRWPTNVVLDEAQAAELDAQTGTLSSGKMYPTHTTAGRQVYGQNAAGGYVTSETYGDSGGASRFFPVFKYQAKAPTKERPSYVNEDGNKVAHNTVKPLALIRWLVKLVTPPGGVVLDPFAGSGTTVEACLLEGFDCIAIENEPDYIPLIEQRLERSTSE
>Slagathor_Draft_59
MSNVDLRLGDCRDILTELEDNSVDSIVTDPPYELGFMGKKWDGSGIAFDVEMWEQCLRVLKPGGHMLAFGGSRTWHRLTVAIEDAGFEIRDSIAWLYGSGFPKSLDVSKAIDKAGGESPQRQAEVLRNARTRAGLSRDEVAERIGCTPSSVRDWEEGRSRAVGRSLEWITPSPEYRDRLADLLGYTSDERRIAGASTDRRGDGTVIGLGHSGVKYGTDASTEAAKRWQGWGTALKPAFEPIVVARKPLVGTVAANVLEHGTGALNIDACRIATDEDRSRPPRAANAIYGGGKGTNSTASESNPAGRWPTNVVLDETQAAELDKQSGNLPGGVTVRRNMHGQEQNANGIYGSRKRYASEDFTYGDSGGASRFFPVFKYQAKAPTRERPGYVNEDGAKVAHSTVKPLTLMRWLARLVCPPGGVILDPFAGSGTTVEACLLEGFDCIAIENEPEYIPLIEHRISRSTT
>Smairt_62
MRNVDLRLGDCRDILTELEDASVDAILTDPPYGLEFMGKDWDAPWKESDVNADAGFHGGGISATRKLPSFTGTTNPKCLRCKGTRRGRRDGTAKVAVCLCRDGGQFPNVRAVEMRAFQQWSQEWAAECLRVLKPGGYLLAFGGSRTWHRLAAAIEDAGFELRDSIAWLYGSGFPKSLDVSKAIDRAAGAEREVVGPNPRAGQQTPKRDTTTLGAFAGSPSTLTAPATDAAKQWQGWGTALKPSFEPIVVARKPLAGTVAANVLEHGTGALNIDACRVVTDAGEEYTSRETQGRWPTNVVLDEAQAAELGEPQRFFPVFKYQAKAPTKERPSYVNEDGNKVAHNTVKPLALMRWLVKLVTPPGGRSAGPLRGQRNHGGGVSSRGFRLYRHRKRS
>Smeagol_61
MRNVDLRLGDCRDILTELEDASVDAILTDPPYELAFMGKKWDNSGIAFDVEMWEQCLRVLKPGGHLLAFGGSRTWHRLTVAIEDAGFEIRDSIAWLYGSGFPKSLNVSKAIDKAAGAEREVRQWQGWSTALKPSFEPIVVARKPLVGTVAANVLEHGTGALNIDACRVGTADKLVRPEIQRHDNEVLGKGLGAGTQVEPGGRWPTNVVLDETQAAELDAQSGISTSRAGKRNAPKDAGIFGAYAGNDPDRMGHDDSGGASRFFPVFKYQAKAPTKERPSYVNEDGAKVAHSTVKPLALMRWLVKLVTPPGGVVLDPFAGSGTTVEACLLEGFDCIAIENEADYIPLIEHRISRSTT
>Sotrice96_100
MTEHPVLIHLGDCRDILAELEDASVDSIVTDPPYELGFMGKKWDGSGIAFDVEMWEQCLRVLKPGGHLLAFGGSRTWHRLTVAIEDAGFEIRDSIAWLYGSGFPKSLDVSKAIDKAAGAEREVIGTRRAGITPSGGLVRNGVTEADKQRLVTAPSTDAAKLWQGWGTALKPAFEPIVVARKPLVGTVAANVLEYGTGALNIDACRIPASDKAKFPTGYSKATGDAFAQDAYSKSWTCGEDKNPGGRWPTNVVLDDTQAAELDAQTGIQKSGTAVQRNGGGQKIFGGIAGGENSAGARPDAGYNDEGGASRFFPVFKYQAKAPTKERPSYVNEDGNKVVHSTVKPLALMRWLVKLVTPPGGVVLDPFAGSGTTVEACLLEKFRCIAIENEPDYIPLIEQRLERSTSE
>Spoonbill_64
MPKSLDVSKAIDKAAGAEREVVGVRDGGPDMRGNNYGRSSGERVVAEVTVPATDAAKQWQGWGSALKPAFEPIVVARKPLAGTVAANVLEHGTGALNIDACRIAATDKLTAGRRTRNAPIPGDDRTETGKGAMYAPGHQFYYVPNDAGRWPTNVVLDDTQAAELDAQSGVSVSRKGKPRAGANGDGWGMTATGAEYDDEGGASRFFPVFRYEAKAPGAERPSVVTTKLRLRADLTPEQVDHVVARLREAGVEID
>Stark_100
MTEHPVLIHLGDCRDILAELEDASVDSIVTDPPYELGFMGKKWDGSGIAFDVEMWEQCLRVLKPGGHLLAFGGSRTWHRLTVAIEDAGFEIRDSIAWLYGSGFPKSLDVSKAIDKAAGAEREVIGTRRAGITPSGGLVRNGVTEADKQRLVTAPATDAARQWEGWGTALKPSFEPVVVARKPLVGTVAANVLEHGTGALNIDACRIEYEQGGSLATNPSLRSGISGGNGGHIFPTETGRRVVTPHASGRWPTNVVLDEAAAAALDEQSGTLKSGLMRAGTKRAARDGAVYGRLDEDATPRDTYADSGGASRFFPVFKYQAKAPTKERPSYVNEDGNKVAHSTVKPLALMRWLVKLVTPPGGVVLDPFAGSGTTVEACLLEKFRCIAIENEPDYIPLIEQRLERSTSE
>StevieRay_58
MINEPYFTDEQVTLYHGDCRDVLAELADASVDAVVTDPPYGLEFMGKDWDAPWRTGNGFRRSQNPSDTGRDNVFGRQSKRGPEYFAGAEFQQWCTQWATECLRVLKPGGHMLAFGGSRTWHRLACAVEDAGFEIRDSIAWLYGSGMPKSLDVSKAIDKAAGAEREVVGVRDGGPDMRGNNYGRSSGERVVAEVTVPATDAAKQWQGWGSALKPAFEPIVVARKPLAGTVAANVLEHGTGALNIDACRIAATDKLTAGRRTRNAPIPGDDRTETGKGAMYAPGHQFYYVPNDAGRWPTNVVLDDAQAAELDAQSGVSVSRKGKPRAGANGDGWGMTATGAEYDDEGGASRFFPVFRYEAKAPSEERPSVVTTKLRLRADLTPEQVDHVVARLREAGVEID
>Swole_Draft_58
MRNVDLRLGDCRDILTELEDNSVDSIVTDPPYELGFMGKKWDGSGIAFDVEMWEQCLRVLKPGGHMLAFGGSRTWHRLTVAIEDAGFEIRDSIAWLYGSGFPKSLDVSKAIDKAAGAEREVRQWQGWSTALKPSFEPIVVARKPLVGTVAANVLEHGTGALNIDACRIGDGSESQGPRDSSEPSATRRYTSSGAVNIAATPGPRGGSPSGRWPTNVVLDDTQAAELDKQSGNLPGGVTVRRNMHGQEQNANGIYGSRKRYASEDFTYGDSGGASRFFPVFKYQAKAPTKERPKVDGVAHPTVKPLELMRWLVKLVTPPGGVVLDPFAGSGTTVEACLVEGFDCIAIENEADYIPLIEHRISRSTT
>Taj_79
MNNPYYQDDQVTLYHGDCLDVIVKLPDNSVDAVVTDPPYNLSFMAKTWDALDGREDAGFAYWLAGLIDGEGCFTIKAHTRGTHAPSFAIKLRADDAAVLEHARRTLGAGTVTIERRAEGNDMARWVVGDKAGCQRLVDLLDKYPLRAKKRIDYWTWREAVCEWTGRGRGNRWHGAADNERMAALRERLMSGRAYTDIAWSGNEFQDWCRLWAAECLRVLKPGGHLLAFGGTRTWHRLAAAIEDAGFELRDSIAWLYGSGFPKSLDVSKAIDKAAGAEREVIGTRRAGITPSGGLVRNGVTEADKQRLVTAPSTDAAKLWQGWGTALKPAFEPIVVARKPLVGTVAANVLEHGTGALNIDACRVGTADKLVRPEIQRHDNEVLGKGLGAGTQVEPGGRWPTNVVLDDTQAAELDAQTGITTSRKGKPRTGANGHGWGMTATGAEYDDEGGASRFFPVFRYEAKAPGAERPSYVNEDGAKVAHNTVKPLDLMRWLVRLVTPPNGVVLDPFAGSGTTAEACIHEHKRCITIEREADYLPLIVARLSKPIEVGFDFGDAAS
>Target_60
MRNVDLRLGDCRDILTELEDASVDAILTDPPYELAFMGKKWDGSGIAFDVEMWEQCLRVLKPGGHLLAFGGSRTWHRLTVAIEDAGFEIRDSIAWLYGSGFPKSLDVSKAIDKAAGAEREVRQWQGWGTALKPAFEPIVVARKPLVGTVAANVLEHGTGALNIDACRIGTAQGRWPTNVVLDEVQAAELDTQTGYQRDGTHVGRNRDGSAHTNEIYGARKNDTRDVGYGGGGGGSRFFPVFKYQAKAPARERPSYVNEDGAKVAHSTVKPLTLMRWLARLVCPPGGVILDPFAGSGTTVEACLVEGFDCIAIENEPDYIPLIEHRISRSTT
>Tarkin_98
MTEHPVLIHLGDCRDILAELEDASVDSIVTDPPYELGFMGKKWDGSGIAFDVEMWEQCLRVLKPGGHLLAFGGSRTWHRLTVAIEDAGFEIRDSIAWLYGQGMPKSASIYKQTIKTLEERYGSARCDCLDPRDGQPDRDGIGRESWPAARTSRESGEVSANKAGAANVSVEQGGDLSGVRELWQSDTQEAEGSTAVEEPVLLAGVRERGAEEARHGHASVRGRLEDNSSQDSEQGRGLSVLREDAGGKRQSVACASPDPVQVRGDQPAGESGGPVRLVPSSDRGADQRGIGVDPGRSEPRRVISDSESGWPKADAKVCSWCGLPDADWLASLEPLGTALKPSFEPIVVARKPLVGTVAANVLEHGTGALNIDACRTEYEQGGSLATNPSLRSGISGGNGGHIFPTETERRVVTPHASGRWPTNVVLDEAQAAELDKQSGNLPGGVTVRRNMHGQEQNANGIYGSRKRYASEDFTYGDSGGASRFFPVFKYQAKAPTKERPSYVNEDGNKVAHSTVKPLALMRWLVKLVTPPGGVVLDPFAGSGTTVEACLLEKFRCIAIENEPDYIPLIEQRLERSTSE
>Tasp14_61
MRNVDLRLGDCRDILTELEDASIDAILTDPPYELGFMGKKWDGSGIAFDVEMWEQCLRVLKPGGHLLAFGGSRTWHRLTVAIEDAGFEIRDSIAWLYGSGFPKSASIYKQTIKTLEERYGSARCDCLDPRDGQPDRDGIGRESWPAARTSREPGEVSANKAGAANVSVEQGGDLSGVRELWQSDTQEAEGSTAVEEPVLLAGVRERGAEEARHGHASVRGRLEDNSSQDSEQGRGLSVLREDTGGKRQSVACASPDPVQVRGDQPAGESGGPVRLVPSSDRGADQRGIGVDPGRSEPRRVISDSESGWPKADAKVCSWCGLPDADWLASLEPLGTALKPAFEPIVVARKPLAGTVAANVLEHGTGAINIDACRVNPGTHVPGGGGFKGGAASRHEGWRRPSHESGEGTEAHTLGRWPTNVVLDDTQAAELGEPQRFFPVFKYQAKAPAKERPGYVNEDGTKVAHSTVKPLTLMRWLARLVCPPGGVILDPFAGSGTTVEACLLEGFDCIAIENEADYIPLIEHRISRSTT
>TaylorSipht_Draft_45
MREAHYSNESVTLYAGDCLEVLRDLPDNSVDSIVTDPPYGLGNTTPALVAETVTAWLGGDREFIPEGRGFMGRPWDAFVPPVAVWDECLRVLKPGGHCLAFSGSRTLDLMTLALRFAGFDIRDSIMWLYGSGFPKNRDVSAAMASYLEGEGPESGKPAEVYEVTRFLKAARDVAGWTNRRIDEHFGTNGMAGHWTTQGSQPSVPSLRQWGELRDLLGFDDSTVRPLVERLCSSERPEDWGQGEGDAGFLDSLKKNVEYSSAGGWGTALKPSFEPVVVARKPVIGSITANVGNYGTGALNLAGCRTERGENDRTEYGRGRELPRGDDTASMGRFNKSTAYAPDEGGRWPTNVVLDGSQAAELDRVSNEKPAQFFPVFRYEPKAPTSERPRVNGVSHPTVKPLELMRWLCRLVTPPGGVVLEPFAGSGTTLEAATLENFRSIGVERQPEYLPLIVSRFDKPLEPVFDFGGLL
>TeardropMSU_95
MTEHPVLIHLGDCRDILAELEDASVDSIVTDPPYELGFMGKKWDGSGIAFDVEMWEQCLRVLKPGGHLLAFGGSRTWHRLTVAIEDAGFEIRDSIAWLYGSGFPKSLDVSKAIDKAAGAEREVIGTRRAGITPSGGLVRNGVTEADKQRLVTAPSTDAAKLWQGWGTALKPAFEPIVVARKPLVGTVAANVLEYGTGALNIDACRIPASDKAKFPTGYSKATGDAFAQDAYSKSWTCGEDKNPGGRWPTNVVLDDTQAAELDAQTGIQKSGTAVQRNGGGQKIFGGIAGGENSAGARPDAGYNDEGGASRFFPVFKYQAKAPTKERPSYVNEDGNKVVHSTVKPLALMRWLVKLVTPPGGVVLDPFAGSGTTVEACLLEKFRCIAIENEPDYIPLIEQRLERSTSE
>Techage_58
MPDCALCGCPHHEGRCPCTCPGYEPPEDEGEMAEGVLMTKPYYQDDQVTVFHGDCLHVLAELPDRSVDAVVCDPPYGLEFMGKEWDAPWRKTSASHARARERRAAELDDPVKGKYYEAGQPFQQWCAQWAAECLRVLKPGGHMLAFGGSRTWHRLAAAIEDAGFEVRDSIAWLYGSGFPKSLDVSKAIDKAAGAEREVIGEQPDRWTNKGSVLNFATDRPQSSIPVTGDPATEAARQWQGWGTALKPAFEPIVVARKPLQGTVAANVLDHGTGALNIDACRVGDEVRVNPPGSPNPRVAMGDGWRADAEARIAEGRWPTNVVLDETQAAELDAQTGTLSSGKMYPTHTTAGRQVYGQNAAGGYVTSETYGDSGGASRFFPVFRYEAKAPGTERPSVVTTKLRLRADLTPEQVDRVVARLREVGVEVD
>Terminus_102
MTEHPVLIHLGDCRDILAELEDASVDSIVTDPPYELGFMGKKWDGSGIAFDVEMWEQCLRVLKPGGHLLAFGGSRTWHRLTVAIEDAGFEIRDSIAWLYGSGFPKSLDVSKAIDKAAGAERGAIAAPATEAAQQWQGWGTALKPAFEPIVVARKPLAGTVAANVLEHGTGALNIDACRIGTAQGRWPTNVVLDDTQAAELDAQTGYQRDGTHVGRNRDGSAHTNEIYGARKNDTRDVGYGGGGGGSRFFPVFKYQAKAPTKERPGYVNEDGNKVAHSTVKPLALMRWLVKLVTPPGGVVLDPFAGSGTTVEACLLEKFRCIAIENEPDYIPLIEQRLERSTSE
>Thespis_55
MRAVRLPAPRRPMRLHLPRIRTARGRGRDGEGVLMTKPYYQDDEVTLYHGDCVEVLRTLPDNSVDAVVTDPPYGLEFMGKDWDAPWKRADALAAGRMRRENLGDVETGIAEGTDPSHPFGDGRTRVRYGAGGAAAPAFQTWCTEWAAECLRVLKPGGHLLAFGGTRMWHRLAAAIEDAGFEIRDSIAWLYGSGFPKSLDVSKAIDKRRDDEEDIRRVCRWLRARIDDHPTETIRTIAERFGFHSRMVEHWAARDTDSQPTIPTLTQWDQLRDLLAFDDKFDAEVYRLNLRKGEPGEAWSDRPIVGTVTEWADRTNYALTSRDGLRRGEATNPVARRWQGWGTALKPAFEPIVVARKPLAGTVAANVLEHGTGALNIDACRIAATDKLTAGRRTRNAPIPGDDRTETGKGAMYAPGHQFYYVPNDAGRWPTNVVLDDAQAAELDAQSGVSVSRKGKPRAGANGDGWGMTATGAEYDDEGGASRFFPVFRYEAKAPGAERPSVVTTKLRLRADLTPEQVDHVVARLREAGVEID
>Thresher_101
MTEHPVLIHLGDCRDILAELEDASVDSIVTDPPYELGFMGKKWDGSGIAFDVEMWEQCLRVLKPGGHLLAFGGSRTWHRLTVAIEDAGFEIRDSIAWLYGSGFPKSLDVSKAIDKAAGAEREVIGTRRAGITPSGGLVRNGVTEADKQRLVTAPATDAARQWEGWGTALKPSFEPVVVARKPLVGTVAANVLEHGTGALNIDACRIEYEQGGSLATNPSLRSGISGGNGGHIFPTETGRRVVTPHASGRWPTNVVLDEAAAAALDEQSGTLKSGLMRAGTKRAARDGAVYGRLDEDATPRDTYADSGGASRFFPVFKHQAKAPTKERPSYVNEDGNKVAHSTVKPLALMRWLVKLVTPPGGVVLDPFAGSGTTVEACLLEKFRCIAIENEPDYIPLIEQRLERSTSE
>ThulaThula_61
MKPHYQDDEITLYHGDCLDVLAALPEASVDAVVTDPPYGISFMGRQWDQPGKFGSQRGDGRPRGGHANSRGMHDAMAAGSYDLSPAAMLNFQQWCTEWASECLRVLKPGGHLLAFGGSRTWHRLAAAIEDAGFEVRDSIAWLYGSGFPKSLDVSKAIDKSEGIRRGRAGAVSSDNGSMSGGNYERTPKGEPATEAAIAWAGWGTALKPAFEPIVVARKPLAGTVAANVLEHGTGALNIDACRIGDEVRVNPPGSTNPRVAMGDGWRADAEARMASGRWPTNVVLDDTQAAELDAQSGTLKSGLMRAGTKRAARDGAVYGRLDEDATPRDTYADSGGASRFFPVFRYEAKAPGTERPSANGVAHPTVKPLDLMRWLVRLVTPPNGVVLDPFAGSGTTAESCVHEHKRCITIEREADYLPLIVNRLSKPMAIGFDFEEPA
>Tomaszewski_94
MTEHPVLIHLGDCRDILAELEDASVDSIVTDPPYELGFMGKKWDGSGIAFDVEMWEQCLRVLKPGGHLLAFGGSRTWHRLTVAIEDAGFEIRDSIAWLYGSGFPKSLDVSKAIDKAARGVPQGGADPTSPNHGKYRTTTTEGKRWDGDSGQGYGAGGSRFLVDGAASGSGTGRAESGAAEAACEAAKQWQGWGTALKPAFEPIVVARKPLVGTVAANVLEHGTGALNIDACRIGTAQGRWPTNVVLDEAQAAELDAQTGYQRDGTHVGRNRDGSAHTNEIYGARKNDTRDVGYGGGGGGSRFFPVFKYQAKAPTKERPSYVNEDGNKVAHNTVKPLALIRWLVKLVTPPGGVVLDPFAGSGTTVEACLLEGFDCIAIENEPDYIPLIEQRLERSTSE
>Tophat_83
MTLCDPCQALYDGWLEYKKPAKGWVTLNSPERSAETRRSQIQDTRNLQRQQLDGIRETCRRKHQESEPMTSELTAEESQAVAEALAIANDGVMPAPSLHYEDSNVKLWHGDCVEVLKTLPDNSVDAVVTDPPYGIRFMGKAWDGDDIEEMTRKRRESAPMPDGVGGPNGGYQSASTEAGRYNQTLTANQAFGEWCLEWTRECFRVLKPGGHILAFGGSRTWHRLASAVEDAGFEIRDSIAWLYGSGFPKSMDISKAIDKMRHESADKLKVTSWLADQAEANNITRRMLDIAMGTSDMGGWWLSRIEHRCQIPTMEQIPRVLATLGIEAEDVPAEIQELIFELNGAKGTPGKAWLEREVVGTRETGDALGWLQQSGSTTKTVDVTTAASDAAKQWEGWGTTLKPSFEPMVVGRKPMRLTTAANVLKHGTGGMNIAATRVGNEPRTNKGGSASSLHAVSRVEQGYRDTVTASEGVESMVNGRWPTNVLLDDFTADLLNQQERDAAQFFPVFKYNPKAPASERPSYKKDGGGVHVLAAMRCTECGKQDLSGSRCECENPKWVREGGDKVMHPTVKPLDLMRWCIRLITPPGGIILEPFAGSGTTAEAAVMEGMQCIAIEREADYLPLIRQRLEKPIEVALFQV
>Tote_Draft_52
MRNVDLRLGDCRDILTELEDNSVDSIVTDPPYELGFMGKKWDGSGIAFDVEMWEQCLRVLKPGGHMLAFGGSRTWHRLTVAIEDAGFEIRDSIAWLYGSGFPKSLDVSKAIDKAAGAEREVRQWQGWSTALKPSFEPIVVARKPLVGTVAANVLEHGTGALNIDACRIGDGSESQGPRDSSEPSATRRYTSSGAVNIAATPGPRGGSPSGRWPTNVVLDDTQAAELDKQSGNLPGGVTVRRNMHGQEQNANGIYGSRKRYASEDFTYGDSGGASRFFPVFKYQAKAPTKERPKVDGVAHPTVKPLELMRWLVKLVTPPGGVVLDPFAGSGTTVEACLVEGFDCIAIENEADYIPLIEHRISRSTT
>Toto_97
MTEHPVLIHLGDCRDILAELEDASVDSIVTDPPYELGFMGKKWDGSGIAFDVEMWEQCLRVLKPGGHLLAFGGSRTWHRLTVAIEDAGFEIRDSIAWLYGSGFPKSLDVSKAIDKAAGAEREVIGTRRAGITPSGGLVRNGVTEADKQRLVTAPATDAARQWEGWGTALKPSFEPVVVARKPLVGTVAANVLEHGTGALNIDACRIEYEQGGSLATNPSLRSGISGGNGGHIFPTETGRRVVTPHASGRWPTNVVLDEAAAAALDEQSGTLKSGLMRAGTKRAARDGAVYGRLDEDATPRDTYADSGGASRFFPVFKYQAKAPTKERPSYVNEDGNKVAHSTVKPLALMRWLVKLVTPPGGVVLDPFAGSGTTVEACLLEKFRCIAIENEPDYIPLIEQRLERSTSE
>Treddle_60
MSNVDLRLGDCRDILTELEDASVDAILTDPPYELAFMGKKWDNSGIAFDVEMWEQCLRVLKPGGHLLAFGGSRTWHRLTVAIEDAGFEIRDSIAWLYGSGFPKSLDVAKAIDKAAGATRTEVIGVKPGHENFVDRDGYKSVKGDGALSGEGGFARPWMSDPEASARYHQKFAPATDAAKQWQGWGTSLKPAFEPIVVARKPLVGTVAANVLEHGAGALNIDACRIPAGQDYRDKCASVVGLDSNRNGAAYGEWTGARTDSAREEGRWPTNVVLDEAQAAELGEPQRFFPVFKYQAKAPTKERPSYVNEDGAKVAHSTVKPLTLMRWLARLVCPPGGAILDPFAGSGTTAEACLLEGFDCIAIENEADYIPLIEHRISRSTT
>Tripl3t_61
MRNVLDLRLGDCRDILTELEDASVDAILTDPPYELAFMGKKWDNSGIAFDVEMWKQCLRVLKPGGHLLAFGGSRTWHRLTVAIEDAGFEIRDSIAWLYGSGFPKSLDVSKAIDKAAGAEREVRQWQGWGTALKPAFEPIVVARKPLVGTVAANVLGHGTGALNIDACRIETTDDLNGGAYAKTGNRTVSGSLSPTGMNVPGKTVGKEFEQPSGRWPTNVVLDEAQAAELDAQSGISTSRAGKRNAPKDAGIFGAYAGNDPDRMGHDDSGGASRFFPVFKYQAKAPTKERPGYVNEDGAKVVHSTVKPLTLMRWLARLVCPPGGVILDPFAGSGTTVEACLLEGFDCIAIENEPEYIPLIEHRISRSTT
>Tuco_100
MTEHPVLIHLGDCRDILAELEDASVDSIVTDPPYELGFMGKKWDGSGIAFDVEMWEQCLRVLKPGGHLLAFGGSRTWHRLTVAIEDAGFEIRDSIAWLYGSGFPKSLDVSKAIDKAAGAEREVIGTRRAGITPSGGLVRNGVTEADKQRLVTAPSTDAAKLWQGWGTALKPAFEPIVVARKPLVGTVAANVLEYGTGALNIDACRIPASDKAKFPTGYSKATGDAFAQDAYSKSWTCGEDKNPGGRWPTNVVLDDTQAAELDAQTGIQKSGTAVQRNGGGQKIFGGIAGGENSAGARPDAGYNDEGGASRFFPVFKYQAKAPTKERPSYVNEDGNKVVHSTVKPLALMRWLVKLVTPPGGVVLDPFAGSGTTVEACLLEKFRCIAIENEPDYIPLIEQRLERSTSE
>Ukulele_94
MGKKWDGSGIAFDVEMWEQCLRVLKPGGHLLAFGGSRTWHRLTVAIEDAGFEIRDSIAWLYGSGFPKSLDVSKAIDKAAGAEREVTGLSQHHSPGRTTDLGLINDDGWQGGQLRTVTAPATEAAWQWQGWGTALKPAFEPIVVARKPLAGTVAANVLEHGTGALNIDACRIPAGQDYRDKCASVVGLDSNRNGAAYGEWTGARTDSAREEGRWPTNVVLDDTQAAELDAQTGIQKSGTAVQRNGGGQKIFGGIAGGENSAGARPDAGYNDEGGASRFFPVFKYQAKAPTKERPSYVNEDGNKVAHSTVKPLALMRWLVKLVTPPGGVVLDPFAGSGTTVEACLLEKFRCIAIENEPDYIPLIEQRLERSTSE
>Violet_57
MSNVDLRLGDCRDILTELEDNSVDSIVTDPPYELGFMGKKWDGSGIAFDVEMWEQCLRVLKPGGHLLAFGGSRTWHRLTVAIEDAGFEIRDSIAWLYGSGFPKSASIYKQTIKTLEERYGPARCDCLDPRDGQPDRDGIGRESWPAARTSREPGEVSANKARAANVSVEQGGDLSGVRELWQSDTQEAEGSTAVEEPVLLAGVRERGAEEARHGHASVRGRLEDNSSQDSEQGRGLSVLREDTGGKRQSVACASPDPVQVRGDQPVGESGGPVRLVPSSDRGADQRGIGVDPGRSEPRRVISDSESGWPKADAKVCSWCGLPDADWLASLEPLGTALKPSFEPIVVARKPLVGTVAANVLEHGTGALNIDACRIGTAQGRWPTNVVLDETQAAELDAQTGITTSRKGKPRTGANGHGWGMTATGAEYDDEGGASRFFPVFKYQAKAPTKERPKVGGVAHPTVKPLELMRWLVKLVTPPGGVVLDPFAGSGTTVEACLLEGFDCIAIEKGADYIPLIEHRISRSTT
>Wee_78
MNNPYYQDDQVTLYHGDCLDVIVKLPDNSVDAVVTDPPYNLSFMAKTWDALDGREDAGFAYWLAGLIDGEGCFTIKAHTRGTHAPSFAIKLRADDAAVLEHARRTLGAGTVTIERRAEGNDMARWVVGDKAGCQRLVDLLDKYPLRAKKRIDYWTWREAVCEWTGRGRGNRWHGAADNERMAALRERLMSGRAYTDIAWSGNEFQDWCRLWAAECLRVLKPGGHLLAFGGTRTWHRLAAAIEDAGFELRDSIAWLYGSGFPKSLDVSKAIDKAAGAEREVIGTRRAGITPSGGLVRNGVTEADKQRLVTAPSTDAAKLWQGWGTALKPAFEPIVVARKPLVGTVAANVLEHGTGALNIDACRVGTADKLVRPEIQRHDNEVLGKGLGAGTQVEPGGRWPTNVVLDDTQAAELDAQTGITTSRKGKPRTGANGHGWGMTATGAEYDDEGGASRFFPVFRYEAKAPGAERPSYVNEDGAKVAHNTVKPLDLMRWLVRLVTPPNGVVLDPFAGSGTTAEACIHEHKRCITIEREADYLPLIVARLSKPIEVGFDFGDAAS
>Willez_94
MTEHPVLIHLGDCRDILAELEDASVDSIVTDPPYELGFMGKKWDGSGIAFDVEMWEQCLRVLKPGGHLLAFGGSRTWHRLTVAIEDAGFEIRDSIAWLYGSGFPKSLDVSKAIDKAAGAEREVIGTRRAGITPSGGLVRNGVTEADKQRLVTAPSTDAAQQWQGWGTALKPAFEPIVVARKPLAGTVAANVLEHGTGALNIDACRIGTAQGRWPTNVVLDDTQAAELDAQTGYQRDGTHVGRNRDGSAHTNEIYGARKNDTRDVGYGGGGGGSRFFPVFKYQAKAPTKERPGYVNEDGNKVAHSTVKPLALMRWLVKLVTPPGGVVLDPFAGSGTTVEACLLEKFRCIAIENEPDYIPLIEQRLERSTSE
>Willsammy_52
MSIHYRDDLVTVHHGDCLDVLAELADASVDAVITDPPYGLEFMGKEWDAPWRKTSASHARARERRAAELDDPVKGKYIRAGVNAYEAGQPFQQWCTQWAAECLRVLKPGGHMLAFGGSRTWHRLAAAIEDAGFEIRDSIAWLYGCLTDDVEVLTPTGWRRGIDVAVGDEVAQWNPVTGAITAAPVQRTYRAPWHGELVRFRNSDTDQLLTPNHRVWYRNNDHRGADGRAWREWSEYRVADAGSIGRRSPIRLPLAGEHNGPGVGGVDYAALLGWVWTEGGFDRSGSGVRIYQSSVNQQHCDTIAALLDRLTPHKRYDYQRTYKRRSGERHTYTASTWFLTGDVAERVRRDLPDKHPTYELLWRMTLDEKRAFIAAALDGDGSQSARGAWQFYQSDRADREWFATALSMVGWRGHVSDRPAPRTGGAVSVSQRADTTLTPKALRENAAEFYSGEVWCIGVPTGAFVARRHGLVFITGNSGFPKSLDVSKAIDKAAGAEREATGTARGHVPTDGGNFDDDNYQWRAVYERKDNPATDAAKQWQGWGTALKPAFEPIVVARKPLVGTVAANVLEHGTGALNIDACRVGTQGGGSTCPGGDACSCTNKVFGGTKHPARRDGEFGRWPTNVVLDDAQAAELDAQTGITTSRKGKPRTGANGHGWGMTATGAEYDDEGGASRFFPVFRYEAKAPGAERPSVVTTKLRLRADLTPEQVDRVVARLREVGVEVD
>Wocket_66
MTPYYADESVTLHHGDCLDVLRELPDNSVDSVVTDPPYGLEFMGKDWDAPWKSASVGRGVKVAEQRAGEMTQSGRGHATSAGPYLAARVDSVRVAGAPFQAWCTEWATECLRILKPGGHLVAFGGSRTWHRLAAAVEDAGFEIRDSIAWLYGSGFPKSLDVSKAIDKVRDDEAEIRCVTEWLAEQRDSAGITNRQIDEHFGFAGMAGHWTARPHVKIAQVPQWEQWIRLQKLIGFDDTMNDEVQRLNGRKGEWGNARPDRDVSEPGRNSVLSPTQRVRDSGTPATDAAHKWAGWGTALKPAFEPIVVGRKPLAGTVAQNVLTHGTGALNIDASRTGGRWPTNVVLDESQAAALDDQAPNTGAGGRASGPTLTGKTAGTVAYGARNGLDRAAVFYGDSGGASRFFPTFRYEAKAPTSERPNVDGVQHPTVKPLDLMRWLVRLVTPPNGVVLEPFAGSGTTAEACVHEHMRCIAIEREADYLPLIVSRLTKPIEVGFDFGSAL
>Xeno_59
MPDCALCGCPHHDGRCTCTCPGYEPPEDDEGRRMNHPYYQDDQVTLYHGDCLHVLAELPDRSVDAVVCDPPYGLEFMGKEWDAPWRKTSASHARARERRAAELDDPVKGKYIRAGVNAYEAGKPFQQWCAQWAAECLRVLKPGGHLLAFGGSRTWHRLAAAIEDAGFEVRDSIAWLYGSGFPKSLDVSKAIDKAAGAEREVVGPKRYPDGKTHIEAWPGGENGHEGWQRPGAPKGEARGARNLTAPATSDAAKWQGWGTALKPAFEPIVVARKPLAGTVAANVLEHGTGALNIDACRIPAGQDYRDKCASVVGLDSNRNGAAYGEWTGARTDSAHEEGRWPTNVVLDDAQAAELDRQSGHSRSRINAPTDRTPGVATNFAMTKGGTTGYEDEGGASRFFPVFRYEAKAPGAERPSANGVAHPTVKPLDLMRWLVRLVTPPNGVVLDPFAGSGTTAEACIHEHKRCITIEREADYLPLIVARLSKPIEVGFDFGDAAS
>Xula_53
MTKPYYQDDQVTVFHGDCLHVLAELPDRSVDAVVCDPPYELAFMGKKWDGSGIAFDVEMWEQCLRVLKPGGHLLAFGGSRTWHRLASAIEDAGFEIRDSIAWLYGQGMPKSLDVSKAIDKAAGAEREVLETIPDRWAGKGSVLQRSLQAPADSVNITAPATEAARQWQGWGTSLKPSFEPVVVARKPLVGTVAANVLEHGTGALNIDACRTEYEQGGSLATNPSLRSGISGGNGGHIFQTETERRVVTPHASGRWPTNVVLDEAQAAELDAQTGTLKSGLMRAGTKRAARDGAVYGRLDEDEAPRDTYADSGGASRFFPVFRYEAKAPGAERPSYVNEDGAKVAHNTVKPLDLMRWLVRLVTPPNGVVLDPFAGSGTTAEACIHEHKRCITIEREADYLPLIVNRLSKPIEIGFDFEEPA
>Zeuska_58
MSNVDLRLGDCRDILTELEDASIDAILTDPPYELGFMGKKWDNSGIAFDVEMWEQCLRVLKPGGHLLAFGGSRTWHRLTVAIEDAGFEIRDSIAWLYGSGFPKSLNVSKAIDKAAGAEREVRQWQGWSTALKPSFEPIVVARKPLVGTVAANVLEHGTGALNIDACRIATDEDRSRPPRAANAIYGGGKGTNSTASESNPTGRWPTNVVLDETQAAELDAQTGITISRKGKPRTGANGHGWGMTATGAEYDDEGGASRFFPVFKYQAKAPTKERPSYVNEDGAKVMHSTVKPLTLMRWLARLVCPPGGVILDPFAGSGTTVEACLVEGFDCIAIENEADYIPLIERRISRSTT
>Zilizebeth_63
MPDCALCGCPHHEGRCPCTCPGYEPPEDEGGMAEGVLMTKPYYQDDQVTVFHGDCLHVLAELPDRSVDAVVCDPPYGLEFMGKEWDAPWRKTSASHARARERRAAELDDPVKGKYIRAGVNAYEAGQPFQQWCTQWAAECLRVLKPGGHMLAFGGSRTWHRLAAAIEDAGFEVRDSIAWLYGSGFPKSLDVSKAIDKAAGAEREQVPATGGLHNNANLNDDGWSKIGSSTPMMDGPSPATPEAAQWQGWGTALKPAFEPIVVARKPLQGTVAANVLDHGTGALNIDACRVGDEVRVNPPGSTNPRVAMGDGWRADAEARIAEGRWPTNVVLDEAQAAELDAQTGTLSSGKMYPTHTTAGRQVYGQNAAGGYVTSETYGDSGGASRFFPVFRYEAKAPGAERPSVVTTKLRLRADLTPEQVDHVVARLREAGVEID
