# Supplementary material for: The Evolutionary History of a DNA Methylase Reveals Frequent Horizontal Transfer and Within-Gene Recombination
Source: Genes (Basel). 2023 Jan 21;14(2):288. doi: 10.3390/genes14020288 (PMC9957025; doi:10.3390/genes14020288)
Supplement: Supplementary file 1 [file genes-14-00288-s001.zip › Pham_106461(05_18_2022).txt]

>Akhila_67
MNNPYYQDDQVTLYHGDALDVLAELPDRSVDAVVCDPPYNLSFMAKTWDALDGREDAGFAYWLAGLIDGEGCFTIKAHTRGTHAPSFAIKLRADDVAVLEHARRTLGAGTVTIERRAEGNDMARWVVGDKAGCQRLVDLLDKYPLRAKKRIDYWTWREAVCEWTGRGRGNRWHGAADNERMAALRERLMSGRAYTDIAWSGNEFQDWCRLWAAECLRVLKPGGHMLAFGGSRTWHRLASAIEDAGFEVRDSIAWLYGCLTADTEVLTDSGWKLGIDVTEGDLVAQWDSETDQITLAPVQQVFRAPWDGPMRILRNADTDQVLTPNHRVYHRPAQRKMVSGKRRRWFDNQWQVAEAADLSTWNPVQLPVAGHHEGSGIGGDDYAALLGWVWTEGGFDPSGTGVRIYQSSVNADKVAEIAALMDRIGAHKRYDRERTYRGRVYTETMWFISGELAERVRADLPGKRPTYDLLWRMTGSEKMSLLRAAMLGDGSGWGTRSQQFHQKYEDDLVWLQTLLALIGRSGKVGMRPDRQCGALYLRDRATTELQARHLRDDTEHYTGEVWCVKVPTGAFVARRNGKVFITGNSGFPKSLDVSKAIDKAAGAEREVIGTRRAGITPSGGLVRNGVTEADKQRLVTAPSTDAAKQWQGWGTALKPAFEPIVVARKPLVGTVAANVLEHGTGALNIDACRVGTADKLVRPEIQRHDNEVLGKGLGAGTQVEPGGRWPTNVVLDDTQAAELDAQSGIQKSGTAVQRNGGGQKIFGGIAGGENSAGARPDAGYNDEGGASRFFPVFKYQAKAPTRERPGYVNEDGAKVAHNTVKPLDLMRWLVRLVTPPNGVVLDPFAGSGTTAEACIHEHKRCITIEREADYLPLIVNRLSKPIEVGFDFGDAAS
>Awesomesauce_75
MTAPYYCDEQVTLYHGDCLDVLAELPDRSVDAVVCDPPYGLEFMGKDWDAPWKESDVNADAGFHGGGISATRKLPSFTGTTNPKCLRCKGTRRGRRDGTAKVAVCLCRDGGQFPNVRAVEMRAFQQWSQEWAAECLRVLKPGGHLAAFGGTRTWHRLASAIEDAGFEIRDSIAWLYGCLTDDVEVLTPTGWRRGIDVAVGDEVAQWNPVTGAITAAPVQRTYRAPWHGELVRFRNSDTDQLLTPNHRVWHRNNDHRGADGRAWREWSKYRVADAGSIGRRSPIRLPLAGEHNGPGVGGVDYAALLGWVWTEGGFDRSGSGVRIYQSSVNQQHCDTIATLLDRLTPHKRYDYQRTYKRRSGERHTYTASTWFLTGDVAERVRRDLPDKHPTYELLWRMTLDEKRAFIAAALDGDGSQSARGAWQFYQSDRADREWFATALAMVGWRGHVSDRPAPRTGGAVSVSQRADTTLTPKALRENAAEFYSGEVWCIGVPTGAFVARRHGLVFITGNSGFPKSLDVSKAIDKAAGAEREPDEYTGPNNLNAVYGKGMGGGVTTRRGAPATDAARQWEGWGTALKPAFEPIVVARKPLAGTVAANVLEYGTGAINIDACRIHTVGSEAKSYTVKRLKTGAELNRTGGNWRPDDGSEYQGETKAGRWPTNVVLDEHQAAELDAQTGITTSRKGKPRTGANGHGWGMTATGAEYDDEGGASRFFPVFRYEAKAPGAERPSYVNEDGAKVAHNTVKPLDLMRWLVRLVTPPNGVVLDPFAGSGTTAEACIHEHKRCITIEREADYLPLIVSRLTKPIEIGFDFGEPA
>Bipolar_76
MRAICGCPHHDGRCPCTCPGYEPPEDDEGRRMNHPYYQDDQVTLYHGDALDVLAELPDRSVDAVVCDPPYELEFMGKKWDGSGIAFDVEMWEQCLRVLKPGGHLLAFGGSRTWHRMTVAIEDAGFEIRDSIAWLNGSGFPKSLDVSKAIDKAAGAEREVVGSKLDRPGYHLSEPGKTNGVLGSGHGLHVDPDARLKASQITAPATDAAKQWQGWGTALKPSYEPVCVAVKPYGVTDILDAIGSHITRLEDECRPPANGAARSSAPTPADSQEVRADSAPESAATPHEGEQARTTPTGAAAGSSAATDTSAFELEGETCWNTVTSWRACWDELYDLTSTSTTSTASSLTTDLRTLWSSIASLTVTSTPDSPTPRLTSSSTASAVDSLFAATVLRSRATLALSAPESATASTQPSPQGAGGRNTAFEPIVVARKPLVGTVAANVLEHGTGALNIDACRIGTSGGGTHCGNRNADGKCLGHGDAGKSQSGATFHADESAEPAGRWPTNVVLDEAQAAELDAQTGYQRDGTHVGRNRDGSAHTNEIYGARKNDTRDGGYGGGGGGSRFFPVFKYQAKAPAMERPGYVNEDGNKVAHNTVKPLDLMRWLVRLVTPPNGVVLDPFAGSGTTAEACIHEHKRCITIEREADYLPLIVARLSKPIEVGFDFGDAAS
>CactusJack_53
MSIHYRDDLVTVHHGDCLDVLAELADASVDAVITDPPYGLEFMGKEWDAPWRKTSASHARARERRAAELDDPVKGKYIRAGVNAYEAGQPFQQWCTQWAAECLRVLKPGGHMLAFGGSRTWHRLAAAIEDAGFEIRDSIAWLYGCLTDDVEVLTPTGWRRGIDVAVGDEVAQWNPVTGAITAAPVQRTYRAPWHGELVRFRNSDTDQLLTPNHRVWYRNNDHRGADGRAWREWSEYRVADAGSIGRRSPIRLPLAGEHNGPGVGGVDYAALLGWVWTEGGFDRSGSGVRIYQSSVNQQHCDTIAALLDRLTPHKRYDYQRTYKRRSGERHTYTASTWFLTGDVAERVRRDLPDKHPTYELLWRMTLDEKRAFIAAALDGDGSQSARGAWQFYQSDRADREWFATALSMVGWRGHVSDRPAPRTGGAVSVSQRADTTLTPKALRENAAEFYSGEVWCIGVPTGAFVARRHGLVFITGNSGFPKSLDVSKAIDKAAGAEREVLAVHTRPATGRMEQGSGGYAFGERFASTAPATDAAKQWQGWGTALKPAFEPIVVARKPLAGTVAANVLEHGTGALNIDACRIGDEVRVNPPGSTNPRVAMGDGWRADAEARIAEGRWPTNVVLDESQAAALDAQTGDLKAGGAIAAGSKGAGPRRNEVYGVDGKDRGEWQPYGDEGGASRFFPVFRYEAKAPGAERPSVVTTKLRLRADLTPEQVDHVVARLREAGVEID
>Dorothy_75
MSDRNHPYYQDDQVTLYHGDALDVLAELPDRSVDAVVCDPPYGLEFMGKDWDAPWQESDVNADAGFHGGGISATRKLPSFTGTTNPKCLRCRGTRRGRRDGTAKVAVCLCRDGGQFPNIRAVEMRAFQQWCQEWASECLRVLKPGGHMLAFGGSRTWHRLASAIEDAGFEIRDSIAWLYGCLTADTEVLTDSGWKLGIDVTEGDLVAQWDSETDQITLAPVQQVFRAPWDGPMRILRNADTDQVLTPNHRVYHRPAQRKMVSGKRRRWFDNQWQVAEAADLSTWNPVQLPVAGHHEGSGIGGDDYAALLGWVWTEGGFDPSGTGVRIYQSSVNADKVAEIAALMDRIGAHKRYDRERTYRGRVYTETMWFISGELAERVRADLPGKRPTYDLLWRMTGSEKLALLRAAMLGDGSGWGTRSQQFHQKYEDDLVWLQTLLALIGRSGKVGMRPDRQCGALYLRDRATTELQARHLRDDTERYTGEVWCVKVPTGAFVARRNGKVFITGNSGFPKSLDVSKAIDKRPGVGRHAEFAAELKAARRTAGYTNSFDVAEKVTGRRTGAVANWEKYQWPEAQWWPALRDLLGMDAKWDGVIAEAQREVVGTRPHGRNSLMGGLEGRGTLAESPLTEASTEAARQWQGWGTALKPAFEPIVVARKPLVGTVAANVLEHGTGALNIDACRIGDGSESQGPRDSSEPSATRRYTSSGAVNIAATPGPRGGSPSGRWPTNVVLDDTQAAELDKQSGNLPGGVTVRRNMHGQEQNANGIYGSRKRYASEDFTYGDSGGASRFFPVFKYQAKAPAKERPGYVNEDGNKVAHNTVKPLDLMRWLVRLVTPPNGVVLDPFAGSGTTAEACIHEHKRCITIEREADYLPLIVARLSKPIEVGFDFGGAS
>Filuzino_74
MNHPYYQDDQVTLYHGDALDVLAELPDRSVDAVVCDPPYELAFMGKKWDGSGIAFDVEMWEQCLRVLKPGGHLLAFGGSRTWHRLASAIEDAGFEIRDSIAWLYGQGMPKSLDVSKAIDKAGGVRADEFKEFLSSVVSGSVLTRAEIDARCGFTMRFDTPYNKDPVGWGVSLPSPDKWSVIKDVLGITTPKWDALVARVWRGRAGEQTSANASLSGGNYARTEKGAAVFDAAKQWEGWGTALKPSYEPVCVAVKPYGVTDILDAIGSHITRLEDECRPPANGAARSSAPTPADSQEVRTDTAPESAATPHEGEQARTTPTGAAAGSSAATDTSAFESEGETCWSTVTSWRACWDELYDLTSTSTTSTASSLTTDLRTLWSSIASLTVTSTPDSPTPRLTSSSTASAVDSLFAATVLRSRATLALSAPESATASTQPSPQGAGGRNTAFEPVVVARKPLVGTVAANVLEHGTGALNIDACRIGDGSESQGPRDSSEPSATRRYTSSGAVNIAATPGPRGGSPSGRWPTNVVLDEAQAAELDAQTGTLKSGLMRAGTKRAARDGAVYGRLDEDATPRDTYADSGGASRFFPVFRYEAKAPGAERPSYVNEDGAKVAHNTVKPLDLMRWLVRLVTPPNGVVLDPFAGSGTTAEACIHEHKRCITIEREADYLPLIVARLSKPIEVGFDFGDAAS
>Glaske_53
MSIHYRDDLVTVHHGDCLDVLAELADASVDAVITDPPYGLEFMGKEWDAPWRKTSASHARARERRAAELDDPVKGKYIRAGVNAYEAGQPFQQWCTQWAAECLRVLKPGGHMLAFGGSRTWHRLAAAIEDAGFEIRDSIAWLYGCLTDDVEVLTPTGWRRGIDVAVGDEVAQWNPVTGAITAAPVQRTYRAPWHGELVRFRNSDTDQLLTPNHRVWYRNNDHRGADGRAWREWSEYRVADAGSIGRRSPIRLPLAGEHNGPGVGGVDYAALLGWVWTEGGFDRSGSGVRIYQSSVNQQHCDTIAALLDRLTPHKRYDYQRTYKRRSGERHTYTASTWFLTGDVAERVRRDLPDKHPTYELLWRMTLDEKRAFIAAALDGDGSQSARGAWQFYQSDRADREWFATALSMVGWRGHVSDRPAPRTGGAVSVSQRADTTLTPKALRENAAEFYSGEVWCIGVPTGAFVARRHGLVFITGNSGFPKSLDVSKAIDKAAGAEREVLAVHTRPATGRMEQGSGGYAFGERFASTAPATDAAKQWQGWGTALKPAFEPIVVARKPLAGTVAANVLEHGTGALNIDACRIGDEVRVNPPGSTNPRVAMGDGWRADAEARIAEGRWPTNVVLDESQAAALDAQTGDLKAGGAIAAGSKGAGPRRNEVYGVDGKDRGEWQPYGDEGGASRFFPVFRYEAKAPGAERPSVVTTKLRLRADLTPEQVDHVVARLREAGVEID
>Kersh_68
MTPYYTDDQVTLYHGDCLDVIVKLPDNSVDAVVADPPYNLSFMAKPWDALNGRDDAGFAYWLAGLIDGEGHFAIKSHTRGTHAPYFQLKMRADELGTLEMIHRTMRIGSITYEQRDSGNPMARWIVQDKSGCQALVNLLDKYPLRAKKRIDYWTWREAVCEWTSRPRGNRWHGAVSNDRMATLRDRLMATRAYTDVPWSGHEFQDWCRLWASECLRVLKPGGHMLAFGGSRTWHRLACAVEDAGFEIRDSIAWLYGSGFPKSLDVSKAIDKQRDDGADRQAVGAWLRSHREGRGLTQKAIATHWPSATGGLTGCVANWELGLNLPTWDQWLRLKELLSLPDDMDGEVWRLNGRKGEPGEAWRTAEVLGTEDRMNEPSGVVNVGQGARTPVTRLIKAANSEAARQWQGWGTALKPAFEPIVVARKPLAGTVAANVLEHGTGALNIDACRIGDGSESQGPRDSSEPSATRRYTGSGAVNIAATPGPRGGSPSGRWPTNVVLDEAQAAELDAQTGYQRDGTHVGRNRDGSAHTNEIYGARKNDTRDVGYGGGGGGSRFFPVFKYQAKAPAMERPGYVNEDGNKVAHNTVKPLDLMRWLVRLVTPPNGVVLDPFAGSGTTAEACIHEHKRCITIEREADYLPLIVNRLSKPIEIGFDFEEPA
>Mantra_64
MTPYYTDEQVTLYHGDCVEVLRTLPDASIDSIITDPPYNLSFMAKTWDALDGREDAGFAYWLAGLIDGEGCFTIKAHTRGTHAPSFAIKLRADDIAVLEHARRTLGAGTVTIERRAEGNDMARWVVGDKVGCQRLVDLLDKYPLRAKKRIDYWTWREAVCEWTGRGRGNRWHGAADNERMAALRERLMSGRAYTDIAWSGNEFQDWCRLWAAECLRVLKPGGHMLAFGGSRTWHRLAAAIEDAGFEIRDSIAWLYGSGFPKSLDVSKAIDKAAGAEREATGTARGHVPTDGGNFDDDNYQWRAVYERKDNPATDAAKQWQGWGTALKPSHEPVVVARKPHVIGGILDGIGSELTRLEDECRRSACVAARSSAPTPADSPEARTATAPASAATQHEAGQESTTPTGAAVATSDRTATSWSDETTAPTPWSTVSSWRACWAELCELTSTSTTSTTTEATTDLRTLWSSISSLTVTSTPDSPTPALTSPSTALGVDSLFAATVLRLRATLALSAPESATASTPHVPQAAGGSSAFEPIVVARKPLVGTVAANVLEHGTGALNIDACRIGDGSESQGPRDSSEPSATRRYTSSGAVNIAATPGPRGGSPSGRWPTNVVLDEAQAAELDAQTGYQRDGTHVGRNRDGSAHTNEIYGARKNDTRDVGYGGGGGGSRFFPVFRYEAKAPGAERPSYVNEDGAKVAHNTVKPLDLMRWLVRLVTPPNGVVLDPFAGSGTTAEACIHEHKRCITIEREADYLPLIVNRLSKPIEVGFDFESVS
>Martik_Draft_67
MTPYYQDDEVTLYHGDCLDVIAKLPDNSVDAVVTDPPYGLEFMGKDWDAPWKESDVNADAGFHGGGISATRKLPSFTGTTNPKCLRCKGTRRGRRDGTAKVAVCLCRDGGQFPNVRAVEMRAFQQWSQEWAAECLRVLKPGGHLAAFGGTRTWHRLAVAIEDAGFEIRDSIAWLYGCLTDDVEVLTPTGWRRGIDVAVGDEVAQWNPVTGAITAAPVQRTYRAPWHGELVRFRNSDTDQLLTPNHRVWYRNNDHRGADGRAWREWSEYRVADAGSIGRRSPIRLPLAGEHNGPGVGGVDYAALLGWVWTEGGFDRSGSGVRIYQSSVNQQHCDTIAALLDRLTPHKRYDYQRTYKRRSGERHTYTASTWFLTGDVAERVRRDLPDKHPTYELLWRMTLDEKRAFIAAALDGDGSQSARGAWQFYQSDRADREWFATALAMVGWRGHVSDRPAPRTGGAVSVSQRADTTLTPKALRENAAEFYSGEVWCIGVPTGAFVARRHGLVFITGNSGFPKSLDVSKAIDKAAGAEREQVPATGGLHNNANLNDDGWSKIGSSTPMMDGPSPATPEAAQWQGWGTALKPAFEPIVVARKPLAGTVAANVLEHGTGALNIDACRIAATDKLTAGRRTRNAPIPGDDRTETGKGAMYAPGHQFYYVPNDAGRWPTNVVLDAAQAAELDAQSGVSVSRKGKPRAGANGDGWGMTATGTEYDDEGGASRFFPVFRYEAKAPGAERPSVVTTKLRLRADLTPEQVDHVVARLREAGVEID
>Megiddo_53
MSIHYRDDLVTVHHGDCLDVLAELADASVDAVITDPPYGLEFMGKEWDAPWRKTSASHARARERRAAELDDPVKGKYIRAGVNAYEAGQPFQQWCTQWAAECLRVLKPGGHMLAFGGSRTWHRLAAAIEDAGFEIRDSIAWLYGCLTDDVEVLTPTGWRRGIDVAVGDEVAQWNPVTGAITAAPVQRTYRAPWHGELVRFRNSDTDQLLTPNHRVWYRNNDHRGADGRAWREWSEYRVADAGSIGRRSPIRLPLAGEHNGPGVGGVDYAALLGWVWTEGGFDRSGSGVRIYQSSVNQQHCDTIAALLDRLTPHKRYDYQRTYKRRSGERHTYTASTWFLTGDVAERVRRDLPDKHPTYELLWRMTLDEKRAFIAAALDGDGSQSARGAWQFYQSDRADREWFATALSMVGWRGHVSDRPAPRTGGAVSVSQRADTTLTPKALRENAAEFYSGEVWCIGVPTGAFVARRHGLVFITGNSGFPKSLDVSKAIDKAAGAEREVIGLRERASTGRMEQGNGGYAFGEQFAETARATDAAKQWDGWGTALKPAFEPIVVARKPLAGTVAANVLEHGTGALNIDDCRIATTDDTARTCNGVGDSSSYNLAASRERRINGGNAAGRWPTNVALDDTQAAELDAQTGTLKSGLMRAGAKRAARDGAVYGRLDGDVTPRDTYADSGGASRFFPVFRYEAKAPSEERPSVVTTKLRLRADLTPEQVDHVVARLREAGVEID
>MilanaBonita_66
MNNPYYQDDQVTLYHGDALDVLAELPDRSVDAVVCDPPYNLSFMAKTWDALDGREDAGFAYWLAGLIDGEGCFTIKAHTRGTHAPSFAIKLRADDVAVLEHARRTLGAGTVTIERRAEGNDMARWVVGDKAGCQRLVDLLDKYPLRAKKRIDYWTWREAVCEWTGRGRGNRWHGAADNERMAALRERLMSGRAYTDIAWSGNEFQDWCRLWAAECLRVLKPGGHMLAFGGSRTWHRLASAIEDAGFEVRDSIAWLYGCLTADTEVLTDSGWKLGIDVTEGDLVAQWDSETDQITLAPVQQVFRAPWDGPMRILRNADTDQVLTPNHRVYHRPAQRKMVSGKRRRWFDNQWQVAEAADLSTWNPVQLPVAGHHEGSGIGGDDYAALLGWVWTEGGFDPSGTGVRIYQSSVNADKVAEIAALMDRIGAHKRYDRERTYRGRVYTETMWFISGELAERVRADLPGKRPTYDLLWRMTGSEKMSLLRAAMLGDGSGWGTRSQQFHQKYEDDLVWLQTLLALIGRSGKVGMRPDRQCGALYLRDRATTELQARHLRDDTEHYTGEVWCVKVPTGAFVARRNGKVFITGNSGFPKSLDVSKAIDKAAGAEREVIGTRRAGITPSGGLVRNGVTEADKQRLVTAPSTDAAKQWQGWGTALKPAFEPIVVARKPLVGTVAANVLEHGTGALNIDACRVGTADKLVRPEIQRHDNEVLGKGLGAGTQVEPGGRWPTNVVLDDTQAAELDAQSGIQKSGTAVQRNGGGQKIFGGIAGGENSAGARPDAGYNDEGGASRFFPVFKYQAKAPTRERPGYVNEDGAKVAHNTVKPLDLMRWLVRLVTPPNGVVLDPFAGSGTTAEACIHEHKRCITIEREADYLPLIVNRLSKPIEVGFDFGDAAS
>Misha28_75
MTKPYYQDDQVTVFHGDCLHVLAELPDRSVDAVVCDPPYGLEFMGKDWDAPWKESDVNADAGFHGGGISATRKLPSFTGTTNPKCLRCKGTRRGRRDGTAKVAVCLCRDGGQFPNVRAVEMRAFQQWSQEWAAECLRVLKPGGHLAAFGGTRTWHRLASAIEDAGFEIRDSIAWLYGCLTDDVEVLTPTGWRRGIDVAVGDEVAQWNPVTGAITAAPVQRTYRAPWHGELVRFRNSDTDQLLTPNHRVWHRNNDHRGADGRAWREWSKYRVADAGSIGRRSPIRLPLAGEHNGPGVGGVDYAALLGWVWTEGGFDRSGSGVRIYQSSVNQQHCDTIATLLDRLTPHKRYDYQRTYKRRSGERHTYTASTWFLTGDVAERVRRDLPDKHPTYELLWRMTLDEKRAFIAAALDGDGSQSARGAWQFYQSDRADREWFATALAMVGWRGHVSDRPAPRTGGAVSVSQRADTTLTPKALRENAAEFYSGEVWCIGVPTGAFVARRHGLVFITGNSGFPKSLDVSKAIDKAAGAEREPDEYTGPNNLNAVYGKGMGGGVTTRRGAPATDAARQWEGWGTALKPAFEPIVVARKPLAGTVAANVLEYGTGAINIDACRIHTVGSEAKSYTVKRLKTGAELNRTGGNWRPDDGSEYQGETKAGRWPTNVVLDEHQAAELDAQTGITTSRKGKPRTGANGHGWGMTATGAEYDDEGGASRFFPVFRYEAKAPGAERPSYVNEDGAKVAHNTVKPLDLMRWLVRLVTPPNGVVLDPFAGSGTTAEACIHEHKRCITIEREADYLPLIVSRLTKPIEIGFDFGEPA
>Phalm_53
MSIHYRDDLVTVHHGDCLDVLAELADASVDAVITDPPYGLEFMGKEWDAPWRKTSASHARARERRAAELDDPVKGKYIRAGVNAYEAGQPFQQWCTQWAAECLRVLKPGGHMLAFGGSRTWHRLAAAIEDAGFEIRDSIAWLYGCLTDDVEVLTPTGWRRGIDVAVGDEVAQWNPVTGAITAAPVQRTYRAPWHGELVRFRNSDTDQLLTPNHRVWYRNNDHRGADGRAWREWSEYRVADAGSIGRRSPIRLPLAGEHNGPGVGGVDYAALLGWVWTEGGFDRSGSGVRIYQSSVNQQHCDTIAALLDRLTPHKRYDYQRTYKRRSGERHTYTASTWFLTGDVAERVRRDLPDKHPTYELLWRMTLDEKRAFIAAALDGDGSQSARGAWQFYQSDRADREWFATALSMVGWRGHVSDRPAPRTGGAVSVSQRADTTLTPKALRENAAEFYSGEVWCIGVPTGAFVARRHGLVFITGNSGFPKSLDVSKAIDKAAGAEREVLAVHTRPATGRMEQGSGGYAFGERFASTAPATDAAKQWQGWGTALKPAFEPIVVARKPLAGTVAANVLEHGTGALNIDACRIGDEVRVNPPGSTNPRVAMGDGWRADAEARIAEGRWPTNVVLDESQAAALDAQTGDLKAGGAIAAGSKGAGPRRNEVYGVDGKDRGEWQPYGDEGGASRFFPVFRYEAKAPGTERPSVVTTKLRLRADLTPEQVDHVVARLREAGVEID
>StAnnes_70
MPYYQDDSVTLYHGDALDVLAELPDRSVDAVVCDPPYELAFMGKKWDGSGIAFDVEMWEQCLRVLKPGGHLLAFGGSRTWHRLASAIEDAGFEIRDSIAWLYGCLTDDVEVLTPTGWRRGIDVAVGDEVAQWNPVTGAITAAPVQRTYRAPWHGELVRFRNSDTDQLLTPNHRVWYRNNDHRGADGRAWREWSKYRVADAGSIGRRSPIRLPLAGEHNGPGVGGVDYAALLGWVWTEGGFDRSGSGVRIYQSSVNQQHCDTIAALLDRLTPHKRYDYQRTYKRRSGERHTYTASTWFLTGDVAERVRRDLPDKHPTYELLWRMTLDEKRAFIAAALDGDGSQSARGAWQFYQSDRADREWFATALSMVGWRGHVSDRPAPRTGGAVSVSQRADTTLTPKALRENAAEFYSGEVWCIGVPTGAFVARRHGLVFITGNSGFPKSLDVSKAIDKAAGAEREVTGTVVTRDLGRHGEIKGDMLVGVSRGSAEINRHDRPATDAAKRWEGWGTSLKPSFEPVVVARKPLTGTVAANVLEHGTGALNIDACRIPAGQDYRDKCASVVGLDSNRNGAAYGEWAGARTDSAREGGRWPTNVVLDETQAAELDAQSGNLPGGVTVRRNMHGQEQNANGIYGSRKRYASEDFTYGDSGGASRFFPVFRYEAKAPGAERPSANGVAHPTVKPLDLMRWLVRLVTPPNGVVLDPFAGSGTTAEACIHEHKRCITIEREADYLPLIVNRLSKPIEVGFDFGDAAS
>StressBall_53
MSIHYRDDLVTVHHGDCLDVLAELADASVDAVITDPPYGLEFMGKEWDAPWRKTSASHARARERRAAELDDPVKGKYIRAGVNAYEAGQPFQQWCTQWAAECLRVLKPGGHMLAFGGSRTWHRLAAAIEDAGFEIRDSIAWLYGCLTDDVEVLTPTGWRRGIDVAVGDEVAQWNPVTGAITAAPVQRTYRAPWHGELVRFRNSDTDQLLTPNHRVWYRNNDHRGADGRAWREWSEYRVADAGSIGRRSPIRLPLAGEHNGPGVGGVDYAALLGWVWTEGGFDRSGSGVRIYQSSVNQQHCDTIAALLDRLTPHKRYDYQRTYKRRSGERHTYTASTWFLTGDVAERVRRDLPDKHPTYELLWRMTLDEKRAFIAAALDGDGSQSARGAWQFYQSDRADREWFATALSMVGWRGHVSDRPAPRTGGAVSVSQRADTTLTPKALRENAAEFYSGEVWCIGVPTGAFVARRHGLVFITGNSGFPKSLDVSKAIDKAAGAEREVLAVHTRPATGRMEQGSGGYAFGERFASTAPATDAAKQWQGWGTALKPAFEPIVVARKPLAGTVAANVLEHGTGALNIDACRIGDEVRVNPPGSTNPRVAMGDGWRADAEARIAEGRWPTNVVLDESQAAALDAQTGDLKAGGAIAAGSKGAGPRRNEVYGVDGKDRGEWQPYGDEGGASRFFPVFRYEAKAPGTERPSVVTTKLRLRADLTPEQVDHVVARLREAGVEID
>TootsiePop_75
MTKPYYQDDQVTVFHGDCLHVLAELPDRSVDAVVCDPPYGLEFMGKDWDAPWKESDVNADAGFHGGGISATRKLPSFTGTTNPKCLRCKGTRRGRRDGTAKVAVCLCRDGGQFPNVRAVEMRAFQQWSQEWAAECLRVLKPGGHLAAFGGTRTWHRLASAIEDAGFEIRDSIAWLYGCLTDDVEVLTPTGWRRGIDVAVGDEVAQWNPVTGAITAAPVQRTYRAPWHGELVRFRNSDTDQLLTPNHRVWHRNNDHRGADGRAWREWSKYRVADAGSIGRRSPIRLPLAGEHNGPGVGGVDYAALLGWVWTEGGFDRSGSGVRIYQSSVNQQHCDTIATLLDRLTPHKRYDYQRTYKRRSGERHTYTASTWFLTGDVAERVRRDLPDKHPTYELLWRMTLDEKRAFIAAALDGDGSQSARGAWQFYQSDRADREWFATALAMVGWRGHVSDRPAPRTGGAVSVSQRADTTLTPKALRENAAEFYSGEVWCIGVPTGAFVARRHGLVFITGNSGFPKSLDVSKAIDKAAGAEREPDEYTGPNNLNAVYGKGMGGGVTTRRGAPATDAARQWEGWGTALKPAFEPIVVARKPLAGTVAANVLEYGTGAINIDACRIHTVGSEAKSYTVKRLKTGAELNRTGGNWRPDDGSEYQGETKAGRWPTNVVLDEHQAAELDAQTGITTSRKGKPRTGANGHGWGMTATGAEYDDEGGASRFFPVFRYEAKAPGAERPSYVNEDGAKVAHNTVKPLDLMRWLVRLVTPPNGVVLDPFAGSGTTAEACIHEHKRCITIEREADYLPLIVSRLTKPIEIGFDFGEPA
