# Supplementary material for: The Evolutionary History of a DNA Methylase Reveals Frequent Horizontal Transfer and Within-Gene Recombination
Source: Genes (Basel). 2023 Jan 21;14(2):288. doi: 10.3390/genes14020288 (PMC9957025; doi:10.3390/genes14020288)
Supplement: Supplementary file 1 [file genes-14-00288-s001.zip › PopTart_63_AF_predicted_structure.pdb]

ATOM      1  N   MET A   1     -24.416  -4.260 -13.385  1.00 63.10           N  
ATOM      2  H   MET A   1     -24.826  -4.762 -14.159  1.00 63.10           H  
ATOM      3  H2  MET A   1     -25.110  -3.749 -12.858  1.00 63.10           H  
ATOM      4  H3  MET A   1     -23.752  -3.579 -13.726  1.00 63.10           H  
ATOM      5  CA  MET A   1     -23.687  -5.183 -12.507  1.00 63.10           C  
ATOM      6  HA  MET A   1     -23.053  -4.597 -11.841  1.00 63.10           H  
ATOM      7  C   MET A   1     -22.758  -6.001 -13.361  1.00 63.10           C  
ATOM      8  CB  MET A   1     -24.570  -6.056 -11.608  1.00 63.10           C  
ATOM      9  HB2 MET A   1     -23.990  -6.912 -11.264  1.00 63.10           H  
ATOM     10  HB3 MET A   1     -25.445  -6.413 -12.151  1.00 63.10           H  
ATOM     11  O   MET A   1     -23.196  -6.928 -14.038  1.00 63.10           O  
ATOM     12  CG  MET A   1     -24.990  -5.246 -10.378  1.00 63.10           C  
ATOM     13  HG2 MET A   1     -25.645  -4.435 -10.695  1.00 63.10           H  
ATOM     14  HG3 MET A   1     -24.102  -4.808  -9.921  1.00 63.10           H  
ATOM     15  SD  MET A   1     -25.842  -6.221  -9.114  1.00 63.10           S  
ATOM     16  CE  MET A   1     -26.398  -4.879  -8.031  1.00 63.10           C  
ATOM     17  HE1 MET A   1     -25.537  -4.305  -7.688  1.00 63.10           H  
ATOM     18  HE2 MET A   1     -26.912  -5.299  -7.167  1.00 63.10           H  
ATOM     19  HE3 MET A   1     -27.077  -4.223  -8.575  1.00 63.10           H  
ATOM     20  N   ASN A   2     -21.492  -5.608 -13.356  1.00 73.64           N  
ATOM     21  H   ASN A   2     -21.248  -4.788 -12.818  1.00 73.64           H  
ATOM     22  CA  ASN A   2     -20.397  -6.434 -13.817  1.00 73.64           C  
ATOM     23  HA  ASN A   2     -20.516  -6.634 -14.882  1.00 73.64           H  
ATOM     24  C   ASN A   2     -20.452  -7.769 -13.076  1.00 73.64           C  
ATOM     25  CB  ASN A   2     -19.069  -5.695 -13.568  1.00 73.64           C  
ATOM     26  HB2 ASN A   2     -18.260  -6.422 -13.498  1.00 73.64           H  
ATOM     27  HB3 ASN A   2     -19.113  -5.151 -12.625  1.00 73.64           H  
ATOM     28  O   ASN A   2     -20.549  -7.814 -11.851  1.00 73.64           O  
ATOM     29  CG  ASN A   2     -18.701  -4.748 -14.696  1.00 73.64           C  
ATOM     30  ND2 ASN A   2     -17.779  -3.847 -14.464  1.00 73.64           N  
ATOM     31 HD21 ASN A   2     -17.546  -3.229 -15.229  1.00 73.64           H  
ATOM     32 HD22 ASN A   2     -17.381  -3.748 -13.541  1.00 73.64           H  
ATOM     33  OD1 ASN A   2     -19.193  -4.838 -15.810  1.00 73.64           O  
ATOM     34  N   HIS A   3     -20.413  -8.866 -13.824  1.00 90.24           N  
ATOM     35  H   HIS A   3     -20.315  -8.780 -14.825  1.00 90.24           H  
ATOM     36  CA  HIS A   3     -20.250 -10.176 -13.216  1.00 90.24           C  
ATOM     37  HA  HIS A   3     -20.959 -10.254 -12.392  1.00 90.24           H  
ATOM     38  C   HIS A   3     -18.819 -10.295 -12.668  1.00 90.24           C  
ATOM     39  CB  HIS A   3     -20.592 -11.271 -14.230  1.00 90.24           C  
ATOM     40  HB2 HIS A   3     -20.033 -11.109 -15.151  1.00 90.24           H  
ATOM     41  HB3 HIS A   3     -20.290 -12.235 -13.819  1.00 90.24           H  
ATOM     42  O   HIS A   3     -17.885  -9.863 -13.353  1.00 90.24           O  
ATOM     43  CG  HIS A   3     -22.070 -11.325 -14.523  1.00 90.24           C  
ATOM     44  CD2 HIS A   3     -22.706 -10.929 -15.669  1.00 90.24           C  
ATOM     45  HD2 HIS A   3     -22.231 -10.525 -16.551  1.00 90.24           H  
ATOM     46  ND1 HIS A   3     -23.043 -11.755 -13.650  1.00 90.24           N  
ATOM     47  HD1 HIS A   3     -22.888 -12.103 -12.715  1.00 90.24           H  
ATOM     48  CE1 HIS A   3     -24.234 -11.624 -14.255  1.00 90.24           C  
ATOM     49  HE1 HIS A   3     -25.185 -11.880 -13.813  1.00 90.24           H  
ATOM     50  NE2 HIS A   3     -24.081 -11.131 -15.494  1.00 90.24           N  
ATOM     51  N   PRO A   4     -18.624 -10.863 -11.463  1.00 96.45           N  
ATOM     52  CA  PRO A   4     -17.290 -11.153 -10.958  1.00 96.45           C  
ATOM     53  HA  PRO A   4     -16.771 -10.213 -10.770  1.00 96.45           H  
ATOM     54  C   PRO A   4     -16.505 -11.994 -11.965  1.00 96.45           C  
ATOM     55  CB  PRO A   4     -17.488 -11.894  -9.633  1.00 96.45           C  
ATOM     56  HB2 PRO A   4     -17.513 -12.970  -9.800  1.00 96.45           H  
ATOM     57  HB3 PRO A   4     -16.708 -11.640  -8.915  1.00 96.45           H  
ATOM     58  O   PRO A   4     -17.025 -12.961 -12.521  1.00 96.45           O  
ATOM     59  CG  PRO A   4     -18.868 -11.428  -9.173  1.00 96.45           C  
ATOM     60  HG2 PRO A   4     -19.350 -12.158  -8.523  1.00 96.45           H  
ATOM     61  HG3 PRO A   4     -18.780 -10.468  -8.664  1.00 96.45           H  
ATOM     62  CD  PRO A   4     -19.629 -11.250 -10.484  1.00 96.45           C  
ATOM     63  HD2 PRO A   4     -20.081 -12.197 -10.780  1.00 96.45           H  
ATOM     64  HD3 PRO A   4     -20.391 -10.481 -10.360  1.00 96.45           H  
ATOM     65  N   TYR A   5     -15.245 -11.631 -12.191  1.00 96.85           N  
ATOM     66  H   TYR A   5     -14.863 -10.890 -11.622  1.00 96.85           H  
ATOM     67  CA  TYR A   5     -14.319 -12.439 -12.983  1.00 96.85           C  
ATOM     68  HA  TYR A   5     -14.787 -12.711 -13.929  1.00 96.85           H  
ATOM     69  C   TYR A   5     -13.963 -13.735 -12.243  1.00 96.85           C  
ATOM     70  CB  TYR A   5     -13.061 -11.610 -13.262  1.00 96.85           C  
ATOM     71  HB2 TYR A   5     -12.617 -11.295 -12.318  1.00 96.85           H  
ATOM     72  HB3 TYR A   5     -13.345 -10.710 -13.809  1.00 96.85           H  
ATOM     73  O   TYR A   5     -13.818 -14.795 -12.847  1.00 96.85           O  
ATOM     74  CG  TYR A   5     -12.023 -12.364 -14.064  1.00 96.85           C  
ATOM     75  CD1 TYR A   5     -11.040 -13.129 -13.407  1.00 96.85           C  
ATOM     76  HD1 TYR A   5     -11.020 -13.169 -12.328  1.00 96.85           H  
ATOM     77  CD2 TYR A   5     -12.074 -12.342 -15.470  1.00 96.85           C  
ATOM     78  HD2 TYR A   5     -12.840 -11.771 -15.974  1.00 96.85           H  
ATOM     79  CE1 TYR A   5     -10.104 -13.868 -14.154  1.00 96.85           C  
ATOM     80  HE1 TYR A   5      -9.348 -14.452 -13.650  1.00 96.85           H  
ATOM     81  CE2 TYR A   5     -11.128 -13.066 -16.221  1.00 96.85           C  
ATOM     82  HE2 TYR A   5     -11.149 -13.051 -17.300  1.00 96.85           H  
ATOM     83  OH  TYR A   5      -9.227 -14.526 -16.285  1.00 96.85           O  
ATOM     84  HH  TYR A   5      -8.637 -15.028 -15.718  1.00 96.85           H  
ATOM     85  CZ  TYR A   5     -10.142 -13.829 -15.563  1.00 96.85           C  
ATOM     86  N   TYR A   6     -13.836 -13.640 -10.920  1.00 97.43           N  
ATOM     87  H   TYR A   6     -13.999 -12.738 -10.494  1.00 97.43           H  
ATOM     88  CA  TYR A   6     -13.609 -14.759 -10.017  1.00 97.43           C  
ATOM     89  HA  TYR A   6     -13.995 -15.675 -10.464  1.00 97.43           H  
ATOM     90  C   TYR A   6     -14.370 -14.509  -8.716  1.00 97.43           C  
ATOM     91  CB  TYR A   6     -12.100 -14.925  -9.789  1.00 97.43           C  
ATOM     92  HB2 TYR A   6     -11.649 -15.264 -10.722  1.00 97.43           H  
ATOM     93  HB3 TYR A   6     -11.654 -13.958  -9.557  1.00 97.43           H  
ATOM     94  O   TYR A   6     -14.429 -13.374  -8.237  1.00 97.43           O  
ATOM     95  CG  TYR A   6     -11.722 -15.882  -8.679  1.00 97.43           C  
ATOM     96  CD1 TYR A   6     -11.715 -15.450  -7.335  1.00 97.43           C  
ATOM     97  HD1 TYR A   6     -11.982 -14.435  -7.082  1.00 97.43           H  
ATOM     98  CD2 TYR A   6     -11.389 -17.211  -8.995  1.00 97.43           C  
ATOM     99  HD2 TYR A   6     -11.401 -17.546 -10.021  1.00 97.43           H  
ATOM    100  CE1 TYR A   6     -11.404 -16.359  -6.305  1.00 97.43           C  
ATOM    101  HE1 TYR A   6     -11.432 -16.053  -5.270  1.00 97.43           H  
ATOM    102  CE2 TYR A   6     -11.046 -18.110  -7.967  1.00 97.43           C  
ATOM    103  HE2 TYR A   6     -10.790 -19.135  -8.189  1.00 97.43           H  
ATOM    104  OH  TYR A   6     -10.749 -18.584  -5.650  1.00 97.43           O  
ATOM    105  HH  TYR A   6     -10.975 -18.262  -4.775  1.00 97.43           H  
ATOM    106  CZ  TYR A   6     -11.064 -17.691  -6.621  1.00 97.43           C  
ATOM    107  N   GLN A   7     -14.939 -15.564  -8.139  1.00 96.92           N  
ATOM    108  H   GLN A   7     -14.826 -16.482  -8.544  1.00 96.92           H  
ATOM    109  CA  GLN A   7     -15.596 -15.499  -6.843  1.00 96.92           C  
ATOM    110  HA  GLN A   7     -15.097 -14.737  -6.244  1.00 96.92           H  
ATOM    111  C   GLN A   7     -15.472 -16.839  -6.112  1.00 96.92           C  
ATOM    112  CB  GLN A   7     -17.061 -15.076  -7.033  1.00 96.92           C  
ATOM    113  HB2 GLN A   7     -17.591 -15.837  -7.605  1.00 96.92           H  
ATOM    114  HB3 GLN A   7     -17.087 -14.138  -7.588  1.00 96.92           H  
ATOM    115  O   GLN A   7     -15.734 -17.889  -6.697  1.00 96.92           O  
ATOM    116  CG  GLN A   7     -17.768 -14.862  -5.690  1.00 96.92           C  
ATOM    117  HG2 GLN A   7     -17.192 -14.160  -5.088  1.00 96.92           H  
ATOM    118  HG3 GLN A   7     -17.821 -15.807  -5.150  1.00 96.92           H  
ATOM    119  CD  GLN A   7     -19.187 -14.324  -5.833  1.00 96.92           C  
ATOM    120  NE2 GLN A   7     -19.843 -14.053  -4.729  1.00 96.92           N  
ATOM    121 HE21 GLN A   7     -20.783 -13.697  -4.835  1.00 96.92           H  
ATOM    122 HE22 GLN A   7     -19.394 -14.217  -3.839  1.00 96.92           H  
ATOM    123  OE1 GLN A   7     -19.739 -14.141  -6.908  1.00 96.92           O  
ATOM    124  N   ASP A   8     -15.122 -16.774  -4.832  1.00 94.35           N  
ATOM    125  H   ASP A   8     -14.911 -15.867  -4.441  1.00 94.35           H  
ATOM    126  CA  ASP A   8     -15.256 -17.858  -3.858  1.00 94.35           C  
ATOM    127  HA  ASP A   8     -15.923 -18.619  -4.264  1.00 94.35           H  
ATOM    128  C   ASP A   8     -15.933 -17.332  -2.573  1.00 94.35           C  
ATOM    129  CB  ASP A   8     -13.886 -18.535  -3.628  1.00 94.35           C  
ATOM    130  HB2 ASP A   8     -13.517 -18.890  -4.590  1.00 94.35           H  
ATOM    131  HB3 ASP A   8     -14.029 -19.413  -2.998  1.00 94.35           H  
ATOM    132  O   ASP A   8     -16.488 -16.227  -2.559  1.00 94.35           O  
ATOM    133  CG  ASP A   8     -12.818 -17.646  -2.980  1.00 94.35           C  
ATOM    134  OD1 ASP A   8     -13.162 -16.837  -2.095  1.00 94.35           O  
ATOM    135  OD2 ASP A   8     -11.634 -17.774  -3.359  1.00 94.35           O  
ATOM    136  N   ASP A   9     -15.918 -18.123  -1.497  1.00 90.93           N  
ATOM    137  H   ASP A   9     -15.483 -19.031  -1.570  1.00 90.93           H  
ATOM    138  CA  ASP A   9     -16.557 -17.775  -0.221  1.00 90.93           C  
ATOM    139  HA  ASP A   9     -17.604 -17.534  -0.408  1.00 90.93           H  
ATOM    140  C   ASP A   9     -15.925 -16.553   0.478  1.00 90.93           C  
ATOM    141  CB  ASP A   9     -16.500 -18.992   0.722  1.00 90.93           C  
ATOM    142  HB2 ASP A   9     -16.876 -18.692   1.700  1.00 90.93           H  
ATOM    143  HB3 ASP A   9     -15.460 -19.294   0.845  1.00 90.93           H  
ATOM    144  O   ASP A   9     -16.572 -15.900   1.303  1.00 90.93           O  
ATOM    145  CG  ASP A   9     -17.330 -20.196   0.254  1.00 90.93           C  
ATOM    146  OD1 ASP A   9     -18.284 -20.000  -0.532  1.00 90.93           O  
ATOM    147  OD2 ASP A   9     -17.011 -21.317   0.709  1.00 90.93           O  
ATOM    148  N   GLN A  10     -14.666 -16.223   0.169  1.00 93.51           N  
ATOM    149  H   GLN A  10     -14.216 -16.726  -0.582  1.00 93.51           H  
ATOM    150  CA  GLN A  10     -13.912 -15.146   0.812  1.00 93.51           C  
ATOM    151  HA  GLN A  10     -14.504 -14.742   1.634  1.00 93.51           H  
ATOM    152  C   GLN A  10     -13.623 -13.972  -0.122  1.00 93.51           C  
ATOM    153  CB  GLN A  10     -12.609 -15.691   1.416  1.00 93.51           C  
ATOM    154  HB2 GLN A  10     -12.022 -16.183   0.640  1.00 93.51           H  
ATOM    155  HB3 GLN A  10     -12.031 -14.855   1.809  1.00 93.51           H  
ATOM    156  O   GLN A  10     -13.585 -12.833   0.343  1.00 93.51           O  
ATOM    157  CG  GLN A  10     -12.881 -16.678   2.559  1.00 93.51           C  
ATOM    158  HG2 GLN A  10     -13.554 -16.219   3.283  1.00 93.51           H  
ATOM    159  HG3 GLN A  10     -13.361 -17.573   2.164  1.00 93.51           H  
ATOM    160  CD  GLN A  10     -11.599 -17.092   3.269  1.00 93.51           C  
ATOM    161  NE2 GLN A  10     -11.172 -16.379   4.290  1.00 93.51           N  
ATOM    162 HE21 GLN A  10     -11.607 -15.492   4.502  1.00 93.51           H  
ATOM    163 HE22 GLN A  10     -10.295 -16.677   4.694  1.00 93.51           H  
ATOM    164  OE1 GLN A  10     -10.943 -18.053   2.917  1.00 93.51           O  
ATOM    165  N   VAL A  11     -13.420 -14.200  -1.417  1.00 97.47           N  
ATOM    166  H   VAL A  11     -13.462 -15.157  -1.739  1.00 97.47           H  
ATOM    167  CA  VAL A  11     -12.947 -13.185  -2.359  1.00 97.47           C  
ATOM    168  HA  VAL A  11     -12.922 -12.225  -1.844  1.00 97.47           H  
ATOM    169  C   VAL A  11     -13.895 -13.043  -3.539  1.00 97.47           C  
ATOM    170  CB  VAL A  11     -11.504 -13.463  -2.820  1.00 97.47           C  
ATOM    171  HB  VAL A  11     -11.464 -14.403  -3.370  1.00 97.47           H  
ATOM    172  O   VAL A  11     -14.282 -14.013  -4.181  1.00 97.47           O  
ATOM    173  CG1 VAL A  11     -11.000 -12.334  -3.734  1.00 97.47           C  
ATOM    174 HG11 VAL A  11     -11.122 -11.367  -3.245  1.00 97.47           H  
ATOM    175 HG12 VAL A  11      -9.944 -12.486  -3.961  1.00 97.47           H  
ATOM    176 HG13 VAL A  11     -11.547 -12.339  -4.676  1.00 97.47           H  
ATOM    177  CG2 VAL A  11     -10.553 -13.549  -1.617  1.00 97.47           C  
ATOM    178 HG21 VAL A  11      -9.521 -13.626  -1.958  1.00 97.47           H  
ATOM    179 HG22 VAL A  11     -10.783 -14.444  -1.039  1.00 97.47           H  
ATOM    180 HG23 VAL A  11     -10.661 -12.674  -0.977  1.00 97.47           H  
ATOM    181  N   THR A  12     -14.225 -11.796  -3.869  1.00 98.28           N  
ATOM    182  H   THR A  12     -13.885 -11.053  -3.276  1.00 98.28           H  
ATOM    183  CA  THR A  12     -14.877 -11.412  -5.125  1.00 98.28           C  
ATOM    184  HA  THR A  12     -15.086 -12.298  -5.725  1.00 98.28           H  
ATOM    185  C   THR A  12     -13.934 -10.506  -5.912  1.00 98.28           C  
ATOM    186  CB  THR A  12     -16.209 -10.706  -4.848  1.00 98.28           C  
ATOM    187  HB  THR A  12     -16.023  -9.757  -4.344  1.00 98.28           H  
ATOM    188  O   THR A  12     -13.591  -9.419  -5.450  1.00 98.28           O  
ATOM    189  CG2 THR A  12     -17.005 -10.462  -6.125  1.00 98.28           C  
ATOM    190 HG21 THR A  12     -17.230 -11.417  -6.600  1.00 98.28           H  
ATOM    191 HG22 THR A  12     -17.942  -9.964  -5.876  1.00 98.28           H  
ATOM    192 HG23 THR A  12     -16.439  -9.835  -6.814  1.00 98.28           H  
ATOM    193  OG1 THR A  12     -17.015 -11.515  -4.023  1.00 98.28           O  
ATOM    194  HG1 THR A  12     -16.423 -12.080  -3.521  1.00 98.28           H  
ATOM    195  N   LEU A  13     -13.509 -10.952  -7.094  1.00 98.55           N  
ATOM    196  H   LEU A  13     -13.859 -11.843  -7.418  1.00 98.55           H  
ATOM    197  CA  LEU A  13     -12.647 -10.208  -8.012  1.00 98.55           C  
ATOM    198  HA  LEU A  13     -12.232  -9.343  -7.494  1.00 98.55           H  
ATOM    199  C   LEU A  13     -13.467  -9.714  -9.204  1.00 98.55           C  
ATOM    200  CB  LEU A  13     -11.469 -11.096  -8.446  1.00 98.55           C  
ATOM    201  HB2 LEU A  13     -11.892 -12.059  -8.734  1.00 98.55           H  
ATOM    202  HB3 LEU A  13     -10.816 -11.258  -7.589  1.00 98.55           H  
ATOM    203  O   LEU A  13     -14.033 -10.513  -9.951  1.00 98.55           O  
ATOM    204  CG  LEU A  13     -10.633 -10.570  -9.636  1.00 98.55           C  
ATOM    205  HG  LEU A  13     -11.280 -10.412 -10.499  1.00 98.55           H  
ATOM    206  CD1 LEU A  13      -9.900  -9.265  -9.335  1.00 98.55           C  
ATOM    207 HD11 LEU A  13      -9.406  -8.907 -10.239  1.00 98.55           H  
ATOM    208 HD12 LEU A  13      -9.147  -9.422  -8.563  1.00 98.55           H  
ATOM    209 HD13 LEU A  13     -10.602  -8.494  -9.018  1.00 98.55           H  
ATOM    210  CD2 LEU A  13      -9.583 -11.610 -10.030  1.00 98.55           C  
ATOM    211 HD21 LEU A  13      -8.972 -11.230 -10.849  1.00 98.55           H  
ATOM    212 HD22 LEU A  13     -10.073 -12.528 -10.353  1.00 98.55           H  
ATOM    213 HD23 LEU A  13      -8.946 -11.834  -9.174  1.00 98.55           H  
ATOM    214  N   TYR A  14     -13.461  -8.405  -9.426  1.00 98.33           N  
ATOM    215  H   TYR A  14     -12.964  -7.815  -8.773  1.00 98.33           H  
ATOM    216  CA  TYR A  14     -14.038  -7.776 -10.609  1.00 98.33           C  
ATOM    217  HA  TYR A  14     -14.699  -8.482 -11.113  1.00 98.33           H  
ATOM    218  C   TYR A  14     -12.947  -7.364 -11.597  1.00 98.33           C  
ATOM    219  CB  TYR A  14     -14.888  -6.576 -10.194  1.00 98.33           C  
ATOM    220  HB2 TYR A  14     -14.261  -5.891  -9.623  1.00 98.33           H  
ATOM    221  HB3 TYR A  14     -15.218  -6.051 -11.090  1.00 98.33           H  
ATOM    222  O   TYR A  14     -11.912  -6.826 -11.205  1.00 98.33           O  
ATOM    223  CG  TYR A  14     -16.112  -6.946  -9.381  1.00 98.33           C  
ATOM    224  CD1 TYR A  14     -17.263  -7.430 -10.032  1.00 98.33           C  
ATOM    225  HD1 TYR A  14     -17.280  -7.540 -11.106  1.00 98.33           H  
ATOM    226  CD2 TYR A  14     -16.103  -6.805  -7.978  1.00 98.33           C  
ATOM    227  HD2 TYR A  14     -15.216  -6.443  -7.480  1.00 98.33           H  
ATOM    228  CE1 TYR A  14     -18.404  -7.769  -9.282  1.00 98.33           C  
ATOM    229  HE1 TYR A  14     -19.296  -8.136  -9.767  1.00 98.33           H  
ATOM    230  CE2 TYR A  14     -17.250  -7.135  -7.229  1.00 98.33           C  
ATOM    231  HE2 TYR A  14     -17.251  -7.021  -6.155  1.00 98.33           H  
ATOM    232  OH  TYR A  14     -19.506  -7.956  -7.165  1.00 98.33           O  
ATOM    233  HH  TYR A  14     -19.381  -7.798  -6.227  1.00 98.33           H  
ATOM    234  CZ  TYR A  14     -18.402  -7.620  -7.882  1.00 98.33           C  
ATOM    235  N   HIS A  15     -13.209  -7.575 -12.887  1.00 97.55           N  
ATOM    236  H   HIS A  15     -14.097  -7.983 -13.142  1.00 97.55           H  
ATOM    237  CA  HIS A  15     -12.414  -6.995 -13.966  1.00 97.55           C  
ATOM    238  HA  HIS A  15     -11.415  -6.763 -13.597  1.00 97.55           H  
ATOM    239  C   HIS A  15     -13.082  -5.705 -14.448  1.00 97.55           C  
ATOM    240  CB  HIS A  15     -12.261  -8.010 -15.101  1.00 97.55           C  
ATOM    241  HB2 HIS A  15     -11.692  -8.862 -14.730  1.00 97.55           H  
ATOM    242  HB3 HIS A  15     -13.250  -8.366 -15.387  1.00 97.55           H  
ATOM    243  O   HIS A  15     -14.221  -5.743 -14.917  1.00 97.55           O  
ATOM    244  CG  HIS A  15     -11.580  -7.469 -16.338  1.00 97.55           C  
ATOM    245  CD2 HIS A  15     -10.558  -6.555 -16.416  1.00 97.55           C  
ATOM    246  HD2 HIS A  15     -10.074  -6.057 -15.588  1.00 97.55           H  
ATOM    247  ND1 HIS A  15     -11.847  -7.877 -17.624  1.00 97.55           N  
ATOM    248  HD1 HIS A  15     -12.552  -8.548 -17.895  1.00 97.55           H  
ATOM    249  CE1 HIS A  15     -11.017  -7.227 -18.453  1.00 97.55           C  
ATOM    250  HE1 HIS A  15     -10.993  -7.342 -19.527  1.00 97.55           H  
ATOM    251  NE2 HIS A  15     -10.213  -6.411 -17.764  1.00 97.55           N  
ATOM    252  N   GLY A  16     -12.389  -4.573 -14.347  1.00 95.54           N  
ATOM    253  H   GLY A  16     -11.474  -4.588 -13.918  1.00 95.54           H  
ATOM    254  CA  GLY A  16     -12.906  -3.300 -14.840  1.00 95.54           C  
ATOM    255  HA2 GLY A  16     -12.833  -3.290 -15.928  1.00 95.54           H  
ATOM    256  HA3 GLY A  16     -13.957  -3.208 -14.570  1.00 95.54           H  
ATOM    257  C   GLY A  16     -12.180  -2.078 -14.296  1.00 95.54           C  
ATOM    258  O   GLY A  16     -11.276  -2.173 -13.470  1.00 95.54           O  
ATOM    259  N   ASP A  17     -12.592  -0.905 -14.774  1.00 94.17           N  
ATOM    260  H   ASP A  17     -13.379  -0.882 -15.407  1.00 94.17           H  
ATOM    261  CA  ASP A  17     -12.168   0.364 -14.188  1.00 94.17           C  
ATOM    262  HA  ASP A  17     -11.079   0.389 -14.154  1.00 94.17           H  
ATOM    263  C   ASP A  17     -12.709   0.490 -12.759  1.00 94.17           C  
ATOM    264  CB  ASP A  17     -12.649   1.528 -15.062  1.00 94.17           C  
ATOM    265  HB2 ASP A  17     -13.739   1.538 -15.070  1.00 94.17           H  
ATOM    266  HB3 ASP A  17     -12.299   1.379 -16.084  1.00 94.17           H  
ATOM    267  O   ASP A  17     -13.886   0.219 -12.505  1.00 94.17           O  
ATOM    268  CG  ASP A  17     -12.124   2.869 -14.547  1.00 94.17           C  
ATOM    269  OD1 ASP A  17     -12.921   3.653 -13.979  1.00 94.17           O  
ATOM    270  OD2 ASP A  17     -10.902   3.094 -14.700  1.00 94.17           O  
ATOM    271  N   ALA A  18     -11.855   0.923 -11.829  1.00 95.52           N  
ATOM    272  H   ALA A  18     -10.900   1.116 -12.095  1.00 95.52           H  
ATOM    273  CA  ALA A  18     -12.215   1.015 -10.419  1.00 95.52           C  
ATOM    274  HA  ALA A  18     -12.462   0.017 -10.057  1.00 95.52           H  
ATOM    275  C   ALA A  18     -13.455   1.895 -10.200  1.00 95.52           C  
ATOM    276  CB  ALA A  18     -11.004   1.522  -9.627  1.00 95.52           C  
ATOM    277  HB1 ALA A  18     -10.172   0.828  -9.739  1.00 95.52           H  
ATOM    278  HB2 ALA A  18     -11.263   1.584  -8.570  1.00 95.52           H  
ATOM    279  HB3 ALA A  18     -10.707   2.510  -9.979  1.00 95.52           H  
ATOM    280  O   ALA A  18     -14.335   1.506  -9.443  1.00 95.52           O  
ATOM    281  N   LEU A  19     -13.581   3.037 -10.889  1.00 95.34           N  
ATOM    282  H   LEU A  19     -12.920   3.244 -11.624  1.00 95.34           H  
ATOM    283  CA  LEU A  19     -14.728   3.936 -10.705  1.00 95.34           C  
ATOM    284  HA  LEU A  19     -14.864   4.123  -9.640  1.00 95.34           H  
ATOM    285  C   LEU A  19     -16.038   3.316 -11.200  1.00 95.34           C  
ATOM    286  CB  LEU A  19     -14.482   5.270 -11.428  1.00 95.34           C  
ATOM    287  HB2 LEU A  19     -14.282   5.064 -12.480  1.00 95.34           H  
ATOM    288  HB3 LEU A  19     -15.396   5.862 -11.384  1.00 95.34           H  
ATOM    289  O   LEU A  19     -17.073   3.516 -10.569  1.00 95.34           O  
ATOM    290  CG  LEU A  19     -13.333   6.107 -10.849  1.00 95.34           C  
ATOM    291  HG  LEU A  19     -12.433   5.499 -10.759  1.00 95.34           H  
ATOM    292  CD1 LEU A  19     -13.025   7.282 -11.779  1.00 95.34           C  
ATOM    293 HD11 LEU A  19     -12.726   6.899 -12.755  1.00 95.34           H  
ATOM    294 HD12 LEU A  19     -13.903   7.919 -11.882  1.00 95.34           H  
ATOM    295 HD13 LEU A  19     -12.205   7.871 -11.367  1.00 95.34           H  
ATOM    296  CD2 LEU A  19     -13.699   6.669  -9.478  1.00 95.34           C  
ATOM    297 HD21 LEU A  19     -12.889   7.314  -9.139  1.00 95.34           H  
ATOM    298 HD22 LEU A  19     -14.623   7.244  -9.532  1.00 95.34           H  
ATOM    299 HD23 LEU A  19     -13.827   5.857  -8.762  1.00 95.34           H  
ATOM    300  N   ASP A  20     -15.998   2.559 -12.300  1.00 95.76           N  
ATOM    301  H   ASP A  20     -15.105   2.388 -12.739  1.00 95.76           H  
ATOM    302  CA  ASP A  20     -17.191   1.885 -12.826  1.00 95.76           C  
ATOM    303  HA  ASP A  20     -18.006   2.606 -12.897  1.00 95.76           H  
ATOM    304  C   ASP A  20     -17.671   0.784 -11.886  1.00 95.76           C  
ATOM    305  CB  ASP A  20     -16.928   1.301 -14.223  1.00 95.76           C  
ATOM    306  HB2 ASP A  20     -16.017   0.703 -14.209  1.00 95.76           H  
ATOM    307  HB3 ASP A  20     -17.757   0.646 -14.493  1.00 95.76           H  
ATOM    308  O   ASP A  20     -18.859   0.709 -11.589  1.00 95.76           O  
ATOM    309  CG  ASP A  20     -16.824   2.389 -15.286  1.00 95.76           C  
ATOM    310  OD1 ASP A  20     -17.576   3.390 -15.208  1.00 95.76           O  
ATOM    311  OD2 ASP A  20     -15.939   2.316 -16.161  1.00 95.76           O  
ATOM    312  N   VAL A  21     -16.754  -0.047 -11.385  1.00 97.14           N  
ATOM    313  H   VAL A  21     -15.788   0.078 -11.652  1.00 97.14           H  
ATOM    314  CA  VAL A  21     -17.121  -1.132 -10.469  1.00 97.14           C  
ATOM    315  HA  VAL A  21     -17.982  -1.659 -10.881  1.00 97.14           H  
ATOM    316  C   VAL A  21     -17.554  -0.579  -9.111  1.00 97.14           C  
ATOM    317  CB  VAL A  21     -15.974  -2.140 -10.311  1.00 97.14           C  
ATOM    318  HB  VAL A  21     -15.100  -1.620  -9.919  1.00 97.14           H  
ATOM    319  O   VAL A  21     -18.562  -1.025  -8.566  1.00 97.14           O  
ATOM    320  CG1 VAL A  21     -16.375  -3.267  -9.352  1.00 97.14           C  
ATOM    321 HG11 VAL A  21     -16.507  -2.882  -8.340  1.00 97.14           H  
ATOM    322 HG12 VAL A  21     -17.307  -3.728  -9.680  1.00 97.14           H  
ATOM    323 HG13 VAL A  21     -15.595  -4.028  -9.327  1.00 97.14           H  
ATOM    324  CG2 VAL A  21     -15.584  -2.787 -11.647  1.00 97.14           C  
ATOM    325 HG21 VAL A  21     -15.286  -2.025 -12.368  1.00 97.14           H  
ATOM    326 HG22 VAL A  21     -16.429  -3.354 -12.037  1.00 97.14           H  
ATOM    327 HG23 VAL A  21     -14.739  -3.459 -11.497  1.00 97.14           H  
ATOM    328  N   LEU A  22     -16.839   0.415  -8.570  1.00 97.57           N  
ATOM    329  H   LEU A  22     -16.030   0.760  -9.066  1.00 97.57           H  
ATOM    330  CA  LEU A  22     -17.192   1.038  -7.293  1.00 97.57           C  
ATOM    331  HA  LEU A  22     -17.192   0.273  -6.517  1.00 97.57           H  
ATOM    332  C   LEU A  22     -18.605   1.630  -7.327  1.00 97.57           C  
ATOM    333  CB  LEU A  22     -16.178   2.135  -6.931  1.00 97.57           C  
ATOM    334  HB2 LEU A  22     -16.617   2.717  -6.121  1.00 97.57           H  
ATOM    335  HB3 LEU A  22     -16.055   2.796  -7.788  1.00 97.57           H  
ATOM    336  O   LEU A  22     -19.357   1.411  -6.380  1.00 97.57           O  
ATOM    337  CG  LEU A  22     -14.802   1.650  -6.445  1.00 97.57           C  
ATOM    338  HG  LEU A  22     -14.399   0.896  -7.120  1.00 97.57           H  
ATOM    339  CD1 LEU A  22     -13.825   2.827  -6.366  1.00 97.57           C  
ATOM    340 HD11 LEU A  22     -12.837   2.468  -6.077  1.00 97.57           H  
ATOM    341 HD12 LEU A  22     -13.751   3.306  -7.342  1.00 97.57           H  
ATOM    342 HD13 LEU A  22     -14.170   3.554  -5.630  1.00 97.57           H  
ATOM    343  CD2 LEU A  22     -14.876   1.018  -5.063  1.00 97.57           C  
ATOM    344 HD21 LEU A  22     -13.867   0.735  -4.765  1.00 97.57           H  
ATOM    345 HD22 LEU A  22     -15.291   1.725  -4.344  1.00 97.57           H  
ATOM    346 HD23 LEU A  22     -15.489   0.118  -5.099  1.00 97.57           H  
ATOM    347  N   ALA A  23     -18.991   2.299  -8.420  1.00 96.34           N  
ATOM    348  H   ALA A  23     -18.324   2.436  -9.165  1.00 96.34           H  
ATOM    349  CA  ALA A  23     -20.323   2.884  -8.590  1.00 96.34           C  
ATOM    350  HA  ALA A  23     -20.493   3.602  -7.789  1.00 96.34           H  
ATOM    351  C   ALA A  23     -21.467   1.850  -8.533  1.00 96.34           C  
ATOM    352  CB  ALA A  23     -20.342   3.640  -9.924  1.00 96.34           C  
ATOM    353  HB1 ALA A  23     -21.317   4.107 -10.063  1.00 96.34           H  
ATOM    354  HB2 ALA A  23     -19.576   4.415  -9.916  1.00 96.34           H  
ATOM    355  HB3 ALA A  23     -20.151   2.950 -10.746  1.00 96.34           H  
ATOM    356  O   ALA A  23     -22.610   2.213  -8.261  1.00 96.34           O  
ATOM    357  N   GLU A  24     -21.177   0.567  -8.772  1.00 96.43           N  
ATOM    358  H   GLU A  24     -20.227   0.326  -9.014  1.00 96.43           H  
ATOM    359  CA  GLU A  24     -22.154  -0.522  -8.676  1.00 96.43           C  
ATOM    360  HA  GLU A  24     -23.151  -0.124  -8.863  1.00 96.43           H  
ATOM    361  C   GLU A  24     -22.206  -1.182  -7.288  1.00 96.43           C  
ATOM    362  CB  GLU A  24     -21.863  -1.584  -9.744  1.00 96.43           C  
ATOM    363  HB2 GLU A  24     -20.870  -2.002  -9.577  1.00 96.43           H  
ATOM    364  HB3 GLU A  24     -22.592  -2.386  -9.627  1.00 96.43           H  
ATOM    365  O   GLU A  24     -23.169  -1.894  -6.989  1.00 96.43           O  
ATOM    366  CG  GLU A  24     -21.961  -1.066 -11.189  1.00 96.43           C  
ATOM    367  HG2 GLU A  24     -21.152  -0.364 -11.391  1.00 96.43           H  
ATOM    368  HG3 GLU A  24     -22.908  -0.536 -11.303  1.00 96.43           H  
ATOM    369  CD  GLU A  24     -21.910  -2.221 -12.200  1.00 96.43           C  
ATOM    370  OE1 GLU A  24     -22.616  -2.169 -13.237  1.00 96.43           O  
ATOM    371  OE2 GLU A  24     -21.355  -3.297 -11.893  1.00 96.43           O  
ATOM    372  N   LEU A  25     -21.198  -0.964  -6.434  1.00 97.15           N  
ATOM    373  H   LEU A  25     -20.456  -0.340  -6.715  1.00 97.15           H  
ATOM    374  CA  LEU A  25     -21.186  -1.506  -5.076  1.00 97.15           C  
ATOM    375  HA  LEU A  25     -21.482  -2.552  -5.152  1.00 97.15           H  
ATOM    376  C   LEU A  25     -22.196  -0.765  -4.185  1.00 97.15           C  
ATOM    377  CB  LEU A  25     -19.779  -1.449  -4.458  1.00 97.15           C  
ATOM    378  HB2 LEU A  25     -19.852  -1.754  -3.415  1.00 97.15           H  
ATOM    379  HB3 LEU A  25     -19.435  -0.415  -4.476  1.00 97.15           H  
ATOM    380  O   LEU A  25     -22.283   0.463  -4.265  1.00 97.15           O  
ATOM    381  CG  LEU A  25     -18.725  -2.332  -5.147  1.00 97.15           C  
ATOM    382  HG  LEU A  25     -18.559  -1.978  -6.164  1.00 97.15           H  
ATOM    383  CD1 LEU A  25     -17.407  -2.225  -4.378  1.00 97.15           C  
ATOM    384 HD11 LEU A  25     -17.148  -1.174  -4.251  1.00 97.15           H  
ATOM    385 HD12 LEU A  25     -16.614  -2.719  -4.940  1.00 97.15           H  
ATOM    386 HD13 LEU A  25     -17.504  -2.688  -3.396  1.00 97.15           H  
ATOM    387  CD2 LEU A  25     -19.128  -3.810  -5.193  1.00 97.15           C  
ATOM    388 HD21 LEU A  25     -18.284  -4.408  -5.538  1.00 97.15           H  
ATOM    389 HD22 LEU A  25     -19.943  -3.943  -5.904  1.00 97.15           H  
ATOM    390 HD23 LEU A  25     -19.438  -4.146  -4.203  1.00 97.15           H  
ATOM    391  N   PRO A  26     -22.931  -1.459  -3.297  1.00 97.87           N  
ATOM    392  CA  PRO A  26     -23.883  -0.804  -2.404  1.00 97.87           C  
ATOM    393  HA  PRO A  26     -24.574  -0.219  -3.011  1.00 97.87           H  
ATOM    394  C   PRO A  26     -23.203   0.120  -1.388  1.00 97.87           C  
ATOM    395  CB  PRO A  26     -24.660  -1.926  -1.706  1.00 97.87           C  
ATOM    396  HB2 PRO A  26     -24.266  -2.092  -0.703  1.00 97.87           H  
ATOM    397  HB3 PRO A  26     -25.724  -1.697  -1.650  1.00 97.87           H  
ATOM    398  O   PRO A  26     -22.077  -0.129  -0.947  1.00 97.87           O  
ATOM    399  CG  PRO A  26     -24.399  -3.161  -2.565  1.00 97.87           C  
ATOM    400  HG2 PRO A  26     -25.131  -3.204  -3.372  1.00 97.87           H  
ATOM    401  HG3 PRO A  26     -24.423  -4.078  -1.976  1.00 97.87           H  
ATOM    402  CD  PRO A  26     -23.017  -2.904  -3.152  1.00 97.87           C  
ATOM    403  HD2 PRO A  26     -22.245  -3.247  -2.463  1.00 97.87           H  
ATOM    404  HD3 PRO A  26     -22.941  -3.427  -4.106  1.00 97.87           H  
ATOM    405  N   ASP A  27     -23.922   1.155  -0.965  1.00 98.39           N  
ATOM    406  H   ASP A  27     -24.790   1.374  -1.432  1.00 98.39           H  
ATOM    407  CA  ASP A  27     -23.524   2.032   0.138  1.00 98.39           C  
ATOM    408  HA  ASP A  27     -22.599   2.543  -0.133  1.00 98.39           H  
ATOM    409  C   ASP A  27     -23.289   1.225   1.423  1.00 98.39           C  
ATOM    410  CB  ASP A  27     -24.613   3.087   0.407  1.00 98.39           C  
ATOM    411  HB2 ASP A  27     -25.557   2.580   0.602  1.00 98.39           H  
ATOM    412  HB3 ASP A  27     -24.338   3.635   1.308  1.00 98.39           H  
ATOM    413  O   ASP A  27     -24.004   0.259   1.697  1.00 98.39           O  
ATOM    414  CG  ASP A  27     -24.825   4.106  -0.717  1.00 98.39           C  
ATOM    415  OD1 ASP A  27     -24.387   3.848  -1.859  1.00 98.39           O  
ATOM    416  OD2 ASP A  27     -25.425   5.161  -0.430  1.00 98.39           O  
ATOM    417  N   ALA A  28     -22.308   1.642   2.229  1.00 98.20           N  
ATOM    418  H   ALA A  28     -21.768   2.445   1.939  1.00 98.20           H  
ATOM    419  CA  ALA A  28     -22.007   1.043   3.535  1.00 98.20           C  
ATOM    420  HA  ALA A  28     -21.016   1.400   3.816  1.00 98.20           H  
ATOM    421  C   ALA A  28     -21.893  -0.503   3.530  1.00 98.20           C  
ATOM    422  CB  ALA A  28     -22.996   1.600   4.570  1.00 98.20           C  
ATOM    423  HB1 ALA A  28     -22.978   2.690   4.553  1.00 98.20           H  
ATOM    424  HB2 ALA A  28     -24.002   1.251   4.338  1.00 98.20           H  
ATOM    425  HB3 ALA A  28     -22.727   1.253   5.568  1.00 98.20           H  
ATOM    426  O   ALA A  28     -22.271  -1.170   4.496  1.00 98.20           O  
ATOM    427  N   SER A  29     -21.369  -1.081   2.446  1.00 98.02           N  
ATOM    428  H   SER A  29     -21.041  -0.476   1.706  1.00 98.02           H  
ATOM    429  CA  SER A  29     -21.253  -2.530   2.248  1.00 98.02           C  
ATOM    430  HA  SER A  29     -21.990  -3.020   2.884  1.00 98.02           H  
ATOM    431  C   SER A  29     -19.895  -3.121   2.641  1.00 98.02           C  
ATOM    432  CB  SER A  29     -21.613  -2.899   0.809  1.00 98.02           C  
ATOM    433  HB2 SER A  29     -21.547  -3.981   0.692  1.00 98.02           H  
ATOM    434  HB3 SER A  29     -22.640  -2.591   0.613  1.00 98.02           H  
ATOM    435  O   SER A  29     -19.795  -4.342   2.765  1.00 98.02           O  
ATOM    436  OG  SER A  29     -20.752  -2.283  -0.123  1.00 98.02           O  
ATOM    437  HG  SER A  29     -21.168  -1.470  -0.421  1.00 98.02           H  
ATOM    438  N   VAL A  30     -18.871  -2.293   2.890  1.00 98.68           N  
ATOM    439  H   VAL A  30     -19.019  -1.303   2.757  1.00 98.68           H  
ATOM    440  CA  VAL A  30     -17.523  -2.751   3.290  1.00 98.68           C  
ATOM    441  HA  VAL A  30     -17.579  -3.821   3.487  1.00 98.68           H  
ATOM    442  C   VAL A  30     -17.057  -2.119   4.603  1.00 98.68           C  
ATOM    443  CB  VAL A  30     -16.484  -2.586   2.159  1.00 98.68           C  
ATOM    444  HB  VAL A  30     -15.595  -3.155   2.434  1.00 98.68           H  
ATOM    445  O   VAL A  30     -17.496  -1.030   4.980  1.00 98.68           O  
ATOM    446  CG1 VAL A  30     -17.002  -3.181   0.842  1.00 98.68           C  
ATOM    447 HG11 VAL A  30     -17.846  -2.606   0.461  1.00 98.68           H  
ATOM    448 HG12 VAL A  30     -17.329  -4.207   1.011  1.00 98.68           H  
ATOM    449 HG13 VAL A  30     -16.214  -3.186   0.089  1.00 98.68           H  
ATOM    450  CG2 VAL A  30     -16.046  -1.131   1.962  1.00 98.68           C  
ATOM    451 HG21 VAL A  30     -15.345  -0.860   2.752  1.00 98.68           H  
ATOM    452 HG22 VAL A  30     -15.538  -1.014   1.005  1.00 98.68           H  
ATOM    453 HG23 VAL A  30     -16.909  -0.466   2.003  1.00 98.68           H  
ATOM    454  N   ASP A  31     -16.166  -2.810   5.315  1.00 98.81           N  
ATOM    455  H   ASP A  31     -15.815  -3.677   4.934  1.00 98.81           H  
ATOM    456  CA  ASP A  31     -15.712  -2.441   6.663  1.00 98.81           C  
ATOM    457  HA  ASP A  31     -16.459  -1.803   7.135  1.00 98.81           H  
ATOM    458  C   ASP A  31     -14.384  -1.666   6.654  1.00 98.81           C  
ATOM    459  CB  ASP A  31     -15.579  -3.713   7.512  1.00 98.81           C  
ATOM    460  HB2 ASP A  31     -14.813  -4.361   7.086  1.00 98.81           H  
ATOM    461  HB3 ASP A  31     -15.261  -3.424   8.514  1.00 98.81           H  
ATOM    462  O   ASP A  31     -14.149  -0.811   7.513  1.00 98.81           O  
ATOM    463  CG  ASP A  31     -16.898  -4.479   7.621  1.00 98.81           C  
ATOM    464  OD1 ASP A  31     -17.762  -4.081   8.428  1.00 98.81           O  
ATOM    465  OD2 ASP A  31     -17.083  -5.475   6.891  1.00 98.81           O  
ATOM    466  N   ALA A  32     -13.522  -1.947   5.675  1.00 98.83           N  
ATOM    467  H   ALA A  32     -13.774  -2.656   5.001  1.00 98.83           H  
ATOM    468  CA  ALA A  32     -12.238  -1.279   5.501  1.00 98.83           C  
ATOM    469  HA  ALA A  32     -12.310  -0.267   5.899  1.00 98.83           H  
ATOM    470  C   ALA A  32     -11.849  -1.174   4.021  1.00 98.83           C  
ATOM    471  CB  ALA A  32     -11.171  -2.038   6.300  1.00 98.83           C  
ATOM    472  HB1 ALA A  32     -10.209  -1.537   6.190  1.00 98.83           H  
ATOM    473  HB2 ALA A  32     -11.087  -3.061   5.933  1.00 98.83           H  
ATOM    474  HB3 ALA A  32     -11.440  -2.057   7.356  1.00 98.83           H  
ATOM    475  O   ALA A  32     -12.264  -1.986   3.197  1.00 98.83           O  
ATOM    476  N   VAL A  33     -11.014  -0.189   3.695  1.00 98.90           N  
ATOM    477  H   VAL A  33     -10.735   0.448   4.428  1.00 98.90           H  
ATOM    478  CA  VAL A  33     -10.308  -0.097   2.413  1.00 98.90           C  
ATOM    479  HA  VAL A  33     -10.620  -0.916   1.765  1.00 98.90           H  
ATOM    480  C   VAL A  33      -8.820  -0.248   2.691  1.00 98.90           C  
ATOM    481  CB  VAL A  33     -10.613   1.222   1.678  1.00 98.90           C  
ATOM    482  HB  VAL A  33     -10.387   2.060   2.339  1.00 98.90           H  
ATOM    483  O   VAL A  33      -8.270   0.492   3.504  1.00 98.90           O  
ATOM    484  CG1 VAL A  33      -9.788   1.369   0.391  1.00 98.90           C  
ATOM    485 HG11 VAL A  33     -10.091   2.262  -0.154  1.00 98.90           H  
ATOM    486 HG12 VAL A  33      -8.727   1.454   0.626  1.00 98.90           H  
ATOM    487 HG13 VAL A  33      -9.938   0.502  -0.252  1.00 98.90           H  
ATOM    488  CG2 VAL A  33     -12.084   1.321   1.272  1.00 98.90           C  
ATOM    489 HG21 VAL A  33     -12.739   1.043   2.098  1.00 98.90           H  
ATOM    490 HG22 VAL A  33     -12.269   0.649   0.434  1.00 98.90           H  
ATOM    491 HG23 VAL A  33     -12.311   2.341   0.962  1.00 98.90           H  
ATOM    492  N   VAL A  34      -8.156  -1.186   2.024  1.00 98.79           N  
ATOM    493  H   VAL A  34      -8.654  -1.729   1.333  1.00 98.79           H  
ATOM    494  CA  VAL A  34      -6.698  -1.351   2.091  1.00 98.79           C  
ATOM    495  HA  VAL A  34      -6.243  -0.457   2.516  1.00 98.79           H  
ATOM    496  C   VAL A  34      -6.215  -1.504   0.661  1.00 98.79           C  
ATOM    497  CB  VAL A  34      -6.281  -2.556   2.959  1.00 98.79           C  
ATOM    498  HB  VAL A  34      -6.660  -3.477   2.517  1.00 98.79           H  
ATOM    499  O   VAL A  34      -6.584  -2.467   0.001  1.00 98.79           O  
ATOM    500  CG1 VAL A  34      -4.752  -2.652   3.055  1.00 98.79           C  
ATOM    501 HG11 VAL A  34      -4.333  -2.796   2.059  1.00 98.79           H  
ATOM    502 HG12 VAL A  34      -4.341  -1.741   3.491  1.00 98.79           H  
ATOM    503 HG13 VAL A  34      -4.472  -3.508   3.670  1.00 98.79           H  
ATOM    504  CG2 VAL A  34      -6.825  -2.454   4.391  1.00 98.79           C  
ATOM    505 HG21 VAL A  34      -7.914  -2.511   4.380  1.00 98.79           H  
ATOM    506 HG22 VAL A  34      -6.526  -1.506   4.840  1.00 98.79           H  
ATOM    507 HG23 VAL A  34      -6.447  -3.278   4.995  1.00 98.79           H  
ATOM    508  N   CYS A  35      -5.450  -0.539   0.155  1.00 98.11           N  
ATOM    509  H   CYS A  35      -5.159   0.234   0.736  1.00 98.11           H  
ATOM    510  CA  CYS A  35      -5.124  -0.505  -1.268  1.00 98.11           C  
ATOM    511  HA  CYS A  35      -5.068  -1.529  -1.639  1.00 98.11           H  
ATOM    512  C   CYS A  35      -3.766   0.137  -1.569  1.00 98.11           C  
ATOM    513  CB  CYS A  35      -6.276   0.176  -2.020  1.00 98.11           C  
ATOM    514  HB2 CYS A  35      -7.204  -0.334  -1.763  1.00 98.11           H  
ATOM    515  HB3 CYS A  35      -6.122   0.047  -3.091  1.00 98.11           H  
ATOM    516  O   CYS A  35      -3.253   0.962  -0.807  1.00 98.11           O  
ATOM    517  SG  CYS A  35      -6.413   1.944  -1.606  1.00 98.11           S  
ATOM    518  HG  CYS A  35      -6.319   1.788  -0.282  1.00 98.11           H  
ATOM    519  N   ASP A  36      -3.204  -0.246  -2.714  1.00 95.86           N  
ATOM    520  H   ASP A  36      -3.695  -0.929  -3.273  1.00 95.86           H  
ATOM    521  CA  ASP A  36      -1.955   0.274  -3.275  1.00 95.86           C  
ATOM    522  HA  ASP A  36      -1.543   1.035  -2.613  1.00 95.86           H  
ATOM    523  C   ASP A  36      -2.247   0.936  -4.633  1.00 95.86           C  
ATOM    524  CB  ASP A  36      -0.930  -0.874  -3.351  1.00 95.86           C  
ATOM    525  HB2 ASP A  36      -1.297  -1.644  -4.030  1.00 95.86           H  
ATOM    526  HB3 ASP A  36      -0.841  -1.322  -2.362  1.00 95.86           H  
ATOM    527  O   ASP A  36      -2.037   0.319  -5.680  1.00 95.86           O  
ATOM    528  CG  ASP A  36       0.471  -0.434  -3.790  1.00 95.86           C  
ATOM    529  OD1 ASP A  36       0.888   0.692  -3.454  1.00 95.86           O  
ATOM    530  OD2 ASP A  36       1.263  -1.279  -4.275  1.00 95.86           O  
ATOM    531  N   PRO A  37      -2.825   2.155  -4.645  1.00 95.58           N  
ATOM    532  CA  PRO A  37      -3.205   2.815  -5.886  1.00 95.58           C  
ATOM    533  HA  PRO A  37      -3.889   2.169  -6.438  1.00 95.58           H  
ATOM    534  C   PRO A  37      -1.978   3.130  -6.756  1.00 95.58           C  
ATOM    535  CB  PRO A  37      -3.930   4.100  -5.464  1.00 95.58           C  
ATOM    536  HB2 PRO A  37      -4.992   3.901  -5.315  1.00 95.58           H  
ATOM    537  HB3 PRO A  37      -3.797   4.911  -6.180  1.00 95.58           H  
ATOM    538  O   PRO A  37      -0.869   3.283  -6.243  1.00 95.58           O  
ATOM    539  CG  PRO A  37      -3.300   4.428  -4.114  1.00 95.58           C  
ATOM    540  HG2 PRO A  37      -2.345   4.932  -4.268  1.00 95.58           H  
ATOM    541  HG3 PRO A  37      -3.960   5.031  -3.490  1.00 95.58           H  
ATOM    542  CD  PRO A  37      -3.062   3.042  -3.512  1.00 95.58           C  
ATOM    543  HD2 PRO A  37      -2.206   3.067  -2.838  1.00 95.58           H  
ATOM    544  HD3 PRO A  37      -3.954   2.716  -2.977  1.00 95.58           H  
ATOM    545  N   PRO A  38      -2.165   3.347  -8.070  1.00 91.99           N  
ATOM    546  CA  PRO A  38      -1.207   4.074  -8.897  1.00 91.99           C  
ATOM    547  HA  PRO A  38      -0.364   3.416  -9.108  1.00 91.99           H  
ATOM    548  C   PRO A  38      -0.706   5.350  -8.202  1.00 91.99           C  
ATOM    549  CB  PRO A  38      -1.953   4.389 -10.197  1.00 91.99           C  
ATOM    550  HB2 PRO A  38      -2.463   5.349 -10.114  1.00 91.99           H  
ATOM    551  HB3 PRO A  38      -1.285   4.386 -11.058  1.00 91.99           H  
ATOM    552  O   PRO A  38      -1.464   6.056  -7.536  1.00 91.99           O  
ATOM    553  CG  PRO A  38      -2.996   3.275 -10.289  1.00 91.99           C  
ATOM    554  HG2 PRO A  38      -3.871   3.585 -10.861  1.00 91.99           H  
ATOM    555  HG3 PRO A  38      -2.547   2.385 -10.730  1.00 91.99           H  
ATOM    556  CD  PRO A  38      -3.345   2.987  -8.830  1.00 91.99           C  
ATOM    557  HD2 PRO A  38      -3.589   1.933  -8.702  1.00 91.99           H  
ATOM    558  HD3 PRO A  38      -4.174   3.607  -8.489  1.00 91.99           H  
ATOM    559  N   TYR A  39       0.577   5.668  -8.362  1.00 88.88           N  
ATOM    560  H   TYR A  39       1.096   5.152  -9.058  1.00 88.88           H  
ATOM    561  CA  TYR A  39       1.229   6.796  -7.690  1.00 88.88           C  
ATOM    562  HA  TYR A  39       0.645   7.071  -6.811  1.00 88.88           H  
ATOM    563  C   TYR A  39       1.279   8.062  -8.552  1.00 88.88           C  
ATOM    564  CB  TYR A  39       2.631   6.374  -7.216  1.00 88.88           C  
ATOM    565  HB2 TYR A  39       3.187   6.011  -8.080  1.00 88.88           H  
ATOM    566  HB3 TYR A  39       3.145   7.260  -6.843  1.00 88.88           H  
ATOM    567  O   TYR A  39       1.746   9.100  -8.080  1.00 88.88           O  
ATOM    568  CG  TYR A  39       2.714   5.329  -6.111  1.00 88.88           C  
ATOM    569  CD1 TYR A  39       1.578   4.905  -5.390  1.00 88.88           C  
ATOM    570  HD1 TYR A  39       0.584   5.256  -5.626  1.00 88.88           H  
ATOM    571  CD2 TYR A  39       3.977   4.795  -5.776  1.00 88.88           C  
ATOM    572  HD2 TYR A  39       4.852   5.101  -6.330  1.00 88.88           H  
ATOM    573  CE1 TYR A  39       1.701   3.953  -4.362  1.00 88.88           C  
ATOM    574  HE1 TYR A  39       0.826   3.585  -3.848  1.00 88.88           H  
ATOM    575  CE2 TYR A  39       4.107   3.866  -4.722  1.00 88.88           C  
ATOM    576  HE2 TYR A  39       5.070   3.462  -4.449  1.00 88.88           H  
ATOM    577  OH  TYR A  39       3.080   2.584  -2.965  1.00 88.88           O  
ATOM    578  HH  TYR A  39       3.962   2.356  -2.662  1.00 88.88           H  
ATOM    579  CZ  TYR A  39       2.965   3.442  -4.011  1.00 88.88           C  
ATOM    580  N   GLY A  40       0.851   7.993  -9.810  1.00 84.04           N  
ATOM    581  H   GLY A  40       0.600   7.080 -10.162  1.00 84.04           H  
ATOM    582  CA  GLY A  40       0.871   9.105 -10.753  1.00 84.04           C  
ATOM    583  HA2 GLY A  40       0.301   9.947 -10.362  1.00 84.04           H  
ATOM    584  HA3 GLY A  40       0.417   8.739 -11.674  1.00 84.04           H  
ATOM    585  C   GLY A  40       2.280   9.560 -11.117  1.00 84.04           C  
ATOM    586  O   GLY A  40       2.548  10.758 -11.222  1.00 84.04           O  
ATOM    587  N   LEU A  41       3.203   8.604 -11.257  1.00 76.00           N  
ATOM    588  H   LEU A  41       2.897   7.643 -11.207  1.00 76.00           H  
ATOM    589  CA  LEU A  41       4.618   8.851 -11.531  1.00 76.00           C  
ATOM    590  HA  LEU A  41       4.816   9.920 -11.453  1.00 76.00           H  
ATOM    591  C   LEU A  41       5.034   8.466 -12.959  1.00 76.00           C  
ATOM    592  CB  LEU A  41       5.468   8.113 -10.478  1.00 76.00           C  
ATOM    593  HB2 LEU A  41       5.232   7.050 -10.541  1.00 76.00           H  
ATOM    594  HB3 LEU A  41       6.521   8.235 -10.728  1.00 76.00           H  
ATOM    595  O   LEU A  41       6.216   8.596 -13.285  1.00 76.00           O  
ATOM    596  CG  LEU A  41       5.254   8.576  -9.026  1.00 76.00           C  
ATOM    597  HG  LEU A  41       4.211   8.435  -8.741  1.00 76.00           H  
ATOM    598  CD1 LEU A  41       6.121   7.728  -8.090  1.00 76.00           C  
ATOM    599 HD11 LEU A  41       5.799   6.690  -8.170  1.00 76.00           H  
ATOM    600 HD12 LEU A  41       5.964   8.045  -7.059  1.00 76.00           H  
ATOM    601 HD13 LEU A  41       7.175   7.794  -8.358  1.00 76.00           H  
ATOM    602  CD2 LEU A  41       5.630  10.045  -8.817  1.00 76.00           C  
ATOM    603 HD21 LEU A  41       4.906  10.667  -9.345  1.00 76.00           H  
ATOM    604 HD22 LEU A  41       5.560  10.284  -7.756  1.00 76.00           H  
ATOM    605 HD23 LEU A  41       6.627  10.257  -9.204  1.00 76.00           H  
ATOM    606  N   GLY A  42       4.111   7.979 -13.795  1.00 67.27           N  
ATOM    607  H   GLY A  42       3.168   7.862 -13.452  1.00 67.27           H  
ATOM    608  CA  GLY A  42       4.417   7.419 -15.113  1.00 67.27           C  
ATOM    609  HA2 GLY A  42       4.956   8.155 -15.710  1.00 67.27           H  
ATOM    610  HA3 GLY A  42       3.482   7.169 -15.614  1.00 67.27           H  
ATOM    611  C   GLY A  42       5.261   6.145 -15.019  1.00 67.27           C  
ATOM    612  O   GLY A  42       6.157   5.921 -15.837  1.00 67.27           O  
ATOM    613  N   PHE A  43       5.053   5.337 -13.975  1.00 66.74           N  
ATOM    614  H   PHE A  43       4.309   5.568 -13.333  1.00 66.74           H  
ATOM    615  CA  PHE A  43       5.917   4.219 -13.617  1.00 66.74           C  
ATOM    616  HA  PHE A  43       6.875   4.641 -13.316  1.00 66.74           H  
ATOM    617  C   PHE A  43       6.160   3.256 -14.787  1.00 66.74           C  
ATOM    618  CB  PHE A  43       5.337   3.485 -12.403  1.00 66.74           C  
ATOM    619  HB2 PHE A  43       5.193   4.200 -11.593  1.00 66.74           H  
ATOM    620  HB3 PHE A  43       4.360   3.075 -12.660  1.00 66.74           H  
ATOM    621  O   PHE A  43       5.254   2.605 -15.301  1.00 66.74           O  
ATOM    622  CG  PHE A  43       6.233   2.381 -11.886  1.00 66.74           C  
ATOM    623  CD1 PHE A  43       5.953   1.038 -12.191  1.00 66.74           C  
ATOM    624  HD1 PHE A  43       5.089   0.793 -12.792  1.00 66.74           H  
ATOM    625  CD2 PHE A  43       7.339   2.701 -11.077  1.00 66.74           C  
ATOM    626  HD2 PHE A  43       7.518   3.731 -10.804  1.00 66.74           H  
ATOM    627  CE1 PHE A  43       6.775   0.017 -11.682  1.00 66.74           C  
ATOM    628  HE1 PHE A  43       6.534  -1.016 -11.887  1.00 66.74           H  
ATOM    629  CE2 PHE A  43       8.160   1.680 -10.564  1.00 66.74           C  
ATOM    630  HE2 PHE A  43       8.960   1.920  -9.880  1.00 66.74           H  
ATOM    631  CZ  PHE A  43       7.876   0.336 -10.868  1.00 66.74           C  
ATOM    632  HZ  PHE A  43       8.469  -0.457 -10.438  1.00 66.74           H  
ATOM    633  N   MET A  44       7.427   3.154 -15.208  1.00 63.33           N  
ATOM    634  H   MET A  44       8.086   3.807 -14.810  1.00 63.33           H  
ATOM    635  CA  MET A  44       7.882   2.288 -16.308  1.00 63.33           C  
ATOM    636  HA  MET A  44       8.906   2.579 -16.539  1.00 63.33           H  
ATOM    637  C   MET A  44       7.114   2.477 -17.630  1.00 63.33           C  
ATOM    638  CB  MET A  44       7.917   0.811 -15.864  1.00 63.33           C  
ATOM    639  HB2 MET A  44       6.916   0.482 -15.586  1.00 63.33           H  
ATOM    640  HB3 MET A  44       8.255   0.203 -16.703  1.00 63.33           H  
ATOM    641  O   MET A  44       7.041   1.546 -18.429  1.00 63.33           O  
ATOM    642  CG  MET A  44       8.872   0.566 -14.693  1.00 63.33           C  
ATOM    643  HG2 MET A  44       9.850   0.975 -14.946  1.00 63.33           H  
ATOM    644  HG3 MET A  44       8.493   1.100 -13.822  1.00 63.33           H  
ATOM    645  SD  MET A  44       9.083  -1.178 -14.229  1.00 63.33           S  
ATOM    646  CE  MET A  44       9.946  -1.835 -15.686  1.00 63.33           C  
ATOM    647  HE1 MET A  44      10.847  -1.253 -15.878  1.00 63.33           H  
ATOM    648  HE2 MET A  44      10.220  -2.874 -15.503  1.00 63.33           H  
ATOM    649  HE3 MET A  44       9.293  -1.793 -16.557  1.00 63.33           H  
ATOM    650  N   GLY A  45       6.538   3.660 -17.873  1.00 63.72           N  
ATOM    651  H   GLY A  45       6.569   4.386 -17.171  1.00 63.72           H  
ATOM    652  CA  GLY A  45       5.713   3.906 -19.057  1.00 63.72           C  
ATOM    653  HA2 GLY A  45       6.276   3.667 -19.959  1.00 63.72           H  
ATOM    654  HA3 GLY A  45       5.422   4.956 -19.070  1.00 63.72           H  
ATOM    655  C   GLY A  45       4.421   3.107 -19.109  1.00 63.72           C  
ATOM    656  O   GLY A  45       3.828   2.986 -20.179  1.00 63.72           O  
ATOM    657  N   LYS A  46       3.989   2.540 -17.981  1.00 70.41           N  
ATOM    658  H   LYS A  46       4.495   2.705 -17.123  1.00 70.41           H  
ATOM    659  CA  LYS A  46       2.690   1.893 -17.887  1.00 70.41           C  
ATOM    660  HA  LYS A  46       2.545   1.251 -18.756  1.00 70.41           H  
ATOM    661  C   LYS A  46       1.604   2.961 -17.936  1.00 70.41           C  
ATOM    662  CB  LYS A  46       2.616   1.058 -16.605  1.00 70.41           C  
ATOM    663  HB2 LYS A  46       2.821   1.694 -15.744  1.00 70.41           H  
ATOM    664  HB3 LYS A  46       1.587   0.709 -16.514  1.00 70.41           H  
ATOM    665  O   LYS A  46       1.608   3.896 -17.139  1.00 70.41           O  
ATOM    666  CG  LYS A  46       3.566  -0.155 -16.580  1.00 70.41           C  
ATOM    667  HG2 LYS A  46       3.488  -0.626 -15.600  1.00 70.41           H  
ATOM    668  HG3 LYS A  46       4.595   0.172 -16.723  1.00 70.41           H  
ATOM    669  CD  LYS A  46       3.198  -1.189 -17.658  1.00 70.41           C  
ATOM    670  HD2 LYS A  46       2.138  -1.424 -17.561  1.00 70.41           H  
ATOM    671  HD3 LYS A  46       3.372  -0.763 -18.645  1.00 70.41           H  
ATOM    672  CE  LYS A  46       4.012  -2.481 -17.530  1.00 70.41           C  
ATOM    673  HE2 LYS A  46       3.933  -2.837 -16.503  1.00 70.41           H  
ATOM    674  HE3 LYS A  46       5.058  -2.259 -17.742  1.00 70.41           H  
ATOM    675  NZ  LYS A  46       3.496  -3.523 -18.459  1.00 70.41           N  
ATOM    676  HZ1 LYS A  46       4.006  -4.391 -18.382  1.00 70.41           H  
ATOM    677  HZ2 LYS A  46       3.523  -3.211 -19.420  1.00 70.41           H  
ATOM    678  HZ3 LYS A  46       2.531  -3.735 -18.251  1.00 70.41           H  
ATOM    679  N   GLU A  47       0.679   2.813 -18.880  1.00 71.98           N  
ATOM    680  H   GLU A  47       0.769   2.054 -19.540  1.00 71.98           H  
ATOM    681  CA  GLU A  47      -0.386   3.795 -19.112  1.00 71.98           C  
ATOM    682  HA  GLU A  47       0.062   4.767 -19.318  1.00 71.98           H  
ATOM    683  C   GLU A  47      -1.269   3.983 -17.866  1.00 71.98           C  
ATOM    684  CB  GLU A  47      -1.205   3.387 -20.353  1.00 71.98           C  
ATOM    685  HB2 GLU A  47      -2.177   3.879 -20.325  1.00 71.98           H  
ATOM    686  HB3 GLU A  47      -1.391   2.314 -20.303  1.00 71.98           H  
ATOM    687  O   GLU A  47      -1.681   5.111 -17.610  1.00 71.98           O  
ATOM    688  CG  GLU A  47      -0.500   3.706 -21.698  1.00 71.98           C  
ATOM    689  HG2 GLU A  47       0.555   3.446 -21.620  1.00 71.98           H  
ATOM    690  HG3 GLU A  47      -0.932   3.056 -22.459  1.00 71.98           H  
ATOM    691  CD  GLU A  47      -0.648   5.169 -22.193  1.00 71.98           C  
ATOM    692  OE1 GLU A  47       0.256   5.713 -22.886  1.00 71.98           O  
ATOM    693  OE2 GLU A  47      -1.699   5.790 -21.938  1.00 71.98           O  
ATOM    694  N   TRP A  48      -1.471   2.944 -17.039  1.00 72.57           N  
ATOM    695  H   TRP A  48      -1.110   2.036 -17.295  1.00 72.57           H  
ATOM    696  CA  TRP A  48      -2.251   3.026 -15.795  1.00 72.57           C  
ATOM    697  HA  TRP A  48      -3.234   3.423 -16.047  1.00 72.57           H  
ATOM    698  C   TRP A  48      -1.680   3.990 -14.740  1.00 72.57           C  
ATOM    699  CB  TRP A  48      -2.476   1.619 -15.215  1.00 72.57           C  
ATOM    700  HB2 TRP A  48      -3.115   1.069 -15.905  1.00 72.57           H  
ATOM    701  HB3 TRP A  48      -3.034   1.714 -14.283  1.00 72.57           H  
ATOM    702  O   TRP A  48      -2.462   4.532 -13.964  1.00 72.57           O  
ATOM    703  CG  TRP A  48      -1.257   0.786 -14.943  1.00 72.57           C  
ATOM    704  CD1 TRP A  48      -0.885  -0.291 -15.668  1.00 72.57           C  
ATOM    705  HD1 TRP A  48      -1.452  -0.676 -16.503  1.00 72.57           H  
ATOM    706  CD2 TRP A  48      -0.329   0.846 -13.816  1.00 72.57           C  
ATOM    707  CE2 TRP A  48       0.647  -0.184 -13.975  1.00 72.57           C  
ATOM    708  CE3 TRP A  48      -0.239   1.634 -12.649  1.00 72.57           C  
ATOM    709  HE3 TRP A  48      -0.986   2.393 -12.469  1.00 72.57           H  
ATOM    710  NE1 TRP A  48       0.230  -0.874 -15.097  1.00 72.57           N  
ATOM    711  HE1 TRP A  48       0.556  -1.785 -15.387  1.00 72.57           H  
ATOM    712  CH2 TRP A  48       1.779   0.458 -11.931  1.00 72.57           C  
ATOM    713  HH2 TRP A  48       2.553   0.309 -11.192  1.00 72.57           H  
ATOM    714  CZ2 TRP A  48       1.702  -0.370 -13.065  1.00 72.57           C  
ATOM    715  HZ2 TRP A  48       2.408  -1.177 -13.198  1.00 72.57           H  
ATOM    716  CZ3 TRP A  48       0.798   1.441 -11.715  1.00 72.57           C  
ATOM    717  HZ3 TRP A  48       0.832   2.049 -10.824  1.00 72.57           H  
ATOM    718  N   ASP A  49      -0.373   4.285 -14.749  1.00 73.16           N  
ATOM    719  H   ASP A  49       0.209   3.849 -15.449  1.00 73.16           H  
ATOM    720  CA  ASP A  49       0.272   5.237 -13.821  1.00 73.16           C  
ATOM    721  HA  ASP A  49      -0.411   5.418 -12.991  1.00 73.16           H  
ATOM    722  C   ASP A  49       0.571   6.608 -14.457  1.00 73.16           C  
ATOM    723  CB  ASP A  49       1.561   4.625 -13.244  1.00 73.16           C  
ATOM    724  HB2 ASP A  49       2.345   4.678 -13.999  1.00 73.16           H  
ATOM    725  HB3 ASP A  49       1.408   3.570 -13.016  1.00 73.16           H  
ATOM    726  O   ASP A  49       1.347   7.401 -13.919  1.00 73.16           O  
ATOM    727  CG  ASP A  49       2.013   5.336 -11.964  1.00 73.16           C  
ATOM    728  OD1 ASP A  49       1.176   5.542 -11.064  1.00 73.16           O  
ATOM    729  OD2 ASP A  49       3.202   5.724 -11.877  1.00 73.16           O  
ATOM    730  N   SER A  50       0.031   6.883 -15.646  1.00 66.43           N  
ATOM    731  H   SER A  50      -0.667   6.247 -16.006  1.00 66.43           H  
ATOM    732  CA  SER A  50       0.376   8.063 -16.446  1.00 66.43           C  
ATOM    733  HA  SER A  50       1.298   8.492 -16.055  1.00 66.43           H  
ATOM    734  C   SER A  50      -0.691   9.159 -16.383  1.00 66.43           C  
ATOM    735  CB  SER A  50       0.663   7.641 -17.889  1.00 66.43           C  
ATOM    736  HB2 SER A  50       1.274   6.738 -17.895  1.00 66.43           H  
ATOM    737  HB3 SER A  50       1.218   8.437 -18.385  1.00 66.43           H  
ATOM    738  O   SER A  50      -1.868   8.895 -16.170  1.00 66.43           O  
ATOM    739  OG  SER A  50      -0.534   7.416 -18.607  1.00 66.43           O  
ATOM    740  HG  SER A  50      -1.000   6.672 -18.219  1.00 66.43           H  
ATOM    741  N   GLY A  51      -0.324  10.411 -16.678  1.00 57.34           N  
ATOM    742  H   GLY A  51       0.649  10.612 -16.854  1.00 57.34           H  
ATOM    743  CA  GLY A  51      -1.279  11.529 -16.728  1.00 57.34           C  
ATOM    744  HA2 GLY A  51      -0.742  12.411 -17.075  1.00 57.34           H  
ATOM    745  HA3 GLY A  51      -1.656  11.727 -15.725  1.00 57.34           H  
ATOM    746  C   GLY A  51      -2.482  11.323 -17.666  1.00 57.34           C  
ATOM    747  O   GLY A  51      -3.497  12.007 -17.513  1.00 57.34           O  
ATOM    748  N   LYS A  52      -2.384  10.392 -18.629  1.00 59.91           N  
ATOM    749  H   LYS A  52      -1.556   9.814 -18.633  1.00 59.91           H  
ATOM    750  CA  LYS A  52      -3.464  10.037 -19.559  1.00 59.91           C  
ATOM    751  HA  LYS A  52      -4.005  10.936 -19.854  1.00 59.91           H  
ATOM    752  C   LYS A  52      -4.500   9.079 -18.971  1.00 59.91           C  
ATOM    753  CB  LYS A  52      -2.903   9.357 -20.806  1.00 59.91           C  
ATOM    754  HB2 LYS A  52      -2.451   8.414 -20.501  1.00 59.91           H  
ATOM    755  HB3 LYS A  52      -3.747   9.120 -21.454  1.00 59.91           H  
ATOM    756  O   LYS A  52      -5.618   9.065 -19.473  1.00 59.91           O  
ATOM    757  CG  LYS A  52      -1.878  10.149 -21.628  1.00 59.91           C  
ATOM    758  HG2 LYS A  52      -2.263  11.134 -21.895  1.00 59.91           H  
ATOM    759  HG3 LYS A  52      -0.952  10.248 -21.061  1.00 59.91           H  
ATOM    760  CD  LYS A  52      -1.645   9.306 -22.886  1.00 59.91           C  
ATOM    761  HD2 LYS A  52      -1.661   8.258 -22.590  1.00 59.91           H  
ATOM    762  HD3 LYS A  52      -2.470   9.457 -23.583  1.00 59.91           H  
ATOM    763  CE  LYS A  52      -0.321   9.556 -23.593  1.00 59.91           C  
ATOM    764  HE2 LYS A  52       0.420   9.860 -22.853  1.00 59.91           H  
ATOM    765  HE3 LYS A  52      -0.444  10.354 -24.325  1.00 59.91           H  
ATOM    766  NZ  LYS A  52       0.096   8.286 -24.237  1.00 59.91           N  
ATOM    767  HZ1 LYS A  52       0.125   7.536 -23.561  1.00 59.91           H  
ATOM    768  HZ2 LYS A  52       1.008   8.331 -24.669  1.00 59.91           H  
ATOM    769  HZ3 LYS A  52      -0.597   7.967 -24.899  1.00 59.91           H  
ATOM    770  N   SER A  53      -4.166   8.282 -17.952  1.00 61.85           N  
ATOM    771  H   SER A  53      -3.243   8.328 -17.545  1.00 61.85           H  
ATOM    772  CA  SER A  53      -5.160   7.441 -17.271  1.00 61.85           C  
ATOM    773  HA  SER A  53      -5.847   7.037 -18.014  1.00 61.85           H  
ATOM    774  C   SER A  53      -6.009   8.250 -16.289  1.00 61.85           C  
ATOM    775  CB  SER A  53      -4.513   6.246 -16.562  1.00 61.85           C  
ATOM    776  HB2 SER A  53      -4.065   5.588 -17.306  1.00 61.85           H  
ATOM    777  HB3 SER A  53      -5.284   5.692 -16.028  1.00 61.85           H  
ATOM    778  O   SER A  53      -7.147   7.880 -16.027  1.00 61.85           O  
ATOM    779  OG  SER A  53      -3.532   6.670 -15.644  1.00 61.85           O  
ATOM    780  HG  SER A  53      -3.344   5.987 -14.996  1.00 61.85           H  
ATOM    781  N   PHE A  54      -5.508   9.394 -15.814  1.00 63.67           N  
ATOM    782  H   PHE A  54      -4.530   9.570 -15.995  1.00 63.67           H  
ATOM    783  CA  PHE A  54      -6.189  10.270 -14.852  1.00 63.67           C  
ATOM    784  HA  PHE A  54      -6.850   9.654 -14.242  1.00 63.67           H  
ATOM    785  C   PHE A  54      -7.083  11.329 -15.519  1.00 63.67           C  
ATOM    786  CB  PHE A  54      -5.153  10.905 -13.912  1.00 63.67           C  
ATOM    787  HB2 PHE A  54      -4.631  11.687 -14.464  1.00 63.67           H  
ATOM    788  HB3 PHE A  54      -5.674  11.378 -13.080  1.00 63.67           H  
ATOM    789  O   PHE A  54      -7.088  12.498 -15.124  1.00 63.67           O  
ATOM    790  CG  PHE A  54      -4.125   9.950 -13.347  1.00 63.67           C  
ATOM    791  CD1 PHE A  54      -4.509   8.708 -12.806  1.00 63.67           C  
ATOM    792  HD1 PHE A  54      -5.550   8.426 -12.764  1.00 63.67           H  
ATOM    793  CD2 PHE A  54      -2.766  10.297 -13.401  1.00 63.67           C  
ATOM    794  HD2 PHE A  54      -2.466  11.254 -13.801  1.00 63.67           H  
ATOM    795  CE1 PHE A  54      -3.534   7.812 -12.338  1.00 63.67           C  
ATOM    796  HE1 PHE A  54      -3.832   6.858 -11.929  1.00 63.67           H  
ATOM    797  CE2 PHE A  54      -1.791   9.388 -12.969  1.00 63.67           C  
ATOM    798  HE2 PHE A  54      -0.748   9.643 -13.087  1.00 63.67           H  
ATOM    799  CZ  PHE A  54      -2.173   8.145 -12.431  1.00 63.67           C  
ATOM    800  HZ  PHE A  54      -1.427   7.437 -12.100  1.00 63.67           H  
ATOM    801  N   VAL A  55      -7.802  10.974 -16.586  1.00 57.18           N  
ATOM    802  H   VAL A  55      -7.836   9.996 -16.837  1.00 57.18           H  
ATOM    803  CA  VAL A  55      -8.716  11.924 -17.236  1.00 57.18           C  
ATOM    804  HA  VAL A  55      -8.229  12.899 -17.256  1.00 57.18           H  
ATOM    805  C   VAL A  55      -9.981  12.059 -16.393  1.00 57.18           C  
ATOM    806  CB  VAL A  55      -9.020  11.562 -18.700  1.00 57.18           C  
ATOM    807  HB  VAL A  55      -9.453  10.563 -18.751  1.00 57.18           H  
ATOM    808  O   VAL A  55     -10.696  11.096 -16.146  1.00 57.18           O  
ATOM    809  CG1 VAL A  55      -9.978  12.572 -19.351  1.00 57.18           C  
ATOM    810 HG11 VAL A  55     -10.106  12.329 -20.406  1.00 57.18           H  
ATOM    811 HG12 VAL A  55      -9.592  13.586 -19.250  1.00 57.18           H  
ATOM    812 HG13 VAL A  55     -10.956  12.509 -18.873  1.00 57.18           H  
ATOM    813  CG2 VAL A  55      -7.734  11.601 -19.532  1.00 57.18           C  
ATOM    814 HG21 VAL A  55      -6.969  10.991 -19.050  1.00 57.18           H  
ATOM    815 HG22 VAL A  55      -7.359  12.621 -19.612  1.00 57.18           H  
ATOM    816 HG23 VAL A  55      -7.924  11.196 -20.526  1.00 57.18           H  
ATOM    817  N   GLU A  56     -10.260  13.290 -15.973  1.00 49.61           N  
ATOM    818  H   GLU A  56      -9.569  14.009 -16.131  1.00 49.61           H  
ATOM    819  CA  GLU A  56     -11.494  13.680 -15.298  1.00 49.61           C  
ATOM    820  HA  GLU A  56     -11.539  13.173 -14.334  1.00 49.61           H  
ATOM    821  C   GLU A  56     -12.720  13.281 -16.147  1.00 49.61           C  
ATOM    822  CB  GLU A  56     -11.398  15.203 -15.076  1.00 49.61           C  
ATOM    823  HB2 GLU A  56     -11.437  15.691 -16.051  1.00 49.61           H  
ATOM    824  HB3 GLU A  56     -10.424  15.421 -14.638  1.00 49.61           H  
ATOM    825  O   GLU A  56     -12.824  13.688 -17.311  1.00 49.61           O  
ATOM    826  CG  GLU A  56     -12.457  15.822 -14.157  1.00 49.61           C  
ATOM    827  HG2 GLU A  56     -13.444  15.626 -14.575  1.00 49.61           H  
ATOM    828  HG3 GLU A  56     -12.395  15.341 -13.181  1.00 49.61           H  
ATOM    829  CD  GLU A  56     -12.258  17.347 -14.012  1.00 49.61           C  
ATOM    830  OE1 GLU A  56     -12.558  17.876 -12.921  1.00 49.61           O  
ATOM    831  OE2 GLU A  56     -11.851  17.999 -15.012  1.00 49.61           O  
ATOM    832  N   ARG A  57     -13.671  12.519 -15.574  1.00 51.17           N  
ATOM    833  H   ARG A  57     -13.493  12.130 -14.659  1.00 51.17           H  
ATOM    834  CA  ARG A  57     -15.003  12.302 -16.167  1.00 51.17           C  
ATOM    835  HA  ARG A  57     -14.887  11.988 -17.204  1.00 51.17           H  
ATOM    836  C   ARG A  57     -15.764  13.632 -16.172  1.00 51.17           C  
ATOM    837  CB  ARG A  57     -15.801  11.213 -15.411  1.00 51.17           C  
ATOM    838  HB2 ARG A  57     -15.831  11.461 -14.350  1.00 51.17           H  
ATOM    839  HB3 ARG A  57     -16.825  11.223 -15.785  1.00 51.17           H  
ATOM    840  O   ARG A  57     -16.573  13.907 -15.293  1.00 51.17           O  
ATOM    841  CG  ARG A  57     -15.260   9.784 -15.574  1.00 51.17           C  
ATOM    842  HG2 ARG A  57     -14.277   9.722 -15.108  1.00 51.17           H  
ATOM    843  HG3 ARG A  57     -15.163   9.548 -16.633  1.00 51.17           H  
ATOM    844  CD  ARG A  57     -16.203   8.760 -14.915  1.00 51.17           C  
ATOM    845  HD2 ARG A  57     -16.382   9.053 -13.881  1.00 51.17           H  
ATOM    846  HD3 ARG A  57     -17.153   8.758 -15.450  1.00 51.17           H  
ATOM    847  NE  ARG A  57     -15.612   7.409 -14.927  1.00 51.17           N  
ATOM    848  HE  ARG A  57     -14.605   7.342 -14.883  1.00 51.17           H  
ATOM    849  NH1 ARG A  57     -17.520   6.102 -14.978  1.00 51.17           N  
ATOM    850 HH11 ARG A  57     -17.830   5.141 -15.011  1.00 51.17           H  
ATOM    851 HH12 ARG A  57     -18.133   6.854 -14.696  1.00 51.17           H  
ATOM    852  NH2 ARG A  57     -15.526   5.158 -15.128  1.00 51.17           N  
ATOM    853 HH21 ARG A  57     -14.539   5.070 -14.938  1.00 51.17           H  
ATOM    854 HH22 ARG A  57     -16.023   4.299 -15.315  1.00 51.17           H  
ATOM    855  CZ  ARG A  57     -16.227   6.242 -15.005  1.00 51.17           C  
ATOM    856  N   LYS A  58     -15.478  14.510 -17.134  1.00 38.17           N  
ATOM    857  H   LYS A  58     -14.701  14.291 -17.740  1.00 38.17           H  
ATOM    858  CA  LYS A  58     -16.209  15.776 -17.270  1.00 38.17           C  
ATOM    859  HA  LYS A  58     -16.206  16.255 -16.291  1.00 38.17           H  
ATOM    860  C   LYS A  58     -17.661  15.494 -17.679  1.00 38.17           C  
ATOM    861  CB  LYS A  58     -15.534  16.712 -18.282  1.00 38.17           C  
ATOM    862  HB2 LYS A  58     -15.321  16.168 -19.203  1.00 38.17           H  
ATOM    863  HB3 LYS A  58     -16.223  17.525 -18.511  1.00 38.17           H  
ATOM    864  O   LYS A  58     -17.864  14.758 -18.649  1.00 38.17           O  
ATOM    865  CG  LYS A  58     -14.245  17.315 -17.715  1.00 38.17           C  
ATOM    866  HG2 LYS A  58     -13.520  16.520 -17.536  1.00 38.17           H  
ATOM    867  HG3 LYS A  58     -14.466  17.807 -16.767  1.00 38.17           H  
ATOM    868  CD  LYS A  58     -13.648  18.339 -18.683  1.00 38.17           C  
ATOM    869  HD2 LYS A  58     -13.403  17.843 -19.623  1.00 38.17           H  
ATOM    870  HD3 LYS A  58     -14.370  19.136 -18.862  1.00 38.17           H  
ATOM    871  CE  LYS A  58     -12.381  18.913 -18.046  1.00 38.17           C  
ATOM    872  HE2 LYS A  58     -11.719  18.086 -17.789  1.00 38.17           H  
ATOM    873  HE3 LYS A  58     -12.642  19.384 -17.099  1.00 38.17           H  
ATOM    874  NZ  LYS A  58     -11.697  19.868 -18.951  1.00 38.17           N  
ATOM    875  HZ1 LYS A  58     -11.431  19.408 -19.811  1.00 38.17           H  
ATOM    876  HZ2 LYS A  58     -12.303  20.649 -19.159  1.00 38.17           H  
ATOM    877  HZ3 LYS A  58     -10.862  20.205 -18.494  1.00 38.17           H  
ATOM    878  N   PRO A  59     -18.673  16.121 -17.049  1.00 35.26           N  
ATOM    879  CA  PRO A  59     -19.995  16.203 -17.655  1.00 35.26           C  
ATOM    880  HA  PRO A  59     -20.395  15.197 -17.779  1.00 35.26           H  
ATOM    881  C   PRO A  59     -19.871  16.868 -19.033  1.00 35.26           C  
ATOM    882  CB  PRO A  59     -20.877  16.971 -16.668  1.00 35.26           C  
ATOM    883  HB2 PRO A  59     -21.604  17.609 -17.171  1.00 35.26           H  
ATOM    884  HB3 PRO A  59     -21.384  16.262 -16.014  1.00 35.26           H  
ATOM    885  O   PRO A  59     -19.052  17.766 -19.244  1.00 35.26           O  
ATOM    886  CG  PRO A  59     -19.878  17.784 -15.847  1.00 35.26           C  
ATOM    887  HG2 PRO A  59     -20.243  17.975 -14.837  1.00 35.26           H  
ATOM    888  HG3 PRO A  59     -19.671  18.723 -16.360  1.00 35.26           H  
ATOM    889  CD  PRO A  59     -18.615  16.927 -15.839  1.00 35.26           C  
ATOM    890  HD2 PRO A  59     -17.739  17.576 -15.817  1.00 35.26           H  
ATOM    891  HD3 PRO A  59     -18.617  16.269 -14.970  1.00 35.26           H  
ATOM    892  N   ALA A  60     -20.633  16.345 -19.992  1.00 33.50           N  
ATOM    893  H   ALA A  60     -21.271  15.609 -19.724  1.00 33.50           H  
ATOM    894  CA  ALA A  60     -20.444  16.579 -21.416  1.00 33.50           C  
ATOM    895  HA  ALA A  60     -19.553  16.025 -21.712  1.00 33.50           H  
ATOM    896  C   ALA A  60     -20.235  18.062 -21.791  1.00 33.50           C  
ATOM    897  CB  ALA A  60     -21.645  15.977 -22.159  1.00 33.50           C  
ATOM    898  HB1 ALA A  60     -22.558  16.497 -21.868  1.00 33.50           H  
ATOM    899  HB2 ALA A  60     -21.501  16.074 -23.235  1.00 33.50           H  
ATOM    900  HB3 ALA A  60     -21.741  14.919 -21.913  1.00 33.50           H  
ATOM    901  O   ALA A  60     -20.995  18.940 -21.391  1.00 33.50           O  
ATOM    902  N   LYS A  61     -19.266  18.271 -22.694  1.00 30.72           N  
ATOM    903  H   LYS A  61     -18.707  17.454 -22.894  1.00 30.72           H  
ATOM    904  CA  LYS A  61     -18.941  19.495 -23.454  1.00 30.72           C  
ATOM    905  HA  LYS A  61     -18.343  19.163 -24.303  1.00 30.72           H  
ATOM    906  C   LYS A  61     -18.077  20.546 -22.746  1.00 30.72           C  
ATOM    907  CB  LYS A  61     -20.195  20.142 -24.079  1.00 30.72           C  
ATOM    908  HB2 LYS A  61     -19.871  20.987 -24.686  1.00 30.72           H  
ATOM    909  HB3 LYS A  61     -20.838  20.539 -23.294  1.00 30.72           H  
ATOM    910  O   LYS A  61     -18.559  21.560 -22.256  1.00 30.72           O  
ATOM    911  CG  LYS A  61     -21.005  19.194 -24.973  1.00 30.72           C  
ATOM    912  HG2 LYS A  61     -21.358  18.343 -24.391  1.00 30.72           H  
ATOM    913  HG3 LYS A  61     -20.372  18.834 -25.783  1.00 30.72           H  
ATOM    914  CD  LYS A  61     -22.217  19.930 -25.554  1.00 30.72           C  
ATOM    915  HD2 LYS A  61     -21.875  20.783 -26.140  1.00 30.72           H  
ATOM    916  HD3 LYS A  61     -22.842  20.283 -24.735  1.00 30.72           H  
ATOM    917  CE  LYS A  61     -23.018  18.975 -26.444  1.00 30.72           C  
ATOM    918  HE2 LYS A  61     -22.376  18.625 -27.252  1.00 30.72           H  
ATOM    919  HE3 LYS A  61     -23.302  18.108 -25.848  1.00 30.72           H  
ATOM    920  NZ  LYS A  61     -24.232  19.628 -26.996  1.00 30.72           N  
ATOM    921  HZ1 LYS A  61     -24.753  18.976 -27.565  1.00 30.72           H  
ATOM    922  HZ2 LYS A  61     -24.834  19.936 -26.246  1.00 30.72           H  
ATOM    923  HZ3 LYS A  61     -23.987  20.426 -27.564  1.00 30.72           H  
ATOM    924  N   ARG A  62     -16.763  20.433 -22.969  1.00 29.25           N  
ATOM    925  H   ARG A  62     -16.416  19.507 -23.172  1.00 29.25           H  
ATOM    926  CA  ARG A  62     -15.969  21.560 -23.490  1.00 29.25           C  
ATOM    927  HA  ARG A  62     -16.602  22.100 -24.194  1.00 29.25           H  
ATOM    928  C   ARG A  62     -14.760  21.020 -24.252  1.00 29.25           C  
ATOM    929  CB  ARG A  62     -15.575  22.533 -22.358  1.00 29.25           C  
ATOM    930  HB2 ARG A  62     -14.628  22.231 -21.910  1.00 29.25           H  
ATOM    931  HB3 ARG A  62     -16.329  22.500 -21.572  1.00 29.25           H  
ATOM    932  O   ARG A  62     -13.908  20.365 -23.664  1.00 29.25           O  
ATOM    933  CG  ARG A  62     -15.480  23.984 -22.860  1.00 29.25           C  
ATOM    934  HG2 ARG A  62     -14.590  24.095 -23.480  1.00 29.25           H  
ATOM    935  HG3 ARG A  62     -16.362  24.225 -23.453  1.00 29.25           H  
ATOM    936  CD  ARG A  62     -15.419  24.954 -21.672  1.00 29.25           C  
ATOM    937  HD2 ARG A  62     -16.337  24.837 -21.097  1.00 29.25           H  
ATOM    938  HD3 ARG A  62     -14.575  24.683 -21.038  1.00 29.25           H  
ATOM    939  NE  ARG A  62     -15.265  26.357 -22.109  1.00 29.25           N  
ATOM    940  HE  ARG A  62     -14.789  26.507 -22.987  1.00 29.25           H  
ATOM    941  NH1 ARG A  62     -16.253  27.366 -20.289  1.00 29.25           N  
ATOM    942 HH11 ARG A  62     -16.539  28.200 -19.797  1.00 29.25           H  
ATOM    943 HH12 ARG A  62     -16.444  26.458 -19.889  1.00 29.25           H  
ATOM    944  NH2 ARG A  62     -15.399  28.625 -21.917  1.00 29.25           N  
ATOM    945 HH21 ARG A  62     -15.679  29.444 -21.397  1.00 29.25           H  
ATOM    946 HH22 ARG A  62     -14.918  28.734 -22.798  1.00 29.25           H  
ATOM    947  CZ  ARG A  62     -15.640  27.436 -21.439  1.00 29.25           C  
ATOM    948  N   ASN A  63     -14.724  21.272 -25.560  1.00 28.05           N  
ATOM    949  H   ASN A  63     -15.492  21.782 -25.974  1.00 28.05           H  
ATOM    950  CA  ASN A  63     -13.606  20.925 -26.433  1.00 28.05           C  
ATOM    951  HA  ASN A  63     -13.439  19.848 -26.412  1.00 28.05           H  
ATOM    952  C   ASN A  63     -12.336  21.630 -25.943  1.00 28.05           C  
ATOM    953  CB  ASN A  63     -13.924  21.364 -27.881  1.00 28.05           C  
ATOM    954  HB2 ASN A  63     -14.258  22.402 -27.886  1.00 28.05           H  
ATOM    955  HB3 ASN A  63     -13.008  21.311 -28.468  1.00 28.05           H  
ATOM    956  O   ASN A  63     -12.198  22.839 -26.114  1.00 28.05           O  
ATOM    957  CG  ASN A  63     -14.949  20.504 -28.594  1.00 28.05           C  
ATOM    958  ND2 ASN A  63     -15.431  20.940 -29.734  1.00 28.05           N  
ATOM    959 HD21 ASN A  63     -15.074  21.783 -30.160  1.00 28.05           H  
ATOM    960 HD22 ASN A  63     -16.054  20.308 -30.217  1.00 28.05           H  
ATOM    961  OD1 ASN A  63     -15.341  19.447 -28.141  1.00 28.05           O  
ATOM    962  N   THR A  64     -11.408  20.878 -25.364  1.00 28.76           N  
ATOM    963  H   THR A  64     -11.634  19.926 -25.111  1.00 28.76           H  
ATOM    964  CA  THR A  64     -10.007  21.284 -25.235  1.00 28.76           C  
ATOM    965  HA  THR A  64      -9.827  22.186 -25.821  1.00 28.76           H  
ATOM    966  C   THR A  64      -9.172  20.169 -25.841  1.00 28.76           C  
ATOM    967  CB  THR A  64      -9.599  21.610 -23.787  1.00 28.76           C  
ATOM    968  HB  THR A  64      -8.523  21.785 -23.753  1.00 28.76           H  
ATOM    969  O   THR A  64      -9.027  19.099 -25.252  1.00 28.76           O  
ATOM    970  CG2 THR A  64     -10.316  22.864 -23.281  1.00 28.76           C  
ATOM    971 HG21 THR A  64      -9.951  23.104 -22.282  1.00 28.76           H  
ATOM    972 HG22 THR A  64     -10.101  23.701 -23.945  1.00 28.76           H  
ATOM    973 HG23 THR A  64     -11.392  22.692 -23.245  1.00 28.76           H  
ATOM    974  OG1 THR A  64      -9.923  20.553 -22.910  1.00 28.76           O  
ATOM    975  HG1 THR A  64      -9.423  19.799 -23.230  1.00 28.76           H  
ATOM    976  N   PHE A  65      -8.708  20.403 -27.068  1.00 24.70           N  
ATOM    977  H   PHE A  65      -8.888  21.309 -27.477  1.00 24.70           H  
ATOM    978  CA  PHE A  65      -7.683  19.602 -27.725  1.00 24.70           C  
ATOM    979  HA  PHE A  65      -7.956  18.547 -27.726  1.00 24.70           H  
ATOM    980  C   PHE A  65      -6.369  19.771 -26.951  1.00 24.70           C  
ATOM    981  CB  PHE A  65      -7.511  20.093 -29.177  1.00 24.70           C  
ATOM    982  HB2 PHE A  65      -7.527  21.183 -29.200  1.00 24.70           H  
ATOM    983  HB3 PHE A  65      -6.520  19.795 -29.522  1.00 24.70           H  
ATOM    984  O   PHE A  65      -5.580  20.645 -27.281  1.00 24.70           O  
ATOM    985  CG  PHE A  65      -8.500  19.558 -30.190  1.00 24.70           C  
ATOM    986  CD1 PHE A  65      -8.156  18.426 -30.953  1.00 24.70           C  
ATOM    987  HD1 PHE A  65      -7.211  17.929 -30.792  1.00 24.70           H  
ATOM    988  CD2 PHE A  65      -9.723  20.216 -30.426  1.00 24.70           C  
ATOM    989  HD2 PHE A  65      -9.979  21.099 -29.859  1.00 24.70           H  
ATOM    990  CE1 PHE A  65      -9.030  17.951 -31.944  1.00 24.70           C  
ATOM    991  HE1 PHE A  65      -8.758  17.087 -32.532  1.00 24.70           H  
ATOM    992  CE2 PHE A  65     -10.598  19.738 -31.419  1.00 24.70           C  
ATOM    993  HE2 PHE A  65     -11.532  20.245 -31.609  1.00 24.70           H  
ATOM    994  CZ  PHE A  65     -10.251  18.606 -32.178  1.00 24.70           C  
ATOM    995  HZ  PHE A  65     -10.918  18.241 -32.945  1.00 24.70           H  
ATOM    996  N   ASP A  66      -6.138  18.947 -25.930  1.00 30.07           N  
ATOM    997  H   ASP A  66      -6.874  18.325 -25.629  1.00 30.07           H  
ATOM    998  CA  ASP A  66      -4.844  18.876 -25.248  1.00 30.07           C  
ATOM    999  HA  ASP A  66      -4.150  19.594 -25.685  1.00 30.07           H  
ATOM   1000  C   ASP A  66      -4.251  17.483 -25.477  1.00 30.07           C  
ATOM   1001  CB  ASP A  66      -4.968  19.244 -23.760  1.00 30.07           C  
ATOM   1002  HB2 ASP A  66      -4.036  18.971 -23.263  1.00 30.07           H  
ATOM   1003  HB3 ASP A  66      -5.766  18.651 -23.313  1.00 30.07           H  
ATOM   1004  O   ASP A  66      -4.534  16.524 -24.755  1.00 30.07           O  
ATOM   1005  CG  ASP A  66      -5.222  20.734 -23.480  1.00 30.07           C  
ATOM   1006  OD1 ASP A  66      -4.956  21.584 -24.354  1.00 30.07           O  
ATOM   1007  OD2 ASP A  66      -5.669  21.013 -22.343  1.00 30.07           O  
ATOM   1008  N   HIS A  67      -3.438  17.365 -26.527  1.00 25.53           N  
ATOM   1009  H   HIS A  67      -3.285  18.186 -27.094  1.00 25.53           H  
ATOM   1010  CA  HIS A  67      -2.590  16.204 -26.770  1.00 25.53           C  
ATOM   1011  HA  HIS A  67      -3.200  15.300 -26.769  1.00 25.53           H  
ATOM   1012  C   HIS A  67      -1.542  16.096 -25.651  1.00 25.53           C  
ATOM   1013  CB  HIS A  67      -1.908  16.350 -28.143  1.00 25.53           C  
ATOM   1014  HB2 HIS A  67      -1.396  17.312 -28.194  1.00 25.53           H  
ATOM   1015  HB3 HIS A  67      -1.150  15.573 -28.238  1.00 25.53           H  
ATOM   1016  O   HIS A  67      -0.539  16.803 -25.671  1.00 25.53           O  
ATOM   1017  CG  HIS A  67      -2.841  16.226 -29.320  1.00 25.53           C  
ATOM   1018  CD2 HIS A  67      -3.157  17.202 -30.228  1.00 25.53           C  
ATOM   1019  HD2 HIS A  67      -2.794  18.219 -30.221  1.00 25.53           H  
ATOM   1020  ND1 HIS A  67      -3.496  15.081 -29.713  1.00 25.53           N  
ATOM   1021  HD1 HIS A  67      -3.450  14.178 -29.262  1.00 25.53           H  
ATOM   1022  CE1 HIS A  67      -4.194  15.361 -30.826  1.00 25.53           C  
ATOM   1023  HE1 HIS A  67      -4.805  14.657 -31.371  1.00 25.53           H  
ATOM   1024  NE2 HIS A  67      -4.024  16.644 -31.174  1.00 25.53           N  
ATOM   1025  N   VAL A  68      -1.751  15.210 -24.675  1.00 30.81           N  
ATOM   1026  H   VAL A  68      -2.643  14.736 -24.637  1.00 30.81           H  
ATOM   1027  CA  VAL A  68      -0.736  14.894 -23.656  1.00 30.81           C  
ATOM   1028  HA  VAL A  68      -0.019  15.713 -23.604  1.00 30.81           H  
ATOM   1029  C   VAL A  68       0.029  13.654 -24.114  1.00 30.81           C  
ATOM   1030  CB  VAL A  68      -1.338  14.778 -22.240  1.00 30.81           C  
ATOM   1031  HB  VAL A  68      -1.994  13.909 -22.182  1.00 30.81           H  
ATOM   1032  O   VAL A  68      -0.402  12.523 -23.903  1.00 30.81           O  
ATOM   1033  CG1 VAL A  68      -0.232  14.647 -21.185  1.00 30.81           C  
ATOM   1034 HG11 VAL A  68      -0.663  14.556 -20.188  1.00 30.81           H  
ATOM   1035 HG12 VAL A  68       0.427  15.515 -21.206  1.00 30.81           H  
ATOM   1036 HG13 VAL A  68       0.365  13.753 -21.365  1.00 30.81           H  
ATOM   1037  CG2 VAL A  68      -2.153  16.034 -21.894  1.00 30.81           C  
ATOM   1038 HG21 VAL A  68      -3.063  16.069 -22.492  1.00 30.81           H  
ATOM   1039 HG22 VAL A  68      -2.410  16.027 -20.835  1.00 30.81           H  
ATOM   1040 HG23 VAL A  68      -1.558  16.924 -22.099  1.00 30.81           H  
ATOM   1041  N   GLY A  69       1.143  13.874 -24.820  1.00 24.95           N  
ATOM   1042  H   GLY A  69       1.393  14.837 -24.990  1.00 24.95           H  
ATOM   1043  CA  GLY A  69       2.169  12.856 -25.062  1.00 24.95           C  
ATOM   1044  HA2 GLY A  69       2.920  13.237 -25.755  1.00 24.95           H  
ATOM   1045  HA3 GLY A  69       1.714  11.959 -25.481  1.00 24.95           H  
ATOM   1046  C   GLY A  69       2.846  12.519 -23.735  1.00 24.95           C  
ATOM   1047  O   GLY A  69       3.235  13.411 -22.997  1.00 24.95           O  
ATOM   1048  N   GLY A  70       2.920  11.253 -23.343  1.00 26.99           N  
ATOM   1049  H   GLY A  70       2.842  11.220 -22.336  1.00 26.99           H  
ATOM   1050  CA  GLY A  70       4.016  10.401 -23.790  1.00 26.99           C  
ATOM   1051  HA2 GLY A  70       3.643   9.392 -23.965  1.00 26.99           H  
ATOM   1052  HA3 GLY A  70       4.461  10.783 -24.709  1.00 26.99           H  
ATOM   1053  C   GLY A  70       5.089  10.367 -22.700  1.00 26.99           C  
ATOM   1054  O   GLY A  70       5.296  11.340 -21.988  1.00 26.99           O  
ATOM   1055  N   ASN A  71       5.719   9.216 -22.536  1.00 31.93           N  
ATOM   1056  H   ASN A  71       5.501   8.471 -23.182  1.00 31.93           H  
ATOM   1057  CA  ASN A  71       6.662   8.888 -21.476  1.00 31.93           C  
ATOM   1058  HA  ASN A  71       6.173   9.032 -20.512  1.00 31.93           H  
ATOM   1059  C   ASN A  71       7.915   9.797 -21.537  1.00 31.93           C  
ATOM   1060  CB  ASN A  71       6.956   7.387 -21.706  1.00 31.93           C  
ATOM   1061  HB2 ASN A  71       7.783   7.263 -22.405  1.00 31.93           H  
ATOM   1062  HB3 ASN A  71       6.088   6.893 -22.145  1.00 31.93           H  
ATOM   1063  O   ASN A  71       8.894   9.457 -22.199  1.00 31.93           O  
ATOM   1064  CG  ASN A  71       7.235   6.607 -20.449  1.00 31.93           C  
ATOM   1065  ND2 ASN A  71       7.944   5.510 -20.565  1.00 31.93           N  
ATOM   1066 HD21 ASN A  71       8.312   5.226 -21.462  1.00 31.93           H  
ATOM   1067 HD22 ASN A  71       8.077   4.983 -19.714  1.00 31.93           H  
ATOM   1068  OD1 ASN A  71       6.772   6.925 -19.372  1.00 31.93           O  
ATOM   1069  N   HIS A  72       7.883  10.985 -20.925  1.00 33.54           N  
ATOM   1070  H   HIS A  72       7.027  11.286 -20.483  1.00 33.54           H  
ATOM   1071  CA  HIS A  72       9.012  11.913 -20.982  1.00 33.54           C  
ATOM   1072  HA  HIS A  72       9.529  11.770 -21.931  1.00 33.54           H  
ATOM   1073  C   HIS A  72      10.016  11.596 -19.876  1.00 33.54           C  
ATOM   1074  CB  HIS A  72       8.561  13.380 -20.989  1.00 33.54           C  
ATOM   1075  HB2 HIS A  72       9.425  14.013 -20.792  1.00 33.54           H  
ATOM   1076  HB3 HIS A  72       7.835  13.545 -20.192  1.00 33.54           H  
ATOM   1077  O   HIS A  72       9.784  11.838 -18.691  1.00 33.54           O  
ATOM   1078  CG  HIS A  72       7.967  13.796 -22.313  1.00 33.54           C  
ATOM   1079  CD2 HIS A  72       8.625  14.361 -23.375  1.00 33.54           C  
ATOM   1080  HD2 HIS A  72       9.675  14.609 -23.410  1.00 33.54           H  
ATOM   1081  ND1 HIS A  72       6.657  13.639 -22.697  1.00 33.54           N  
ATOM   1082  HD1 HIS A  72       5.927  13.181 -22.169  1.00 33.54           H  
ATOM   1083  CE1 HIS A  72       6.524  14.095 -23.949  1.00 33.54           C  
ATOM   1084  HE1 HIS A  72       5.601  14.099 -24.509  1.00 33.54           H  
ATOM   1085  NE2 HIS A  72       7.702  14.540 -24.412  1.00 33.54           N  
ATOM   1086  N   ASN A  73      11.171  11.085 -20.304  1.00 35.28           N  
ATOM   1087  H   ASN A  73      11.239  10.856 -21.285  1.00 35.28           H  
ATOM   1088  CA  ASN A  73      12.405  11.168 -19.535  1.00 35.28           C  
ATOM   1089  HA  ASN A  73      12.233  10.628 -18.604  1.00 35.28           H  
ATOM   1090  C   ASN A  73      12.685  12.646 -19.186  1.00 35.28           C  
ATOM   1091  CB  ASN A  73      13.549  10.521 -20.358  1.00 35.28           C  
ATOM   1092  HB2 ASN A  73      14.316  11.267 -20.564  1.00 35.28           H  
ATOM   1093  HB3 ASN A  73      13.175  10.160 -21.316  1.00 35.28           H  
ATOM   1094  O   ASN A  73      12.328  13.524 -19.977  1.00 35.28           O  
ATOM   1095  CG  ASN A  73      14.211   9.350 -19.652  1.00 35.28           C  
ATOM   1096  ND2 ASN A  73      15.168   8.712 -20.278  1.00 35.28           N  
ATOM   1097 HD21 ASN A  73      15.682   8.071 -19.689  1.00 35.28           H  
ATOM   1098 HD22 ASN A  73      15.488   8.992 -21.194  1.00 35.28           H  
ATOM   1099  OD1 ASN A  73      13.891   9.008 -18.529  1.00 35.28           O  
ATOM   1100  N   PRO A  74      13.298  12.952 -18.029  1.00 40.63           N  
ATOM   1101  CA  PRO A  74      13.468  14.322 -17.561  1.00 40.63           C  
ATOM   1102  HA  PRO A  74      12.513  14.846 -17.588  1.00 40.63           H  
ATOM   1103  C   PRO A  74      14.459  15.071 -18.458  1.00 40.63           C  
ATOM   1104  CB  PRO A  74      13.928  14.201 -16.102  1.00 40.63           C  
ATOM   1105  HB2 PRO A  74      14.583  15.018 -15.801  1.00 40.63           H  
ATOM   1106  HB3 PRO A  74      13.053  14.162 -15.453  1.00 40.63           H  
ATOM   1107  O   PRO A  74      15.665  15.058 -18.233  1.00 40.63           O  
ATOM   1108  CG  PRO A  74      14.643  12.851 -16.064  1.00 40.63           C  
ATOM   1109  HG2 PRO A  74      15.677  12.975 -16.387  1.00 40.63           H  
ATOM   1110  HG3 PRO A  74      14.606  12.400 -15.072  1.00 40.63           H  
ATOM   1111  CD  PRO A  74      13.888  12.011 -17.093  1.00 40.63           C  
ATOM   1112  HD2 PRO A  74      13.100  11.443 -16.599  1.00 40.63           H  
ATOM   1113  HD3 PRO A  74      14.581  11.336 -17.595  1.00 40.63           H  
ATOM   1114  N   THR A  75      13.947  15.727 -19.493  1.00 42.56           N  
ATOM   1115  H   THR A  75      12.996  15.521 -19.763  1.00 42.56           H  
ATOM   1116  CA  THR A  75      14.630  16.827 -20.170  1.00 42.56           C  
ATOM   1117  HA  THR A  75      15.643  16.919 -19.778  1.00 42.56           H  
ATOM   1118  C   THR A  75      13.880  18.102 -19.808  1.00 42.56           C  
ATOM   1119  CB  THR A  75      14.767  16.604 -21.682  1.00 42.56           C  
ATOM   1120  HB  THR A  75      15.238  17.483 -22.121  1.00 42.56           H  
ATOM   1121  O   THR A  75      12.737  18.308 -20.219  1.00 42.56           O  
ATOM   1122  CG2 THR A  75      15.629  15.377 -21.994  1.00 42.56           C  
ATOM   1123 HG21 THR A  75      15.142  14.475 -21.621  1.00 42.56           H  
ATOM   1124 HG22 THR A  75      15.755  15.293 -23.073  1.00 42.56           H  
ATOM   1125 HG23 THR A  75      16.607  15.481 -21.524  1.00 42.56           H  
ATOM   1126  OG1 THR A  75      13.512  16.412 -22.286  1.00 42.56           O  
ATOM   1127  HG1 THR A  75      12.917  17.067 -21.916  1.00 42.56           H  
ATOM   1128  N   ASP A  76      14.513  18.902 -18.954  1.00 46.22           N  
ATOM   1129  H   ASP A  76      15.425  18.605 -18.636  1.00 46.22           H  
ATOM   1130  CA  ASP A  76      13.993  20.096 -18.290  1.00 46.22           C  
ATOM   1131  HA  ASP A  76      13.068  19.838 -17.774  1.00 46.22           H  
ATOM   1132  C   ASP A  76      13.677  21.252 -19.257  1.00 46.22           C  
ATOM   1133  CB  ASP A  76      15.023  20.542 -17.234  1.00 46.22           C  
ATOM   1134  HB2 ASP A  76      14.714  21.506 -16.829  1.00 46.22           H  
ATOM   1135  HB3 ASP A  76      15.997  20.672 -17.707  1.00 46.22           H  
ATOM   1136  O   ASP A  76      14.442  22.206 -19.385  1.00 46.22           O  
ATOM   1137  CG  ASP A  76      15.140  19.574 -16.059  1.00 46.22           C  
ATOM   1138  OD1 ASP A  76      14.074  19.227 -15.488  1.00 46.22           O  
ATOM   1139  OD2 ASP A  76      16.286  19.190 -15.742  1.00 46.22           O  
ATOM   1140  N   SER A  77      12.515  21.218 -19.911  1.00 48.22           N  
ATOM   1141  H   SER A  77      11.968  20.369 -19.881  1.00 48.22           H  
ATOM   1142  CA  SER A  77      11.901  22.430 -20.467  1.00 48.22           C  
ATOM   1143  HA  SER A  77      12.664  23.204 -20.546  1.00 48.22           H  
ATOM   1144  C   SER A  77      10.820  22.974 -19.522  1.00 48.22           C  
ATOM   1145  CB  SER A  77      11.397  22.203 -21.897  1.00 48.22           C  
ATOM   1146  HB2 SER A  77      11.231  23.169 -22.373  1.00 48.22           H  
ATOM   1147  HB3 SER A  77      12.151  21.659 -22.466  1.00 48.22           H  
ATOM   1148  O   SER A  77      10.199  22.228 -18.756  1.00 48.22           O  
ATOM   1149  OG  SER A  77      10.181  21.484 -21.900  1.00 48.22           O  
ATOM   1150  HG  SER A  77       9.906  21.357 -22.811  1.00 48.22           H  
ATOM   1151  N   ALA A  78      10.563  24.287 -19.568  1.00 53.68           N  
ATOM   1152  H   ALA A  78      11.113  24.868 -20.184  1.00 53.68           H  
ATOM   1153  CA  ALA A  78       9.467  24.914 -18.819  1.00 53.68           C  
ATOM   1154  HA  ALA A  78       9.658  24.794 -17.752  1.00 53.68           H  
ATOM   1155  C   ALA A  78       8.105  24.254 -19.128  1.00 53.68           C  
ATOM   1156  CB  ALA A  78       9.454  26.411 -19.152  1.00 53.68           C  
ATOM   1157  HB1 ALA A  78       9.264  26.558 -20.215  1.00 53.68           H  
ATOM   1158  HB2 ALA A  78       8.667  26.905 -18.582  1.00 53.68           H  
ATOM   1159  HB3 ALA A  78      10.412  26.860 -18.890  1.00 53.68           H  
ATOM   1160  O   ALA A  78       7.260  24.114 -18.237  1.00 53.68           O  
ATOM   1161  N   ASP A  79       7.932  23.759 -20.356  1.00 55.41           N  
ATOM   1162  H   ASP A  79       8.639  23.935 -21.055  1.00 55.41           H  
ATOM   1163  CA  ASP A  79       6.752  23.005 -20.780  1.00 55.41           C  
ATOM   1164  HA  ASP A  79       5.862  23.586 -20.539  1.00 55.41           H  
ATOM   1165  C   ASP A  79       6.632  21.660 -20.052  1.00 55.41           C  
ATOM   1166  CB  ASP A  79       6.782  22.801 -22.300  1.00 55.41           C  
ATOM   1167  HB2 ASP A  79       5.920  22.201 -22.591  1.00 55.41           H  
ATOM   1168  HB3 ASP A  79       7.683  22.253 -22.576  1.00 55.41           H  
ATOM   1169  O   ASP A  79       5.537  21.290 -19.626  1.00 55.41           O  
ATOM   1170  CG  ASP A  79       6.725  24.128 -23.059  1.00 55.41           C  
ATOM   1171  OD1 ASP A  79       5.969  25.019 -22.605  1.00 55.41           O  
ATOM   1172  OD2 ASP A  79       7.474  24.244 -24.051  1.00 55.41           O  
ATOM   1173  N   ALA A  80       7.742  20.957 -19.805  1.00 57.67           N  
ATOM   1174  H   ALA A  80       8.623  21.298 -20.163  1.00 57.67           H  
ATOM   1175  CA  ALA A  80       7.742  19.713 -19.033  1.00 57.67           C  
ATOM   1176  HA  ALA A  80       6.996  19.042 -19.457  1.00 57.67           H  
ATOM   1177  C   ALA A  80       7.377  19.946 -17.554  1.00 57.67           C  
ATOM   1178  CB  ALA A  80       9.117  19.045 -19.169  1.00 57.67           C  
ATOM   1179  HB1 ALA A  80       9.354  18.900 -20.223  1.00 57.67           H  
ATOM   1180  HB2 ALA A  80       9.102  18.070 -18.681  1.00 57.67           H  
ATOM   1181  HB3 ALA A  80       9.893  19.660 -18.714  1.00 57.67           H  
ATOM   1182  O   ALA A  80       6.684  19.134 -16.937  1.00 57.67           O  
ATOM   1183  N   ALA A  81       7.811  21.064 -16.961  1.00 58.91           N  
ATOM   1184  H   ALA A  81       8.386  21.693 -17.503  1.00 58.91           H  
ATOM   1185  CA  ALA A  81       7.421  21.435 -15.598  1.00 58.91           C  
ATOM   1186  HA  ALA A  81       7.592  20.584 -14.939  1.00 58.91           H  
ATOM   1187  C   ALA A  81       5.926  21.786 -15.505  1.00 58.91           C  
ATOM   1188  CB  ALA A  81       8.310  22.588 -15.121  1.00 58.91           C  
ATOM   1189  HB1 ALA A  81       8.155  23.468 -15.746  1.00 58.91           H  
ATOM   1190  HB2 ALA A  81       9.359  22.296 -15.178  1.00 58.91           H  
ATOM   1191  HB3 ALA A  81       8.067  22.837 -14.088  1.00 58.91           H  
ATOM   1192  O   ALA A  81       5.234  21.326 -14.592  1.00 58.91           O  
ATOM   1193  N   ARG A  82       5.406  22.555 -16.473  1.00 58.51           N  
ATOM   1194  H   ARG A  82       6.029  22.917 -17.180  1.00 58.51           H  
ATOM   1195  CA  ARG A  82       3.972  22.865 -16.569  1.00 58.51           C  
ATOM   1196  HA  ARG A  82       3.649  23.317 -15.631  1.00 58.51           H  
ATOM   1197  C   ARG A  82       3.140  21.596 -16.749  1.00 58.51           C  
ATOM   1198  CB  ARG A  82       3.745  23.866 -17.712  1.00 58.51           C  
ATOM   1199  HB2 ARG A  82       4.053  23.415 -18.656  1.00 58.51           H  
ATOM   1200  HB3 ARG A  82       4.361  24.748 -17.539  1.00 58.51           H  
ATOM   1201  O   ARG A  82       2.153  21.426 -16.037  1.00 58.51           O  
ATOM   1202  CG  ARG A  82       2.273  24.293 -17.809  1.00 58.51           C  
ATOM   1203  HG2 ARG A  82       1.962  24.748 -16.870  1.00 58.51           H  
ATOM   1204  HG3 ARG A  82       1.650  23.421 -18.007  1.00 58.51           H  
ATOM   1205  CD  ARG A  82       2.082  25.294 -18.949  1.00 58.51           C  
ATOM   1206  HD2 ARG A  82       2.460  24.851 -19.871  1.00 58.51           H  
ATOM   1207  HD3 ARG A  82       2.658  26.193 -18.732  1.00 58.51           H  
ATOM   1208  NE  ARG A  82       0.658  25.638 -19.123  1.00 58.51           N  
ATOM   1209  HE  ARG A  82      -0.010  25.127 -18.563  1.00 58.51           H  
ATOM   1210  NH1 ARG A  82       0.947  27.146 -20.829  1.00 58.51           N  
ATOM   1211 HH11 ARG A  82       1.936  26.940 -20.836  1.00 58.51           H  
ATOM   1212 HH12 ARG A  82       0.563  27.744 -21.547  1.00 58.51           H  
ATOM   1213  NH2 ARG A  82      -1.114  26.678 -20.106  1.00 58.51           N  
ATOM   1214 HH21 ARG A  82      -1.754  26.127 -19.552  1.00 58.51           H  
ATOM   1215 HH22 ARG A  82      -1.477  27.283 -20.829  1.00 58.51           H  
ATOM   1216  CZ  ARG A  82       0.172  26.485 -20.013  1.00 58.51           C  
ATOM   1217  N   THR A  83       3.566  20.705 -17.642  1.00 66.98           N  
ATOM   1218  H   THR A  83       4.357  20.952 -18.218  1.00 66.98           H  
ATOM   1219  CA  THR A  83       2.900  19.420 -17.906  1.00 66.98           C  
ATOM   1220  HA  THR A  83       1.874  19.614 -18.218  1.00 66.98           H  
ATOM   1221  C   THR A  83       2.834  18.576 -16.636  1.00 66.98           C  
ATOM   1222  CB  THR A  83       3.590  18.667 -19.053  1.00 66.98           C  
ATOM   1223  HB  THR A  83       4.619  18.433 -18.781  1.00 66.98           H  
ATOM   1224  O   THR A  83       1.738  18.223 -16.210  1.00 66.98           O  
ATOM   1225  CG2 THR A  83       2.860  17.380 -19.427  1.00 66.98           C  
ATOM   1226 HG21 THR A  83       2.914  16.659 -18.611  1.00 66.98           H  
ATOM   1227 HG22 THR A  83       3.333  16.935 -20.302  1.00 66.98           H  
ATOM   1228 HG23 THR A  83       1.815  17.587 -19.656  1.00 66.98           H  
ATOM   1229  OG1 THR A  83       3.585  19.493 -20.195  1.00 66.98           O  
ATOM   1230  HG1 THR A  83       4.322  20.105 -20.136  1.00 66.98           H  
ATOM   1231  N   ARG A  84       3.957  18.399 -15.923  1.00 71.85           N  
ATOM   1232  H   ARG A  84       4.833  18.698 -16.328  1.00 71.85           H  
ATOM   1233  CA  ARG A  84       3.985  17.686 -14.630  1.00 71.85           C  
ATOM   1234  HA  ARG A  84       3.659  16.658 -14.790  1.00 71.85           H  
ATOM   1235  C   ARG A  84       3.032  18.271 -13.592  1.00 71.85           C  
ATOM   1236  CB  ARG A  84       5.405  17.693 -14.046  1.00 71.85           C  
ATOM   1237  HB2 ARG A  84       5.342  17.542 -12.969  1.00 71.85           H  
ATOM   1238  HB3 ARG A  84       5.875  18.660 -14.224  1.00 71.85           H  
ATOM   1239  O   ARG A  84       2.425  17.525 -12.828  1.00 71.85           O  
ATOM   1240  CG  ARG A  84       6.269  16.566 -14.618  1.00 71.85           C  
ATOM   1241  HG2 ARG A  84       6.381  16.684 -15.696  1.00 71.85           H  
ATOM   1242  HG3 ARG A  84       5.777  15.612 -14.428  1.00 71.85           H  
ATOM   1243  CD  ARG A  84       7.650  16.545 -13.947  1.00 71.85           C  
ATOM   1244  HD2 ARG A  84       7.518  16.550 -12.865  1.00 71.85           H  
ATOM   1245  HD3 ARG A  84       8.145  15.617 -14.232  1.00 71.85           H  
ATOM   1246  NE  ARG A  84       8.492  17.684 -14.371  1.00 71.85           N  
ATOM   1247  HE  ARG A  84       8.165  18.193 -15.180  1.00 71.85           H  
ATOM   1248  NH1 ARG A  84      10.223  17.368 -12.889  1.00 71.85           N  
ATOM   1249 HH11 ARG A  84       9.699  16.627 -12.445  1.00 71.85           H  
ATOM   1250 HH12 ARG A  84      11.167  17.594 -12.608  1.00 71.85           H  
ATOM   1251  NH2 ARG A  84      10.430  18.898 -14.490  1.00 71.85           N  
ATOM   1252 HH21 ARG A  84      11.408  19.002 -14.262  1.00 71.85           H  
ATOM   1253 HH22 ARG A  84      10.116  19.341 -15.342  1.00 71.85           H  
ATOM   1254  CZ  ARG A  84       9.701  17.983 -13.913  1.00 71.85           C  
ATOM   1255  N   ARG A  85       2.889  19.600 -13.529  1.00 75.21           N  
ATOM   1256  H   ARG A  85       3.438  20.164 -14.162  1.00 75.21           H  
ATOM   1257  CA  ARG A  85       1.958  20.240 -12.584  1.00 75.21           C  
ATOM   1258  HA  ARG A  85       2.160  19.844 -11.589  1.00 75.21           H  
ATOM   1259  C   ARG A  85       0.507  19.890 -12.902  1.00 75.21           C  
ATOM   1260  CB  ARG A  85       2.170  21.758 -12.577  1.00 75.21           C  
ATOM   1261  HB2 ARG A  85       1.832  22.180 -13.524  1.00 75.21           H  
ATOM   1262  HB3 ARG A  85       3.234  21.965 -12.465  1.00 75.21           H  
ATOM   1263  O   ARG A  85      -0.247  19.595 -11.978  1.00 75.21           O  
ATOM   1264  CG  ARG A  85       1.410  22.422 -11.418  1.00 75.21           C  
ATOM   1265  HG2 ARG A  85       0.345  22.201 -11.477  1.00 75.21           H  
ATOM   1266  HG3 ARG A  85       1.800  22.024 -10.481  1.00 75.21           H  
ATOM   1267  CD  ARG A  85       1.599  23.942 -11.464  1.00 75.21           C  
ATOM   1268  HD2 ARG A  85       0.724  24.394 -11.932  1.00 75.21           H  
ATOM   1269  HD3 ARG A  85       2.468  24.164 -12.083  1.00 75.21           H  
ATOM   1270  NE  ARG A  85       1.802  24.508 -10.116  1.00 75.21           N  
ATOM   1271  HE  ARG A  85       1.367  24.022  -9.345  1.00 75.21           H  
ATOM   1272  NH1 ARG A  85       3.111  26.296 -10.731  1.00 75.21           N  
ATOM   1273 HH11 ARG A  85       3.669  27.098 -10.474  1.00 75.21           H  
ATOM   1274 HH12 ARG A  85       2.976  26.060 -11.704  1.00 75.21           H  
ATOM   1275  NH2 ARG A  85       2.721  25.911  -8.571  1.00 75.21           N  
ATOM   1276 HH21 ARG A  85       3.285  26.717  -8.344  1.00 75.21           H  
ATOM   1277 HH22 ARG A  85       2.298  25.383  -7.821  1.00 75.21           H  
ATOM   1278  CZ  ARG A  85       2.540  25.564  -9.815  1.00 75.21           C  
ATOM   1279  N   VAL A  86       0.135  19.929 -14.182  1.00 79.02           N  
ATOM   1280  H   VAL A  86       0.837  20.146 -14.875  1.00 79.02           H  
ATOM   1281  CA  VAL A  86      -1.212  19.572 -14.649  1.00 79.02           C  
ATOM   1282  HA  VAL A  86      -1.950  20.121 -14.064  1.00 79.02           H  
ATOM   1283  C   VAL A  86      -1.480  18.085 -14.417  1.00 79.02           C  
ATOM   1284  CB  VAL A  86      -1.397  19.952 -16.132  1.00 79.02           C  
ATOM   1285  HB  VAL A  86      -0.599  19.504 -16.724  1.00 79.02           H  
ATOM   1286  O   VAL A  86      -2.528  17.738 -13.885  1.00 79.02           O  
ATOM   1287  CG1 VAL A  86      -2.742  19.471 -16.694  1.00 79.02           C  
ATOM   1288 HG11 VAL A  86      -2.865  19.829 -17.716  1.00 79.02           H  
ATOM   1289 HG12 VAL A  86      -3.559  19.843 -16.077  1.00 79.02           H  
ATOM   1290 HG13 VAL A  86      -2.770  18.382 -16.714  1.00 79.02           H  
ATOM   1291  CG2 VAL A  86      -1.340  21.477 -16.311  1.00 79.02           C  
ATOM   1292 HG21 VAL A  86      -1.445  21.724 -17.367  1.00 79.02           H  
ATOM   1293 HG22 VAL A  86      -2.146  21.945 -15.746  1.00 79.02           H  
ATOM   1294 HG23 VAL A  86      -0.384  21.865 -15.958  1.00 79.02           H  
ATOM   1295  N   GLU A  87      -0.527  17.208 -14.729  1.00 81.60           N  
ATOM   1296  H   GLU A  87       0.303  17.530 -15.206  1.00 81.60           H  
ATOM   1297  CA  GLU A  87      -0.647  15.766 -14.475  1.00 81.60           C  
ATOM   1298  HA  GLU A  87      -1.550  15.382 -14.950  1.00 81.60           H  
ATOM   1299  C   GLU A  87      -0.759  15.451 -12.980  1.00 81.60           C  
ATOM   1300  CB  GLU A  87       0.558  15.032 -15.065  1.00 81.60           C  
ATOM   1301  HB2 GLU A  87       1.471  15.487 -14.680  1.00 81.60           H  
ATOM   1302  HB3 GLU A  87       0.525  13.990 -14.748  1.00 81.60           H  
ATOM   1303  O   GLU A  87      -1.610  14.668 -12.578  1.00 81.60           O  
ATOM   1304  CG  GLU A  87       0.554  15.072 -16.598  1.00 81.60           C  
ATOM   1305  HG2 GLU A  87       0.576  16.104 -16.949  1.00 81.60           H  
ATOM   1306  HG3 GLU A  87      -0.378  14.632 -16.953  1.00 81.60           H  
ATOM   1307  CD  GLU A  87       1.749  14.316 -17.188  1.00 81.60           C  
ATOM   1308  OE1 GLU A  87       1.557  13.722 -18.271  1.00 81.60           O  
ATOM   1309  OE2 GLU A  87       2.834  14.351 -16.563  1.00 81.60           O  
ATOM   1310  N   SER A  88       0.023  16.128 -12.137  1.00 83.07           N  
ATOM   1311  H   SER A  88       0.752  16.705 -12.532  1.00 83.07           H  
ATOM   1312  CA  SER A  88      -0.068  16.007 -10.679  1.00 83.07           C  
ATOM   1313  HA  SER A  88       0.055  14.957 -10.412  1.00 83.07           H  
ATOM   1314  C   SER A  88      -1.426  16.470 -10.131  1.00 83.07           C  
ATOM   1315  CB  SER A  88       1.073  16.812 -10.050  1.00 83.07           C  
ATOM   1316  HB2 SER A  88       2.023  16.374 -10.356  1.00 83.07           H  
ATOM   1317  HB3 SER A  88       1.032  17.839 -10.413  1.00 83.07           H  
ATOM   1318  O   SER A  88      -1.929  15.890  -9.169  1.00 83.07           O  
ATOM   1319  OG  SER A  88       1.001  16.827  -8.637  1.00 83.07           O  
ATOM   1320  HG  SER A  88       0.861  15.921  -8.351  1.00 83.07           H  
ATOM   1321  N   GLN A  89      -2.037  17.499 -10.728  1.00 87.10           N  
ATOM   1322  H   GLN A  89      -1.588  17.930 -11.523  1.00 87.10           H  
ATOM   1323  CA  GLN A  89      -3.395  17.929 -10.378  1.00 87.10           C  
ATOM   1324  HA  GLN A  89      -3.481  18.008  -9.294  1.00 87.10           H  
ATOM   1325  C   GLN A  89      -4.442  16.907 -10.820  1.00 87.10           C  
ATOM   1326  CB  GLN A  89      -3.700  19.297 -11.002  1.00 87.10           C  
ATOM   1327  HB2 GLN A  89      -4.776  19.471 -10.975  1.00 87.10           H  
ATOM   1328  HB3 GLN A  89      -3.383  19.297 -12.045  1.00 87.10           H  
ATOM   1329  O   GLN A  89      -5.312  16.570 -10.025  1.00 87.10           O  
ATOM   1330  CG  GLN A  89      -3.014  20.440 -10.246  1.00 87.10           C  
ATOM   1331  HG2 GLN A  89      -3.464  20.516  -9.256  1.00 87.10           H  
ATOM   1332  HG3 GLN A  89      -1.952  20.223 -10.125  1.00 87.10           H  
ATOM   1333  CD  GLN A  89      -3.151  21.785 -10.954  1.00 87.10           C  
ATOM   1334  NE2 GLN A  89      -2.932  22.884 -10.265  1.00 87.10           N  
ATOM   1335 HE21 GLN A  89      -3.179  23.721 -10.773  1.00 87.10           H  
ATOM   1336 HE22 GLN A  89      -2.926  22.862  -9.255  1.00 87.10           H  
ATOM   1337  OE1 GLN A  89      -3.429  21.905 -12.132  1.00 87.10           O  
ATOM   1338  N   ARG A  90      -4.324  16.378 -12.043  1.00 88.34           N  
ATOM   1339  H   ARG A  90      -3.585  16.718 -12.642  1.00 88.34           H  
ATOM   1340  CA  ARG A  90      -5.203  15.318 -12.556  1.00 88.34           C  
ATOM   1341  HA  ARG A  90      -6.242  15.643 -12.513  1.00 88.34           H  
ATOM   1342  C   ARG A  90      -5.125  14.056 -11.708  1.00 88.34           C  
ATOM   1343  CB  ARG A  90      -4.838  14.987 -14.004  1.00 88.34           C  
ATOM   1344  HB2 ARG A  90      -3.760  14.846 -14.091  1.00 88.34           H  
ATOM   1345  HB3 ARG A  90      -5.322  14.050 -14.278  1.00 88.34           H  
ATOM   1346  O   ARG A  90      -6.159  13.495 -11.379  1.00 88.34           O  
ATOM   1347  CG  ARG A  90      -5.305  16.071 -14.976  1.00 88.34           C  
ATOM   1348  HG2 ARG A  90      -6.388  16.172 -14.915  1.00 88.34           H  
ATOM   1349  HG3 ARG A  90      -4.843  17.027 -14.726  1.00 88.34           H  
ATOM   1350  CD  ARG A  90      -4.907  15.657 -16.392  1.00 88.34           C  
ATOM   1351  HD2 ARG A  90      -3.834  15.462 -16.412  1.00 88.34           H  
ATOM   1352  HD3 ARG A  90      -5.432  14.735 -16.643  1.00 88.34           H  
ATOM   1353  NE  ARG A  90      -5.231  16.707 -17.375  1.00 88.34           N  
ATOM   1354  HE  ARG A  90      -5.668  17.543 -17.015  1.00 88.34           H  
ATOM   1355  NH1 ARG A  90      -4.482  15.560 -19.208  1.00 88.34           N  
ATOM   1356 HH11 ARG A  90      -4.295  14.763 -18.617  1.00 88.34           H  
ATOM   1357 HH12 ARG A  90      -4.325  15.495 -20.204  1.00 88.34           H  
ATOM   1358  NH2 ARG A  90      -5.281  17.632 -19.463  1.00 88.34           N  
ATOM   1359 HH21 ARG A  90      -5.085  17.571 -20.451  1.00 88.34           H  
ATOM   1360 HH22 ARG A  90      -5.658  18.493 -19.092  1.00 88.34           H  
ATOM   1361  CZ  ARG A  90      -4.999  16.631 -18.673  1.00 88.34           C  
ATOM   1362  N   PHE A  91      -3.922  13.667 -11.287  1.00 90.69           N  
ATOM   1363  H   PHE A  91      -3.108  14.132 -11.663  1.00 90.69           H  
ATOM   1364  CA  PHE A  91      -3.723  12.575 -10.338  1.00 90.69           C  
ATOM   1365  HA  PHE A  91      -4.110  11.653 -10.771  1.00 90.69           H  
ATOM   1366  C   PHE A  91      -4.493  12.819  -9.034  1.00 90.69           C  
ATOM   1367  CB  PHE A  91      -2.223  12.398 -10.071  1.00 90.69           C  
ATOM   1368  HB2 PHE A  91      -1.785  13.357  -9.794  1.00 90.69           H  
ATOM   1369  HB3 PHE A  91      -1.736  12.060 -10.986  1.00 90.69           H  
ATOM   1370  O   PHE A  91      -5.260  11.964  -8.614  1.00 90.69           O  
ATOM   1371  CG  PHE A  91      -1.949  11.393  -8.973  1.00 90.69           C  
ATOM   1372  CD1 PHE A  91      -1.449  11.806  -7.721  1.00 90.69           C  
ATOM   1373  HD1 PHE A  91      -1.222  12.847  -7.548  1.00 90.69           H  
ATOM   1374  CD2 PHE A  91      -2.284  10.046  -9.183  1.00 90.69           C  
ATOM   1375  HD2 PHE A  91      -2.705   9.723 -10.124  1.00 90.69           H  
ATOM   1376  CE1 PHE A  91      -1.274  10.866  -6.687  1.00 90.69           C  
ATOM   1377  HE1 PHE A  91      -0.910  11.175  -5.718  1.00 90.69           H  
ATOM   1378  CE2 PHE A  91      -2.112   9.115  -8.152  1.00 90.69           C  
ATOM   1379  HE2 PHE A  91      -2.413   8.091  -8.313  1.00 90.69           H  
ATOM   1380  CZ  PHE A  91      -1.599   9.516  -6.907  1.00 90.69           C  
ATOM   1381  HZ  PHE A  91      -1.487   8.784  -6.121  1.00 90.69           H  
ATOM   1382  N   GLY A  92      -4.363  14.008  -8.431  1.00 93.84           N  
ATOM   1383  H   GLY A  92      -3.730  14.687  -8.830  1.00 93.84           H  
ATOM   1384  CA  GLY A  92      -5.129  14.360  -7.230  1.00 93.84           C  
ATOM   1385  HA2 GLY A  92      -4.885  13.665  -6.427  1.00 93.84           H  
ATOM   1386  HA3 GLY A  92      -4.859  15.368  -6.914  1.00 93.84           H  
ATOM   1387  C   GLY A  92      -6.648  14.324  -7.447  1.00 93.84           C  
ATOM   1388  O   GLY A  92      -7.369  13.759  -6.635  1.00 93.84           O  
ATOM   1389  N   GLN A  93      -7.140  14.869  -8.563  1.00 94.39           N  
ATOM   1390  H   GLN A  93      -6.496  15.302  -9.209  1.00 94.39           H  
ATOM   1391  CA  GLN A  93      -8.569  14.855  -8.911  1.00 94.39           C  
ATOM   1392  HA  GLN A  93      -9.147  15.305  -8.104  1.00 94.39           H  
ATOM   1393  C   GLN A  93      -9.104  13.436  -9.118  1.00 94.39           C  
ATOM   1394  CB  GLN A  93      -8.785  15.655 -10.202  1.00 94.39           C  
ATOM   1395  HB2 GLN A  93      -9.794  15.472 -10.572  1.00 94.39           H  
ATOM   1396  HB3 GLN A  93      -8.080  15.305 -10.955  1.00 94.39           H  
ATOM   1397  O   GLN A  93     -10.192  13.111  -8.654  1.00 94.39           O  
ATOM   1398  CG  GLN A  93      -8.622  17.164  -9.995  1.00 94.39           C  
ATOM   1399  HG2 GLN A  93      -9.446  17.520  -9.376  1.00 94.39           H  
ATOM   1400  HG3 GLN A  93      -7.691  17.381  -9.472  1.00 94.39           H  
ATOM   1401  CD  GLN A  93      -8.613  17.933 -11.312  1.00 94.39           C  
ATOM   1402  NE2 GLN A  93      -8.962  19.198 -11.290  1.00 94.39           N  
ATOM   1403 HE21 GLN A  93      -9.173  19.567 -12.206  1.00 94.39           H  
ATOM   1404 HE22 GLN A  93      -9.417  19.554 -10.461  1.00 94.39           H  
ATOM   1405  OE1 GLN A  93      -8.267  17.447 -12.379  1.00 94.39           O  
ATOM   1406  N   TRP A  94      -8.336  12.588  -9.797  1.00 94.60           N  
ATOM   1407  H   TRP A  94      -7.463  12.921 -10.182  1.00 94.60           H  
ATOM   1408  CA  TRP A  94      -8.662  11.179  -9.973  1.00 94.60           C  
ATOM   1409  HA  TRP A  94      -9.663  11.086 -10.393  1.00 94.60           H  
ATOM   1410  C   TRP A  94      -8.672  10.439  -8.631  1.00 94.60           C  
ATOM   1411  CB  TRP A  94      -7.666  10.573 -10.961  1.00 94.60           C  
ATOM   1412  HB2 TRP A  94      -6.650  10.763 -10.615  1.00 94.60           H  
ATOM   1413  HB3 TRP A  94      -7.789  11.062 -11.928  1.00 94.60           H  
ATOM   1414  O   TRP A  94      -9.608   9.688  -8.362  1.00 94.60           O  
ATOM   1415  CG  TRP A  94      -7.827   9.105 -11.145  1.00 94.60           C  
ATOM   1416  CD1 TRP A  94      -8.782   8.505 -11.892  1.00 94.60           C  
ATOM   1417  HD1 TRP A  94      -9.540   9.019 -12.464  1.00 94.60           H  
ATOM   1418  CD2 TRP A  94      -7.071   8.032 -10.509  1.00 94.60           C  
ATOM   1419  CE2 TRP A  94      -7.631   6.791 -10.934  1.00 94.60           C  
ATOM   1420  CE3 TRP A  94      -5.980   7.983  -9.610  1.00 94.60           C  
ATOM   1421  HE3 TRP A  94      -5.535   8.904  -9.263  1.00 94.60           H  
ATOM   1422  NE1 TRP A  94      -8.659   7.136 -11.781  1.00 94.60           N  
ATOM   1423  HE1 TRP A  94      -9.277   6.481 -12.238  1.00 94.60           H  
ATOM   1424  CH2 TRP A  94      -6.079   5.546  -9.574  1.00 94.60           C  
ATOM   1425  HH2 TRP A  94      -5.742   4.598  -9.184  1.00 94.60           H  
ATOM   1426  CZ2 TRP A  94      -7.147   5.561 -10.482  1.00 94.60           C  
ATOM   1427  HZ2 TRP A  94      -7.609   4.641 -10.807  1.00 94.60           H  
ATOM   1428  CZ3 TRP A  94      -5.484   6.748  -9.148  1.00 94.60           C  
ATOM   1429  HZ3 TRP A  94      -4.660   6.719  -8.451  1.00 94.60           H  
ATOM   1430  N   CYS A  95      -7.709  10.729  -7.748  1.00 97.13           N  
ATOM   1431  H   CYS A  95      -6.931  11.304  -8.037  1.00 97.13           H  
ATOM   1432  CA  CYS A  95      -7.710  10.202  -6.386  1.00 97.13           C  
ATOM   1433  HA  CYS A  95      -7.760   9.116  -6.460  1.00 97.13           H  
ATOM   1434  C   CYS A  95      -8.958  10.589  -5.595  1.00 97.13           C  
ATOM   1435  CB  CYS A  95      -6.415  10.561  -5.649  1.00 97.13           C  
ATOM   1436  HB2 CYS A  95      -6.535  10.320  -4.592  1.00 97.13           H  
ATOM   1437  HB3 CYS A  95      -6.209  11.626  -5.754  1.00 97.13           H  
ATOM   1438  O   CYS A  95      -9.532   9.745  -4.915  1.00 97.13           O  
ATOM   1439  SG  CYS A  95      -5.044   9.578  -6.320  1.00 97.13           S  
ATOM   1440  HG  CYS A  95      -4.063  10.111  -5.587  1.00 97.13           H  
ATOM   1441  N   ALA A  96      -9.423  11.830  -5.735  1.00 97.44           N  
ATOM   1442  H   ALA A  96      -8.889  12.493  -6.278  1.00 97.44           H  
ATOM   1443  CA  ALA A  96     -10.617  12.297  -5.039  1.00 97.44           C  
ATOM   1444  HA  ALA A  96     -10.506  12.092  -3.974  1.00 97.44           H  
ATOM   1445  C   ALA A  96     -11.878  11.561  -5.520  1.00 97.44           C  
ATOM   1446  CB  ALA A  96     -10.729  13.814  -5.223  1.00 97.44           C  
ATOM   1447  HB1 ALA A  96     -11.581  14.181  -4.650  1.00 97.44           H  
ATOM   1448  HB2 ALA A  96     -10.873  14.061  -6.275  1.00 97.44           H  
ATOM   1449  HB3 ALA A  96      -9.828  14.302  -4.851  1.00 97.44           H  
ATOM   1450  O   ALA A  96     -12.766  11.287  -4.719  1.00 97.44           O  
ATOM   1451  N   GLN A  97     -11.950  11.193  -6.806  1.00 97.31           N  
ATOM   1452  H   GLN A  97     -11.175  11.421  -7.412  1.00 97.31           H  
ATOM   1453  CA  GLN A  97     -13.097  10.470  -7.366  1.00 97.31           C  
ATOM   1454  HA  GLN A  97     -14.010  11.008  -7.111  1.00 97.31           H  
ATOM   1455  C   GLN A  97     -13.238   9.070  -6.770  1.00 97.31           C  
ATOM   1456  CB  GLN A  97     -12.994  10.379  -8.896  1.00 97.31           C  
ATOM   1457  HB2 GLN A  97     -12.016   9.990  -9.179  1.00 97.31           H  
ATOM   1458  HB3 GLN A  97     -13.755   9.691  -9.263  1.00 97.31           H  
ATOM   1459  O   GLN A  97     -14.306   8.728  -6.265  1.00 97.31           O  
ATOM   1460  CG  GLN A  97     -13.222  11.737  -9.563  1.00 97.31           C  
ATOM   1461  HG2 GLN A  97     -12.594  12.490  -9.086  1.00 97.31           H  
ATOM   1462  HG3 GLN A  97     -14.261  12.036  -9.422  1.00 97.31           H  
ATOM   1463  CD  GLN A  97     -12.919  11.733 -11.057  1.00 97.31           C  
ATOM   1464  NE2 GLN A  97     -12.670  12.889 -11.629  1.00 97.31           N  
ATOM   1465 HE21 GLN A  97     -12.650  13.728 -11.067  1.00 97.31           H  
ATOM   1466 HE22 GLN A  97     -12.384  12.854 -12.597  1.00 97.31           H  
ATOM   1467  OE1 GLN A  97     -12.901  10.733 -11.756  1.00 97.31           O  
ATOM   1468  N   TRP A  98     -12.174   8.260  -6.792  1.00 97.88           N  
ATOM   1469  H   TRP A  98     -11.297   8.581  -7.176  1.00 97.88           H  
ATOM   1470  CA  TRP A  98     -12.279   6.907  -6.241  1.00 97.88           C  
ATOM   1471  HA  TRP A  98     -13.223   6.475  -6.573  1.00 97.88           H  
ATOM   1472  C   TRP A  98     -12.354   6.934  -4.715  1.00 97.88           C  
ATOM   1473  CB  TRP A  98     -11.167   5.999  -6.771  1.00 97.88           C  
ATOM   1474  HB2 TRP A  98     -11.201   6.003  -7.861  1.00 97.88           H  
ATOM   1475  HB3 TRP A  98     -11.386   4.981  -6.451  1.00 97.88           H  
ATOM   1476  O   TRP A  98     -13.039   6.097  -4.133  1.00 97.88           O  
ATOM   1477  CG  TRP A  98      -9.774   6.319  -6.333  1.00 97.88           C  
ATOM   1478  CD1 TRP A  98      -8.798   6.813  -7.125  1.00 97.88           C  
ATOM   1479  HD1 TRP A  98      -8.911   7.058  -8.171  1.00 97.88           H  
ATOM   1480  CD2 TRP A  98      -9.160   6.111  -5.023  1.00 97.88           C  
ATOM   1481  CE2 TRP A  98      -7.811   6.563  -5.087  1.00 97.88           C  
ATOM   1482  CE3 TRP A  98      -9.592   5.569  -3.792  1.00 97.88           C  
ATOM   1483  HE3 TRP A  98     -10.589   5.160  -3.718  1.00 97.88           H  
ATOM   1484  NE1 TRP A  98      -7.617   6.865  -6.415  1.00 97.88           N  
ATOM   1485  HE1 TRP A  98      -6.739   7.143  -6.829  1.00 97.88           H  
ATOM   1486  CH2 TRP A  98      -7.441   6.074  -2.750  1.00 97.88           C  
ATOM   1487  HH2 TRP A  98      -6.798   6.046  -1.882  1.00 97.88           H  
ATOM   1488  CZ2 TRP A  98      -6.962   6.562  -3.976  1.00 97.88           C  
ATOM   1489  HZ2 TRP A  98      -5.939   6.891  -4.086  1.00 97.88           H  
ATOM   1490  CZ3 TRP A  98      -8.746   5.559  -2.668  1.00 97.88           C  
ATOM   1491  HZ3 TRP A  98      -9.091   5.141  -1.734  1.00 97.88           H  
ATOM   1492  N   ALA A  99     -11.725   7.914  -4.055  1.00 98.59           N  
ATOM   1493  H   ALA A  99     -11.116   8.544  -4.557  1.00 98.59           H  
ATOM   1494  CA  ALA A  99     -11.871   8.091  -2.617  1.00 98.59           C  
ATOM   1495  HA  ALA A  99     -11.621   7.148  -2.131  1.00 98.59           H  
ATOM   1496  C   ALA A  99     -13.325   8.426  -2.248  1.00 98.59           C  
ATOM   1497  CB  ALA A  99     -10.877   9.146  -2.120  1.00 98.59           C  
ATOM   1498  HB1 ALA A  99     -11.068  10.102  -2.607  1.00 98.59           H  
ATOM   1499  HB2 ALA A  99      -9.860   8.826  -2.344  1.00 98.59           H  
ATOM   1500  HB3 ALA A  99     -10.980   9.265  -1.041  1.00 98.59           H  
ATOM   1501  O   ALA A  99     -13.857   7.822  -1.322  1.00 98.59           O  
ATOM   1502  N   ALA A 100     -14.008   9.301  -2.993  1.00 98.55           N  
ATOM   1503  H   ALA A 100     -13.534   9.794  -3.736  1.00 98.55           H  
ATOM   1504  CA  ALA A 100     -15.416   9.623  -2.746  1.00 98.55           C  
ATOM   1505  HA  ALA A 100     -15.516   9.994  -1.726  1.00 98.55           H  
ATOM   1506  C   ALA A 100     -16.329   8.390  -2.874  1.00 98.55           C  
ATOM   1507  CB  ALA A 100     -15.839  10.741  -3.704  1.00 98.55           C  
ATOM   1508  HB1 ALA A 100     -15.218  11.622  -3.540  1.00 98.55           H  
ATOM   1509  HB2 ALA A 100     -15.735  10.412  -4.738  1.00 98.55           H  
ATOM   1510  HB3 ALA A 100     -16.880  11.004  -3.517  1.00 98.55           H  
ATOM   1511  O   ALA A 100     -17.195   8.168  -2.025  1.00 98.55           O  
ATOM   1512  N   GLU A 101     -16.094   7.536  -3.872  1.00 98.53           N  
ATOM   1513  H   GLU A 101     -15.414   7.781  -4.577  1.00 98.53           H  
ATOM   1514  CA  GLU A 101     -16.820   6.268  -3.991  1.00 98.53           C  
ATOM   1515  HA  GLU A 101     -17.891   6.462  -3.930  1.00 98.53           H  
ATOM   1516  C   GLU A 101     -16.495   5.304  -2.841  1.00 98.53           C  
ATOM   1517  CB  GLU A 101     -16.517   5.609  -5.340  1.00 98.53           C  
ATOM   1518  HB2 GLU A 101     -16.904   4.591  -5.292  1.00 98.53           H  
ATOM   1519  HB3 GLU A 101     -15.439   5.561  -5.493  1.00 98.53           H  
ATOM   1520  O   GLU A 101     -17.398   4.718  -2.244  1.00 98.53           O  
ATOM   1521  CG  GLU A 101     -17.169   6.311  -6.539  1.00 98.53           C  
ATOM   1522  HG2 GLU A 101     -16.741   7.309  -6.641  1.00 98.53           H  
ATOM   1523  HG3 GLU A 101     -16.925   5.751  -7.442  1.00 98.53           H  
ATOM   1524  CD  GLU A 101     -18.696   6.404  -6.396  1.00 98.53           C  
ATOM   1525  OE1 GLU A 101     -19.250   7.489  -6.671  1.00 98.53           O  
ATOM   1526  OE2 GLU A 101     -19.320   5.408  -5.955  1.00 98.53           O  
ATOM   1527  N   CYS A 102     -15.227   5.195  -2.441  1.00 98.74           N  
ATOM   1528  H   CYS A 102     -14.505   5.652  -2.978  1.00 98.74           H  
ATOM   1529  CA  CYS A 102     -14.848   4.437  -1.250  1.00 98.74           C  
ATOM   1530  HA  CYS A 102     -15.171   3.403  -1.370  1.00 98.74           H  
ATOM   1531  C   CYS A 102     -15.527   4.978   0.021  1.00 98.74           C  
ATOM   1532  CB  CYS A 102     -13.326   4.466  -1.101  1.00 98.74           C  
ATOM   1533  HB2 CYS A 102     -13.064   4.136  -0.096  1.00 98.74           H  
ATOM   1534  HB3 CYS A 102     -12.968   5.485  -1.250  1.00 98.74           H  
ATOM   1535  O   CYS A 102     -15.946   4.187   0.863  1.00 98.74           O  
ATOM   1536  SG  CYS A 102     -12.546   3.359  -2.310  1.00 98.74           S  
ATOM   1537  HG  CYS A 102     -11.283   3.760  -2.139  1.00 98.74           H  
ATOM   1538  N   LEU A 103     -15.680   6.300   0.169  1.00 98.73           N  
ATOM   1539  H   LEU A 103     -15.299   6.906  -0.543  1.00 98.73           H  
ATOM   1540  CA  LEU A 103     -16.394   6.909   1.296  1.00 98.73           C  
ATOM   1541  HA  LEU A 103     -15.936   6.552   2.218  1.00 98.73           H  
ATOM   1542  C   LEU A 103     -17.869   6.488   1.309  1.00 98.73           C  
ATOM   1543  CB  LEU A 103     -16.281   8.446   1.232  1.00 98.73           C  
ATOM   1544  HB2 LEU A 103     -16.851   8.801   0.373  1.00 98.73           H  
ATOM   1545  HB3 LEU A 103     -15.244   8.742   1.074  1.00 98.73           H  
ATOM   1546  O   LEU A 103     -18.418   6.212   2.376  1.00 98.73           O  
ATOM   1547  CG  LEU A 103     -16.820   9.150   2.493  1.00 98.73           C  
ATOM   1548  HG  LEU A 103     -17.801   8.755   2.753  1.00 98.73           H  
ATOM   1549  CD1 LEU A 103     -15.881   8.983   3.689  1.00 98.73           C  
ATOM   1550 HD11 LEU A 103     -16.257   9.559   4.535  1.00 98.73           H  
ATOM   1551 HD12 LEU A 103     -14.892   9.361   3.432  1.00 98.73           H  
ATOM   1552 HD13 LEU A 103     -15.798   7.931   3.961  1.00 98.73           H  
ATOM   1553  CD2 LEU A 103     -16.977  10.644   2.258  1.00 98.73           C  
ATOM   1554 HD21 LEU A 103     -15.987  11.084   2.138  1.00 98.73           H  
ATOM   1555 HD22 LEU A 103     -17.468  11.113   3.111  1.00 98.73           H  
ATOM   1556 HD23 LEU A 103     -17.563  10.832   1.358  1.00 98.73           H  
ATOM   1557  N   ARG A 104     -18.519   6.419   0.143  1.00 98.67           N  
ATOM   1558  H   ARG A 104     -18.018   6.688  -0.691  1.00 98.67           H  
ATOM   1559  CA  ARG A 104     -19.908   5.953   0.010  1.00 98.67           C  
ATOM   1560  HA  ARG A 104     -20.548   6.519   0.686  1.00 98.67           H  
ATOM   1561  C   ARG A 104     -20.045   4.476   0.397  1.00 98.67           C  
ATOM   1562  CB  ARG A 104     -20.373   6.222  -1.431  1.00 98.67           C  
ATOM   1563  HB2 ARG A 104     -20.251   7.281  -1.656  1.00 98.67           H  
ATOM   1564  HB3 ARG A 104     -19.744   5.656  -2.119  1.00 98.67           H  
ATOM   1565  O   ARG A 104     -20.900   4.131   1.215  1.00 98.67           O  
ATOM   1566  CG  ARG A 104     -21.842   5.835  -1.653  1.00 98.67           C  
ATOM   1567  HG2 ARG A 104     -22.479   6.451  -1.019  1.00 98.67           H  
ATOM   1568  HG3 ARG A 104     -21.990   4.791  -1.375  1.00 98.67           H  
ATOM   1569  CD  ARG A 104     -22.269   6.022  -3.116  1.00 98.67           C  
ATOM   1570  HD2 ARG A 104     -22.137   7.067  -3.395  1.00 98.67           H  
ATOM   1571  HD3 ARG A 104     -23.328   5.781  -3.207  1.00 98.67           H  
ATOM   1572  NE  ARG A 104     -21.493   5.174  -4.038  1.00 98.67           N  
ATOM   1573  HE  ARG A 104     -20.812   5.609  -4.645  1.00 98.67           H  
ATOM   1574  NH1 ARG A 104     -22.414   3.115  -3.540  1.00 98.67           N  
ATOM   1575 HH11 ARG A 104     -22.440   2.131  -3.768  1.00 98.67           H  
ATOM   1576 HH12 ARG A 104     -23.126   3.518  -2.948  1.00 98.67           H  
ATOM   1577  NH2 ARG A 104     -20.768   3.304  -5.004  1.00 98.67           N  
ATOM   1578 HH21 ARG A 104     -20.122   3.908  -5.493  1.00 98.67           H  
ATOM   1579 HH22 ARG A 104     -20.759   2.310  -5.181  1.00 98.67           H  
ATOM   1580  CZ  ARG A 104     -21.578   3.869  -4.179  1.00 98.67           C  
ATOM   1581  N   VAL A 105     -19.175   3.624  -0.143  1.00 98.58           N  
ATOM   1582  H   VAL A 105     -18.525   4.002  -0.817  1.00 98.58           H  
ATOM   1583  CA  VAL A 105     -19.201   2.163   0.043  1.00 98.58           C  
ATOM   1584  HA  VAL A 105     -20.224   1.812  -0.091  1.00 98.58           H  
ATOM   1585  C   VAL A 105     -18.771   1.742   1.458  1.00 98.58           C  
ATOM   1586  CB  VAL A 105     -18.341   1.497  -1.054  1.00 98.58           C  
ATOM   1587  HB  VAL A 105     -17.328   1.897  -1.005  1.00 98.58           H  
ATOM   1588  O   VAL A 105     -19.258   0.737   1.973  1.00 98.58           O  
ATOM   1589  CG1 VAL A 105     -18.271  -0.024  -0.932  1.00 98.58           C  
ATOM   1590 HG11 VAL A 105     -19.277  -0.441  -0.988  1.00 98.58           H  
ATOM   1591 HG12 VAL A 105     -17.673  -0.436  -1.746  1.00 98.58           H  
ATOM   1592 HG13 VAL A 105     -17.808  -0.312   0.011  1.00 98.58           H  
ATOM   1593  CG2 VAL A 105     -18.922   1.766  -2.450  1.00 98.58           C  
ATOM   1594 HG21 VAL A 105     -18.268   1.345  -3.213  1.00 98.58           H  
ATOM   1595 HG22 VAL A 105     -19.913   1.321  -2.539  1.00 98.58           H  
ATOM   1596 HG23 VAL A 105     -19.008   2.836  -2.642  1.00 98.58           H  
ATOM   1597  N   LEU A 106     -17.912   2.509   2.137  1.00 98.74           N  
ATOM   1598  H   LEU A 106     -17.486   3.289   1.658  1.00 98.74           H  
ATOM   1599  CA  LEU A 106     -17.505   2.238   3.521  1.00 98.74           C  
ATOM   1600  HA  LEU A 106     -17.221   1.188   3.589  1.00 98.74           H  
ATOM   1601  C   LEU A 106     -18.641   2.451   4.525  1.00 98.74           C  
ATOM   1602  CB  LEU A 106     -16.298   3.115   3.903  1.00 98.74           C  
ATOM   1603  HB2 LEU A 106     -16.411   4.094   3.438  1.00 98.74           H  
ATOM   1604  HB3 LEU A 106     -16.292   3.273   4.982  1.00 98.74           H  
ATOM   1605  O   LEU A 106     -19.380   3.437   4.465  1.00 98.74           O  
ATOM   1606  CG  LEU A 106     -14.950   2.493   3.508  1.00 98.74           C  
ATOM   1607  HG  LEU A 106     -14.990   2.121   2.485  1.00 98.74           H  
ATOM   1608  CD1 LEU A 106     -13.851   3.546   3.624  1.00 98.74           C  
ATOM   1609 HD11 LEU A 106     -12.881   3.106   3.391  1.00 98.74           H  
ATOM   1610 HD12 LEU A 106     -14.063   4.343   2.911  1.00 98.74           H  
ATOM   1611 HD13 LEU A 106     -13.830   3.945   4.638  1.00 98.74           H  
ATOM   1612  CD2 LEU A 106     -14.571   1.356   4.458  1.00 98.74           C  
ATOM   1613 HD21 LEU A 106     -13.648   0.887   4.117  1.00 98.74           H  
ATOM   1614 HD22 LEU A 106     -14.410   1.740   5.466  1.00 98.74           H  
ATOM   1615 HD23 LEU A 106     -15.353   0.597   4.496  1.00 98.74           H  
ATOM   1616  N   LYS A 107     -18.733   1.581   5.531  1.00 98.80           N  
ATOM   1617  H   LYS A 107     -18.156   0.753   5.500  1.00 98.80           H  
ATOM   1618  CA  LYS A 107     -19.554   1.830   6.727  1.00 98.80           C  
ATOM   1619  HA  LYS A 107     -20.575   2.035   6.406  1.00 98.80           H  
ATOM   1620  C   LYS A 107     -19.029   3.035   7.522  1.00 98.80           C  
ATOM   1621  CB  LYS A 107     -19.561   0.589   7.620  1.00 98.80           C  
ATOM   1622  HB2 LYS A 107     -20.036   0.835   8.569  1.00 98.80           H  
ATOM   1623  HB3 LYS A 107     -18.532   0.291   7.820  1.00 98.80           H  
ATOM   1624  O   LYS A 107     -17.820   3.286   7.507  1.00 98.80           O  
ATOM   1625  CG  LYS A 107     -20.326  -0.571   6.977  1.00 98.80           C  
ATOM   1626  HG2 LYS A 107     -21.378  -0.303   6.873  1.00 98.80           H  
ATOM   1627  HG3 LYS A 107     -19.910  -0.801   5.996  1.00 98.80           H  
ATOM   1628  CD  LYS A 107     -20.200  -1.794   7.877  1.00 98.80           C  
ATOM   1629  HD2 LYS A 107     -19.143  -1.962   8.084  1.00 98.80           H  
ATOM   1630  HD3 LYS A 107     -20.713  -1.609   8.821  1.00 98.80           H  
ATOM   1631  CE  LYS A 107     -20.780  -3.035   7.205  1.00 98.80           C  
ATOM   1632  HE2 LYS A 107     -21.859  -2.922   7.097  1.00 98.80           H  
ATOM   1633  HE3 LYS A 107     -20.342  -3.125   6.210  1.00 98.80           H  
ATOM   1634  NZ  LYS A 107     -20.434  -4.222   8.016  1.00 98.80           N  
ATOM   1635  HZ1 LYS A 107     -20.728  -5.086   7.584  1.00 98.80           H  
ATOM   1636  HZ2 LYS A 107     -19.429  -4.261   8.114  1.00 98.80           H  
ATOM   1637  HZ3 LYS A 107     -20.782  -4.136   8.961  1.00 98.80           H  
ATOM   1638  N   PRO A 108     -19.888   3.796   8.232  1.00 98.74           N  
ATOM   1639  CA  PRO A 108     -19.438   4.892   9.094  1.00 98.74           C  
ATOM   1640  HA  PRO A 108     -19.079   5.708   8.467  1.00 98.74           H  
ATOM   1641  C   PRO A 108     -18.324   4.466  10.056  1.00 98.74           C  
ATOM   1642  CB  PRO A 108     -20.681   5.362   9.845  1.00 98.74           C  
ATOM   1643  HB2 PRO A 108     -20.798   4.803  10.774  1.00 98.74           H  
ATOM   1644  HB3 PRO A 108     -20.627   6.432  10.046  1.00 98.74           H  
ATOM   1645  O   PRO A 108     -18.374   3.382  10.631  1.00 98.74           O  
ATOM   1646  CG  PRO A 108     -21.821   5.004   8.892  1.00 98.74           C  
ATOM   1647  HG2 PRO A 108     -21.902   5.764   8.115  1.00 98.74           H  
ATOM   1648  HG3 PRO A 108     -22.770   4.889   9.415  1.00 98.74           H  
ATOM   1649  CD  PRO A 108     -21.342   3.688   8.279  1.00 98.74           C  
ATOM   1650  HD2 PRO A 108     -21.777   3.563   7.288  1.00 98.74           H  
ATOM   1651  HD3 PRO A 108     -21.625   2.857   8.925  1.00 98.74           H  
ATOM   1652  N   GLY A 109     -17.274   5.272  10.212  1.00 98.59           N  
ATOM   1653  H   GLY A 109     -17.289   6.194   9.800  1.00 98.59           H  
ATOM   1654  CA  GLY A 109     -16.093   4.887  10.995  1.00 98.59           C  
ATOM   1655  HA2 GLY A 109     -15.514   5.782  11.225  1.00 98.59           H  
ATOM   1656  HA3 GLY A 109     -16.425   4.451  11.937  1.00 98.59           H  
ATOM   1657  C   GLY A 109     -15.149   3.868  10.342  1.00 98.59           C  
ATOM   1658  O   GLY A 109     -14.115   3.558  10.933  1.00 98.59           O  
ATOM   1659  N   GLY A 110     -15.466   3.332   9.160  1.00 98.71           N  
ATOM   1660  H   GLY A 110     -16.344   3.574   8.723  1.00 98.71           H  
ATOM   1661  CA  GLY A 110     -14.570   2.450   8.412  1.00 98.71           C  
ATOM   1662  HA2 GLY A 110     -15.068   2.116   7.502  1.00 98.71           H  
ATOM   1663  HA3 GLY A 110     -14.340   1.567   9.009  1.00 98.71           H  
ATOM   1664  C   GLY A 110     -13.267   3.163   8.043  1.00 98.71           C  
ATOM   1665  O   GLY A 110     -13.271   4.353   7.713  1.00 98.71           O  
ATOM   1666  N   HIS A 111     -12.144   2.453   8.135  1.00 98.78           N  
ATOM   1667  H   HIS A 111     -12.210   1.461   8.314  1.00 98.78           H  
ATOM   1668  CA  HIS A 111     -10.826   3.021   7.843  1.00 98.78           C  
ATOM   1669  HA  HIS A 111     -10.868   4.102   7.976  1.00 98.78           H  
ATOM   1670  C   HIS A 111     -10.410   2.752   6.397  1.00 98.78           C  
ATOM   1671  CB  HIS A 111      -9.771   2.495   8.817  1.00 98.78           C  
ATOM   1672  HB2 HIS A 111      -8.783   2.804   8.478  1.00 98.78           H  
ATOM   1673  HB3 HIS A 111      -9.819   1.406   8.785  1.00 98.78           H  
ATOM   1674  O   HIS A 111     -10.716   1.705   5.830  1.00 98.78           O  
ATOM   1675  CG  HIS A 111      -9.947   2.951  10.241  1.00 98.78           C  
ATOM   1676  CD2 HIS A 111      -9.356   4.036  10.830  1.00 98.78           C  
ATOM   1677  HD2 HIS A 111      -8.687   4.729  10.341  1.00 98.78           H  
ATOM   1678  ND1 HIS A 111     -10.702   2.326  11.203  1.00 98.78           N  
ATOM   1679  HD1 HIS A 111     -11.185   1.445  11.099  1.00 98.78           H  
ATOM   1680  CE1 HIS A 111     -10.576   3.024  12.341  1.00 98.78           C  
ATOM   1681  HE1 HIS A 111     -11.025   2.745  13.283  1.00 98.78           H  
ATOM   1682  NE2 HIS A 111      -9.769   4.083  12.169  1.00 98.78           N  
ATOM   1683  N   MET A 112      -9.656   3.692   5.834  1.00 98.81           N  
ATOM   1684  H   MET A 112      -9.425   4.500   6.393  1.00 98.81           H  
ATOM   1685  CA  MET A 112      -8.930   3.553   4.581  1.00 98.81           C  
ATOM   1686  HA  MET A 112      -9.156   2.581   4.143  1.00 98.81           H  
ATOM   1687  C   MET A 112      -7.428   3.625   4.859  1.00 98.81           C  
ATOM   1688  CB  MET A 112      -9.392   4.627   3.589  1.00 98.81           C  
ATOM   1689  HB2 MET A 112     -10.446   4.463   3.365  1.00 98.81           H  
ATOM   1690  HB3 MET A 112      -9.292   5.610   4.050  1.00 98.81           H  
ATOM   1691  O   MET A 112      -6.953   4.574   5.481  1.00 98.81           O  
ATOM   1692  CG  MET A 112      -8.583   4.610   2.284  1.00 98.81           C  
ATOM   1693  HG2 MET A 112      -7.527   4.738   2.521  1.00 98.81           H  
ATOM   1694  HG3 MET A 112      -8.704   3.646   1.790  1.00 98.81           H  
ATOM   1695  SD  MET A 112      -9.022   5.929   1.126  1.00 98.81           S  
ATOM   1696  CE  MET A 112     -10.644   5.359   0.570  1.00 98.81           C  
ATOM   1697  HE1 MET A 112     -11.089   6.127  -0.063  1.00 98.81           H  
ATOM   1698  HE2 MET A 112     -11.293   5.180   1.427  1.00 98.81           H  
ATOM   1699  HE3 MET A 112     -10.534   4.437  -0.000  1.00 98.81           H  
ATOM   1700  N   LEU A 113      -6.695   2.633   4.361  1.00 98.79           N  
ATOM   1701  H   LEU A 113      -7.186   1.872   3.914  1.00 98.79           H  
ATOM   1702  CA  LEU A 113      -5.241   2.593   4.294  1.00 98.79           C  
ATOM   1703  HA  LEU A 113      -4.819   3.468   4.788  1.00 98.79           H  
ATOM   1704  C   LEU A 113      -4.833   2.621   2.820  1.00 98.79           C  
ATOM   1705  CB  LEU A 113      -4.720   1.334   5.009  1.00 98.79           C  
ATOM   1706  HB2 LEU A 113      -5.088   0.456   4.478  1.00 98.79           H  
ATOM   1707  HB3 LEU A 113      -3.633   1.329   4.941  1.00 98.79           H  
ATOM   1708  O   LEU A 113      -5.088   1.661   2.092  1.00 98.79           O  
ATOM   1709  CG  LEU A 113      -5.131   1.201   6.486  1.00 98.79           C  
ATOM   1710  HG  LEU A 113      -6.213   1.091   6.561  1.00 98.79           H  
ATOM   1711  CD1 LEU A 113      -4.471  -0.043   7.074  1.00 98.79           C  
ATOM   1712 HD11 LEU A 113      -4.842  -0.929   6.560  1.00 98.79           H  
ATOM   1713 HD12 LEU A 113      -3.389   0.028   6.959  1.00 98.79           H  
ATOM   1714 HD13 LEU A 113      -4.701  -0.137   8.136  1.00 98.79           H  
ATOM   1715  CD2 LEU A 113      -4.691   2.396   7.324  1.00 98.79           C  
ATOM   1716 HD21 LEU A 113      -4.889   2.203   8.378  1.00 98.79           H  
ATOM   1717 HD22 LEU A 113      -3.624   2.563   7.175  1.00 98.79           H  
ATOM   1718 HD23 LEU A 113      -5.251   3.280   7.019  1.00 98.79           H  
ATOM   1719  N   ALA A 114      -4.229   3.721   2.372  1.00 98.64           N  
ATOM   1720  H   ALA A 114      -4.069   4.479   3.019  1.00 98.64           H  
ATOM   1721  CA  ALA A 114      -3.834   3.899   0.974  1.00 98.64           C  
ATOM   1722  HA  ALA A 114      -4.020   2.982   0.415  1.00 98.64           H  
ATOM   1723  C   ALA A 114      -2.340   4.207   0.869  1.00 98.64           C  
ATOM   1724  CB  ALA A 114      -4.703   4.991   0.341  1.00 98.64           C  
ATOM   1725  HB1 ALA A 114      -4.441   5.097  -0.712  1.00 98.64           H  
ATOM   1726  HB2 ALA A 114      -4.542   5.941   0.850  1.00 98.64           H  
ATOM   1727  HB3 ALA A 114      -5.755   4.716   0.414  1.00 98.64           H  
ATOM   1728  O   ALA A 114      -1.881   5.233   1.380  1.00 98.64           O  
ATOM   1729  N   PHE A 115      -1.581   3.328   0.212  1.00 97.77           N  
ATOM   1730  H   PHE A 115      -2.017   2.514  -0.197  1.00 97.77           H  
ATOM   1731  CA  PHE A 115      -0.173   3.593  -0.084  1.00 97.77           C  
ATOM   1732  HA  PHE A 115       0.332   3.866   0.843  1.00 97.77           H  
ATOM   1733  C   PHE A 115      -0.029   4.763  -1.063  1.00 97.77           C  
ATOM   1734  CB  PHE A 115       0.524   2.353  -0.644  1.00 97.77           C  
ATOM   1735  HB2 PHE A 115       1.480   2.671  -1.061  1.00 97.77           H  
ATOM   1736  HB3 PHE A 115      -0.069   1.956  -1.468  1.00 97.77           H  
ATOM   1737  O   PHE A 115      -0.871   4.985  -1.932  1.00 97.77           O  
ATOM   1738  CG  PHE A 115       0.815   1.253   0.353  1.00 97.77           C  
ATOM   1739  CD1 PHE A 115       2.074   1.193   0.980  1.00 97.77           C  
ATOM   1740  HD1 PHE A 115       2.822   1.939   0.757  1.00 97.77           H  
ATOM   1741  CD2 PHE A 115      -0.150   0.270   0.631  1.00 97.77           C  
ATOM   1742  HD2 PHE A 115      -1.108   0.296   0.133  1.00 97.77           H  
ATOM   1743  CE1 PHE A 115       2.358   0.165   1.897  1.00 97.77           C  
ATOM   1744  HE1 PHE A 115       3.321   0.126   2.383  1.00 97.77           H  
ATOM   1745  CE2 PHE A 115       0.133  -0.758   1.544  1.00 97.77           C  
ATOM   1746  HE2 PHE A 115      -0.614  -1.509   1.752  1.00 97.77           H  
ATOM   1747  CZ  PHE A 115       1.388  -0.813   2.172  1.00 97.77           C  
ATOM   1748  HZ  PHE A 115       1.610  -1.618   2.858  1.00 97.77           H  
ATOM   1749  N   GLY A 116       1.059   5.517  -0.940  1.00 94.28           N  
ATOM   1750  H   GLY A 116       1.698   5.306  -0.187  1.00 94.28           H  
ATOM   1751  CA  GLY A 116       1.399   6.593  -1.859  1.00 94.28           C  
ATOM   1752  HA2 GLY A 116       1.155   7.550  -1.397  1.00 94.28           H  
ATOM   1753  HA3 GLY A 116       0.815   6.496  -2.774  1.00 94.28           H  
ATOM   1754  C   GLY A 116       2.873   6.590  -2.236  1.00 94.28           C  
ATOM   1755  O   GLY A 116       3.732   6.095  -1.515  1.00 94.28           O  
ATOM   1756  N   GLY A 117       3.200   7.219  -3.363  1.00 89.18           N  
ATOM   1757  H   GLY A 117       2.457   7.532  -3.972  1.00 89.18           H  
ATOM   1758  CA  GLY A 117       4.588   7.494  -3.719  1.00 89.18           C  
ATOM   1759  HA2 GLY A 117       4.645   7.740  -4.780  1.00 89.18           H  
ATOM   1760  HA3 GLY A 117       5.188   6.602  -3.538  1.00 89.18           H  
ATOM   1761  C   GLY A 117       5.145   8.663  -2.906  1.00 89.18           C  
ATOM   1762  O   GLY A 117       4.470   9.674  -2.726  1.00 89.18           O  
ATOM   1763  N   SER A 118       6.413   8.608  -2.494  1.00 87.08           N  
ATOM   1764  H   SER A 118       6.912   7.736  -2.606  1.00 87.08           H  
ATOM   1765  CA  SER A 118       7.066   9.674  -1.704  1.00 87.08           C  
ATOM   1766  HA  SER A 118       6.584   9.721  -0.728  1.00 87.08           H  
ATOM   1767  C   SER A 118       6.986  11.084  -2.318  1.00 87.08           C  
ATOM   1768  CB  SER A 118       8.536   9.309  -1.485  1.00 87.08           C  
ATOM   1769  HB2 SER A 118       9.021  10.086  -0.895  1.00 87.08           H  
ATOM   1770  HB3 SER A 118       8.587   8.372  -0.929  1.00 87.08           H  
ATOM   1771  O   SER A 118       7.065  12.081  -1.605  1.00 87.08           O  
ATOM   1772  OG  SER A 118       9.213   9.157  -2.726  1.00 87.08           O  
ATOM   1773  HG  SER A 118      10.027   8.689  -2.528  1.00 87.08           H  
ATOM   1774  N   ARG A 119       6.800  11.189  -3.642  1.00 85.63           N  
ATOM   1775  H   ARG A 119       6.727  10.317  -4.146  1.00 85.63           H  
ATOM   1776  CA  ARG A 119       6.664  12.464  -4.371  1.00 85.63           C  
ATOM   1777  HA  ARG A 119       7.129  13.258  -3.786  1.00 85.63           H  
ATOM   1778  C   ARG A 119       5.222  12.915  -4.581  1.00 85.63           C  
ATOM   1779  CB  ARG A 119       7.380  12.369  -5.724  1.00 85.63           C  
ATOM   1780  HB2 ARG A 119       7.198  13.285  -6.285  1.00 85.63           H  
ATOM   1781  HB3 ARG A 119       6.966  11.533  -6.287  1.00 85.63           H  
ATOM   1782  O   ARG A 119       5.008  14.081  -4.892  1.00 85.63           O  
ATOM   1783  CG  ARG A 119       8.897  12.195  -5.560  1.00 85.63           C  
ATOM   1784  HG2 ARG A 119       9.115  11.269  -5.027  1.00 85.63           H  
ATOM   1785  HG3 ARG A 119       9.287  13.028  -4.976  1.00 85.63           H  
ATOM   1786  CD  ARG A 119       9.607  12.172  -6.918  1.00 85.63           C  
ATOM   1787  HD2 ARG A 119       9.351  13.082  -7.461  1.00 85.63           H  
ATOM   1788  HD3 ARG A 119      10.682  12.164  -6.738  1.00 85.63           H  
ATOM   1789  NE  ARG A 119       9.240  10.984  -7.715  1.00 85.63           N  
ATOM   1790  HE  ARG A 119       8.641  10.305  -7.267  1.00 85.63           H  
ATOM   1791  NH1 ARG A 119      10.376  11.541  -9.632  1.00 85.63           N  
ATOM   1792 HH11 ARG A 119      10.652  11.318 -10.577  1.00 85.63           H  
ATOM   1793 HH12 ARG A 119      10.743  12.359  -9.166  1.00 85.63           H  
ATOM   1794  NH2 ARG A 119       9.183   9.660  -9.571  1.00 85.63           N  
ATOM   1795 HH21 ARG A 119       8.521   9.049  -9.115  1.00 85.63           H  
ATOM   1796 HH22 ARG A 119       9.369   9.527 -10.555  1.00 85.63           H  
ATOM   1797  CZ  ARG A 119       9.601  10.734  -8.962  1.00 85.63           C  
ATOM   1798  N   THR A 120       4.248  12.024  -4.450  1.00 90.84           N  
ATOM   1799  H   THR A 120       4.485  11.082  -4.173  1.00 90.84           H  
ATOM   1800  CA  THR A 120       2.848  12.266  -4.834  1.00 90.84           C  
ATOM   1801  HA  THR A 120       2.713  13.320  -5.076  1.00 90.84           H  
ATOM   1802  C   THR A 120       1.855  11.988  -3.714  1.00 90.84           C  
ATOM   1803  CB  THR A 120       2.467  11.468  -6.087  1.00 90.84           C  
ATOM   1804  HB  THR A 120       1.385  11.478  -6.218  1.00 90.84           H  
ATOM   1805  O   THR A 120       0.711  12.413  -3.850  1.00 90.84           O  
ATOM   1806  CG2 THR A 120       3.111  12.075  -7.334  1.00 90.84           C  
ATOM   1807 HG21 THR A 120       4.195  12.106  -7.231  1.00 90.84           H  
ATOM   1808 HG22 THR A 120       2.842  11.483  -8.209  1.00 90.84           H  
ATOM   1809 HG23 THR A 120       2.734  13.088  -7.479  1.00 90.84           H  
ATOM   1810  OG1 THR A 120       2.913  10.142  -5.963  1.00 90.84           O  
ATOM   1811  HG1 THR A 120       2.490   9.676  -6.688  1.00 90.84           H  
ATOM   1812  N   TRP A 121       2.295  11.410  -2.583  1.00 94.11           N  
ATOM   1813  H   TRP A 121       3.211  10.985  -2.595  1.00 94.11           H  
ATOM   1814  CA  TRP A 121       1.516  11.249  -1.346  1.00 94.11           C  
ATOM   1815  HA  TRP A 121       0.820  10.419  -1.461  1.00 94.11           H  
ATOM   1816  C   TRP A 121       0.690  12.491  -1.093  1.00 94.11           C  
ATOM   1817  CB  TRP A 121       2.436  10.948  -0.137  1.00 94.11           C  
ATOM   1818  HB2 TRP A 121       2.529   9.864  -0.082  1.00 94.11           H  
ATOM   1819  HB3 TRP A 121       3.430  11.339  -0.358  1.00 94.11           H  
ATOM   1820  O   TRP A 121      -0.520  12.385  -0.974  1.00 94.11           O  
ATOM   1821  CG  TRP A 121       2.088  11.455   1.260  1.00 94.11           C  
ATOM   1822  CD1 TRP A 121       0.947  12.056   1.695  1.00 94.11           C  
ATOM   1823  HD1 TRP A 121       0.031  12.238   1.152  1.00 94.11           H  
ATOM   1824  CD2 TRP A 121       2.847  11.286   2.507  1.00 94.11           C  
ATOM   1825  CE2 TRP A 121       2.069  11.768   3.601  1.00 94.11           C  
ATOM   1826  CE3 TRP A 121       4.097  10.753   2.864  1.00 94.11           C  
ATOM   1827  HE3 TRP A 121       4.800  10.494   2.086  1.00 94.11           H  
ATOM   1828  NE1 TRP A 121       1.003  12.371   3.021  1.00 94.11           N  
ATOM   1829  HE1 TRP A 121       0.226  12.752   3.542  1.00 94.11           H  
ATOM   1830  CH2 TRP A 121       3.577  10.901   5.254  1.00 94.11           C  
ATOM   1831  HH2 TRP A 121       3.840  10.712   6.285  1.00 94.11           H  
ATOM   1832  CZ2 TRP A 121       2.401  11.582   4.942  1.00 94.11           C  
ATOM   1833  HZ2 TRP A 121       1.734  11.917   5.722  1.00 94.11           H  
ATOM   1834  CZ3 TRP A 121       4.442  10.533   4.217  1.00 94.11           C  
ATOM   1835  HZ3 TRP A 121       5.389  10.081   4.474  1.00 94.11           H  
ATOM   1836  N   HIS A 122       1.311  13.668  -1.015  1.00 94.73           N  
ATOM   1837  H   HIS A 122       2.321  13.669  -1.020  1.00 94.73           H  
ATOM   1838  CA  HIS A 122       0.611  14.894  -0.629  1.00 94.73           C  
ATOM   1839  HA  HIS A 122       0.289  14.794   0.407  1.00 94.73           H  
ATOM   1840  C   HIS A 122      -0.654  15.165  -1.468  1.00 94.73           C  
ATOM   1841  CB  HIS A 122       1.596  16.065  -0.711  1.00 94.73           C  
ATOM   1842  HB2 HIS A 122       1.116  16.948  -0.289  1.00 94.73           H  
ATOM   1843  HB3 HIS A 122       2.470  15.844  -0.098  1.00 94.73           H  
ATOM   1844  O   HIS A 122      -1.613  15.718  -0.948  1.00 94.73           O  
ATOM   1845  CG  HIS A 122       2.043  16.383  -2.119  1.00 94.73           C  
ATOM   1846  CD2 HIS A 122       1.555  17.389  -2.910  1.00 94.73           C  
ATOM   1847  HD2 HIS A 122       0.790  18.094  -2.623  1.00 94.73           H  
ATOM   1848  ND1 HIS A 122       2.988  15.710  -2.862  1.00 94.73           N  
ATOM   1849  HD1 HIS A 122       3.595  14.969  -2.542  1.00 94.73           H  
ATOM   1850  CE1 HIS A 122       3.067  16.305  -4.064  1.00 94.73           C  
ATOM   1851  HE1 HIS A 122       3.753  16.031  -4.852  1.00 94.73           H  
ATOM   1852  NE2 HIS A 122       2.205  17.330  -4.150  1.00 94.73           N  
ATOM   1853  N   ARG A 123      -0.691  14.741  -2.741  1.00 95.14           N  
ATOM   1854  H   ARG A 123       0.083  14.182  -3.070  1.00 95.14           H  
ATOM   1855  CA  ARG A 123      -1.898  14.806  -3.579  1.00 95.14           C  
ATOM   1856  HA  ARG A 123      -2.409  15.754  -3.408  1.00 95.14           H  
ATOM   1857  C   ARG A 123      -2.926  13.752  -3.202  1.00 95.14           C  
ATOM   1858  CB  ARG A 123      -1.550  14.646  -5.065  1.00 95.14           C  
ATOM   1859  HB2 ARG A 123      -1.071  13.679  -5.226  1.00 95.14           H  
ATOM   1860  HB3 ARG A 123      -2.474  14.650  -5.643  1.00 95.14           H  
ATOM   1861  O   ARG A 123      -4.097  14.086  -3.140  1.00 95.14           O  
ATOM   1862  CG  ARG A 123      -0.636  15.739  -5.611  1.00 95.14           C  
ATOM   1863  HG2 ARG A 123      -0.494  15.558  -6.677  1.00 95.14           H  
ATOM   1864  HG3 ARG A 123       0.335  15.686  -5.118  1.00 95.14           H  
ATOM   1865  CD  ARG A 123      -1.257  17.122  -5.412  1.00 95.14           C  
ATOM   1866  HD2 ARG A 123      -2.277  17.091  -5.794  1.00 95.14           H  
ATOM   1867  HD3 ARG A 123      -1.285  17.360  -4.348  1.00 95.14           H  
ATOM   1868  NE  ARG A 123      -0.465  18.141  -6.108  1.00 95.14           N  
ATOM   1869  HE  ARG A 123       0.536  18.005  -6.082  1.00 95.14           H  
ATOM   1870  NH1 ARG A 123      -2.213  19.453  -6.806  1.00 95.14           N  
ATOM   1871 HH11 ARG A 123      -2.822  18.901  -6.220  1.00 95.14           H  
ATOM   1872 HH12 ARG A 123      -2.580  20.264  -7.283  1.00 95.14           H  
ATOM   1873  NH2 ARG A 123      -0.134  19.856  -7.541  1.00 95.14           N  
ATOM   1874 HH21 ARG A 123       0.797  19.481  -7.655  1.00 95.14           H  
ATOM   1875 HH22 ARG A 123      -0.522  20.507  -8.210  1.00 95.14           H  
ATOM   1876  CZ  ARG A 123      -0.943  19.148  -6.808  1.00 95.14           C  
ATOM   1877  N   LEU A 124      -2.487  12.521  -2.950  1.00 96.90           N  
ATOM   1878  H   LEU A 124      -1.489  12.364  -2.968  1.00 96.90           H  
ATOM   1879  CA  LEU A 124      -3.335  11.434  -2.465  1.00 96.90           C  
ATOM   1880  HA  LEU A 124      -4.143  11.271  -3.178  1.00 96.90           H  
ATOM   1881  C   LEU A 124      -3.983  11.785  -1.117  1.00 96.90           C  
ATOM   1882  CB  LEU A 124      -2.482  10.152  -2.376  1.00 96.90           C  
ATOM   1883  HB2 LEU A 124      -2.148   9.879  -3.377  1.00 96.90           H  
ATOM   1884  HB3 LEU A 124      -1.597  10.347  -1.771  1.00 96.90           H  
ATOM   1885  O   LEU A 124      -5.192  11.664  -0.984  1.00 96.90           O  
ATOM   1886  CG  LEU A 124      -3.205   8.951  -1.744  1.00 96.90           C  
ATOM   1887  HG  LEU A 124      -3.584   9.219  -0.758  1.00 96.90           H  
ATOM   1888  CD1 LEU A 124      -4.359   8.483  -2.621  1.00 96.90           C  
ATOM   1889 HD11 LEU A 124      -4.778   7.571  -2.196  1.00 96.90           H  
ATOM   1890 HD12 LEU A 124      -4.005   8.269  -3.630  1.00 96.90           H  
ATOM   1891 HD13 LEU A 124      -5.146   9.236  -2.651  1.00 96.90           H  
ATOM   1892  CD2 LEU A 124      -2.217   7.805  -1.563  1.00 96.90           C  
ATOM   1893 HD21 LEU A 124      -2.719   6.958  -1.094  1.00 96.90           H  
ATOM   1894 HD22 LEU A 124      -1.397   8.108  -0.913  1.00 96.90           H  
ATOM   1895 HD23 LEU A 124      -1.826   7.480  -2.527  1.00 96.90           H  
ATOM   1896  N   ALA A 125      -3.205  12.257  -0.140  1.00 98.21           N  
ATOM   1897  H   ALA A 125      -2.213  12.334  -0.319  1.00 98.21           H  
ATOM   1898  CA  ALA A 125      -3.713  12.599   1.188  1.00 98.21           C  
ATOM   1899  HA  ALA A 125      -4.228  11.730   1.599  1.00 98.21           H  
ATOM   1900  C   ALA A 125      -4.742  13.735   1.134  1.00 98.21           C  
ATOM   1901  CB  ALA A 125      -2.540  12.944   2.110  1.00 98.21           C  
ATOM   1902  HB1 ALA A 125      -2.928  13.241   3.084  1.00 98.21           H  
ATOM   1903  HB2 ALA A 125      -1.956  13.764   1.692  1.00 98.21           H  
ATOM   1904  HB3 ALA A 125      -1.915  12.061   2.244  1.00 98.21           H  
ATOM   1905  O   ALA A 125      -5.826  13.582   1.686  1.00 98.21           O  
ATOM   1906  N   VAL A 126      -4.436  14.823   0.413  1.00 98.14           N  
ATOM   1907  H   VAL A 126      -3.521  14.895  -0.008  1.00 98.14           H  
ATOM   1908  CA  VAL A 126      -5.389  15.928   0.207  1.00 98.14           C  
ATOM   1909  HA  VAL A 126      -5.726  16.298   1.175  1.00 98.14           H  
ATOM   1910  C   VAL A 126      -6.635  15.438  -0.524  1.00 98.14           C  
ATOM   1911  CB  VAL A 126      -4.729  17.092  -0.555  1.00 98.14           C  
ATOM   1912  HB  VAL A 126      -4.217  16.699  -1.433  1.00 98.14           H  
ATOM   1913  O   VAL A 126      -7.736  15.766  -0.122  1.00 98.14           O  
ATOM   1914  CG1 VAL A 126      -5.723  18.159  -1.027  1.00 98.14           C  
ATOM   1915 HG11 VAL A 126      -6.389  17.753  -1.789  1.00 98.14           H  
ATOM   1916 HG12 VAL A 126      -6.339  18.491  -0.191  1.00 98.14           H  
ATOM   1917 HG13 VAL A 126      -5.201  19.018  -1.448  1.00 98.14           H  
ATOM   1918  CG2 VAL A 126      -3.699  17.797   0.339  1.00 98.14           C  
ATOM   1919 HG21 VAL A 126      -4.213  18.262   1.181  1.00 98.14           H  
ATOM   1920 HG22 VAL A 126      -2.978  17.081   0.733  1.00 98.14           H  
ATOM   1921 HG23 VAL A 126      -3.172  18.563  -0.230  1.00 98.14           H  
ATOM   1922  N   ALA A 127      -6.490  14.603  -1.552  1.00 98.07           N  
ATOM   1923  H   ALA A 127      -5.564  14.337  -1.856  1.00 98.07           H  
ATOM   1924  CA  ALA A 127      -7.633  14.074  -2.289  1.00 98.07           C  
ATOM   1925  HA  ALA A 127      -8.240  14.908  -2.641  1.00 98.07           H  
ATOM   1926  C   ALA A 127      -8.546  13.176  -1.435  1.00 98.07           C  
ATOM   1927  CB  ALA A 127      -7.087  13.317  -3.495  1.00 98.07           C  
ATOM   1928  HB1 ALA A 127      -6.528  13.998  -4.137  1.00 98.07           H  
ATOM   1929  HB2 ALA A 127      -7.929  12.909  -4.055  1.00 98.07           H  
ATOM   1930  HB3 ALA A 127      -6.447  12.496  -3.172  1.00 98.07           H  
ATOM   1931  O   ALA A 127      -9.763  13.224  -1.592  1.00 98.07           O  
ATOM   1932  N   ILE A 128      -7.973  12.370  -0.536  1.00 98.71           N  
ATOM   1933  H   ILE A 128      -6.965  12.355  -0.486  1.00 98.71           H  
ATOM   1934  CA  ILE A 128      -8.727  11.552   0.424  1.00 98.71           C  
ATOM   1935  HA  ILE A 128      -9.503  11.005  -0.111  1.00 98.71           H  
ATOM   1936  C   ILE A 128      -9.448  12.446   1.444  1.00 98.71           C  
ATOM   1937  CB  ILE A 128      -7.779  10.525   1.093  1.00 98.71           C  
ATOM   1938  HB  ILE A 128      -6.871  11.043   1.401  1.00 98.71           H  
ATOM   1939  O   ILE A 128     -10.618  12.213   1.741  1.00 98.71           O  
ATOM   1940  CG1 ILE A 128      -7.399   9.413   0.087  1.00 98.71           C  
ATOM   1941 HG12 ILE A 128      -8.275   8.797  -0.118  1.00 98.71           H  
ATOM   1942 HG13 ILE A 128      -7.091   9.864  -0.856  1.00 98.71           H  
ATOM   1943  CG2 ILE A 128      -8.406   9.895   2.349  1.00 98.71           C  
ATOM   1944 HG21 ILE A 128      -9.363   9.437   2.101  1.00 98.71           H  
ATOM   1945 HG22 ILE A 128      -7.747   9.136   2.770  1.00 98.71           H  
ATOM   1946 HG23 ILE A 128      -8.549  10.656   3.117  1.00 98.71           H  
ATOM   1947  CD1 ILE A 128      -6.255   8.507   0.565  1.00 98.71           C  
ATOM   1948 HD11 ILE A 128      -6.556   7.914   1.428  1.00 98.71           H  
ATOM   1949 HD12 ILE A 128      -5.385   9.113   0.821  1.00 98.71           H  
ATOM   1950 HD13 ILE A 128      -5.989   7.818  -0.236  1.00 98.71           H  
ATOM   1951  N   GLU A 129      -8.782  13.481   1.957  1.00 98.50           N  
ATOM   1952  H   GLU A 129      -7.823  13.635   1.682  1.00 98.50           H  
ATOM   1953  CA  GLU A 129      -9.390  14.455   2.872  1.00 98.50           C  
ATOM   1954  HA  GLU A 129      -9.825  13.925   3.719  1.00 98.50           H  
ATOM   1955  C   GLU A 129     -10.531  15.234   2.194  1.00 98.50           C  
ATOM   1956  CB  GLU A 129      -8.287  15.386   3.400  1.00 98.50           C  
ATOM   1957  HB2 GLU A 129      -7.477  14.774   3.796  1.00 98.50           H  
ATOM   1958  HB3 GLU A 129      -7.889  15.982   2.579  1.00 98.50           H  
ATOM   1959  O   GLU A 129     -11.650  15.257   2.703  1.00 98.50           O  
ATOM   1960  CG  GLU A 129      -8.782  16.319   4.514  1.00 98.50           C  
ATOM   1961  HG2 GLU A 129      -9.508  17.020   4.103  1.00 98.50           H  
ATOM   1962  HG3 GLU A 129      -9.284  15.716   5.271  1.00 98.50           H  
ATOM   1963  CD  GLU A 129      -7.631  17.103   5.168  1.00 98.50           C  
ATOM   1964  OE1 GLU A 129      -7.646  17.218   6.417  1.00 98.50           O  
ATOM   1965  OE2 GLU A 129      -6.722  17.569   4.440  1.00 98.50           O  
ATOM   1966  N   ASP A 130     -10.287  15.777   0.998  1.00 97.58           N  
ATOM   1967  H   ASP A 130      -9.333  15.760   0.664  1.00 97.58           H  
ATOM   1968  CA  ASP A 130     -11.260  16.522   0.188  1.00 97.58           C  
ATOM   1969  HA  ASP A 130     -11.646  17.357   0.774  1.00 97.58           H  
ATOM   1970  C   ASP A 130     -12.459  15.656  -0.232  1.00 97.58           C  
ATOM   1971  CB  ASP A 130     -10.582  17.076  -1.083  1.00 97.58           C  
ATOM   1972  HB2 ASP A 130     -11.364  17.388  -1.775  1.00 97.58           H  
ATOM   1973  HB3 ASP A 130     -10.028  16.274  -1.570  1.00 97.58           H  
ATOM   1974  O   ASP A 130     -13.565  16.169  -0.413  1.00 97.58           O  
ATOM   1975  CG  ASP A 130      -9.659  18.289  -0.885  1.00 97.58           C  
ATOM   1976  OD1 ASP A 130      -9.738  18.955   0.170  1.00 97.58           O  
ATOM   1977  OD2 ASP A 130      -8.932  18.612  -1.859  1.00 97.58           O  
ATOM   1978  N   ALA A 131     -12.272  14.337  -0.368  1.00 98.25           N  
ATOM   1979  H   ALA A 131     -11.334  13.976  -0.266  1.00 98.25           H  
ATOM   1980  CA  ALA A 131     -13.363  13.395  -0.606  1.00 98.25           C  
ATOM   1981  HA  ALA A 131     -13.978  13.783  -1.418  1.00 98.25           H  
ATOM   1982  C   ALA A 131     -14.291  13.228   0.612  1.00 98.25           C  
ATOM   1983  CB  ALA A 131     -12.776  12.055  -1.058  1.00 98.25           C  
ATOM   1984  HB1 ALA A 131     -12.102  11.660  -0.297  1.00 98.25           H  
ATOM   1985  HB2 ALA A 131     -12.233  12.189  -1.993  1.00 98.25           H  
ATOM   1986  HB3 ALA A 131     -13.587  11.344  -1.216  1.00 98.25           H  
ATOM   1987  O   ALA A 131     -15.394  12.707   0.452  1.00 98.25           O  
ATOM   1988  N   GLY A 132     -13.876  13.677   1.803  1.00 98.08           N  
ATOM   1989  H   GLY A 132     -12.982  14.146   1.837  1.00 98.08           H  
ATOM   1990  CA  GLY A 132     -14.676  13.701   3.031  1.00 98.08           C  
ATOM   1991  HA2 GLY A 132     -14.658  14.720   3.419  1.00 98.08           H  
ATOM   1992  HA3 GLY A 132     -15.711  13.442   2.809  1.00 98.08           H  
ATOM   1993  C   GLY A 132     -14.182  12.781   4.152  1.00 98.08           C  
ATOM   1994  O   GLY A 132     -14.895  12.599   5.140  1.00 98.08           O  
ATOM   1995  N   PHE A 133     -12.996  12.178   4.026  1.00 98.75           N  
ATOM   1996  H   PHE A 133     -12.417  12.410   3.231  1.00 98.75           H  
ATOM   1997  CA  PHE A 133     -12.404  11.396   5.112  1.00 98.75           C  
ATOM   1998  HA  PHE A 133     -13.190  10.831   5.612  1.00 98.75           H  
ATOM   1999  C   PHE A 133     -11.724  12.276   6.165  1.00 98.75           C  
ATOM   2000  CB  PHE A 133     -11.375  10.399   4.582  1.00 98.75           C  
ATOM   2001  HB2 PHE A 133     -10.650  10.928   3.964  1.00 98.75           H  
ATOM   2002  HB3 PHE A 133     -10.844  10.009   5.450  1.00 98.75           H  
ATOM   2003  O   PHE A 133     -11.154  13.320   5.868  1.00 98.75           O  
ATOM   2004  CG  PHE A 133     -11.938   9.220   3.825  1.00 98.75           C  
ATOM   2005  CD1 PHE A 133     -12.150   7.999   4.487  1.00 98.75           C  
ATOM   2006  HD1 PHE A 133     -11.881   7.903   5.529  1.00 98.75           H  
ATOM   2007  CD2 PHE A 133     -12.221   9.325   2.456  1.00 98.75           C  
ATOM   2008  HD2 PHE A 133     -12.055  10.254   1.931  1.00 98.75           H  
ATOM   2009  CE1 PHE A 133     -12.688   6.900   3.802  1.00 98.75           C  
ATOM   2010  HE1 PHE A 133     -12.850   5.969   4.326  1.00 98.75           H  
ATOM   2011  CE2 PHE A 133     -12.720   8.216   1.765  1.00 98.75           C  
ATOM   2012  HE2 PHE A 133     -12.912   8.311   0.706  1.00 98.75           H  
ATOM   2013  CZ  PHE A 133     -12.981   7.012   2.433  1.00 98.75           C  
ATOM   2014  HZ  PHE A 133     -13.385   6.175   1.881  1.00 98.75           H  
ATOM   2015  N   GLU A 134     -11.668  11.778   7.399  1.00 98.31           N  
ATOM   2016  H   GLU A 134     -12.146  10.909   7.590  1.00 98.31           H  
ATOM   2017  CA  GLU A 134     -10.760  12.287   8.425  1.00 98.31           C  
ATOM   2018  HA  GLU A 134     -10.668  13.369   8.339  1.00 98.31           H  
ATOM   2019  C   GLU A 134      -9.380  11.644   8.240  1.00 98.31           C  
ATOM   2020  CB  GLU A 134     -11.295  11.933   9.824  1.00 98.31           C  
ATOM   2021  HB2 GLU A 134     -10.576  12.276  10.568  1.00 98.31           H  
ATOM   2022  HB3 GLU A 134     -11.365  10.847   9.900  1.00 98.31           H  
ATOM   2023  O   GLU A 134      -9.242  10.432   8.429  1.00 98.31           O  
ATOM   2024  CG  GLU A 134     -12.670  12.528  10.160  1.00 98.31           C  
ATOM   2025  HG2 GLU A 134     -12.582  13.613  10.202  1.00 98.31           H  
ATOM   2026  HG3 GLU A 134     -13.372  12.268   9.368  1.00 98.31           H  
ATOM   2027  CD  GLU A 134     -13.239  12.002  11.494  1.00 98.31           C  
ATOM   2028  OE1 GLU A 134     -14.347  12.436  11.871  1.00 98.31           O  
ATOM   2029  OE2 GLU A 134     -12.607  11.138  12.166  1.00 98.31           O  
ATOM   2030  N   VAL A 135      -8.339  12.421   7.934  1.00 98.07           N  
ATOM   2031  H   VAL A 135      -8.490  13.398   7.725  1.00 98.07           H  
ATOM   2032  CA  VAL A 135      -6.957  11.918   8.010  1.00 98.07           C  
ATOM   2033  HA  VAL A 135      -6.921  10.937   7.537  1.00 98.07           H  
ATOM   2034  C   VAL A 135      -6.585  11.753   9.486  1.00 98.07           C  
ATOM   2035  CB  VAL A 135      -5.961  12.816   7.253  1.00 98.07           C  
ATOM   2036  HB  VAL A 135      -5.967  13.817   7.685  1.00 98.07           H  
ATOM   2037  O   VAL A 135      -6.546  12.717  10.249  1.00 98.07           O  
ATOM   2038  CG1 VAL A 135      -4.538  12.243   7.335  1.00 98.07           C  
ATOM   2039 HG11 VAL A 135      -3.862  12.860   6.743  1.00 98.07           H  
ATOM   2040 HG12 VAL A 135      -4.518  11.221   6.955  1.00 98.07           H  
ATOM   2041 HG13 VAL A 135      -4.187  12.251   8.367  1.00 98.07           H  
ATOM   2042  CG2 VAL A 135      -6.341  12.911   5.770  1.00 98.07           C  
ATOM   2043 HG21 VAL A 135      -7.332  13.352   5.665  1.00 98.07           H  
ATOM   2044 HG22 VAL A 135      -5.636  13.558   5.246  1.00 98.07           H  
ATOM   2045 HG23 VAL A 135      -6.339  11.924   5.308  1.00 98.07           H  
ATOM   2046  N   ARG A 136      -6.363  10.509   9.918  1.00 96.97           N  
ATOM   2047  H   ARG A 136      -6.365   9.773   9.226  1.00 96.97           H  
ATOM   2048  CA  ARG A 136      -6.129  10.140  11.323  1.00 96.97           C  
ATOM   2049  HA  ARG A 136      -6.497  10.933  11.974  1.00 96.97           H  
ATOM   2050  C   ARG A 136      -4.652  10.013  11.660  1.00 96.97           C  
ATOM   2051  CB  ARG A 136      -6.851   8.819  11.642  1.00 96.97           C  
ATOM   2052  HB2 ARG A 136      -6.473   8.042  10.978  1.00 96.97           H  
ATOM   2053  HB3 ARG A 136      -6.603   8.522  12.660  1.00 96.97           H  
ATOM   2054  O   ARG A 136      -4.270  10.329  12.782  1.00 96.97           O  
ATOM   2055  CG  ARG A 136      -8.382   8.872  11.497  1.00 96.97           C  
ATOM   2056  HG2 ARG A 136      -8.637   9.051  10.452  1.00 96.97           H  
ATOM   2057  HG3 ARG A 136      -8.784   7.896  11.769  1.00 96.97           H  
ATOM   2058  CD  ARG A 136      -9.054   9.941  12.367  1.00 96.97           C  
ATOM   2059  HD2 ARG A 136      -8.684  10.922  12.069  1.00 96.97           H  
ATOM   2060  HD3 ARG A 136     -10.127   9.917  12.177  1.00 96.97           H  
ATOM   2061  NE  ARG A 136      -8.797   9.692  13.799  1.00 96.97           N  
ATOM   2062  HE  ARG A 136      -8.386   8.798  14.026  1.00 96.97           H  
ATOM   2063  NH1 ARG A 136      -9.427  11.753  14.573  1.00 96.97           N  
ATOM   2064 HH11 ARG A 136      -9.742  11.975  13.639  1.00 96.97           H  
ATOM   2065 HH12 ARG A 136      -9.501  12.445  15.305  1.00 96.97           H  
ATOM   2066  NH2 ARG A 136      -8.601  10.237  15.997  1.00 96.97           N  
ATOM   2067 HH21 ARG A 136      -8.123   9.362  16.154  1.00 96.97           H  
ATOM   2068 HH22 ARG A 136      -8.632  10.940  16.721  1.00 96.97           H  
ATOM   2069  CZ  ARG A 136      -8.943  10.561  14.780  1.00 96.97           C  
ATOM   2070  N   ASP A 137      -3.861   9.518  10.718  1.00 96.68           N  
ATOM   2071  H   ASP A 137      -4.265   9.292   9.820  1.00 96.68           H  
ATOM   2072  CA  ASP A 137      -2.427   9.289  10.880  1.00 96.68           C  
ATOM   2073  HA  ASP A 137      -1.980  10.156  11.368  1.00 96.68           H  
ATOM   2074  C   ASP A 137      -1.769   9.109   9.500  1.00 96.68           C  
ATOM   2075  CB  ASP A 137      -2.204   8.046  11.778  1.00 96.68           C  
ATOM   2076  HB2 ASP A 137      -3.062   7.907  12.436  1.00 96.68           H  
ATOM   2077  HB3 ASP A 137      -2.131   7.152  11.159  1.00 96.68           H  
ATOM   2078  O   ASP A 137      -2.408   9.184   8.444  1.00 96.68           O  
ATOM   2079  CG  ASP A 137      -0.951   8.145  12.659  1.00 96.68           C  
ATOM   2080  OD1 ASP A 137       0.090   8.648  12.175  1.00 96.68           O  
ATOM   2081  OD2 ASP A 137      -1.015   7.682  13.816  1.00 96.68           O  
ATOM   2082  N   SER A 138      -0.473   8.839   9.489  1.00 96.07           N  
ATOM   2083  H   SER A 138       0.004   8.799  10.378  1.00 96.07           H  
ATOM   2084  CA  SER A 138       0.243   8.325   8.329  1.00 96.07           C  
ATOM   2085  HA  SER A 138      -0.460   7.840   7.652  1.00 96.07           H  
ATOM   2086  C   SER A 138       1.257   7.291   8.789  1.00 96.07           C  
ATOM   2087  CB  SER A 138       0.936   9.460   7.580  1.00 96.07           C  
ATOM   2088  HB2 SER A 138       1.522   9.052   6.757  1.00 96.07           H  
ATOM   2089  HB3 SER A 138       1.596   9.999   8.259  1.00 96.07           H  
ATOM   2090  O   SER A 138       2.038   7.554   9.699  1.00 96.07           O  
ATOM   2091  OG  SER A 138      -0.046  10.340   7.065  1.00 96.07           O  
ATOM   2092  HG  SER A 138      -0.861  10.152   7.535  1.00 96.07           H  
ATOM   2093  N   ILE A 139       1.268   6.124   8.145  1.00 97.69           N  
ATOM   2094  H   ILE A 139       0.641   5.997   7.363  1.00 97.69           H  
ATOM   2095  CA  ILE A 139       2.272   5.096   8.417  1.00 97.69           C  
ATOM   2096  HA  ILE A 139       2.622   5.251   9.438  1.00 97.69           H  
ATOM   2097  C   ILE A 139       3.449   5.298   7.467  1.00 97.69           C  
ATOM   2098  CB  ILE A 139       1.691   3.668   8.378  1.00 97.69           C  
ATOM   2099  HB  ILE A 139       1.255   3.503   7.392  1.00 97.69           H  
ATOM   2100  O   ILE A 139       3.261   5.406   6.257  1.00 97.69           O  
ATOM   2101  CG1 ILE A 139       0.586   3.491   9.444  1.00 97.69           C  
ATOM   2102 HG12 ILE A 139       1.040   3.371  10.428  1.00 97.69           H  
ATOM   2103 HG13 ILE A 139      -0.038   4.384   9.483  1.00 97.69           H  
ATOM   2104  CG2 ILE A 139       2.793   2.612   8.572  1.00 97.69           C  
ATOM   2105 HG21 ILE A 139       2.364   1.610   8.579  1.00 97.69           H  
ATOM   2106 HG22 ILE A 139       3.512   2.652   7.754  1.00 97.69           H  
ATOM   2107 HG23 ILE A 139       3.309   2.785   9.517  1.00 97.69           H  
ATOM   2108  CD1 ILE A 139      -0.342   2.301   9.171  1.00 97.69           C  
ATOM   2109 HD11 ILE A 139      -1.134   2.284   9.920  1.00 97.69           H  
ATOM   2110 HD12 ILE A 139      -0.792   2.396   8.183  1.00 97.69           H  
ATOM   2111 HD13 ILE A 139       0.210   1.363   9.230  1.00 97.69           H  
ATOM   2112  N   ALA A 140       4.668   5.332   7.995  1.00 96.76           N  
ATOM   2113  H   ALA A 140       4.744   5.266   9.000  1.00 96.76           H  
ATOM   2114  CA  ALA A 140       5.890   5.351   7.204  1.00 96.76           C  
ATOM   2115  HA  ALA A 140       5.666   5.659   6.183  1.00 96.76           H  
ATOM   2116  C   ALA A 140       6.492   3.944   7.152  1.00 96.76           C  
ATOM   2117  CB  ALA A 140       6.849   6.388   7.800  1.00 96.76           C  
ATOM   2118  HB1 ALA A 140       7.760   6.429   7.203  1.00 96.76           H  
ATOM   2119  HB2 ALA A 140       6.376   7.370   7.800  1.00 96.76           H  
ATOM   2120  HB3 ALA A 140       7.104   6.114   8.824  1.00 96.76           H  
ATOM   2121  O   ALA A 140       7.065   3.479   8.138  1.00 96.76           O  
ATOM   2122  N   TRP A 141       6.388   3.273   6.004  1.00 94.78           N  
ATOM   2123  H   TRP A 141       5.876   3.672   5.230  1.00 94.78           H  
ATOM   2124  CA  TRP A 141       7.103   2.024   5.769  1.00 94.78           C  
ATOM   2125  HA  TRP A 141       7.190   1.479   6.709  1.00 94.78           H  
ATOM   2126  C   TRP A 141       8.515   2.325   5.273  1.00 94.78           C  
ATOM   2127  CB  TRP A 141       6.325   1.136   4.801  1.00 94.78           C  
ATOM   2128  HB2 TRP A 141       5.345   0.922   5.229  1.00 94.78           H  
ATOM   2129  HB3 TRP A 141       6.170   1.677   3.867  1.00 94.78           H  
ATOM   2130  O   TRP A 141       8.709   2.699   4.119  1.00 94.78           O  
ATOM   2131  CG  TRP A 141       6.989  -0.164   4.479  1.00 94.78           C  
ATOM   2132  CD1 TRP A 141       7.794  -0.881   5.301  1.00 94.78           C  
ATOM   2133  HD1 TRP A 141       8.076  -0.603   6.305  1.00 94.78           H  
ATOM   2134  CD2 TRP A 141       6.933  -0.904   3.226  1.00 94.78           C  
ATOM   2135  CE2 TRP A 141       7.702  -2.094   3.381  1.00 94.78           C  
ATOM   2136  CE3 TRP A 141       6.305  -0.695   1.979  1.00 94.78           C  
ATOM   2137  HE3 TRP A 141       5.714   0.196   1.827  1.00 94.78           H  
ATOM   2138  NE1 TRP A 141       8.216  -2.024   4.657  1.00 94.78           N  
ATOM   2139  HE1 TRP A 141       8.838  -2.697   5.081  1.00 94.78           H  
ATOM   2140  CH2 TRP A 141       7.188  -2.799   1.125  1.00 94.78           C  
ATOM   2141  HH2 TRP A 141       7.287  -3.502   0.312  1.00 94.78           H  
ATOM   2142  CZ2 TRP A 141       7.811  -3.044   2.364  1.00 94.78           C  
ATOM   2143  HZ2 TRP A 141       8.384  -3.940   2.550  1.00 94.78           H  
ATOM   2144  CZ3 TRP A 141       6.446  -1.622   0.931  1.00 94.78           C  
ATOM   2145  HZ3 TRP A 141       5.984  -1.417  -0.023  1.00 94.78           H  
ATOM   2146  N   LEU A 142       9.493   2.215   6.166  1.00 92.72           N  
ATOM   2147  H   LEU A 142       9.253   1.865   7.083  1.00 92.72           H  
ATOM   2148  CA  LEU A 142      10.902   2.482   5.908  1.00 92.72           C  
ATOM   2149  HA  LEU A 142      10.984   3.253   5.142  1.00 92.72           H  
ATOM   2150  C   LEU A 142      11.591   1.222   5.399  1.00 92.72           C  
ATOM   2151  CB  LEU A 142      11.597   2.980   7.188  1.00 92.72           C  
ATOM   2152  HB2 LEU A 142      12.618   3.258   6.927  1.00 92.72           H  
ATOM   2153  HB3 LEU A 142      11.649   2.151   7.894  1.00 92.72           H  
ATOM   2154  O   LEU A 142      11.500   0.165   6.020  1.00 92.72           O  
ATOM   2155  CG  LEU A 142      10.922   4.165   7.897  1.00 92.72           C  
ATOM   2156  HG  LEU A 142       9.960   3.851   8.300  1.00 92.72           H  
ATOM   2157  CD1 LEU A 142      11.800   4.637   9.056  1.00 92.72           C  
ATOM   2158 HD11 LEU A 142      11.952   3.815   9.756  1.00 92.72           H  
ATOM   2159 HD12 LEU A 142      11.304   5.451   9.584  1.00 92.72           H  
ATOM   2160 HD13 LEU A 142      12.766   4.980   8.684  1.00 92.72           H  
ATOM   2161  CD2 LEU A 142      10.699   5.351   6.960  1.00 92.72           C  
ATOM   2162 HD21 LEU A 142      11.629   5.615   6.457  1.00 92.72           H  
ATOM   2163 HD22 LEU A 142      10.329   6.205   7.527  1.00 92.72           H  
ATOM   2164 HD23 LEU A 142       9.943   5.075   6.225  1.00 92.72           H  
ATOM   2165  N   TYR A 143      12.340   1.353   4.312  1.00 86.64           N  
ATOM   2166  H   TYR A 143      12.404   2.255   3.862  1.00 86.64           H  
ATOM   2167  CA  TYR A 143      13.083   0.242   3.735  1.00 86.64           C  
ATOM   2168  HA  TYR A 143      13.240  -0.505   4.513  1.00 86.64           H  
ATOM   2169  C   TYR A 143      14.472   0.676   3.272  1.00 86.64           C  
ATOM   2170  CB  TYR A 143      12.261  -0.427   2.629  1.00 86.64           C  
ATOM   2171  HB2 TYR A 143      11.415  -0.941   3.087  1.00 86.64           H  
ATOM   2172  HB3 TYR A 143      12.882  -1.185   2.152  1.00 86.64           H  
ATOM   2173  O   TYR A 143      14.670   1.766   2.729  1.00 86.64           O  
ATOM   2174  CG  TYR A 143      11.741   0.518   1.569  1.00 86.64           C  
ATOM   2175  CD1 TYR A 143      10.443   1.047   1.668  1.00 86.64           C  
ATOM   2176  HD1 TYR A 143       9.799   0.761   2.486  1.00 86.64           H  
ATOM   2177  CD2 TYR A 143      12.567   0.882   0.495  1.00 86.64           C  
ATOM   2178  HD2 TYR A 143      13.569   0.482   0.448  1.00 86.64           H  
ATOM   2179  CE1 TYR A 143       9.986   1.951   0.697  1.00 86.64           C  
ATOM   2180  HE1 TYR A 143       8.980   2.337   0.767  1.00 86.64           H  
ATOM   2181  CE2 TYR A 143      12.107   1.770  -0.490  1.00 86.64           C  
ATOM   2182  HE2 TYR A 143      12.759   2.036  -1.309  1.00 86.64           H  
ATOM   2183  OH  TYR A 143      10.397   3.214  -1.311  1.00 86.64           O  
ATOM   2184  HH  TYR A 143      11.002   3.208  -2.057  1.00 86.64           H  
ATOM   2185  CZ  TYR A 143      10.815   2.321  -0.380  1.00 86.64           C  
ATOM   2186  N   GLY A 144      15.455  -0.191   3.502  1.00 74.73           N  
ATOM   2187  H   GLY A 144      15.210  -1.079   3.917  1.00 74.73           H  
ATOM   2188  CA  GLY A 144      16.859   0.071   3.195  1.00 74.73           C  
ATOM   2189  HA2 GLY A 144      17.085   1.127   3.345  1.00 74.73           H  
ATOM   2190  HA3 GLY A 144      17.474  -0.509   3.883  1.00 74.73           H  
ATOM   2191  C   GLY A 144      17.229  -0.326   1.768  1.00 74.73           C  
ATOM   2192  O   GLY A 144      18.192   0.190   1.193  1.00 74.73           O  
ATOM   2193  N   GLN A 145      16.457  -1.225   1.152  1.00 66.80           N  
ATOM   2194  H   GLN A 145      15.675  -1.594   1.675  1.00 66.80           H  
ATOM   2195  CA  GLN A 145      16.740  -1.760  -0.184  1.00 66.80           C  
ATOM   2196  HA  GLN A 145      17.820  -1.721  -0.332  1.00 66.80           H  
ATOM   2197  C   GLN A 145      16.132  -0.899  -1.306  1.00 66.80           C  
ATOM   2198  CB  GLN A 145      16.355  -3.249  -0.268  1.00 66.80           C  
ATOM   2199  HB2 GLN A 145      16.691  -3.645  -1.226  1.00 66.80           H  
ATOM   2200  HB3 GLN A 145      15.271  -3.364  -0.236  1.00 66.80           H  
ATOM   2201  O   GLN A 145      15.315  -0.022  -1.073  1.00 66.80           O  
ATOM   2202  CG  GLN A 145      16.966  -4.100   0.857  1.00 66.80           C  
ATOM   2203  HG2 GLN A 145      16.702  -5.146   0.707  1.00 66.80           H  
ATOM   2204  HG3 GLN A 145      16.556  -3.796   1.820  1.00 66.80           H  
ATOM   2205  CD  GLN A 145      18.483  -3.974   0.869  1.00 66.80           C  
ATOM   2206  NE2 GLN A 145      19.077  -3.645   1.993  1.00 66.80           N  
ATOM   2207 HE21 GLN A 145      18.529  -3.523   2.833  1.00 66.80           H  
ATOM   2208 HE22 GLN A 145      20.086  -3.586   2.004  1.00 66.80           H  
ATOM   2209  OE1 GLN A 145      19.135  -4.091  -0.159  1.00 66.80           O  
ATOM   2210  N   GLY A 146      16.578  -1.089  -2.550  1.00 62.66           N  
ATOM   2211  H   GLY A 146      17.264  -1.816  -2.699  1.00 62.66           H  
ATOM   2212  CA  GLY A 146      16.093  -0.326  -3.713  1.00 62.66           C  
ATOM   2213  HA2 GLY A 146      15.695  -1.033  -4.442  1.00 62.66           H  
ATOM   2214  HA3 GLY A 146      15.275   0.337  -3.431  1.00 62.66           H  
ATOM   2215  C   GLY A 146      17.174   0.517  -4.392  1.00 62.66           C  
ATOM   2216  O   GLY A 146      18.206   0.839  -3.801  1.00 62.66           O  
ATOM   2217  N   MET A 147      16.959   0.839  -5.668  1.00 62.84           N  
ATOM   2218  H   MET A 147      16.064   0.610  -6.078  1.00 62.84           H  
ATOM   2219  CA  MET A 147      17.958   1.485  -6.526  1.00 62.84           C  
ATOM   2220  HA  MET A 147      18.938   1.370  -6.063  1.00 62.84           H  
ATOM   2221  C   MET A 147      17.651   2.980  -6.706  1.00 62.84           C  
ATOM   2222  CB  MET A 147      18.034   0.775  -7.885  1.00 62.84           C  
ATOM   2223  HB2 MET A 147      17.055   0.794  -8.363  1.00 62.84           H  
ATOM   2224  HB3 MET A 147      18.742   1.304  -8.524  1.00 62.84           H  
ATOM   2225  O   MET A 147      16.508   3.320  -7.027  1.00 62.84           O  
ATOM   2226  CG  MET A 147      18.501  -0.678  -7.741  1.00 62.84           C  
ATOM   2227  HG2 MET A 147      19.485  -0.686  -7.273  1.00 62.84           H  
ATOM   2228  HG3 MET A 147      17.809  -1.219  -7.096  1.00 62.84           H  
ATOM   2229  SD  MET A 147      18.604  -1.556  -9.317  1.00 62.84           S  
ATOM   2230  CE  MET A 147      19.099  -3.205  -8.755  1.00 62.84           C  
ATOM   2231  HE1 MET A 147      18.228  -3.737  -8.371  1.00 62.84           H  
ATOM   2232  HE2 MET A 147      19.524  -3.762  -9.589  1.00 62.84           H  
ATOM   2233  HE3 MET A 147      19.838  -3.128  -7.958  1.00 62.84           H  
ATOM   2234  N   PRO A 148      18.641   3.883  -6.561  1.00 65.39           N  
ATOM   2235  CA  PRO A 148      18.462   5.282  -6.928  1.00 65.39           C  
ATOM   2236  HA  PRO A 148      17.620   5.695  -6.373  1.00 65.39           H  
ATOM   2237  C   PRO A 148      18.199   5.395  -8.437  1.00 65.39           C  
ATOM   2238  CB  PRO A 148      19.750   6.013  -6.512  1.00 65.39           C  
ATOM   2239  HB2 PRO A 148      19.522   6.891  -5.908  1.00 65.39           H  
ATOM   2240  HB3 PRO A 148      20.322   6.314  -7.390  1.00 65.39           H  
ATOM   2241  O   PRO A 148      19.019   4.971  -9.251  1.00 65.39           O  
ATOM   2242  CG  PRO A 148      20.565   4.996  -5.709  1.00 65.39           C  
ATOM   2243  HG2 PRO A 148      21.628   5.066  -5.940  1.00 65.39           H  
ATOM   2244  HG3 PRO A 148      20.412   5.147  -4.640  1.00 65.39           H  
ATOM   2245  CD  PRO A 148      20.003   3.638  -6.111  1.00 65.39           C  
ATOM   2246  HD2 PRO A 148      20.035   2.968  -5.251  1.00 65.39           H  
ATOM   2247  HD3 PRO A 148      20.589   3.227  -6.933  1.00 65.39           H  
ATOM   2248  N   LYS A 149      17.067   5.989  -8.828  1.00 69.00           N  
ATOM   2249  H   LYS A 149      16.419   6.287  -8.113  1.00 69.00           H  
ATOM   2250  CA  LYS A 149      16.764   6.328 -10.231  1.00 69.00           C  
ATOM   2251  HA  LYS A 149      17.434   5.779 -10.893  1.00 69.00           H  
ATOM   2252  C   LYS A 149      17.063   7.805 -10.476  1.00 69.00           C  
ATOM   2253  CB  LYS A 149      15.329   5.929 -10.607  1.00 69.00           C  
ATOM   2254  HB2 LYS A 149      14.627   6.366  -9.898  1.00 69.00           H  
ATOM   2255  HB3 LYS A 149      15.114   6.334 -11.596  1.00 69.00           H  
ATOM   2256  O   LYS A 149      16.156   8.620 -10.604  1.00 69.00           O  
ATOM   2257  CG  LYS A 149      15.140   4.405 -10.657  1.00 69.00           C  
ATOM   2258  HG2 LYS A 149      15.221   3.992  -9.652  1.00 69.00           H  
ATOM   2259  HG3 LYS A 149      15.916   3.966 -11.284  1.00 69.00           H  
ATOM   2260  CD  LYS A 149      13.766   4.062 -11.248  1.00 69.00           C  
ATOM   2261  HD2 LYS A 149      13.694   4.487 -12.249  1.00 69.00           H  
ATOM   2262  HD3 LYS A 149      12.991   4.500 -10.620  1.00 69.00           H  
ATOM   2263  CE  LYS A 149      13.573   2.543 -11.321  1.00 69.00           C  
ATOM   2264  HE2 LYS A 149      14.377   2.120 -11.923  1.00 69.00           H  
ATOM   2265  HE3 LYS A 149      13.663   2.135 -10.315  1.00 69.00           H  
ATOM   2266  NZ  LYS A 149      12.254   2.186 -11.905  1.00 69.00           N  
ATOM   2267  HZ1 LYS A 149      11.503   2.561 -11.343  1.00 69.00           H  
ATOM   2268  HZ2 LYS A 149      12.167   2.554 -12.841  1.00 69.00           H  
ATOM   2269  HZ3 LYS A 149      12.139   1.183 -11.942  1.00 69.00           H  
ATOM   2270  N   SER A 150      18.352   8.130 -10.452  1.00 75.95           N  
ATOM   2271  H   SER A 150      19.020   7.375 -10.392  1.00 75.95           H  
ATOM   2272  CA  SER A 150      18.888   9.487 -10.573  1.00 75.95           C  
ATOM   2273  HA  SER A 150      18.077  10.215 -10.576  1.00 75.95           H  
ATOM   2274  C   SER A 150      19.672   9.616 -11.878  1.00 75.95           C  
ATOM   2275  CB  SER A 150      19.771   9.747  -9.353  1.00 75.95           C  
ATOM   2276  HB2 SER A 150      19.226   9.448  -8.458  1.00 75.95           H  
ATOM   2277  HB3 SER A 150      20.678   9.146  -9.421  1.00 75.95           H  
ATOM   2278  O   SER A 150      20.475   8.736 -12.194  1.00 75.95           O  
ATOM   2279  OG  SER A 150      20.113  11.102  -9.229  1.00 75.95           O  
ATOM   2280  HG  SER A 150      20.432  11.217  -8.330  1.00 75.95           H  
ATOM   2281  N   LEU A 151      19.440  10.686 -12.642  1.00 78.54           N  
ATOM   2282  H   LEU A 151      18.812  11.401 -12.303  1.00 78.54           H  
ATOM   2283  CA  LEU A 151      20.216  10.977 -13.850  1.00 78.54           C  
ATOM   2284  HA  LEU A 151      20.328  10.057 -14.424  1.00 78.54           H  
ATOM   2285  C   LEU A 151      21.604  11.482 -13.437  1.00 78.54           C  
ATOM   2286  CB  LEU A 151      19.463  12.011 -14.711  1.00 78.54           C  
ATOM   2287  HB2 LEU A 151      19.318  12.907 -14.107  1.00 78.54           H  
ATOM   2288  HB3 LEU A 151      18.482  11.613 -14.971  1.00 78.54           H  
ATOM   2289  O   LEU A 151      21.703  12.472 -12.719  1.00 78.54           O  
ATOM   2290  CG  LEU A 151      20.191  12.438 -16.000  1.00 78.54           C  
ATOM   2291  HG  LEU A 151      21.207  12.756 -15.764  1.00 78.54           H  
ATOM   2292  CD1 LEU A 151      20.253  11.305 -17.024  1.00 78.54           C  
ATOM   2293 HD11 LEU A 151      20.733  11.661 -17.935  1.00 78.54           H  
ATOM   2294 HD12 LEU A 151      20.833  10.472 -16.627  1.00 78.54           H  
ATOM   2295 HD13 LEU A 151      19.247  10.957 -17.259  1.00 78.54           H  
ATOM   2296  CD2 LEU A 151      19.465  13.625 -16.633  1.00 78.54           C  
ATOM   2297 HD21 LEU A 151      19.988  13.943 -17.535  1.00 78.54           H  
ATOM   2298 HD22 LEU A 151      18.442  13.351 -16.891  1.00 78.54           H  
ATOM   2299 HD23 LEU A 151      19.445  14.463 -15.935  1.00 78.54           H  
ATOM   2300  N   ASP A 152      22.664  10.823 -13.907  1.00 85.18           N  
ATOM   2301  H   ASP A 152      22.502  10.005 -14.477  1.00 85.18           H  
ATOM   2302  CA  ASP A 152      24.051  11.269 -13.717  1.00 85.18           C  
ATOM   2303  HA  ASP A 152      24.204  11.536 -12.671  1.00 85.18           H  
ATOM   2304  C   ASP A 152      24.311  12.517 -14.578  1.00 85.18           C  
ATOM   2305  CB  ASP A 152      24.989  10.096 -14.053  1.00 85.18           C  
ATOM   2306  HB2 ASP A 152      24.710   9.251 -13.423  1.00 85.18           H  
ATOM   2307  HB3 ASP A 152      24.818   9.796 -15.086  1.00 85.18           H  
ATOM   2308  O   ASP A 152      24.385  12.434 -15.809  1.00 85.18           O  
ATOM   2309  CG  ASP A 152      26.491  10.361 -13.864  1.00 85.18           C  
ATOM   2310  OD1 ASP A 152      26.950  11.503 -14.093  1.00 85.18           O  
ATOM   2311  OD2 ASP A 152      27.204   9.357 -13.607  1.00 85.18           O  
ATOM   2312  N   VAL A 153      24.421  13.679 -13.926  1.00 90.08           N  
ATOM   2313  H   VAL A 153      24.359  13.668 -12.918  1.00 90.08           H  
ATOM   2314  CA  VAL A 153      24.504  14.986 -14.600  1.00 90.08           C  
ATOM   2315  HA  VAL A 153      23.660  15.078 -15.284  1.00 90.08           H  
ATOM   2316  C   VAL A 153      25.780  15.098 -15.436  1.00 90.08           C  
ATOM   2317  CB  VAL A 153      24.414  16.133 -13.571  1.00 90.08           C  
ATOM   2318  HB  VAL A 153      25.229  16.031 -12.855  1.00 90.08           H  
ATOM   2319  O   VAL A 153      25.739  15.582 -16.566  1.00 90.08           O  
ATOM   2320  CG1 VAL A 153      24.520  17.514 -14.233  1.00 90.08           C  
ATOM   2321 HG11 VAL A 153      23.738  17.634 -14.983  1.00 90.08           H  
ATOM   2322 HG12 VAL A 153      24.417  18.295 -13.479  1.00 90.08           H  
ATOM   2323 HG13 VAL A 153      25.493  17.636 -14.708  1.00 90.08           H  
ATOM   2324  CG2 VAL A 153      23.080  16.096 -12.810  1.00 90.08           C  
ATOM   2325 HG21 VAL A 153      23.050  16.901 -12.077  1.00 90.08           H  
ATOM   2326 HG22 VAL A 153      22.249  16.213 -13.506  1.00 90.08           H  
ATOM   2327 HG23 VAL A 153      22.964  15.149 -12.282  1.00 90.08           H  
ATOM   2328  N   SER A 154      26.905  14.584 -14.935  1.00 92.53           N  
ATOM   2329  H   SER A 154      26.845  14.093 -14.055  1.00 92.53           H  
ATOM   2330  CA  SER A 154      28.183  14.586 -15.656  1.00 92.53           C  
ATOM   2331  HA  SER A 154      28.460  15.614 -15.891  1.00 92.53           H  
ATOM   2332  C   SER A 154      28.094  13.801 -16.964  1.00 92.53           C  
ATOM   2333  CB  SER A 154      29.256  13.979 -14.755  1.00 92.53           C  
ATOM   2334  HB2 SER A 154      29.008  12.941 -14.530  1.00 92.53           H  
ATOM   2335  HB3 SER A 154      29.280  14.546 -13.825  1.00 92.53           H  
ATOM   2336  O   SER A 154      28.503  14.285 -18.022  1.00 92.53           O  
ATOM   2337  OG  SER A 154      30.529  14.032 -15.363  1.00 92.53           O  
ATOM   2338  HG  SER A 154      30.934  14.849 -15.066  1.00 92.53           H  
ATOM   2339  N   LYS A 155      27.499  12.602 -16.919  1.00 91.37           N  
ATOM   2340  H   LYS A 155      27.168  12.271 -16.024  1.00 91.37           H  
ATOM   2341  CA  LYS A 155      27.282  11.792 -18.126  1.00 91.37           C  
ATOM   2342  HA  LYS A 155      28.223  11.701 -18.667  1.00 91.37           H  
ATOM   2343  C   LYS A 155      26.301  12.447 -19.091  1.00 91.37           C  
ATOM   2344  CB  LYS A 155      26.775  10.402 -17.749  1.00 91.37           C  
ATOM   2345  HB2 LYS A 155      26.463   9.884 -18.656  1.00 91.37           H  
ATOM   2346  HB3 LYS A 155      25.910  10.499 -17.093  1.00 91.37           H  
ATOM   2347  O   LYS A 155      26.511  12.365 -20.299  1.00 91.37           O  
ATOM   2348  CG  LYS A 155      27.862   9.573 -17.064  1.00 91.37           C  
ATOM   2349  HG2 LYS A 155      28.715   9.460 -17.734  1.00 91.37           H  
ATOM   2350  HG3 LYS A 155      28.192  10.070 -16.152  1.00 91.37           H  
ATOM   2351  CD  LYS A 155      27.290   8.198 -16.727  1.00 91.37           C  
ATOM   2352  HD2 LYS A 155      27.040   7.671 -17.648  1.00 91.37           H  
ATOM   2353  HD3 LYS A 155      26.389   8.323 -16.127  1.00 91.37           H  
ATOM   2354  CE  LYS A 155      28.320   7.407 -15.932  1.00 91.37           C  
ATOM   2355  HE2 LYS A 155      28.595   8.003 -15.062  1.00 91.37           H  
ATOM   2356  HE3 LYS A 155      29.206   7.255 -16.548  1.00 91.37           H  
ATOM   2357  NZ  LYS A 155      27.742   6.118 -15.500  1.00 91.37           N  
ATOM   2358  HZ1 LYS A 155      26.975   6.313 -14.873  1.00 91.37           H  
ATOM   2359  HZ2 LYS A 155      27.405   5.603 -16.301  1.00 91.37           H  
ATOM   2360  HZ3 LYS A 155      28.439   5.568 -15.019  1.00 91.37           H  
ATOM   2361  N   ALA A 156      25.249  13.088 -18.582  1.00 90.03           N  
ATOM   2362  H   ALA A 156      25.115  13.084 -17.581  1.00 90.03           H  
ATOM   2363  CA  ALA A 156      24.288  13.805 -19.413  1.00 90.03           C  
ATOM   2364  HA  ALA A 156      23.896  13.117 -20.162  1.00 90.03           H  
ATOM   2365  C   ALA A 156      24.947  14.973 -20.171  1.00 90.03           C  
ATOM   2366  CB  ALA A 156      23.121  14.266 -18.535  1.00 90.03           C  
ATOM   2367  HB1 ALA A 156      22.362  14.744 -19.154  1.00 90.03           H  
ATOM   2368  HB2 ALA A 156      23.468  14.982 -17.790  1.00 90.03           H  
ATOM   2369  HB3 ALA A 156      22.678  13.411 -18.024  1.00 90.03           H  
ATOM   2370  O   ALA A 156      24.680  15.144 -21.360  1.00 90.03           O  
ATOM   2371  N   ILE A 157      25.853  15.715 -19.522  1.00 93.46           N  
ATOM   2372  H   ILE A 157      25.989  15.545 -18.536  1.00 93.46           H  
ATOM   2373  CA  ILE A 157      26.618  16.807 -20.144  1.00 93.46           C  
ATOM   2374  HA  ILE A 157      25.918  17.497 -20.616  1.00 93.46           H  
ATOM   2375  C   ILE A 157      27.529  16.284 -21.256  1.00 93.46           C  
ATOM   2376  CB  ILE A 157      27.413  17.591 -19.076  1.00 93.46           C  
ATOM   2377  HB  ILE A 157      27.946  16.878 -18.446  1.00 93.46           H  
ATOM   2378  O   ILE A 157      27.449  16.775 -22.379  1.00 93.46           O  
ATOM   2379  CG1 ILE A 157      26.435  18.401 -18.197  1.00 93.46           C  
ATOM   2380 HG12 ILE A 157      25.601  17.771 -17.889  1.00 93.46           H  
ATOM   2381 HG13 ILE A 157      26.022  19.228 -18.776  1.00 93.46           H  
ATOM   2382  CG2 ILE A 157      28.452  18.537 -19.712  1.00 93.46           C  
ATOM   2383 HG21 ILE A 157      28.981  19.096 -18.940  1.00 93.46           H  
ATOM   2384 HG22 ILE A 157      29.207  17.974 -20.262  1.00 93.46           H  
ATOM   2385 HG23 ILE A 157      27.962  19.234 -20.391  1.00 93.46           H  
ATOM   2386  CD1 ILE A 157      27.084  18.957 -16.927  1.00 93.46           C  
ATOM   2387 HD11 ILE A 157      27.566  18.147 -16.379  1.00 93.46           H  
ATOM   2388 HD12 ILE A 157      26.315  19.405 -16.298  1.00 93.46           H  
ATOM   2389 HD13 ILE A 157      27.817  19.724 -17.175  1.00 93.46           H  
ATOM   2390  N   ASP A 158      28.356  15.269 -20.986  1.00 95.81           N  
ATOM   2391  H   ASP A 158      28.413  14.920 -20.040  1.00 95.81           H  
ATOM   2392  CA  ASP A 158      29.247  14.719 -22.018  1.00 95.81           C  
ATOM   2393  HA  ASP A 158      29.857  15.525 -22.428  1.00 95.81           H  
ATOM   2394  C   ASP A 158      28.453  14.124 -23.189  1.00 95.81           C  
ATOM   2395  CB  ASP A 158      30.178  13.654 -21.426  1.00 95.81           C  
ATOM   2396  HB2 ASP A 158      30.588  13.058 -22.241  1.00 95.81           H  
ATOM   2397  HB3 ASP A 158      29.598  12.985 -20.790  1.00 95.81           H  
ATOM   2398  O   ASP A 158      28.823  14.315 -24.348  1.00 95.81           O  
ATOM   2399  CG  ASP A 158      31.363  14.218 -20.640  1.00 95.81           C  
ATOM   2400  OD1 ASP A 158      31.820  15.355 -20.898  1.00 95.81           O  
ATOM   2401  OD2 ASP A 158      31.869  13.464 -19.779  1.00 95.81           O  
ATOM   2402  N   LYS A 159      27.318  13.467 -22.907  1.00 91.88           N  
ATOM   2403  H   LYS A 159      27.076  13.336 -21.935  1.00 91.88           H  
ATOM   2404  CA  LYS A 159      26.397  12.971 -23.938  1.00 91.88           C  
ATOM   2405  HA  LYS A 159      26.952  12.312 -24.606  1.00 91.88           H  
ATOM   2406  C   LYS A 159      25.860  14.111 -24.805  1.00 91.88           C  
ATOM   2407  CB  LYS A 159      25.265  12.172 -23.275  1.00 91.88           C  
ATOM   2408  HB2 LYS A 159      25.706  11.343 -22.721  1.00 91.88           H  
ATOM   2409  HB3 LYS A 159      24.730  12.812 -22.573  1.00 91.88           H  
ATOM   2410  O   LYS A 159      25.869  13.986 -26.027  1.00 91.88           O  
ATOM   2411  CG  LYS A 159      24.270  11.612 -24.302  1.00 91.88           C  
ATOM   2412  HG2 LYS A 159      23.795  12.430 -24.844  1.00 91.88           H  
ATOM   2413  HG3 LYS A 159      24.800  10.984 -25.018  1.00 91.88           H  
ATOM   2414  CD  LYS A 159      23.175  10.790 -23.615  1.00 91.88           C  
ATOM   2415  HD2 LYS A 159      23.631  10.032 -22.978  1.00 91.88           H  
ATOM   2416  HD3 LYS A 159      22.571  11.455 -22.997  1.00 91.88           H  
ATOM   2417  CE  LYS A 159      22.300  10.122 -24.681  1.00 91.88           C  
ATOM   2418  HE2 LYS A 159      22.930   9.474 -25.289  1.00 91.88           H  
ATOM   2419  HE3 LYS A 159      21.899  10.898 -25.332  1.00 91.88           H  
ATOM   2420  NZ  LYS A 159      21.194   9.344 -24.070  1.00 91.88           N  
ATOM   2421  HZ1 LYS A 159      20.625   8.916 -24.786  1.00 91.88           H  
ATOM   2422  HZ2 LYS A 159      20.604   9.948 -23.516  1.00 91.88           H  
ATOM   2423  HZ3 LYS A 159      21.558   8.617 -23.471  1.00 91.88           H  
ATOM   2424  N   ALA A 160      25.415  15.208 -24.195  1.00 91.95           N  
ATOM   2425  H   ALA A 160      25.438  15.247 -23.186  1.00 91.95           H  
ATOM   2426  CA  ALA A 160      24.919  16.379 -24.915  1.00 91.95           C  
ATOM   2427  HA  ALA A 160      24.153  16.060 -25.622  1.00 91.95           H  
ATOM   2428  C   ALA A 160      26.023  17.078 -25.731  1.00 91.95           C  
ATOM   2429  CB  ALA A 160      24.273  17.331 -23.903  1.00 91.95           C  
ATOM   2430  HB1 ALA A 160      23.469  16.821 -23.372  1.00 91.95           H  
ATOM   2431  HB2 ALA A 160      25.015  17.675 -23.183  1.00 91.95           H  
ATOM   2432  HB3 ALA A 160      23.861  18.194 -24.426  1.00 91.95           H  
ATOM   2433  O   ALA A 160      25.754  17.579 -26.818  1.00 91.95           O  
ATOM   2434  N   ALA A 161      27.267  17.060 -25.245  1.00 93.32           N  
ATOM   2435  H   ALA A 161      27.407  16.702 -24.311  1.00 93.32           H  
ATOM   2436  CA  ALA A 161      28.434  17.591 -25.946  1.00 93.32           C  
ATOM   2437  HA  ALA A 161      28.146  18.512 -26.452  1.00 93.32           H  
ATOM   2438  C   ALA A 161      28.995  16.644 -27.029  1.00 93.32           C  
ATOM   2439  CB  ALA A 161      29.495  17.937 -24.893  1.00 93.32           C  
ATOM   2440  HB1 ALA A 161      29.824  17.031 -24.384  1.00 93.32           H  
ATOM   2441  HB2 ALA A 161      29.080  18.628 -24.159  1.00 93.32           H  
ATOM   2442  HB3 ALA A 161      30.353  18.405 -25.375  1.00 93.32           H  
ATOM   2443  O   ALA A 161      29.950  17.001 -27.717  1.00 93.32           O  
ATOM   2444  N   GLY A 162      28.456  15.425 -27.166  1.00 92.62           N  
ATOM   2445  H   GLY A 162      27.674  15.178 -26.577  1.00 92.62           H  
ATOM   2446  CA  GLY A 162      29.011  14.394 -28.050  1.00 92.62           C  
ATOM   2447  HA2 GLY A 162      29.071  14.788 -29.065  1.00 92.62           H  
ATOM   2448  HA3 GLY A 162      28.341  13.535 -28.045  1.00 92.62           H  
ATOM   2449  C   GLY A 162      30.410  13.913 -27.638  1.00 92.62           C  
ATOM   2450  O   GLY A 162      31.125  13.318 -28.447  1.00 92.62           O  
ATOM   2451  N   ALA A 163      30.822  14.169 -26.395  1.00 92.22           N  
ATOM   2452  H   ALA A 163      30.153  14.555 -25.745  1.00 92.22           H  
ATOM   2453  CA  ALA A 163      32.147  13.847 -25.894  1.00 92.22           C  
ATOM   2454  HA  ALA A 163      32.862  14.027 -26.696  1.00 92.22           H  
ATOM   2455  C   ALA A 163      32.237  12.367 -25.491  1.00 92.22           C  
ATOM   2456  CB  ALA A 163      32.493  14.806 -24.751  1.00 92.22           C  
ATOM   2457  HB1 ALA A 163      31.841  14.625 -23.897  1.00 92.22           H  
ATOM   2458  HB2 ALA A 163      32.366  15.836 -25.084  1.00 92.22           H  
ATOM   2459  HB3 ALA A 163      33.532  14.662 -24.455  1.00 92.22           H  
ATOM   2460  O   ALA A 163      31.367  11.821 -24.805  1.00 92.22           O  
ATOM   2461  N   LYS A 164      33.313  11.693 -25.912  1.00 91.49           N  
ATOM   2462  H   LYS A 164      34.021  12.201 -26.422  1.00 91.49           H  
ATOM   2463  CA  LYS A 164      33.577  10.300 -25.533  1.00 91.49           C  
ATOM   2464  HA  LYS A 164      32.626   9.783 -25.401  1.00 91.49           H  
ATOM   2465  C   LYS A 164      34.307  10.265 -24.197  1.00 91.49           C  
ATOM   2466  CB  LYS A 164      34.373   9.566 -26.617  1.00 91.49           C  
ATOM   2467  HB2 LYS A 164      35.272  10.133 -26.858  1.00 91.49           H  
ATOM   2468  HB3 LYS A 164      34.677   8.596 -26.223  1.00 91.49           H  
ATOM   2469  O   LYS A 164      35.408  10.793 -24.082  1.00 91.49           O  
ATOM   2470  CG  LYS A 164      33.541   9.342 -27.887  1.00 91.49           C  
ATOM   2471  HG2 LYS A 164      32.616   8.826 -27.628  1.00 91.49           H  
ATOM   2472  HG3 LYS A 164      33.297  10.304 -28.338  1.00 91.49           H  
ATOM   2473  CD  LYS A 164      34.328   8.493 -28.891  1.00 91.49           C  
ATOM   2474  HD2 LYS A 164      34.551   7.525 -28.442  1.00 91.49           H  
ATOM   2475  HD3 LYS A 164      35.264   8.999 -29.128  1.00 91.49           H  
ATOM   2476  CE  LYS A 164      33.509   8.295 -30.170  1.00 91.49           C  
ATOM   2477  HE2 LYS A 164      33.281   9.276 -30.588  1.00 91.49           H  
ATOM   2478  HE3 LYS A 164      32.564   7.818 -29.910  1.00 91.49           H  
ATOM   2479  NZ  LYS A 164      34.246   7.474 -31.162  1.00 91.49           N  
ATOM   2480  HZ1 LYS A 164      34.451   6.559 -30.785  1.00 91.49           H  
ATOM   2481  HZ2 LYS A 164      35.119   7.920 -31.407  1.00 91.49           H  
ATOM   2482  HZ3 LYS A 164      33.701   7.360 -32.005  1.00 91.49           H  
ATOM   2483  N   ARG A 165      33.700   9.615 -23.208  1.00 90.99           N  
ATOM   2484  H   ARG A 165      32.788   9.219 -23.390  1.00 90.99           H  
ATOM   2485  CA  ARG A 165      34.312   9.386 -21.897  1.00 90.99           C  
ATOM   2486  HA  ARG A 165      34.890  10.266 -21.613  1.00 90.99           H  
ATOM   2487  C   ARG A 165      35.292   8.217 -21.966  1.00 90.99           C  
ATOM   2488  CB  ARG A 165      33.229   9.174 -20.836  1.00 90.99           C  
ATOM   2489  HB2 ARG A 165      32.635   8.293 -21.080  1.00 90.99           H  
ATOM   2490  HB3 ARG A 165      33.740   9.013 -19.887  1.00 90.99           H  
ATOM   2491  O   ARG A 165      34.962   7.170 -22.520  1.00 90.99           O  
ATOM   2492  CG  ARG A 165      32.316  10.397 -20.677  1.00 90.99           C  
ATOM   2493  HG2 ARG A 165      31.794  10.589 -21.614  1.00 90.99           H  
ATOM   2494  HG3 ARG A 165      32.929  11.265 -20.439  1.00 90.99           H  
ATOM   2495  CD  ARG A 165      31.263  10.199 -19.580  1.00 90.99           C  
ATOM   2496  HD2 ARG A 165      30.538  11.009 -19.660  1.00 90.99           H  
ATOM   2497  HD3 ARG A 165      30.731   9.266 -19.764  1.00 90.99           H  
ATOM   2498  NE  ARG A 165      31.853  10.167 -18.225  1.00 90.99           N  
ATOM   2499  HE  ARG A 165      32.399   9.348 -18.000  1.00 90.99           H  
ATOM   2500  NH1 ARG A 165      31.111  12.209 -17.489  1.00 90.99           N  
ATOM   2501 HH11 ARG A 165      31.150  12.583 -18.427  1.00 90.99           H  
ATOM   2502 HH12 ARG A 165      30.962  12.867 -16.738  1.00 90.99           H  
ATOM   2503  NH2 ARG A 165      32.112  10.842 -16.057  1.00 90.99           N  
ATOM   2504 HH21 ARG A 165      32.678  10.033 -15.843  1.00 90.99           H  
ATOM   2505 HH22 ARG A 165      31.916  11.515 -15.329  1.00 90.99           H  
ATOM   2506  CZ  ARG A 165      31.693  11.070 -17.272  1.00 90.99           C  
ATOM   2507  N   GLU A 166      36.476   8.394 -21.394  1.00 88.59           N  
ATOM   2508  H   GLU A 166      36.679   9.283 -20.961  1.00 88.59           H  
ATOM   2509  CA  GLU A 166      37.480   7.335 -21.261  1.00 88.59           C  
ATOM   2510  HA  GLU A 166      37.604   6.834 -22.221  1.00 88.59           H  
ATOM   2511  C   GLU A 166      37.029   6.304 -20.218  1.00 88.59           C  
ATOM   2512  CB  GLU A 166      38.819   7.971 -20.871  1.00 88.59           C  
ATOM   2513  HB2 GLU A 166      39.076   8.721 -21.619  1.00 88.59           H  
ATOM   2514  HB3 GLU A 166      38.699   8.466 -19.907  1.00 88.59           H  
ATOM   2515  O   GLU A 166      36.550   6.681 -19.145  1.00 88.59           O  
ATOM   2516  CG  GLU A 166      39.961   6.948 -20.780  1.00 88.59           C  
ATOM   2517  HG2 GLU A 166      40.078   6.471 -21.753  1.00 88.59           H  
ATOM   2518  HG3 GLU A 166      39.694   6.180 -20.055  1.00 88.59           H  
ATOM   2519  CD  GLU A 166      41.293   7.579 -20.346  1.00 88.59           C  
ATOM   2520  OE1 GLU A 166      42.281   6.820 -20.280  1.00 88.59           O  
ATOM   2521  OE2 GLU A 166      41.308   8.803 -20.080  1.00 88.59           O  
ATOM   2522  N   ALA A 167      37.177   5.011 -20.517  1.00 86.64           N  
ATOM   2523  H   ALA A 167      37.654   4.767 -21.373  1.00 86.64           H  
ATOM   2524  CA  ALA A 167      36.922   3.934 -19.567  1.00 86.64           C  
ATOM   2525  HA  ALA A 167      36.051   4.187 -18.963  1.00 86.64           H  
ATOM   2526  C   ALA A 167      38.127   3.766 -18.631  1.00 86.64           C  
ATOM   2527  CB  ALA A 167      36.603   2.647 -20.336  1.00 86.64           C  
ATOM   2528  HB1 ALA A 167      37.446   2.374 -20.972  1.00 86.64           H  
ATOM   2529  HB2 ALA A 167      36.421   1.836 -19.631  1.00 86.64           H  
ATOM   2530  HB3 ALA A 167      35.716   2.793 -20.953  1.00 86.64           H  
ATOM   2531  O   ALA A 167      39.211   3.400 -19.068  1.00 86.64           O  
ATOM   2532  N   LEU A 168      37.918   4.001 -17.338  1.00 84.21           N  
ATOM   2533  H   LEU A 168      36.985   4.258 -17.051  1.00 84.21           H  
ATOM   2534  CA  LEU A 168      38.940   3.865 -16.297  1.00 84.21           C  
ATOM   2535  HA  LEU A 168      39.921   4.077 -16.722  1.00 84.21           H  
ATOM   2536  C   LEU A 168      39.019   2.442 -15.724  1.00 84.21           C  
ATOM   2537  CB  LEU A 168      38.644   4.880 -15.180  1.00 84.21           C  
ATOM   2538  HB2 LEU A 168      37.663   4.657 -14.761  1.00 84.21           H  
ATOM   2539  HB3 LEU A 168      39.382   4.738 -14.390  1.00 84.21           H  
ATOM   2540  O   LEU A 168      39.950   2.119 -14.994  1.00 84.21           O  
ATOM   2541  CG  LEU A 168      38.681   6.357 -15.612  1.00 84.21           C  
ATOM   2542  HG  LEU A 168      37.935   6.535 -16.386  1.00 84.21           H  
ATOM   2543  CD1 LEU A 168      38.322   7.216 -14.395  1.00 84.21           C  
ATOM   2544 HD11 LEU A 168      39.026   7.018 -13.586  1.00 84.21           H  
ATOM   2545 HD12 LEU A 168      37.310   6.986 -14.064  1.00 84.21           H  
ATOM   2546 HD13 LEU A 168      38.383   8.275 -14.647  1.00 84.21           H  
ATOM   2547  CD2 LEU A 168      40.056   6.767 -16.139  1.00 84.21           C  
ATOM   2548 HD21 LEU A 168      40.262   6.266 -17.085  1.00 84.21           H  
ATOM   2549 HD22 LEU A 168      40.834   6.504 -15.423  1.00 84.21           H  
ATOM   2550 HD23 LEU A 168      40.097   7.841 -16.325  1.00 84.21           H  
ATOM   2551  N   GLY A 169      38.024   1.601 -16.013  1.00 82.92           N  
ATOM   2552  H   GLY A 169      37.267   1.944 -16.586  1.00 82.92           H  
ATOM   2553  CA  GLY A 169      37.951   0.224 -15.537  1.00 82.92           C  
ATOM   2554  HA2 GLY A 169      38.386  -0.441 -16.283  1.00 82.92           H  
ATOM   2555  HA3 GLY A 169      38.527   0.120 -14.617  1.00 82.92           H  
ATOM   2556  C   GLY A 169      36.519  -0.219 -15.261  1.00 82.92           C  
ATOM   2557  O   GLY A 169      35.555   0.400 -15.718  1.00 82.92           O  
ATOM   2558  N   THR A 170      36.383  -1.291 -14.487  1.00 78.10           N  
ATOM   2559  H   THR A 170      37.216  -1.758 -14.156  1.00 78.10           H  
ATOM   2560  CA  THR A 170      35.101  -1.869 -14.076  1.00 78.10           C  
ATOM   2561  HA  THR A 170      34.290  -1.299 -14.531  1.00 78.10           H  
ATOM   2562  C   THR A 170      34.939  -1.808 -12.561  1.00 78.10           C  
ATOM   2563  CB  THR A 170      34.970  -3.320 -14.552  1.00 78.10           C  
ATOM   2564  HB  THR A 170      34.087  -3.760 -14.089  1.00 78.10           H  
ATOM   2565  O   THR A 170      35.868  -2.151 -11.837  1.00 78.10           O  
ATOM   2566  CG2 THR A 170      34.823  -3.413 -16.071  1.00 78.10           C  
ATOM   2567 HG21 THR A 170      34.692  -4.457 -16.355  1.00 78.10           H  
ATOM   2568 HG22 THR A 170      35.715  -3.022 -16.562  1.00 78.10           H  
ATOM   2569 HG23 THR A 170      33.950  -2.847 -16.394  1.00 78.10           H  
ATOM   2570  OG1 THR A 170      36.097  -4.074 -14.172  1.00 78.10           O  
ATOM   2571  HG1 THR A 170      36.240  -3.957 -13.230  1.00 78.10           H  
ATOM   2572  N   ALA A 171      33.762  -1.416 -12.077  1.00 66.53           N  
ATOM   2573  H   ALA A 171      33.036  -1.174 -12.736  1.00 66.53           H  
ATOM   2574  CA  ALA A 171      33.399  -1.473 -10.659  1.00 66.53           C  
ATOM   2575  HA  ALA A 171      34.244  -1.830 -10.071  1.00 66.53           H  
ATOM   2576  C   ALA A 171      32.243  -2.452 -10.448  1.00 66.53           C  
ATOM   2577  CB  ALA A 171      33.039  -0.069 -10.164  1.00 66.53           C  
ATOM   2578  HB1 ALA A 171      32.706  -0.125  -9.127  1.00 66.53           H  
ATOM   2579  HB2 ALA A 171      33.924   0.565 -10.209  1.00 66.53           H  
ATOM   2580  HB3 ALA A 171      32.243   0.353 -10.777  1.00 66.53           H  
ATOM   2581  O   ALA A 171      31.348  -2.512 -11.290  1.00 66.53           O  
ATOM   2582  N   VAL A 172      32.235  -3.177  -9.329  1.00 62.86           N  
ATOM   2583  H   VAL A 172      32.973  -3.057  -8.650  1.00 62.86           H  
ATOM   2584  CA  VAL A 172      31.133  -4.080  -8.969  1.00 62.86           C  
ATOM   2585  HA  VAL A 172      30.872  -4.658  -9.856  1.00 62.86           H  
ATOM   2586  C   VAL A 172      29.905  -3.261  -8.556  1.00 62.86           C  
ATOM   2587  CB  VAL A 172      31.554  -5.092  -7.882  1.00 62.86           C  
ATOM   2588  HB  VAL A 172      31.816  -4.550  -6.973  1.00 62.86           H  
ATOM   2589  O   VAL A 172      30.006  -2.245  -7.864  1.00 62.86           O  
ATOM   2590  CG1 VAL A 172      30.434  -6.089  -7.559  1.00 62.86           C  
ATOM   2591 HG11 VAL A 172      30.124  -6.623  -8.457  1.00 62.86           H  
ATOM   2592 HG12 VAL A 172      30.788  -6.811  -6.822  1.00 62.86           H  
ATOM   2593 HG13 VAL A 172      29.576  -5.575  -7.125  1.00 62.86           H  
ATOM   2594  CG2 VAL A 172      32.772  -5.911  -8.339  1.00 62.86           C  
ATOM   2595 HG21 VAL A 172      33.631  -5.261  -8.508  1.00 62.86           H  
ATOM   2596 HG22 VAL A 172      32.537  -6.462  -9.249  1.00 62.86           H  
ATOM   2597 HG23 VAL A 172      33.044  -6.619  -7.556  1.00 62.86           H  
ATOM   2598  N   TYR A 173      28.724  -3.673  -9.007  1.00 55.38           N  
ATOM   2599  H   TYR A 173      28.702  -4.512  -9.570  1.00 55.38           H  
ATOM   2600  CA  TYR A 173      27.456  -3.098  -8.570  1.00 55.38           C  
ATOM   2601  HA  TYR A 173      27.494  -2.013  -8.661  1.00 55.38           H  
ATOM   2602  C   TYR A 173      27.196  -3.452  -7.094  1.00 55.38           C  
ATOM   2603  CB  TYR A 173      26.331  -3.634  -9.473  1.00 55.38           C  
ATOM   2604  HB2 TYR A 173      26.443  -4.714  -9.571  1.00 55.38           H  
ATOM   2605  HB3 TYR A 173      25.373  -3.472  -8.979  1.00 55.38           H  
ATOM   2606  O   TYR A 173      26.838  -4.582  -6.781  1.00 55.38           O  
ATOM   2607  CG  TYR A 173      26.209  -3.008 -10.851  1.00 55.38           C  
ATOM   2608  CD1 TYR A 173      25.760  -1.681 -11.000  1.00 55.38           C  
ATOM   2609  HD1 TYR A 173      25.636  -1.057 -10.128  1.00 55.38           H  
ATOM   2610  CD2 TYR A 173      26.458  -3.783 -11.996  1.00 55.38           C  
ATOM   2611  HD2 TYR A 173      26.798  -4.803 -11.894  1.00 55.38           H  
ATOM   2612  CE1 TYR A 173      25.490  -1.157 -12.281  1.00 55.38           C  
ATOM   2613  HE1 TYR A 173      25.125  -0.146 -12.388  1.00 55.38           H  
ATOM   2614  CE2 TYR A 173      26.246  -3.250 -13.279  1.00 55.38           C  
ATOM   2615  HE2 TYR A 173      26.452  -3.848 -14.155  1.00 55.38           H  
ATOM   2616  OH  TYR A 173      25.488  -1.461 -14.675  1.00 55.38           O  
ATOM   2617  HH  TYR A 173      25.039  -0.613 -14.717  1.00 55.38           H  
ATOM   2618  CZ  TYR A 173      25.730  -1.947 -13.427  1.00 55.38           C  
ATOM   2619  N   GLY A 174      27.305  -2.484  -6.180  1.00 51.33           N  
ATOM   2620  H   GLY A 174      27.661  -1.586  -6.475  1.00 51.33           H  
ATOM   2621  CA  GLY A 174      26.987  -2.694  -4.758  1.00 51.33           C  
ATOM   2622  HA2 GLY A 174      25.972  -2.348  -4.561  1.00 51.33           H  
ATOM   2623  HA3 GLY A 174      27.029  -3.758  -4.524  1.00 51.33           H  
ATOM   2624  C   GLY A 174      27.930  -2.008  -3.772  1.00 51.33           C  
ATOM   2625  O   GLY A 174      27.451  -1.545  -2.743  1.00 51.33           O  
ATOM   2626  N   ASP A 175      29.203  -1.805  -4.131  1.00 46.14           N  
ATOM   2627  H   ASP A 175      29.539  -2.280  -4.957  1.00 46.14           H  
ATOM   2628  CA  ASP A 175      30.251  -1.238  -3.248  1.00 46.14           C  
ATOM   2629  HA  ASP A 175      30.211  -1.767  -2.295  1.00 46.14           H  
ATOM   2630  C   ASP A 175      30.065   0.256  -2.882  1.00 46.14           C  
ATOM   2631  CB  ASP A 175      31.642  -1.495  -3.872  1.00 46.14           C  
ATOM   2632  HB2 ASP A 175      32.377  -0.833  -3.414  1.00 46.14           H  
ATOM   2633  HB3 ASP A 175      31.606  -1.254  -4.934  1.00 46.14           H  
ATOM   2634  O   ASP A 175      30.952   0.898  -2.330  1.00 46.14           O  
ATOM   2635  CG  ASP A 175      32.166  -2.922  -3.683  1.00 46.14           C  
ATOM   2636  OD1 ASP A 175      31.566  -3.675  -2.887  1.00 46.14           O  
ATOM   2637  OD2 ASP A 175      33.157  -3.244  -4.375  1.00 46.14           O  
ATOM   2638  N   GLY A 176      28.907   0.848  -3.177  1.00 45.76           N  
ATOM   2639  H   GLY A 176      28.165   0.234  -3.481  1.00 45.76           H  
ATOM   2640  CA  GLY A 176      28.631   2.260  -2.894  1.00 45.76           C  
ATOM   2641  HA2 GLY A 176      28.831   2.446  -1.839  1.00 45.76           H  
ATOM   2642  HA3 GLY A 176      29.308   2.882  -3.479  1.00 45.76           H  
ATOM   2643  C   GLY A 176      27.195   2.691  -3.179  1.00 45.76           C  
ATOM   2644  O   GLY A 176      26.982   3.772  -3.717  1.00 45.76           O  
ATOM   2645  N   HIS A 177      26.206   1.840  -2.880  1.00 42.86           N  
ATOM   2646  H   HIS A 177      26.459   1.001  -2.379  1.00 42.86           H  
ATOM   2647  CA  HIS A 177      24.769   2.110  -3.092  1.00 42.86           C  
ATOM   2648  HA  HIS A 177      24.249   1.201  -2.789  1.00 42.86           H  
ATOM   2649  C   HIS A 177      24.327   2.349  -4.553  1.00 42.86           C  
ATOM   2650  CB  HIS A 177      24.271   3.225  -2.155  1.00 42.86           C  
ATOM   2651  HB2 HIS A 177      23.199   3.361  -2.298  1.00 42.86           H  
ATOM   2652  HB3 HIS A 177      24.754   4.167  -2.415  1.00 42.86           H  
ATOM   2653  O   HIS A 177      23.259   2.914  -4.797  1.00 42.86           O  
ATOM   2654  CG  HIS A 177      24.491   2.944  -0.696  1.00 42.86           C  
ATOM   2655  CD2 HIS A 177      25.396   3.564   0.121  1.00 42.86           C  
ATOM   2656  HD2 HIS A 177      26.097   4.334  -0.167  1.00 42.86           H  
ATOM   2657  ND1 HIS A 177      23.790   2.045   0.079  1.00 42.86           N  
ATOM   2658  HD1 HIS A 177      23.087   1.387  -0.229  1.00 42.86           H  
ATOM   2659  CE1 HIS A 177      24.260   2.126   1.335  1.00 42.86           C  
ATOM   2660  HE1 HIS A 177      23.924   1.533   2.173  1.00 42.86           H  
ATOM   2661  NE2 HIS A 177      25.237   3.039   1.402  1.00 42.86           N  
ATOM   2662  N   VAL A 178      25.093   1.877  -5.542  1.00 38.59           N  
ATOM   2663  H   VAL A 178      25.973   1.447  -5.293  1.00 38.59           H  
ATOM   2664  CA  VAL A 178      24.724   1.965  -6.965  1.00 38.59           C  
ATOM   2665  HA  VAL A 178      23.736   2.417  -7.055  1.00 38.59           H  
ATOM   2666  C   VAL A 178      24.633   0.559  -7.564  1.00 38.59           C  
ATOM   2667  CB  VAL A 178      25.693   2.883  -7.742  1.00 38.59           C  
ATOM   2668  HB  VAL A 178      26.687   2.435  -7.761  1.00 38.59           H  
ATOM   2669  O   VAL A 178      25.654  -0.076  -7.821  1.00 38.59           O  
ATOM   2670  CG1 VAL A 178      25.218   3.085  -9.188  1.00 38.59           C  
ATOM   2671 HG11 VAL A 178      25.905   3.748  -9.714  1.00 38.59           H  
ATOM   2672 HG12 VAL A 178      25.190   2.130  -9.712  1.00 38.59           H  
ATOM   2673 HG13 VAL A 178      24.221   3.528  -9.195  1.00 38.59           H  
ATOM   2674  CG2 VAL A 178      25.805   4.277  -7.107  1.00 38.59           C  
ATOM   2675 HG21 VAL A 178      26.259   4.206  -6.119  1.00 38.59           H  
ATOM   2676 HG22 VAL A 178      26.435   4.924  -7.718  1.00 38.59           H  
ATOM   2677 HG23 VAL A 178      24.817   4.725  -7.007  1.00 38.59           H  
ATOM   2678  N   GLN A 179      23.407   0.080  -7.805  1.00 37.64           N  
ATOM   2679  H   GLN A 179      22.620   0.668  -7.573  1.00 37.64           H  
ATOM   2680  CA  GLN A 179      23.111  -1.126  -8.592  1.00 37.64           C  
ATOM   2681  HA  GLN A 179      24.050  -1.559  -8.935  1.00 37.64           H  
ATOM   2682  C   GLN A 179      22.302  -0.783  -9.862  1.00 37.64           C  
ATOM   2683  CB  GLN A 179      22.441  -2.221  -7.747  1.00 37.64           C  
ATOM   2684  HB2 GLN A 179      22.094  -2.994  -8.432  1.00 37.64           H  
ATOM   2685  HB3 GLN A 179      21.579  -1.808  -7.223  1.00 37.64           H  
ATOM   2686  O   GLN A 179      21.691   0.281  -9.945  1.00 37.64           O  
ATOM   2687  CG  GLN A 179      23.387  -2.893  -6.733  1.00 37.64           C  
ATOM   2688  HG2 GLN A 179      23.510  -2.244  -5.865  1.00 37.64           H  
ATOM   2689  HG3 GLN A 179      24.373  -3.036  -7.174  1.00 37.64           H  
ATOM   2690  CD  GLN A 179      22.870  -4.251  -6.259  1.00 37.64           C  
ATOM   2691  NE2 GLN A 179      23.737  -5.131  -5.808  1.00 37.64           N  
ATOM   2692 HE21 GLN A 179      23.373  -6.023  -5.505  1.00 37.64           H  
ATOM   2693 HE22 GLN A 179      24.734  -4.972  -5.860  1.00 37.64           H  
ATOM   2694  OE1 GLN A 179      21.683  -4.535  -6.307  1.00 37.64           O  
ATOM   2695  N   ARG A 180      22.386  -1.680 -10.857  1.00 40.73           N  
ATOM   2696  H   ARG A 180      22.924  -2.503 -10.624  1.00 40.73           H  
ATOM   2697  CA  ARG A 180      21.900  -1.630 -12.256  1.00 40.73           C  
ATOM   2698  HA  ARG A 180      22.739  -1.379 -12.906  1.00 40.73           H  
ATOM   2699  C   ARG A 180      20.771  -0.620 -12.562  1.00 40.73           C  
ATOM   2700  CB  ARG A 180      21.422  -3.052 -12.635  1.00 40.73           C  
ATOM   2701  HB2 ARG A 180      20.625  -3.350 -11.954  1.00 40.73           H  
ATOM   2702  HB3 ARG A 180      21.007  -3.020 -13.643  1.00 40.73           H  
ATOM   2703  O   ARG A 180      19.634  -0.820 -12.155  1.00 40.73           O  
ATOM   2704  CG  ARG A 180      22.530  -4.125 -12.606  1.00 40.73           C  
ATOM   2705  HG2 ARG A 180      23.309  -3.860 -13.321  1.00 40.73           H  
ATOM   2706  HG3 ARG A 180      22.971  -4.179 -11.610  1.00 40.73           H  
ATOM   2707  CD  ARG A 180      21.964  -5.505 -12.967  1.00 40.73           C  
ATOM   2708  HD2 ARG A 180      21.575  -5.458 -13.984  1.00 40.73           H  
ATOM   2709  HD3 ARG A 180      21.146  -5.740 -12.286  1.00 40.73           H  
ATOM   2710  NE  ARG A 180      22.981  -6.574 -12.873  1.00 40.73           N  
ATOM   2711  HE  ARG A 180      23.846  -6.386 -12.387  1.00 40.73           H  
ATOM   2712  NH1 ARG A 180      21.852  -8.161 -14.056  1.00 40.73           N  
ATOM   2713 HH11 ARG A 180      22.042  -8.862 -14.758  1.00 40.73           H  
ATOM   2714 HH12 ARG A 180      21.153  -7.461 -14.262  1.00 40.73           H  
ATOM   2715  NH2 ARG A 180      23.874  -8.644 -13.250  1.00 40.73           N  
ATOM   2716 HH21 ARG A 180      24.581  -8.525 -12.539  1.00 40.73           H  
ATOM   2717 HH22 ARG A 180      23.854  -9.549 -13.699  1.00 40.73           H  
ATOM   2718  CZ  ARG A 180      22.904  -7.788 -13.390  1.00 40.73           C  
ATOM   2719  N   SER A 181      21.029   0.382 -13.412  1.00 40.08           N  
ATOM   2720  H   SER A 181      21.974   0.508 -13.745  1.00 40.08           H  
ATOM   2721  CA  SER A 181      19.962   1.136 -14.101  1.00 40.08           C  
ATOM   2722  HA  SER A 181      19.003   0.877 -13.654  1.00 40.08           H  
ATOM   2723  C   SER A 181      19.887   0.732 -15.577  1.00 40.08           C  
ATOM   2724  CB  SER A 181      20.108   2.655 -13.920  1.00 40.08           C  
ATOM   2725  HB2 SER A 181      20.317   2.878 -12.874  1.00 40.08           H  
ATOM   2726  HB3 SER A 181      19.164   3.127 -14.193  1.00 40.08           H  
ATOM   2727  O   SER A 181      20.920   0.510 -16.211  1.00 40.08           O  
ATOM   2728  OG  SER A 181      21.127   3.198 -14.738  1.00 40.08           O  
ATOM   2729  HG  SER A 181      21.125   4.150 -14.613  1.00 40.08           H  
ATOM   2730  N   SER A 182      18.684   0.662 -16.154  1.00 40.98           N  
ATOM   2731  H   SER A 182      17.856   0.876 -15.617  1.00 40.98           H  
ATOM   2732  CA  SER A 182      18.490   0.382 -17.590  1.00 40.98           C  
ATOM   2733  HA  SER A 182      18.934  -0.585 -17.826  1.00 40.98           H  
ATOM   2734  C   SER A 182      19.163   1.422 -18.493  1.00 40.98           C  
ATOM   2735  CB  SER A 182      16.992   0.315 -17.906  1.00 40.98           C  
ATOM   2736  HB2 SER A 182      16.566  -0.555 -17.406  1.00 40.98           H  
ATOM   2737  HB3 SER A 182      16.843   0.207 -18.980  1.00 40.98           H  
ATOM   2738  O   SER A 182      19.522   1.122 -19.625  1.00 40.98           O  
ATOM   2739  OG  SER A 182      16.334   1.481 -17.435  1.00 40.98           O  
ATOM   2740  HG  SER A 182      16.233   2.098 -18.164  1.00 40.98           H  
ATOM   2741  N   GLU A 183      19.396   2.633 -17.986  1.00 38.29           N  
ATOM   2742  H   GLU A 183      19.024   2.847 -17.072  1.00 38.29           H  
ATOM   2743  CA  GLU A 183      20.094   3.701 -18.708  1.00 38.29           C  
ATOM   2744  HA  GLU A 183      19.817   3.662 -19.762  1.00 38.29           H  
ATOM   2745  C   GLU A 183      21.622   3.567 -18.655  1.00 38.29           C  
ATOM   2746  CB  GLU A 183      19.646   5.055 -18.154  1.00 38.29           C  
ATOM   2747  HB2 GLU A 183      20.228   5.846 -18.625  1.00 38.29           H  
ATOM   2748  HB3 GLU A 183      19.828   5.072 -17.079  1.00 38.29           H  
ATOM   2749  O   GLU A 183      22.314   4.105 -19.519  1.00 38.29           O  
ATOM   2750  CG  GLU A 183      18.158   5.288 -18.452  1.00 38.29           C  
ATOM   2751  HG2 GLU A 183      18.013   5.255 -19.532  1.00 38.29           H  
ATOM   2752  HG3 GLU A 183      17.563   4.490 -18.008  1.00 38.29           H  
ATOM   2753  CD  GLU A 183      17.655   6.622 -17.902  1.00 38.29           C  
ATOM   2754  OE1 GLU A 183      16.755   7.189 -18.558  1.00 38.29           O  
ATOM   2755  OE2 GLU A 183      18.169   7.045 -16.843  1.00 38.29           O  
ATOM   2756  N   SER A 184      22.167   2.799 -17.701  1.00 36.75           N  
ATOM   2757  H   SER A 184      21.558   2.375 -17.015  1.00 36.75           H  
ATOM   2758  CA  SER A 184      23.601   2.478 -17.670  1.00 36.75           C  
ATOM   2759  HA  SER A 184      24.139   3.406 -17.865  1.00 36.75           H  
ATOM   2760  C   SER A 184      24.035   1.521 -18.788  1.00 36.75           C  
ATOM   2761  CB  SER A 184      24.053   2.009 -16.279  1.00 36.75           C  
ATOM   2762  HB2 SER A 184      25.141   1.945 -16.272  1.00 36.75           H  
ATOM   2763  HB3 SER A 184      23.759   2.765 -15.550  1.00 36.75           H  
ATOM   2764  O   SER A 184      25.221   1.459 -19.091  1.00 36.75           O  
ATOM   2765  OG  SER A 184      23.532   0.759 -15.862  1.00 36.75           O  
ATOM   2766  HG  SER A 184      22.604   0.700 -16.098  1.00 36.75           H  
ATOM   2767  N   ILE A 185      23.082   0.870 -19.468  1.00 34.41           N  
ATOM   2768  H   ILE A 185      22.124   0.980 -19.166  1.00 34.41           H  
ATOM   2769  CA  ILE A 185      23.328  -0.005 -20.627  1.00 34.41           C  
ATOM   2770  HA  ILE A 185      24.150  -0.677 -20.381  1.00 34.41           H  
ATOM   2771  C   ILE A 185      23.781   0.806 -21.859  1.00 34.41           C  
ATOM   2772  CB  ILE A 185      22.067  -0.870 -20.907  1.00 34.41           C  
ATOM   2773  HB  ILE A 185      21.257  -0.204 -21.204  1.00 34.41           H  
ATOM   2774  O   ILE A 185      24.426   0.275 -22.758  1.00 34.41           O  
ATOM   2775  CG1 ILE A 185      21.624  -1.641 -19.633  1.00 34.41           C  
ATOM   2776 HG12 ILE A 185      21.463  -0.938 -18.816  1.00 34.41           H  
ATOM   2777 HG13 ILE A 185      22.418  -2.324 -19.332  1.00 34.41           H  
ATOM   2778  CG2 ILE A 185      22.307  -1.865 -22.060  1.00 34.41           C  
ATOM   2779 HG21 ILE A 185      22.540  -1.338 -22.986  1.00 34.41           H  
ATOM   2780 HG22 ILE A 185      21.415  -2.459 -22.256  1.00 34.41           H  
ATOM   2781 HG23 ILE A 185      23.134  -2.531 -21.814  1.00 34.41           H  
ATOM   2782  CD1 ILE A 185      20.320  -2.437 -19.774  1.00 34.41           C  
ATOM   2783 HD11 ILE A 185      19.535  -1.797 -20.177  1.00 34.41           H  
ATOM   2784 HD12 ILE A 185      20.465  -3.299 -20.425  1.00 34.41           H  
ATOM   2785 HD13 ILE A 185      20.015  -2.798 -18.792  1.00 34.41           H  
ATOM   2786  N   GLY A 186      23.494   2.114 -21.905  1.00 32.62           N  
ATOM   2787  H   GLY A 186      23.000   2.527 -21.127  1.00 32.62           H  
ATOM   2788  CA  GLY A 186      23.766   2.942 -23.084  1.00 32.62           C  
ATOM   2789  HA2 GLY A 186      23.406   2.421 -23.971  1.00 32.62           H  
ATOM   2790  HA3 GLY A 186      23.208   3.873 -22.988  1.00 32.62           H  
ATOM   2791  C   GLY A 186      25.237   3.305 -23.324  1.00 32.62           C  
ATOM   2792  O   GLY A 186      25.576   3.689 -24.439  1.00 32.62           O  
ATOM   2793  N   TYR A 187      26.117   3.198 -22.323  1.00 33.48           N  
ATOM   2794  H   TYR A 187      25.818   2.777 -21.456  1.00 33.48           H  
ATOM   2795  CA  TYR A 187      27.526   3.587 -22.466  1.00 33.48           C  
ATOM   2796  HA  TYR A 187      27.742   3.772 -23.518  1.00 33.48           H  
ATOM   2797  C   TYR A 187      28.464   2.454 -22.064  1.00 33.48           C  
ATOM   2798  CB  TYR A 187      27.817   4.913 -21.749  1.00 33.48           C  
ATOM   2799  HB2 TYR A 187      28.868   4.938 -21.459  1.00 33.48           H  
ATOM   2800  HB3 TYR A 187      27.228   4.979 -20.835  1.00 33.48           H  
ATOM   2801  O   TYR A 187      28.940   2.374 -20.934  1.00 33.48           O  
ATOM   2802  CG  TYR A 187      27.562   6.120 -22.632  1.00 33.48           C  
ATOM   2803  CD1 TYR A 187      28.575   6.582 -23.497  1.00 33.48           C  
ATOM   2804  HD1 TYR A 187      29.532   6.082 -23.518  1.00 33.48           H  
ATOM   2805  CD2 TYR A 187      26.309   6.761 -22.612  1.00 33.48           C  
ATOM   2806  HD2 TYR A 187      25.528   6.391 -21.964  1.00 33.48           H  
ATOM   2807  CE1 TYR A 187      28.347   7.695 -24.329  1.00 33.48           C  
ATOM   2808  HE1 TYR A 187      29.126   8.055 -24.984  1.00 33.48           H  
ATOM   2809  CE2 TYR A 187      26.076   7.869 -23.447  1.00 33.48           C  
ATOM   2810  HE2 TYR A 187      25.118   8.369 -23.444  1.00 33.48           H  
ATOM   2811  OH  TYR A 187      26.857   9.420 -25.092  1.00 33.48           O  
ATOM   2812  HH  TYR A 187      27.639   9.693 -25.576  1.00 33.48           H  
ATOM   2813  CZ  TYR A 187      27.093   8.341 -24.302  1.00 33.48           C  
ATOM   2814  N   GLY A 188      28.745   1.618 -23.060  1.00 33.44           N  
ATOM   2815  H   GLY A 188      28.228   1.742 -23.919  1.00 33.44           H  
ATOM   2816  CA  GLY A 188      29.698   0.521 -22.997  1.00 33.44           C  
ATOM   2817  HA2 GLY A 188      30.428   0.712 -22.211  1.00 33.44           H  
ATOM   2818  HA3 GLY A 188      30.232   0.443 -23.944  1.00 33.44           H  
ATOM   2819  C   GLY A 188      28.968  -0.778 -22.713  1.00 33.44           C  
ATOM   2820  O   GLY A 188      28.565  -1.009 -21.581  1.00 33.44           O  
ATOM   2821  N   GLY A 189      28.767  -1.572 -23.770  1.00 31.22           N  
ATOM   2822  H   GLY A 189      29.165  -1.292 -24.655  1.00 31.22           H  
ATOM   2823  CA  GLY A 189      28.006  -2.818 -23.757  1.00 31.22           C  
ATOM   2824  HA2 GLY A 189      28.249  -3.406 -24.643  1.00 31.22           H  
ATOM   2825  HA3 GLY A 189      26.940  -2.593 -23.774  1.00 31.22           H  
ATOM   2826  C   GLY A 189      28.317  -3.664 -22.531  1.00 31.22           C  
ATOM   2827  O   GLY A 189      29.315  -4.379 -22.496  1.00 31.22           O  
ATOM   2828  N   CYS A 190      27.466  -3.545 -21.517  1.00 36.95           N  
ATOM   2829  H   CYS A 190      26.715  -2.872 -21.570  1.00 36.95           H  
ATOM   2830  CA  CYS A 190      27.493  -4.420 -20.374  1.00 36.95           C  
ATOM   2831  HA  CYS A 190      28.516  -4.759 -20.213  1.00 36.95           H  
ATOM   2832  C   CYS A 190      26.656  -5.639 -20.735  1.00 36.95           C  
ATOM   2833  CB  CYS A 190      27.066  -3.687 -19.093  1.00 36.95           C  
ATOM   2834  HB2 CYS A 190      27.814  -2.927 -18.864  1.00 36.95           H  
ATOM   2835  HB3 CYS A 190      27.041  -4.404 -18.272  1.00 36.95           H  
ATOM   2836  O   CYS A 190      25.502  -5.536 -21.156  1.00 36.95           O  
ATOM   2837  SG  CYS A 190      25.440  -2.885 -19.233  1.00 36.95           S  
ATOM   2838  HG  CYS A 190      25.390  -2.447 -17.972  1.00 36.95           H  
ATOM   2839  N   ASP A 191      27.275  -6.803 -20.594  1.00 38.81           N  
ATOM   2840  H   ASP A 191      28.242  -6.809 -20.301  1.00 38.81           H  
ATOM   2841  CA  ASP A 191      26.557  -8.057 -20.504  1.00 38.81           C  
ATOM   2842  HA  ASP A 191      26.070  -8.270 -21.456  1.00 38.81           H  
ATOM   2843  C   ASP A 191      25.528  -7.919 -19.362  1.00 38.81           C  
ATOM   2844  CB  ASP A 191      27.595  -9.153 -20.244  1.00 38.81           C  
ATOM   2845  HB2 ASP A 191      28.323  -9.141 -21.055  1.00 38.81           H  
ATOM   2846  HB3 ASP A 191      28.125  -8.933 -19.317  1.00 38.81           H  
ATOM   2847  O   ASP A 191      25.923  -7.634 -18.228  1.00 38.81           O  
ATOM   2848  CG  ASP A 191      27.003 -10.555 -20.146  1.00 38.81           C  
ATOM   2849  OD1 ASP A 191      25.768 -10.691 -19.978  1.00 38.81           O  
ATOM   2850  OD2 ASP A 191      27.792 -11.513 -20.173  1.00 38.81           O  
ATOM   2851  N   PRO A 192      24.217  -8.091 -19.612  1.00 43.43           N  
ATOM   2852  CA  PRO A 192      23.197  -8.054 -18.567  1.00 43.43           C  
ATOM   2853  HA  PRO A 192      23.187  -7.055 -18.131  1.00 43.43           H  
ATOM   2854  C   PRO A 192      23.432  -9.086 -17.453  1.00 43.43           C  
ATOM   2855  CB  PRO A 192      21.870  -8.326 -19.286  1.00 43.43           C  
ATOM   2856  HB2 PRO A 192      21.052  -7.748 -18.856  1.00 43.43           H  
ATOM   2857  HB3 PRO A 192      21.640  -9.390 -19.253  1.00 43.43           H  
ATOM   2858  O   PRO A 192      22.775  -9.015 -16.414  1.00 43.43           O  
ATOM   2859  CG  PRO A 192      22.146  -7.928 -20.733  1.00 43.43           C  
ATOM   2860  HG2 PRO A 192      22.027  -6.850 -20.847  1.00 43.43           H  
ATOM   2861  HG3 PRO A 192      21.504  -8.463 -21.433  1.00 43.43           H  
ATOM   2862  CD  PRO A 192      23.612  -8.294 -20.914  1.00 43.43           C  
ATOM   2863  HD2 PRO A 192      23.703  -9.343 -21.196  1.00 43.43           H  
ATOM   2864  HD3 PRO A 192      24.057  -7.655 -21.677  1.00 43.43           H  
ATOM   2865  N   SER A 193      24.325 -10.058 -17.653  1.00 46.40           N  
ATOM   2866  H   SER A 193      24.786 -10.110 -18.550  1.00 46.40           H  
ATOM   2867  CA  SER A 193      24.754 -11.028 -16.648  1.00 46.40           C  
ATOM   2868  HA  SER A 193      23.941 -11.163 -15.935  1.00 46.40           H  
ATOM   2869  C   SER A 193      25.975 -10.588 -15.826  1.00 46.40           C  
ATOM   2870  CB  SER A 193      24.976 -12.394 -17.306  1.00 46.40           C  
ATOM   2871  HB2 SER A 193      24.953 -13.155 -16.526  1.00 46.40           H  
ATOM   2872  HB3 SER A 193      24.172 -12.603 -18.011  1.00 46.40           H  
ATOM   2873  O   SER A 193      26.184 -11.138 -14.747  1.00 46.40           O  
ATOM   2874  OG  SER A 193      26.217 -12.488 -17.962  1.00 46.40           O  
ATOM   2875  HG  SER A 193      26.208 -12.017 -18.798  1.00 46.40           H  
ATOM   2876  N   ALA A 194      26.730  -9.566 -16.247  1.00 50.04           N  
ATOM   2877  H   ALA A 194      26.468  -9.075 -17.090  1.00 50.04           H  
ATOM   2878  CA  ALA A 194      27.912  -9.100 -15.529  1.00 50.04           C  
ATOM   2879  HA  ALA A 194      28.405  -9.970 -15.096  1.00 50.04           H  
ATOM   2880  C   ALA A 194      27.548  -8.146 -14.375  1.00 50.04           C  
ATOM   2881  CB  ALA A 194      28.902  -8.474 -16.520  1.00 50.04           C  
ATOM   2882  HB1 ALA A 194      29.790  -8.133 -15.989  1.00 50.04           H  
ATOM   2883  HB2 ALA A 194      28.439  -7.623 -17.019  1.00 50.04           H  
ATOM   2884  HB3 ALA A 194      29.196  -9.217 -17.262  1.00 50.04           H  
ATOM   2885  O   ALA A 194      26.888  -7.123 -14.560  1.00 50.04           O  
ATOM   2886  N   ASP A 195      28.041  -8.446 -13.171  1.00 57.89           N  
ATOM   2887  H   ASP A 195      28.507  -9.336 -13.059  1.00 57.89           H  
ATOM   2888  CA  ASP A 195      27.874  -7.614 -11.967  1.00 57.89           C  
ATOM   2889  HA  ASP A 195      26.882  -7.164 -12.013  1.00 57.89           H  
ATOM   2890  C   ASP A 195      28.819  -6.410 -11.916  1.00 57.89           C  
ATOM   2891  CB  ASP A 195      27.943  -8.482 -10.698  1.00 57.89           C  
ATOM   2892  HB2 ASP A 195      28.153  -7.859  -9.828  1.00 57.89           H  
ATOM   2893  HB3 ASP A 195      28.753  -9.206 -10.794  1.00 57.89           H  
ATOM   2894  O   ASP A 195      29.048  -5.820 -10.861  1.00 57.89           O  
ATOM   2895  CG  ASP A 195      26.625  -9.200 -10.405  1.00 57.89           C  
ATOM   2896  OD1 ASP A 195      25.576  -8.783 -10.973  1.00 57.89           O  
ATOM   2897  OD2 ASP A 195      26.671 -10.144  -9.592  1.00 57.89           O  
ATOM   2898  N   THR A 196      29.332  -5.987 -13.068  1.00 61.09           N  
ATOM   2899  H   THR A 196      29.036  -6.436 -13.923  1.00 61.09           H  
ATOM   2900  CA  THR A 196      30.253  -4.866 -13.180  1.00 61.09           C  
ATOM   2901  HA  THR A 196      30.360  -4.419 -12.192  1.00 61.09           H  
ATOM   2902  C   THR A 196      29.717  -3.773 -14.099  1.00 61.09           C  
ATOM   2903  CB  THR A 196      31.651  -5.327 -13.601  1.00 61.09           C  
ATOM   2904  HB  THR A 196      32.275  -4.438 -13.689  1.00 61.09           H  
ATOM   2905  O   THR A 196      29.052  -4.023 -15.102  1.00 61.09           O  
ATOM   2906  CG2 THR A 196      32.295  -6.270 -12.585  1.00 61.09           C  
ATOM   2907 HG21 THR A 196      31.731  -7.201 -12.518  1.00 61.09           H  
ATOM   2908 HG22 THR A 196      33.320  -6.490 -12.882  1.00 61.09           H  
ATOM   2909 HG23 THR A 196      32.310  -5.792 -11.605  1.00 61.09           H  
ATOM   2910  OG1 THR A 196      31.625  -5.994 -14.838  1.00 61.09           O  
ATOM   2911  HG1 THR A 196      32.410  -6.542 -14.900  1.00 61.09           H  
ATOM   2912  N   ARG A 197      30.018  -2.521 -13.752  1.00 67.11           N  
ATOM   2913  H   ARG A 197      30.534  -2.404 -12.891  1.00 67.11           H  
ATOM   2914  CA  ARG A 197      29.771  -1.335 -14.579  1.00 67.11           C  
ATOM   2915  HA  ARG A 197      29.217  -1.646 -15.464  1.00 67.11           H  
ATOM   2916  C   ARG A 197      31.085  -0.737 -15.043  1.00 67.11           C  
ATOM   2917  CB  ARG A 197      28.911  -0.312 -13.822  1.00 67.11           C  
ATOM   2918  HB2 ARG A 197      28.586   0.458 -14.522  1.00 67.11           H  
ATOM   2919  HB3 ARG A 197      28.026  -0.827 -13.447  1.00 67.11           H  
ATOM   2920  O   ARG A 197      32.042  -0.693 -14.271  1.00 67.11           O  
ATOM   2921  CG  ARG A 197      29.616   0.359 -12.632  1.00 67.11           C  
ATOM   2922  HG2 ARG A 197      29.974  -0.403 -11.940  1.00 67.11           H  
ATOM   2923  HG3 ARG A 197      30.462   0.949 -12.985  1.00 67.11           H  
ATOM   2924  CD  ARG A 197      28.647   1.280 -11.888  1.00 67.11           C  
ATOM   2925  HD2 ARG A 197      27.824   0.675 -11.508  1.00 67.11           H  
ATOM   2926  HD3 ARG A 197      28.232   2.014 -12.578  1.00 67.11           H  
ATOM   2927  NE  ARG A 197      29.303   1.951 -10.749  1.00 67.11           N  
ATOM   2928  HE  ARG A 197      29.266   1.457  -9.868  1.00 67.11           H  
ATOM   2929  NH1 ARG A 197      30.113   3.801 -11.847  1.00 67.11           N  
ATOM   2930 HH11 ARG A 197      29.921   3.334 -12.721  1.00 67.11           H  
ATOM   2931 HH12 ARG A 197      30.630   4.668 -11.808  1.00 67.11           H  
ATOM   2932  NH2 ARG A 197      30.397   3.609  -9.640  1.00 67.11           N  
ATOM   2933 HH21 ARG A 197      30.885   4.493  -9.617  1.00 67.11           H  
ATOM   2934 HH22 ARG A 197      30.305   3.087  -8.780  1.00 67.11           H  
ATOM   2935  CZ  ARG A 197      29.928   3.115 -10.751  1.00 67.11           C  
ATOM   2936  N   ILE A 198      31.105  -0.183 -16.251  1.00 74.33           N  
ATOM   2937  H   ILE A 198      30.293  -0.264 -16.846  1.00 74.33           H  
ATOM   2938  CA  ILE A 198      32.252   0.592 -16.723  1.00 74.33           C  
ATOM   2939  HA  ILE A 198      33.158   0.048 -16.455  1.00 74.33           H  
ATOM   2940  C   ILE A 198      32.274   1.931 -15.976  1.00 74.33           C  
ATOM   2941  CB  ILE A 198      32.258   0.724 -18.261  1.00 74.33           C  
ATOM   2942  HB  ILE A 198      31.331   1.201 -18.579  1.00 74.33           H  
ATOM   2943  O   ILE A 198      31.299   2.692 -15.958  1.00 74.33           O  
ATOM   2944  CG1 ILE A 198      32.364  -0.683 -18.899  1.00 74.33           C  
ATOM   2945 HG12 ILE A 198      33.360  -1.090 -18.725  1.00 74.33           H  
ATOM   2946 HG13 ILE A 198      31.647  -1.362 -18.437  1.00 74.33           H  
ATOM   2947  CG2 ILE A 198      33.452   1.586 -18.714  1.00 74.33           C  
ATOM   2948 HG21 ILE A 198      34.388   1.108 -18.425  1.00 74.33           H  
ATOM   2949 HG22 ILE A 198      33.410   2.576 -18.261  1.00 74.33           H  
ATOM   2950 HG23 ILE A 198      33.437   1.719 -19.796  1.00 74.33           H  
ATOM   2951  CD1 ILE A 198      32.069  -0.706 -20.398  1.00 74.33           C  
ATOM   2952 HD11 ILE A 198      32.765  -0.074 -20.950  1.00 74.33           H  
ATOM   2953 HD12 ILE A 198      32.154  -1.728 -20.768  1.00 74.33           H  
ATOM   2954 HD13 ILE A 198      31.045  -0.365 -20.546  1.00 74.33           H  
ATOM   2955  N   VAL A 199      33.391   2.204 -15.309  1.00 80.24           N  
ATOM   2956  H   VAL A 199      34.153   1.546 -15.391  1.00 80.24           H  
ATOM   2957  CA  VAL A 199      33.684   3.498 -14.695  1.00 80.24           C  
ATOM   2958  HA  VAL A 199      32.751   3.968 -14.385  1.00 80.24           H  
ATOM   2959  C   VAL A 199      34.340   4.363 -15.756  1.00 80.24           C  
ATOM   2960  CB  VAL A 199      34.583   3.353 -13.457  1.00 80.24           C  
ATOM   2961  HB  VAL A 199      35.535   2.906 -13.744  1.00 80.24           H  
ATOM   2962  O   VAL A 199      35.289   3.937 -16.405  1.00 80.24           O  
ATOM   2963  CG1 VAL A 199      34.847   4.718 -12.806  1.00 80.24           C  
ATOM   2964 HG11 VAL A 199      35.454   4.582 -11.912  1.00 80.24           H  
ATOM   2965 HG12 VAL A 199      35.407   5.359 -13.486  1.00 80.24           H  
ATOM   2966 HG13 VAL A 199      33.910   5.203 -12.532  1.00 80.24           H  
ATOM   2967  CG2 VAL A 199      33.914   2.459 -12.407  1.00 80.24           C  
ATOM   2968 HG21 VAL A 199      33.789   1.451 -12.802  1.00 80.24           H  
ATOM   2969 HG22 VAL A 199      32.942   2.862 -12.120  1.00 80.24           H  
ATOM   2970 HG23 VAL A 199      34.556   2.397 -11.528  1.00 80.24           H  
ATOM   2971  N   THR A 200      33.833   5.578 -15.942  1.00 87.57           N  
ATOM   2972  H   THR A 200      33.057   5.879 -15.370  1.00 87.57           H  
ATOM   2973  CA  THR A 200      34.308   6.476 -16.997  1.00 87.57           C  
ATOM   2974  HA  THR A 200      35.209   6.049 -17.438  1.00 87.57           H  
ATOM   2975  C   THR A 200      34.666   7.852 -16.453  1.00 87.57           C  
ATOM   2976  CB  THR A 200      33.268   6.642 -18.109  1.00 87.57           C  
ATOM   2977  HB  THR A 200      33.698   7.307 -18.859  1.00 87.57           H  
ATOM   2978  O   THR A 200      33.881   8.408 -15.673  1.00 87.57           O  
ATOM   2979  CG2 THR A 200      32.874   5.350 -18.815  1.00 87.57           C  
ATOM   2980 HG21 THR A 200      32.208   5.582 -19.646  1.00 87.57           H  
ATOM   2981 HG22 THR A 200      33.766   4.862 -19.207  1.00 87.57           H  
ATOM   2982 HG23 THR A 200      32.360   4.682 -18.124  1.00 87.57           H  
ATOM   2983  OG1 THR A 200      32.102   7.228 -17.556  1.00 87.57           O  
ATOM   2984  HG1 THR A 200      32.385   7.636 -16.734  1.00 87.57           H  
ATOM   2985  N   ALA A 201      35.766   8.439 -16.918  1.00 90.16           N  
ATOM   2986  H   ALA A 201      36.317   7.959 -17.616  1.00 90.16           H  
ATOM   2987  CA  ALA A 201      36.166   9.797 -16.554  1.00 90.16           C  
ATOM   2988  HA  ALA A 201      36.028   9.905 -15.478  1.00 90.16           H  
ATOM   2989  C   ALA A 201      35.330  10.850 -17.306  1.00 90.16           C  
ATOM   2990  CB  ALA A 201      37.655   9.995 -16.855  1.00 90.16           C  
ATOM   2991  HB1 ALA A 201      38.060  10.785 -16.223  1.00 90.16           H  
ATOM   2992  HB2 ALA A 201      38.214   9.074 -16.687  1.00 90.16           H  
ATOM   2993  HB3 ALA A 201      37.792  10.277 -17.899  1.00 90.16           H  
ATOM   2994  O   ALA A 201      34.989  10.621 -18.468  1.00 90.16           O  
ATOM   2995  N   PRO A 202      34.993  11.996 -16.689  1.00 93.02           N  
ATOM   2996  CA  PRO A 202      34.406  13.119 -17.414  1.00 93.02           C  
ATOM   2997  HA  PRO A 202      33.465  12.811 -17.868  1.00 93.02           H  
ATOM   2998  C   PRO A 202      35.318  13.619 -18.527  1.00 93.02           C  
ATOM   2999  CB  PRO A 202      34.146  14.212 -16.383  1.00 93.02           C  
ATOM   3000  HB2 PRO A 202      34.945  14.952 -16.413  1.00 93.02           H  
ATOM   3001  HB3 PRO A 202      33.177  14.683 -16.552  1.00 93.02           H  
ATOM   3002  O   PRO A 202      36.502  13.860 -18.293  1.00 93.02           O  
ATOM   3003  CG  PRO A 202      34.179  13.489 -15.047  1.00 93.02           C  
ATOM   3004  HG2 PRO A 202      33.167  13.130 -14.861  1.00 93.02           H  
ATOM   3005  HG3 PRO A 202      34.522  14.130 -14.235  1.00 93.02           H  
ATOM   3006  CD  PRO A 202      35.118  12.310 -15.276  1.00 93.02           C  
ATOM   3007  HD2 PRO A 202      34.819  11.473 -14.645  1.00 93.02           H  
ATOM   3008  HD3 PRO A 202      36.145  12.606 -15.061  1.00 93.02           H  
ATOM   3009  N   ALA A 203      34.756  13.790 -19.721  1.00 94.80           N  
ATOM   3010  H   ALA A 203      33.764  13.628 -19.819  1.00 94.80           H  
ATOM   3011  CA  ALA A 203      35.512  14.196 -20.901  1.00 94.80           C  
ATOM   3012  HA  ALA A 203      36.525  13.800 -20.832  1.00 94.80           H  
ATOM   3013  C   ALA A 203      35.628  15.722 -21.025  1.00 94.80           C  
ATOM   3014  CB  ALA A 203      34.843  13.568 -22.126  1.00 94.80           C  
ATOM   3015  HB1 ALA A 203      35.410  13.822 -23.021  1.00 94.80           H  
ATOM   3016  HB2 ALA A 203      33.823  13.939 -22.220  1.00 94.80           H  
ATOM   3017  HB3 ALA A 203      34.822  12.484 -22.016  1.00 94.80           H  
ATOM   3018  O   ALA A 203      36.639  16.229 -21.506  1.00 94.80           O  
ATOM   3019  N   THR A 204      34.615  16.463 -20.573  1.00 95.44           N  
ATOM   3020  H   THR A 204      33.781  15.983 -20.266  1.00 95.44           H  
ATOM   3021  CA  THR A 204      34.581  17.933 -20.622  1.00 95.44           C  
ATOM   3022  HA  THR A 204      35.389  18.287 -21.261  1.00 95.44           H  
ATOM   3023  C   THR A 204      34.789  18.562 -19.244  1.00 95.44           C  
ATOM   3024  CB  THR A 204      33.268  18.428 -21.245  1.00 95.44           C  
ATOM   3025  HB  THR A 204      33.290  19.518 -21.271  1.00 95.44           H  
ATOM   3026  O   THR A 204      34.453  17.967 -18.221  1.00 95.44           O  
ATOM   3027  CG2 THR A 204      33.061  17.919 -22.671  1.00 95.44           C  
ATOM   3028 HG21 THR A 204      33.004  16.830 -22.687  1.00 95.44           H  
ATOM   3029 HG22 THR A 204      32.132  18.327 -23.069  1.00 95.44           H  
ATOM   3030 HG23 THR A 204      33.889  18.243 -23.301  1.00 95.44           H  
ATOM   3031  OG1 THR A 204      32.160  18.025 -20.476  1.00 95.44           O  
ATOM   3032  HG1 THR A 204      32.010  17.096 -20.665  1.00 95.44           H  
ATOM   3033  N   ASP A 205      35.307  19.794 -19.188  1.00 96.98           N  
ATOM   3034  H   ASP A 205      35.658  20.229 -20.029  1.00 96.98           H  
ATOM   3035  CA  ASP A 205      35.478  20.518 -17.915  1.00 96.98           C  
ATOM   3036  HA  ASP A 205      36.056  19.895 -17.232  1.00 96.98           H  
ATOM   3037  C   ASP A 205      34.139  20.793 -17.217  1.00 96.98           C  
ATOM   3038  CB  ASP A 205      36.256  21.821 -18.140  1.00 96.98           C  
ATOM   3039  HB2 ASP A 205      35.756  22.407 -18.912  1.00 96.98           H  
ATOM   3040  HB3 ASP A 205      36.247  22.398 -17.215  1.00 96.98           H  
ATOM   3041  O   ASP A 205      34.043  20.682 -15.995  1.00 96.98           O  
ATOM   3042  CG  ASP A 205      37.718  21.580 -18.532  1.00 96.98           C  
ATOM   3043  OD1 ASP A 205      38.270  20.502 -18.176  1.00 96.98           O  
ATOM   3044  OD2 ASP A 205      38.269  22.468 -19.210  1.00 96.98           O  
ATOM   3045  N   ALA A 206      33.076  21.028 -17.993  1.00 96.21           N  
ATOM   3046  H   ALA A 206      33.215  21.100 -18.991  1.00 96.21           H  
ATOM   3047  CA  ALA A 206      31.716  21.085 -17.469  1.00 96.21           C  
ATOM   3048  HA  ALA A 206      31.668  21.852 -16.696  1.00 96.21           H  
ATOM   3049  C   ALA A 206      31.319  19.748 -16.818  1.00 96.21           C  
ATOM   3050  CB  ALA A 206      30.767  21.478 -18.608  1.00 96.21           C  
ATOM   3051  HB1 ALA A 206      29.746  21.528 -18.231  1.00 96.21           H  
ATOM   3052  HB2 ALA A 206      30.816  20.744 -19.413  1.00 96.21           H  
ATOM   3053  HB3 ALA A 206      31.046  22.457 -18.998  1.00 96.21           H  
ATOM   3054  O   ALA A 206      30.873  19.722 -15.674  1.00 96.21           O  
ATOM   3055  N   ALA A 207      31.542  18.612 -17.482  1.00 95.50           N  
ATOM   3056  H   ALA A 207      31.919  18.634 -18.419  1.00 95.50           H  
ATOM   3057  CA  ALA A 207      31.242  17.314 -16.886  1.00 95.50           C  
ATOM   3058  HA  ALA A 207      30.201  17.323 -16.562  1.00 95.50           H  
ATOM   3059  C   ALA A 207      32.100  17.017 -15.642  1.00 95.50           C  
ATOM   3060  CB  ALA A 207      31.383  16.240 -17.960  1.00 95.50           C  
ATOM   3061  HB1 ALA A 207      31.111  15.263 -17.560  1.00 95.50           H  
ATOM   3062  HB2 ALA A 207      30.703  16.463 -18.782  1.00 95.50           H  
ATOM   3063  HB3 ALA A 207      32.407  16.203 -18.332  1.00 95.50           H  
ATOM   3064  O   ALA A 207      31.603  16.368 -14.719  1.00 95.50           O  
ATOM   3065  N   LYS A 208      33.353  17.496 -15.572  1.00 96.22           N  
ATOM   3066  H   LYS A 208      33.720  17.968 -16.386  1.00 96.22           H  
ATOM   3067  CA  LYS A 208      34.188  17.403 -14.357  1.00 96.22           C  
ATOM   3068  HA  LYS A 208      34.235  16.365 -14.029  1.00 96.22           H  
ATOM   3069  C   LYS A 208      33.571  18.182 -13.199  1.00 96.22           C  
ATOM   3070  CB  LYS A 208      35.617  17.912 -14.603  1.00 96.22           C  
ATOM   3071  HB2 LYS A 208      35.570  18.931 -14.987  1.00 96.22           H  
ATOM   3072  HB3 LYS A 208      36.143  17.944 -13.648  1.00 96.22           H  
ATOM   3073  O   LYS A 208      33.477  17.640 -12.103  1.00 96.22           O  
ATOM   3074  CG  LYS A 208      36.439  17.044 -15.564  1.00 96.22           C  
ATOM   3075  HG2 LYS A 208      36.598  16.056 -15.132  1.00 96.22           H  
ATOM   3076  HG3 LYS A 208      35.898  16.943 -16.505  1.00 96.22           H  
ATOM   3077  CD  LYS A 208      37.789  17.705 -15.853  1.00 96.22           C  
ATOM   3078  HD2 LYS A 208      38.441  17.621 -14.983  1.00 96.22           H  
ATOM   3079  HD3 LYS A 208      37.620  18.763 -16.056  1.00 96.22           H  
ATOM   3080  CE  LYS A 208      38.454  17.073 -17.078  1.00 96.22           C  
ATOM   3081  HE2 LYS A 208      37.679  16.854 -17.813  1.00 96.22           H  
ATOM   3082  HE3 LYS A 208      38.927  16.131 -16.802  1.00 96.22           H  
ATOM   3083  NZ  LYS A 208      39.428  18.019 -17.677  1.00 96.22           N  
ATOM   3084  HZ1 LYS A 208      40.186  18.240 -17.048  1.00 96.22           H  
ATOM   3085  HZ2 LYS A 208      38.975  18.896 -17.889  1.00 96.22           H  
ATOM   3086  HZ3 LYS A 208      39.791  17.672 -18.554  1.00 96.22           H  
ATOM   3087  N   GLN A 209      33.112  19.410 -13.447  1.00 96.90           N  
ATOM   3088  H   GLN A 209      33.246  19.794 -14.372  1.00 96.90           H  
ATOM   3089  CA  GLN A 209      32.462  20.251 -12.437  1.00 96.90           C  
ATOM   3090  HA  GLN A 209      33.167  20.435 -11.627  1.00 96.90           H  
ATOM   3091  C   GLN A 209      31.222  19.576 -11.828  1.00 96.90           C  
ATOM   3092  CB  GLN A 209      32.095  21.595 -13.087  1.00 96.90           C  
ATOM   3093  HB2 GLN A 209      32.997  22.048 -13.498  1.00 96.90           H  
ATOM   3094  HB3 GLN A 209      31.392  21.425 -13.902  1.00 96.90           H  
ATOM   3095  O   GLN A 209      30.994  19.677 -10.625  1.00 96.90           O  
ATOM   3096  CG  GLN A 209      31.455  22.577 -12.095  1.00 96.90           C  
ATOM   3097  HG2 GLN A 209      32.156  22.777 -11.285  1.00 96.90           H  
ATOM   3098  HG3 GLN A 209      30.552  22.140 -11.668  1.00 96.90           H  
ATOM   3099  CD  GLN A 209      31.054  23.900 -12.738  1.00 96.90           C  
ATOM   3100  NE2 GLN A 209      30.558  24.837 -11.962  1.00 96.90           N  
ATOM   3101 HE21 GLN A 209      30.302  25.699 -12.420  1.00 96.90           H  
ATOM   3102 HE22 GLN A 209      30.425  24.668 -10.975  1.00 96.90           H  
ATOM   3103  OE1 GLN A 209      31.156  24.124 -13.933  1.00 96.90           O  
ATOM   3104  N   TRP A 210      30.445  18.865 -12.647  1.00 95.09           N  
ATOM   3105  H   TRP A 210      30.663  18.889 -13.633  1.00 95.09           H  
ATOM   3106  CA  TRP A 210      29.202  18.203 -12.234  1.00 95.09           C  
ATOM   3107  HA  TRP A 210      28.864  18.659 -11.303  1.00 95.09           H  
ATOM   3108  C   TRP A 210      29.365  16.707 -11.920  1.00 95.09           C  
ATOM   3109  CB  TRP A 210      28.119  18.487 -13.276  1.00 95.09           C  
ATOM   3110  HB2 TRP A 210      27.211  17.954 -12.995  1.00 95.09           H  
ATOM   3111  HB3 TRP A 210      28.448  18.104 -14.242  1.00 95.09           H  
ATOM   3112  O   TRP A 210      28.378  15.981 -11.781  1.00 95.09           O  
ATOM   3113  CG  TRP A 210      27.768  19.939 -13.403  1.00 95.09           C  
ATOM   3114  CD1 TRP A 210      28.190  20.785 -14.369  1.00 95.09           C  
ATOM   3115  HD1 TRP A 210      28.818  20.511 -15.203  1.00 95.09           H  
ATOM   3116  CD2 TRP A 210      26.926  20.745 -12.526  1.00 95.09           C  
ATOM   3117  CE2 TRP A 210      26.892  22.080 -13.031  1.00 95.09           C  
ATOM   3118  CE3 TRP A 210      26.181  20.481 -11.358  1.00 95.09           C  
ATOM   3119  HE3 TRP A 210      26.193  19.486 -10.937  1.00 95.09           H  
ATOM   3120  NE1 TRP A 210      27.704  22.053 -14.140  1.00 95.09           N  
ATOM   3121  HE1 TRP A 210      27.936  22.850 -14.715  1.00 95.09           H  
ATOM   3122  CH2 TRP A 210      25.409  22.798 -11.266  1.00 95.09           C  
ATOM   3123  HH2 TRP A 210      24.829  23.568 -10.778  1.00 95.09           H  
ATOM   3124  CZ2 TRP A 210      26.149  23.099 -12.421  1.00 95.09           C  
ATOM   3125  HZ2 TRP A 210      26.146  24.096 -12.835  1.00 95.09           H  
ATOM   3126  CZ3 TRP A 210      25.431  21.496 -10.735  1.00 95.09           C  
ATOM   3127  HZ3 TRP A 210      24.875  21.273  -9.836  1.00 95.09           H  
ATOM   3128  N   GLN A 211      30.598  16.212 -11.787  1.00 92.42           N  
ATOM   3129  H   GLN A 211      31.386  16.838 -11.872  1.00 92.42           H  
ATOM   3130  CA  GLN A 211      30.849  14.824 -11.402  1.00 92.42           C  
ATOM   3131  HA  GLN A 211      30.303  14.177 -12.089  1.00 92.42           H  
ATOM   3132  C   GLN A 211      30.316  14.552  -9.986  1.00 92.42           C  
ATOM   3133  CB  GLN A 211      32.344  14.507 -11.563  1.00 92.42           C  
ATOM   3134  HB2 GLN A 211      32.918  15.159 -10.905  1.00 92.42           H  
ATOM   3135  HB3 GLN A 211      32.638  14.723 -12.590  1.00 92.42           H  
ATOM   3136  O   GLN A 211      30.618  15.278  -9.045  1.00 92.42           O  
ATOM   3137  CG  GLN A 211      32.715  13.048 -11.244  1.00 92.42           C  
ATOM   3138  HG2 GLN A 211      33.785  12.918 -11.407  1.00 92.42           H  
ATOM   3139  HG3 GLN A 211      32.524  12.861 -10.187  1.00 92.42           H  
ATOM   3140  CD  GLN A 211      31.977  12.006 -12.087  1.00 92.42           C  
ATOM   3141  NE2 GLN A 211      31.482  10.948 -11.489  1.00 92.42           N  
ATOM   3142 HE21 GLN A 211      31.575  10.839 -10.489  1.00 92.42           H  
ATOM   3143 HE22 GLN A 211      30.903  10.348 -12.060  1.00 92.42           H  
ATOM   3144  OE1 GLN A 211      31.815  12.097 -13.292  1.00 92.42           O  
ATOM   3145  N   GLY A 212      29.519  13.488  -9.842  1.00 86.70           N  
ATOM   3146  H   GLY A 212      29.254  12.976 -10.671  1.00 86.70           H  
ATOM   3147  CA  GLY A 212      28.888  13.105  -8.571  1.00 86.70           C  
ATOM   3148  HA2 GLY A 212      29.536  13.389  -7.742  1.00 86.70           H  
ATOM   3149  HA3 GLY A 212      28.767  12.022  -8.548  1.00 86.70           H  
ATOM   3150  C   GLY A 212      27.511  13.730  -8.313  1.00 86.70           C  
ATOM   3151  O   GLY A 212      26.864  13.363  -7.335  1.00 86.70           O  
ATOM   3152  N   TRP A 213      27.031  14.616  -9.188  1.00 90.26           N  
ATOM   3153  H   TRP A 213      27.591  14.879  -9.987  1.00 90.26           H  
ATOM   3154  CA  TRP A 213      25.704  15.223  -9.070  1.00 90.26           C  
ATOM   3155  HA  TRP A 213      25.449  15.294  -8.013  1.00 90.26           H  
ATOM   3156  C   TRP A 213      24.631  14.365  -9.752  1.00 90.26           C  
ATOM   3157  CB  TRP A 213      25.734  16.651  -9.619  1.00 90.26           C  
ATOM   3158  HB2 TRP A 213      24.714  17.036  -9.634  1.00 90.26           H  
ATOM   3159  HB3 TRP A 213      26.085  16.635 -10.651  1.00 90.26           H  
ATOM   3160  O   TRP A 213      24.833  13.849 -10.854  1.00 90.26           O  
ATOM   3161  CG  TRP A 213      26.578  17.608  -8.833  1.00 90.26           C  
ATOM   3162  CD1 TRP A 213      27.931  17.636  -8.799  1.00 90.26           C  
ATOM   3163  HD1 TRP A 213      28.583  16.959  -9.331  1.00 90.26           H  
ATOM   3164  CD2 TRP A 213      26.142  18.676  -7.937  1.00 90.26           C  
ATOM   3165  CE2 TRP A 213      27.299  19.324  -7.408  1.00 90.26           C  
ATOM   3166  CE3 TRP A 213      24.884  19.160  -7.516  1.00 90.26           C  
ATOM   3167  HE3 TRP A 213      23.985  18.696  -7.895  1.00 90.26           H  
ATOM   3168  NE1 TRP A 213      28.360  18.658  -7.981  1.00 90.26           N  
ATOM   3169  HE1 TRP A 213      29.336  18.883  -7.849  1.00 90.26           H  
ATOM   3170  CH2 TRP A 213      25.948  20.852  -6.109  1.00 90.26           C  
ATOM   3171  HH2 TRP A 213      25.864  21.676  -5.415  1.00 90.26           H  
ATOM   3172  CZ2 TRP A 213      27.215  20.396  -6.509  1.00 90.26           C  
ATOM   3173  HZ2 TRP A 213      28.114  20.860  -6.131  1.00 90.26           H  
ATOM   3174  CZ3 TRP A 213      24.788  20.236  -6.611  1.00 90.26           C  
ATOM   3175  HZ3 TRP A 213      23.817  20.591  -6.299  1.00 90.26           H  
ATOM   3176  N   GLY A 214      23.475  14.240  -9.096  1.00 85.03           N  
ATOM   3177  H   GLY A 214      23.360  14.750  -8.232  1.00 85.03           H  
ATOM   3178  CA  GLY A 214      22.310  13.504  -9.587  1.00 85.03           C  
ATOM   3179  HA2 GLY A 214      22.228  12.563  -9.043  1.00 85.03           H  
ATOM   3180  HA3 GLY A 214      22.444  13.274 -10.644  1.00 85.03           H  
ATOM   3181  C   GLY A 214      21.006  14.292  -9.428  1.00 85.03           C  
ATOM   3182  O   GLY A 214      20.970  15.304  -8.732  1.00 85.03           O  
ATOM   3183  N   THR A 215      19.926  13.826 -10.056  1.00 81.91           N  
ATOM   3184  H   THR A 215      20.035  12.999 -10.624  1.00 81.91           H  
ATOM   3185  CA  THR A 215      18.616  14.509 -10.090  1.00 81.91           C  
ATOM   3186  HA  THR A 215      18.757  15.554  -9.813  1.00 81.91           H  
ATOM   3187  C   THR A 215      17.564  13.957  -9.124  1.00 81.91           C  
ATOM   3188  CB  THR A 215      18.036  14.493 -11.508  1.00 81.91           C  
ATOM   3189  HB  THR A 215      17.069  14.996 -11.504  1.00 81.91           H  
ATOM   3190  O   THR A 215      16.485  14.536  -8.995  1.00 81.91           O  
ATOM   3191  CG2 THR A 215      18.944  15.214 -12.503  1.00 81.91           C  
ATOM   3192 HG21 THR A 215      19.115  16.237 -12.165  1.00 81.91           H  
ATOM   3193 HG22 THR A 215      19.905  14.707 -12.590  1.00 81.91           H  
ATOM   3194 HG23 THR A 215      18.465  15.252 -13.481  1.00 81.91           H  
ATOM   3195  OG1 THR A 215      17.859  13.166 -11.958  1.00 81.91           O  
ATOM   3196  HG1 THR A 215      17.491  13.242 -12.842  1.00 81.91           H  
ATOM   3197  N   ALA A 216      17.837  12.842  -8.445  1.00 79.66           N  
ATOM   3198  H   ALA A 216      18.718  12.381  -8.622  1.00 79.66           H  
ATOM   3199  CA  ALA A 216      16.903  12.225  -7.510  1.00 79.66           C  
ATOM   3200  HA  ALA A 216      16.251  12.999  -7.107  1.00 79.66           H  
ATOM   3201  C   ALA A 216      17.607  11.558  -6.325  1.00 79.66           C  
ATOM   3202  CB  ALA A 216      16.033  11.214  -8.266  1.00 79.66           C  
ATOM   3203  HB1 ALA A 216      15.282  10.795  -7.595  1.00 79.66           H  
ATOM   3204  HB2 ALA A 216      16.655  10.404  -8.646  1.00 79.66           H  
ATOM   3205  HB3 ALA A 216      15.532  11.704  -9.101  1.00 79.66           H  
ATOM   3206  O   ALA A 216      18.718  11.035  -6.444  1.00 79.66           O  
ATOM   3207  N   LEU A 217      16.901  11.530  -5.196  1.00 77.62           N  
ATOM   3208  H   LEU A 217      15.988  11.960  -5.195  1.00 77.62           H  
ATOM   3209  CA  LEU A 217      17.257  10.717  -4.039  1.00 77.62           C  
ATOM   3210  HA  LEU A 217      18.342  10.709  -3.930  1.00 77.62           H  
ATOM   3211  C   LEU A 217      16.810   9.268  -4.249  1.00 77.62           C  
ATOM   3212  CB  LEU A 217      16.634  11.315  -2.764  1.00 77.62           C  
ATOM   3213  HB2 LEU A 217      15.550  11.323  -2.879  1.00 77.62           H  
ATOM   3214  HB3 LEU A 217      16.869  10.666  -1.922  1.00 77.62           H  
ATOM   3215  O   LEU A 217      15.868   8.985  -4.997  1.00 77.62           O  
ATOM   3216  CG  LEU A 217      17.106  12.742  -2.426  1.00 77.62           C  
ATOM   3217  HG  LEU A 217      16.855  13.413  -3.247  1.00 77.62           H  
ATOM   3218  CD1 LEU A 217      16.384  13.233  -1.174  1.00 77.62           C  
ATOM   3219 HD11 LEU A 217      16.627  12.596  -0.324  1.00 77.62           H  
ATOM   3220 HD12 LEU A 217      16.688  14.256  -0.948  1.00 77.62           H  
ATOM   3221 HD13 LEU A 217      15.306  13.219  -1.335  1.00 77.62           H  
ATOM   3222  CD2 LEU A 217      18.614  12.811  -2.177  1.00 77.62           C  
ATOM   3223 HD21 LEU A 217      19.162  12.591  -3.093  1.00 77.62           H  
ATOM   3224 HD22 LEU A 217      18.887  13.817  -1.858  1.00 77.62           H  
ATOM   3225 HD23 LEU A 217      18.901  12.105  -1.397  1.00 77.62           H  
ATOM   3226  N   LYS A 218      17.466   8.344  -3.547  1.00 78.05           N  
ATOM   3227  H   LYS A 218      18.187   8.651  -2.910  1.00 78.05           H  
ATOM   3228  CA  LYS A 218      16.966   6.978  -3.416  1.00 78.05           C  
ATOM   3229  HA  LYS A 218      16.776   6.584  -4.414  1.00 78.05           H  
ATOM   3230  C   LYS A 218      15.654   7.003  -2.615  1.00 78.05           C  
ATOM   3231  CB  LYS A 218      18.028   6.107  -2.736  1.00 78.05           C  
ATOM   3232  HB2 LYS A 218      18.307   6.553  -1.782  1.00 78.05           H  
ATOM   3233  HB3 LYS A 218      18.913   6.064  -3.372  1.00 78.05           H  
ATOM   3234  O   LYS A 218      15.641   7.579  -1.528  1.00 78.05           O  
ATOM   3235  CG  LYS A 218      17.497   4.693  -2.482  1.00 78.05           C  
ATOM   3236  HG2 LYS A 218      16.696   4.759  -1.746  1.00 78.05           H  
ATOM   3237  HG3 LYS A 218      17.099   4.269  -3.404  1.00 78.05           H  
ATOM   3238  CD  LYS A 218      18.572   3.760  -1.930  1.00 78.05           C  
ATOM   3239  HD2 LYS A 218      19.195   3.410  -2.754  1.00 78.05           H  
ATOM   3240  HD3 LYS A 218      19.188   4.280  -1.197  1.00 78.05           H  
ATOM   3241  CE  LYS A 218      17.860   2.591  -1.245  1.00 78.05           C  
ATOM   3242  HE2 LYS A 218      17.529   2.909  -0.256  1.00 78.05           H  
ATOM   3243  HE3 LYS A 218      16.963   2.327  -1.805  1.00 78.05           H  
ATOM   3244  NZ  LYS A 218      18.741   1.415  -1.144  1.00 78.05           N  
ATOM   3245  HZ1 LYS A 218      18.837   0.975  -2.048  1.00 78.05           H  
ATOM   3246  HZ2 LYS A 218      19.637   1.666  -0.751  1.00 78.05           H  
ATOM   3247  HZ3 LYS A 218      18.336   0.767  -0.483  1.00 78.05           H  
ATOM   3248  N   PRO A 219      14.565   6.395  -3.115  1.00 77.85           N  
ATOM   3249  CA  PRO A 219      13.385   6.188  -2.292  1.00 77.85           C  
ATOM   3250  HA  PRO A 219      13.082   7.119  -1.814  1.00 77.85           H  
ATOM   3251  C   PRO A 219      13.702   5.139  -1.219  1.00 77.85           C  
ATOM   3252  CB  PRO A 219      12.297   5.736  -3.268  1.00 77.85           C  
ATOM   3253  HB2 PRO A 219      11.809   6.613  -3.694  1.00 77.85           H  
ATOM   3254  HB3 PRO A 219      11.558   5.090  -2.794  1.00 77.85           H  
ATOM   3255  O   PRO A 219      14.205   4.066  -1.549  1.00 77.85           O  
ATOM   3256  CG  PRO A 219      13.079   5.008  -4.363  1.00 77.85           C  
ATOM   3257  HG2 PRO A 219      13.262   3.977  -4.062  1.00 77.85           H  
ATOM   3258  HG3 PRO A 219      12.555   5.036  -5.318  1.00 77.85           H  
ATOM   3259  CD  PRO A 219      14.403   5.770  -4.422  1.00 77.85           C  
ATOM   3260  HD2 PRO A 219      15.215   5.075  -4.639  1.00 77.85           H  
ATOM   3261  HD3 PRO A 219      14.351   6.545  -5.187  1.00 77.85           H  
ATOM   3262  N   SER A 220      13.396   5.464   0.034  1.00 86.25           N  
ATOM   3263  H   SER A 220      13.066   6.401   0.217  1.00 86.25           H  
ATOM   3264  CA  SER A 220      13.612   4.593   1.202  1.00 86.25           C  
ATOM   3265  HA  SER A 220      13.715   3.558   0.876  1.00 86.25           H  
ATOM   3266  C   SER A 220      12.432   4.628   2.180  1.00 86.25           C  
ATOM   3267  CB  SER A 220      14.900   4.978   1.939  1.00 86.25           C  
ATOM   3268  HB2 SER A 220      15.031   4.314   2.794  1.00 86.25           H  
ATOM   3269  HB3 SER A 220      14.814   5.999   2.311  1.00 86.25           H  
ATOM   3270  O   SER A 220      12.559   4.223   3.333  1.00 86.25           O  
ATOM   3271  OG  SER A 220      16.049   4.875   1.114  1.00 86.25           O  
ATOM   3272  HG  SER A 220      16.772   4.674   1.712  1.00 86.25           H  
ATOM   3273  N   PHE A 221      11.295   5.175   1.745  1.00 90.20           N  
ATOM   3274  H   PHE A 221      11.206   5.414   0.767  1.00 90.20           H  
ATOM   3275  CA  PHE A 221      10.053   5.091   2.494  1.00 90.20           C  
ATOM   3276  HA  PHE A 221      10.075   4.131   3.011  1.00 90.20           H  
ATOM   3277  C   PHE A 221       8.844   5.095   1.562  1.00 90.20           C  
ATOM   3278  CB  PHE A 221       9.946   6.196   3.557  1.00 90.20           C  
ATOM   3279  HB2 PHE A 221       9.199   5.870   4.281  1.00 90.20           H  
ATOM   3280  HB3 PHE A 221      10.893   6.287   4.089  1.00 90.20           H  
ATOM   3281  O   PHE A 221       8.824   5.814   0.555  1.00 90.20           O  
ATOM   3282  CG  PHE A 221       9.524   7.559   3.047  1.00 90.20           C  
ATOM   3283  CD1 PHE A 221      10.463   8.430   2.465  1.00 90.20           C  
ATOM   3284  HD1 PHE A 221      11.499   8.132   2.402  1.00 90.20           H  
ATOM   3285  CD2 PHE A 221       8.177   7.953   3.150  1.00 90.20           C  
ATOM   3286  HD2 PHE A 221       7.450   7.288   3.593  1.00 90.20           H  
ATOM   3287  CE1 PHE A 221      10.057   9.690   1.986  1.00 90.20           C  
ATOM   3288  HE1 PHE A 221      10.782  10.366   1.559  1.00 90.20           H  
ATOM   3289  CE2 PHE A 221       7.772   9.208   2.667  1.00 90.20           C  
ATOM   3290  HE2 PHE A 221       6.736   9.502   2.749  1.00 90.20           H  
ATOM   3291  CZ  PHE A 221       8.709  10.078   2.087  1.00 90.20           C  
ATOM   3292  HZ  PHE A 221       8.394  11.049   1.733  1.00 90.20           H  
ATOM   3293  N   GLU A 222       7.832   4.323   1.941  1.00 92.38           N  
ATOM   3294  H   GLU A 222       7.964   3.731   2.748  1.00 92.38           H  
ATOM   3295  CA  GLU A 222       6.510   4.319   1.333  1.00 92.38           C  
ATOM   3296  HA  GLU A 222       6.512   5.029   0.506  1.00 92.38           H  
ATOM   3297  C   GLU A 222       5.482   4.758   2.380  1.00 92.38           C  
ATOM   3298  CB  GLU A 222       6.167   2.957   0.712  1.00 92.38           C  
ATOM   3299  HB2 GLU A 222       5.085   2.823   0.727  1.00 92.38           H  
ATOM   3300  HB3 GLU A 222       6.634   2.157   1.286  1.00 92.38           H  
ATOM   3301  O   GLU A 222       5.312   4.099   3.409  1.00 92.38           O  
ATOM   3302  CG  GLU A 222       6.642   2.913  -0.750  1.00 92.38           C  
ATOM   3303  HG2 GLU A 222       7.719   3.074  -0.798  1.00 92.38           H  
ATOM   3304  HG3 GLU A 222       6.180   3.741  -1.288  1.00 92.38           H  
ATOM   3305  CD  GLU A 222       6.270   1.617  -1.482  1.00 92.38           C  
ATOM   3306  OE1 GLU A 222       7.144   1.026  -2.152  1.00 92.38           O  
ATOM   3307  OE2 GLU A 222       5.068   1.273  -1.510  1.00 92.38           O  
ATOM   3308  N   PRO A 223       4.832   5.908   2.173  1.00 96.44           N  
ATOM   3309  CA  PRO A 223       3.780   6.367   3.058  1.00 96.44           C  
ATOM   3310  HA  PRO A 223       4.084   6.251   4.099  1.00 96.44           H  
ATOM   3311  C   PRO A 223       2.457   5.649   2.832  1.00 96.44           C  
ATOM   3312  CB  PRO A 223       3.664   7.835   2.734  1.00 96.44           C  
ATOM   3313  HB2 PRO A 223       4.478   8.293   3.295  1.00 96.44           H  
ATOM   3314  HB3 PRO A 223       2.690   8.255   2.987  1.00 96.44           H  
ATOM   3315  O   PRO A 223       2.075   5.383   1.695  1.00 96.44           O  
ATOM   3316  CG  PRO A 223       3.983   7.901   1.239  1.00 96.44           C  
ATOM   3317  HG2 PRO A 223       3.134   7.542   0.657  1.00 96.44           H  
ATOM   3318  HG3 PRO A 223       4.300   8.882   0.885  1.00 96.44           H  
ATOM   3319  CD  PRO A 223       5.134   6.917   1.169  1.00 96.44           C  
ATOM   3320  HD2 PRO A 223       5.220   6.501   0.165  1.00 96.44           H  
ATOM   3321  HD3 PRO A 223       6.065   7.418   1.431  1.00 96.44           H  
ATOM   3322  N   VAL A 224       1.721   5.431   3.915  1.00 98.32           N  
ATOM   3323  H   VAL A 224       2.142   5.610   4.815  1.00 98.32           H  
ATOM   3324  CA  VAL A 224       0.335   4.965   3.898  1.00 98.32           C  
ATOM   3325  HA  VAL A 224       0.003   4.862   2.865  1.00 98.32           H  
ATOM   3326  C   VAL A 224      -0.521   6.011   4.589  1.00 98.32           C  
ATOM   3327  CB  VAL A 224       0.171   3.596   4.579  1.00 98.32           C  
ATOM   3328  HB  VAL A 224       0.252   3.733   5.658  1.00 98.32           H  
ATOM   3329  O   VAL A 224      -0.322   6.303   5.769  1.00 98.32           O  
ATOM   3330  CG1 VAL A 224      -1.210   2.996   4.309  1.00 98.32           C  
ATOM   3331 HG11 VAL A 224      -1.992   3.673   4.655  1.00 98.32           H  
ATOM   3332 HG12 VAL A 224      -1.334   2.811   3.242  1.00 98.32           H  
ATOM   3333 HG13 VAL A 224      -1.307   2.052   4.845  1.00 98.32           H  
ATOM   3334  CG2 VAL A 224       1.235   2.590   4.132  1.00 98.32           C  
ATOM   3335 HG21 VAL A 224       1.026   1.606   4.550  1.00 98.32           H  
ATOM   3336 HG22 VAL A 224       2.223   2.906   4.467  1.00 98.32           H  
ATOM   3337 HG23 VAL A 224       1.225   2.530   3.043  1.00 98.32           H  
ATOM   3338  N   VAL A 225      -1.477   6.583   3.865  1.00 98.66           N  
ATOM   3339  H   VAL A 225      -1.613   6.265   2.916  1.00 98.66           H  
ATOM   3340  CA  VAL A 225      -2.476   7.478   4.453  1.00 98.66           C  
ATOM   3341  HA  VAL A 225      -1.971   8.213   5.080  1.00 98.66           H  
ATOM   3342  C   VAL A 225      -3.399   6.636   5.326  1.00 98.66           C  
ATOM   3343  CB  VAL A 225      -3.270   8.227   3.365  1.00 98.66           C  
ATOM   3344  HB  VAL A 225      -3.808   7.508   2.746  1.00 98.66           H  
ATOM   3345  O   VAL A 225      -3.979   5.671   4.834  1.00 98.66           O  
ATOM   3346  CG1 VAL A 225      -4.284   9.193   3.990  1.00 98.66           C  
ATOM   3347 HG11 VAL A 225      -3.778   9.909   4.637  1.00 98.66           H  
ATOM   3348 HG12 VAL A 225      -4.817   9.732   3.208  1.00 98.66           H  
ATOM   3349 HG13 VAL A 225      -5.019   8.638   4.573  1.00 98.66           H  
ATOM   3350  CG2 VAL A 225      -2.333   9.041   2.460  1.00 98.66           C  
ATOM   3351 HG21 VAL A 225      -1.672   8.370   1.910  1.00 98.66           H  
ATOM   3352 HG22 VAL A 225      -2.922   9.603   1.735  1.00 98.66           H  
ATOM   3353 HG23 VAL A 225      -1.736   9.726   3.062  1.00 98.66           H  
ATOM   3354  N   VAL A 226      -3.535   6.997   6.605  1.00 98.61           N  
ATOM   3355  H   VAL A 226      -3.016   7.791   6.952  1.00 98.61           H  
ATOM   3356  CA  VAL A 226      -4.505   6.384   7.520  1.00 98.61           C  
ATOM   3357  HA  VAL A 226      -4.865   5.448   7.092  1.00 98.61           H  
ATOM   3358  C   VAL A 226      -5.680   7.335   7.647  1.00 98.61           C  
ATOM   3359  CB  VAL A 226      -3.903   6.067   8.900  1.00 98.61           C  
ATOM   3360  HB  VAL A 226      -3.657   7.000   9.407  1.00 98.61           H  
ATOM   3361  O   VAL A 226      -5.610   8.339   8.354  1.00 98.61           O  
ATOM   3362  CG1 VAL A 226      -4.907   5.305   9.779  1.00 98.61           C  
ATOM   3363 HG11 VAL A 226      -5.802   5.906   9.939  1.00 98.61           H  
ATOM   3364 HG12 VAL A 226      -5.189   4.365   9.304  1.00 98.61           H  
ATOM   3365 HG13 VAL A 226      -4.457   5.096  10.749  1.00 98.61           H  
ATOM   3366  CG2 VAL A 226      -2.618   5.243   8.793  1.00 98.61           C  
ATOM   3367 HG21 VAL A 226      -1.843   5.824   8.294  1.00 98.61           H  
ATOM   3368 HG22 VAL A 226      -2.797   4.329   8.227  1.00 98.61           H  
ATOM   3369 HG23 VAL A 226      -2.267   4.987   9.793  1.00 98.61           H  
ATOM   3370  N   ALA A 227      -6.759   7.029   6.945  1.00 98.74           N  
ATOM   3371  H   ALA A 227      -6.754   6.183   6.393  1.00 98.74           H  
ATOM   3372  CA  ALA A 227      -7.961   7.842   6.911  1.00 98.74           C  
ATOM   3373  HA  ALA A 227      -7.817   8.726   7.533  1.00 98.74           H  
ATOM   3374  C   ALA A 227      -9.155   7.076   7.485  1.00 98.74           C  
ATOM   3375  CB  ALA A 227      -8.161   8.325   5.476  1.00 98.74           C  
ATOM   3376  HB1 ALA A 227      -7.296   8.911   5.166  1.00 98.74           H  
ATOM   3377  HB2 ALA A 227      -9.042   8.963   5.417  1.00 98.74           H  
ATOM   3378  HB3 ALA A 227      -8.281   7.477   4.802  1.00 98.74           H  
ATOM   3379  O   ALA A 227      -9.157   5.846   7.544  1.00 98.74           O  
ATOM   3380  N   ARG A 228     -10.182   7.792   7.935  1.00 98.61           N  
ATOM   3381  H   ARG A 228     -10.100   8.799   7.927  1.00 98.61           H  
ATOM   3382  CA  ARG A 228     -11.400   7.192   8.483  1.00 98.61           C  
ATOM   3383  HA  ARG A 228     -11.484   6.164   8.132  1.00 98.61           H  
ATOM   3384  C   ARG A 228     -12.628   7.938   7.993  1.00 98.61           C  
ATOM   3385  CB  ARG A 228     -11.305   7.180  10.014  1.00 98.61           C  
ATOM   3386  HB2 ARG A 228     -10.325   6.804  10.307  1.00 98.61           H  
ATOM   3387  HB3 ARG A 228     -11.411   8.201  10.380  1.00 98.61           H  
ATOM   3388  O   ARG A 228     -12.657   9.166   8.029  1.00 98.61           O  
ATOM   3389  CG  ARG A 228     -12.367   6.267  10.638  1.00 98.61           C  
ATOM   3390  HG2 ARG A 228     -12.159   5.240  10.337  1.00 98.61           H  
ATOM   3391  HG3 ARG A 228     -13.360   6.531  10.272  1.00 98.61           H  
ATOM   3392  CD  ARG A 228     -12.375   6.337  12.165  1.00 98.61           C  
ATOM   3393  HD2 ARG A 228     -11.398   6.027  12.534  1.00 98.61           H  
ATOM   3394  HD3 ARG A 228     -13.125   5.636  12.531  1.00 98.61           H  
ATOM   3395  NE  ARG A 228     -12.675   7.692  12.662  1.00 98.61           N  
ATOM   3396  HE  ARG A 228     -12.823   8.424  11.982  1.00 98.61           H  
ATOM   3397  NH1 ARG A 228     -12.625   7.183  14.897  1.00 98.61           N  
ATOM   3398 HH11 ARG A 228     -12.504   6.205  14.675  1.00 98.61           H  
ATOM   3399 HH12 ARG A 228     -12.714   7.471  15.861  1.00 98.61           H  
ATOM   3400  NH2 ARG A 228     -12.960   9.303  14.214  1.00 98.61           N  
ATOM   3401 HH21 ARG A 228     -13.156   9.621  15.152  1.00 98.61           H  
ATOM   3402 HH22 ARG A 228     -12.977   9.978  13.462  1.00 98.61           H  
ATOM   3403  CZ  ARG A 228     -12.755   8.050  13.924  1.00 98.61           C  
ATOM   3404  N   LYS A 229     -13.651   7.202   7.558  1.00 98.64           N  
ATOM   3405  H   LYS A 229     -13.554   6.197   7.557  1.00 98.64           H  
ATOM   3406  CA  LYS A 229     -14.974   7.782   7.322  1.00 98.64           C  
ATOM   3407  HA  LYS A 229     -14.876   8.567   6.572  1.00 98.64           H  
ATOM   3408  C   LYS A 229     -15.476   8.388   8.641  1.00 98.64           C  
ATOM   3409  CB  LYS A 229     -15.918   6.701   6.778  1.00 98.64           C  
ATOM   3410  HB2 LYS A 229     -15.951   5.856   7.466  1.00 98.64           H  
ATOM   3411  HB3 LYS A 229     -15.519   6.348   5.827  1.00 98.64           H  
ATOM   3412  O   LYS A 229     -15.371   7.700   9.661  1.00 98.64           O  
ATOM   3413  CG  LYS A 229     -17.344   7.236   6.570  1.00 98.64           C  
ATOM   3414  HG2 LYS A 229     -17.307   8.209   6.080  1.00 98.64           H  
ATOM   3415  HG3 LYS A 229     -17.838   7.350   7.535  1.00 98.64           H  
ATOM   3416  CD  LYS A 229     -18.152   6.285   5.686  1.00 98.64           C  
ATOM   3417  HD2 LYS A 229     -18.174   5.293   6.135  1.00 98.64           H  
ATOM   3418  HD3 LYS A 229     -17.643   6.206   4.725  1.00 98.64           H  
ATOM   3419  CE  LYS A 229     -19.587   6.782   5.473  1.00 98.64           C  
ATOM   3420  HE2 LYS A 229     -20.131   6.709   6.414  1.00 98.64           H  
ATOM   3421  HE3 LYS A 229     -19.551   7.829   5.173  1.00 98.64           H  
ATOM   3422  NZ  LYS A 229     -20.260   5.988   4.417  1.00 98.64           N  
ATOM   3423  HZ1 LYS A 229     -19.753   6.082   3.549  1.00 98.64           H  
ATOM   3424  HZ2 LYS A 229     -21.223   6.251   4.258  1.00 98.64           H  
ATOM   3425  HZ3 LYS A 229     -20.198   4.997   4.600  1.00 98.64           H  
ATOM   3426  N   PRO A 230     -16.014   9.620   8.659  1.00 98.66           N  
ATOM   3427  CA  PRO A 230     -16.545  10.211   9.883  1.00 98.66           C  
ATOM   3428  HA  PRO A 230     -15.706  10.459  10.532  1.00 98.66           H  
ATOM   3429  C   PRO A 230     -17.498   9.263  10.622  1.00 98.66           C  
ATOM   3430  CB  PRO A 230     -17.230  11.509   9.453  1.00 98.66           C  
ATOM   3431  HB2 PRO A 230     -17.183  12.267  10.235  1.00 98.66           H  
ATOM   3432  HB3 PRO A 230     -18.264  11.312   9.169  1.00 98.66           H  
ATOM   3433  O   PRO A 230     -18.234   8.483  10.007  1.00 98.66           O  
ATOM   3434  CG  PRO A 230     -16.432  11.921   8.217  1.00 98.66           C  
ATOM   3435  HG2 PRO A 230     -15.521  12.437   8.522  1.00 98.66           H  
ATOM   3436  HG3 PRO A 230     -17.017  12.550   7.546  1.00 98.66           H  
ATOM   3437  CD  PRO A 230     -16.076  10.585   7.567  1.00 98.66           C  
ATOM   3438  HD2 PRO A 230     -15.119  10.672   7.053  1.00 98.66           H  
ATOM   3439  HD3 PRO A 230     -16.861  10.302   6.866  1.00 98.66           H  
ATOM   3440  N   LEU A 231     -17.444   9.304  11.951  1.00 97.99           N  
ATOM   3441  H   LEU A 231     -16.871  10.017  12.378  1.00 97.99           H  
ATOM   3442  CA  LEU A 231     -18.328   8.508  12.801  1.00 97.99           C  
ATOM   3443  HA  LEU A 231     -18.362   7.485  12.425  1.00 97.99           H  
ATOM   3444  C   LEU A 231     -19.750   9.069  12.761  1.00 97.99           C  
ATOM   3445  CB  LEU A 231     -17.825   8.507  14.255  1.00 97.99           C  
ATOM   3446  HB2 LEU A 231     -18.527   7.944  14.870  1.00 97.99           H  
ATOM   3447  HB3 LEU A 231     -17.835   9.537  14.610  1.00 97.99           H  
ATOM   3448  O   LEU A 231     -19.948  10.281  12.665  1.00 97.99           O  
ATOM   3449  CG  LEU A 231     -16.419   7.928  14.461  1.00 97.99           C  
ATOM   3450  HG  LEU A 231     -15.719   8.401  13.771  1.00 97.99           H  
ATOM   3451  CD1 LEU A 231     -15.964   8.230  15.887  1.00 97.99           C  
ATOM   3452 HD11 LEU A 231     -16.677   7.806  16.594  1.00 97.99           H  
ATOM   3453 HD12 LEU A 231     -15.924   9.310  16.030  1.00 97.99           H  
ATOM   3454 HD13 LEU A 231     -14.974   7.804  16.049  1.00 97.99           H  
ATOM   3455  CD2 LEU A 231     -16.363   6.415  14.263  1.00 97.99           C  
ATOM   3456 HD21 LEU A 231     -16.794   6.164  13.294  1.00 97.99           H  
ATOM   3457 HD22 LEU A 231     -15.329   6.071  14.296  1.00 97.99           H  
ATOM   3458 HD23 LEU A 231     -16.940   5.914  15.040  1.00 97.99           H  
ATOM   3459  N   VAL A 232     -20.734   8.195  12.953  1.00 97.36           N  
ATOM   3460  H   VAL A 232     -20.506   7.213  13.015  1.00 97.36           H  
ATOM   3461  CA  VAL A 232     -22.082   8.601  13.351  1.00 97.36           C  
ATOM   3462  HA  VAL A 232     -22.247   9.641  13.070  1.00 97.36           H  
ATOM   3463  C   VAL A 232     -22.168   8.504  14.876  1.00 97.36           C  
ATOM   3464  CB  VAL A 232     -23.150   7.771  12.617  1.00 97.36           C  
ATOM   3465  HB  VAL A 232     -22.976   6.710  12.795  1.00 97.36           H  
ATOM   3466  O   VAL A 232     -22.117   7.423  15.457  1.00 97.36           O  
ATOM   3467  CG1 VAL A 232     -24.562   8.142  13.087  1.00 97.36           C  
ATOM   3468 HG11 VAL A 232     -24.746   9.208  12.953  1.00 97.36           H  
ATOM   3469 HG12 VAL A 232     -24.689   7.871  14.135  1.00 97.36           H  
ATOM   3470 HG13 VAL A 232     -25.293   7.571  12.515  1.00 97.36           H  
ATOM   3471  CG2 VAL A 232     -23.097   8.046  11.106  1.00 97.36           C  
ATOM   3472 HG21 VAL A 232     -23.785   7.375  10.593  1.00 97.36           H  
ATOM   3473 HG22 VAL A 232     -23.377   9.080  10.901  1.00 97.36           H  
ATOM   3474 HG23 VAL A 232     -22.091   7.877  10.722  1.00 97.36           H  
ATOM   3475  N   GLY A 233     -22.257   9.655  15.547  1.00 96.44           N  
ATOM   3476  H   GLY A 233     -22.192  10.514  15.020  1.00 96.44           H  
ATOM   3477  CA  GLY A 233     -22.320   9.725  17.010  1.00 96.44           C  
ATOM   3478  HA2 GLY A 233     -22.693  10.706  17.307  1.00 96.44           H  
ATOM   3479  HA3 GLY A 233     -23.028   8.975  17.363  1.00 96.44           H  
ATOM   3480  C   GLY A 233     -20.970   9.496  17.702  1.00 96.44           C  
ATOM   3481  O   GLY A 233     -19.934   9.999  17.269  1.00 96.44           O  
ATOM   3482  N   THR A 234     -20.981   8.793  18.839  1.00 97.24           N  
ATOM   3483  H   THR A 234     -21.830   8.306  19.087  1.00 97.24           H  
ATOM   3484  CA  THR A 234     -19.758   8.488  19.603  1.00 97.24           C  
ATOM   3485  HA  THR A 234     -19.080   9.337  19.516  1.00 97.24           H  
ATOM   3486  C   THR A 234     -19.038   7.268  19.029  1.00 97.24           C  
ATOM   3487  CB  THR A 234     -20.037   8.270  21.102  1.00 97.24           C  
ATOM   3488  HB  THR A 234     -19.080   8.184  21.617  1.00 97.24           H  
ATOM   3489  O   THR A 234     -19.646   6.447  18.349  1.00 97.24           O  
ATOM   3490  CG2 THR A 234     -20.815   9.416  21.745  1.00 97.24           C  
ATOM   3491 HG21 THR A 234     -20.298  10.357  21.559  1.00 97.24           H  
ATOM   3492 HG22 THR A 234     -21.822   9.477  21.330  1.00 97.24           H  
ATOM   3493 HG23 THR A 234     -20.879   9.259  22.822  1.00 97.24           H  
ATOM   3494  OG1 THR A 234     -20.758   7.081  21.324  1.00 97.24           O  
ATOM   3495  HG1 THR A 234     -21.479   7.286  21.925  1.00 97.24           H  
ATOM   3496  N   VAL A 235     -17.751   7.089  19.360  1.00 94.24           N  
ATOM   3497  H   VAL A 235     -17.276   7.813  19.881  1.00 94.24           H  
ATOM   3498  CA  VAL A 235     -16.994   5.878  18.977  1.00 94.24           C  
ATOM   3499  HA  VAL A 235     -16.912   5.838  17.891  1.00 94.24           H  
ATOM   3500  C   VAL A 235     -17.728   4.609  19.415  1.00 94.24           C  
ATOM   3501  CB  VAL A 235     -15.575   5.883  19.583  1.00 94.24           C  
ATOM   3502  HB  VAL A 235     -15.656   5.987  20.665  1.00 94.24           H  
ATOM   3503  O   VAL A 235     -17.877   3.691  18.619  1.00 94.24           O  
ATOM   3504  CG1 VAL A 235     -14.799   4.594  19.275  1.00 94.24           C  
ATOM   3505 HG11 VAL A 235     -13.779   4.670  19.652  1.00 94.24           H  
ATOM   3506 HG12 VAL A 235     -14.770   4.419  18.200  1.00 94.24           H  
ATOM   3507 HG13 VAL A 235     -15.269   3.737  19.757  1.00 94.24           H  
ATOM   3508  CG2 VAL A 235     -14.733   7.050  19.054  1.00 94.24           C  
ATOM   3509 HG21 VAL A 235     -15.252   7.999  19.184  1.00 94.24           H  
ATOM   3510 HG22 VAL A 235     -14.518   6.890  17.997  1.00 94.24           H  
ATOM   3511 HG23 VAL A 235     -13.790   7.093  19.599  1.00 94.24           H  
ATOM   3512  N   ALA A 236     -18.215   4.568  20.659  1.00 96.91           N  
ATOM   3513  H   ALA A 236     -18.112   5.378  21.254  1.00 96.91           H  
ATOM   3514  CA  ALA A 236     -18.911   3.400  21.190  1.00 96.91           C  
ATOM   3515  HA  ALA A 236     -18.271   2.526  21.070  1.00 96.91           H  
ATOM   3516  C   ALA A 236     -20.214   3.110  20.430  1.00 96.91           C  
ATOM   3517  CB  ALA A 236     -19.160   3.616  22.687  1.00 96.91           C  
ATOM   3518  HB1 ALA A 236     -18.211   3.751  23.206  1.00 96.91           H  
ATOM   3519  HB2 ALA A 236     -19.790   4.492  22.843  1.00 96.91           H  
ATOM   3520  HB3 ALA A 236     -19.663   2.741  23.097  1.00 96.91           H  
ATOM   3521  O   ALA A 236     -20.442   1.968  20.050  1.00 96.91           O  
ATOM   3522  N   ALA A 237     -21.033   4.135  20.165  1.00 98.18           N  
ATOM   3523  H   ALA A 237     -20.768   5.069  20.443  1.00 98.18           H  
ATOM   3524  CA  ALA A 237     -22.270   3.969  19.402  1.00 98.18           C  
ATOM   3525  HA  ALA A 237     -22.889   3.214  19.886  1.00 98.18           H  
ATOM   3526  C   ALA A 237     -21.986   3.473  17.975  1.00 98.18           C  
ATOM   3527  CB  ALA A 237     -23.034   5.299  19.404  1.00 98.18           C  
ATOM   3528  HB1 ALA A 237     -22.439   6.074  18.921  1.00 98.18           H  
ATOM   3529  HB2 ALA A 237     -23.965   5.176  18.851  1.00 98.18           H  
ATOM   3530  HB3 ALA A 237     -23.266   5.593  20.428  1.00 98.18           H  
ATOM   3531  O   ALA A 237     -22.570   2.486  17.543  1.00 98.18           O  
ATOM   3532  N   ASN A 238     -21.017   4.087  17.290  1.00 98.33           N  
ATOM   3533  H   ASN A 238     -20.581   4.905  17.691  1.00 98.33           H  
ATOM   3534  CA  ASN A 238     -20.645   3.711  15.929  1.00 98.33           C  
ATOM   3535  HA  ASN A 238     -21.532   3.769  15.298  1.00 98.33           H  
ATOM   3536  C   ASN A 238     -20.109   2.273  15.848  1.00 98.33           C  
ATOM   3537  CB  ASN A 238     -19.606   4.723  15.428  1.00 98.33           C  
ATOM   3538  HB2 ASN A 238     -18.663   4.576  15.955  1.00 98.33           H  
ATOM   3539  HB3 ASN A 238     -19.965   5.732  15.631  1.00 98.33           H  
ATOM   3540  O   ASN A 238     -20.462   1.537  14.933  1.00 98.33           O  
ATOM   3541  CG  ASN A 238     -19.372   4.619  13.933  1.00 98.33           C  
ATOM   3542  ND2 ASN A 238     -18.625   3.653  13.459  1.00 98.33           N  
ATOM   3543 HD21 ASN A 238     -18.266   2.910  14.041  1.00 98.33           H  
ATOM   3544 HD22 ASN A 238     -18.619   3.545  12.455  1.00 98.33           H  
ATOM   3545  OD1 ASN A 238     -19.833   5.440  13.161  1.00 98.33           O  
ATOM   3546  N   VAL A 239     -19.260   1.859  16.795  1.00 97.49           N  
ATOM   3547  H   VAL A 239     -18.984   2.509  17.517  1.00 97.49           H  
ATOM   3548  CA  VAL A 239     -18.719   0.490  16.830  1.00 97.49           C  
ATOM   3549  HA  VAL A 239     -18.305   0.250  15.851  1.00 97.49           H  
ATOM   3550  C   VAL A 239     -19.827  -0.528  17.092  1.00 97.49           C  
ATOM   3551  CB  VAL A 239     -17.589   0.360  17.870  1.00 97.49           C  
ATOM   3552  HB  VAL A 239     -17.923   0.789  18.815  1.00 97.49           H  
ATOM   3553  O   VAL A 239     -19.846  -1.565  16.437  1.00 97.49           O  
ATOM   3554  CG1 VAL A 239     -17.170  -1.096  18.124  1.00 97.49           C  
ATOM   3555 HG11 VAL A 239     -17.979  -1.646  18.605  1.00 97.49           H  
ATOM   3556 HG12 VAL A 239     -16.922  -1.583  17.181  1.00 97.49           H  
ATOM   3557 HG13 VAL A 239     -16.304  -1.127  18.785  1.00 97.49           H  
ATOM   3558  CG2 VAL A 239     -16.328   1.104  17.406  1.00 97.49           C  
ATOM   3559 HG21 VAL A 239     -16.573   2.127  17.120  1.00 97.49           H  
ATOM   3560 HG22 VAL A 239     -15.901   0.598  16.541  1.00 97.49           H  
ATOM   3561 HG23 VAL A 239     -15.595   1.125  18.212  1.00 97.49           H  
ATOM   3562  N   LEU A 240     -20.756  -0.243  18.008  1.00 97.28           N  
ATOM   3563  H   LEU A 240     -20.710   0.638  18.501  1.00 97.28           H  
ATOM   3564  CA  LEU A 240     -21.876  -1.143  18.296  1.00 97.28           C  
ATOM   3565  HA  LEU A 240     -21.490  -2.148  18.466  1.00 97.28           H  
ATOM   3566  C   LEU A 240     -22.846  -1.266  17.114  1.00 97.28           C  
ATOM   3567  CB  LEU A 240     -22.616  -0.656  19.553  1.00 97.28           C  
ATOM   3568  HB2 LEU A 240     -23.560  -1.196  19.632  1.00 97.28           H  
ATOM   3569  HB3 LEU A 240     -22.852   0.400  19.427  1.00 97.28           H  
ATOM   3570  O   LEU A 240     -23.387  -2.343  16.891  1.00 97.28           O  
ATOM   3571  CG  LEU A 240     -21.837  -0.853  20.866  1.00 97.28           C  
ATOM   3572  HG  LEU A 240     -20.839  -0.423  20.779  1.00 97.28           H  
ATOM   3573  CD1 LEU A 240     -22.573  -0.144  22.005  1.00 97.28           C  
ATOM   3574 HD11 LEU A 240     -22.655   0.918  21.772  1.00 97.28           H  
ATOM   3575 HD12 LEU A 240     -22.015  -0.262  22.934  1.00 97.28           H  
ATOM   3576 HD13 LEU A 240     -23.571  -0.567  22.121  1.00 97.28           H  
ATOM   3577  CD2 LEU A 240     -21.684  -2.328  21.241  1.00 97.28           C  
ATOM   3578 HD21 LEU A 240     -21.075  -2.842  20.497  1.00 97.28           H  
ATOM   3579 HD22 LEU A 240     -21.190  -2.417  22.208  1.00 97.28           H  
ATOM   3580 HD23 LEU A 240     -22.663  -2.805  21.289  1.00 97.28           H  
ATOM   3581  N   GLU A 241     -23.057  -0.188  16.357  1.00 97.84           N  
ATOM   3582  H   GLU A 241     -22.663   0.696  16.648  1.00 97.84           H  
ATOM   3583  CA  GLU A 241     -23.988  -0.185  15.226  1.00 97.84           C  
ATOM   3584  HA  GLU A 241     -24.829  -0.836  15.465  1.00 97.84           H  
ATOM   3585  C   GLU A 241     -23.369  -0.725  13.929  1.00 97.84           C  
ATOM   3586  CB  GLU A 241     -24.537   1.239  15.053  1.00 97.84           C  
ATOM   3587  HB2 GLU A 241     -23.745   1.907  14.711  1.00 97.84           H  
ATOM   3588  HB3 GLU A 241     -24.889   1.579  16.026  1.00 97.84           H  
ATOM   3589  O   GLU A 241     -24.030  -1.427  13.165  1.00 97.84           O  
ATOM   3590  CG  GLU A 241     -25.708   1.263  14.060  1.00 97.84           C  
ATOM   3591  HG2 GLU A 241     -26.399   0.463  14.326  1.00 97.84           H  
ATOM   3592  HG3 GLU A 241     -25.331   1.051  13.059  1.00 97.84           H  
ATOM   3593  CD  GLU A 241     -26.496   2.581  14.046  1.00 97.84           C  
ATOM   3594  OE1 GLU A 241     -27.249   2.774  13.063  1.00 97.84           O  
ATOM   3595  OE2 GLU A 241     -26.401   3.361  15.024  1.00 97.84           O  
ATOM   3596  N   HIS A 242     -22.097  -0.417  13.663  1.00 97.56           N  
ATOM   3597  H   HIS A 242     -21.619   0.198  14.306  1.00 97.56           H  
ATOM   3598  CA  HIS A 242     -21.468  -0.686  12.366  1.00 97.56           C  
ATOM   3599  HA  HIS A 242     -22.198  -1.147  11.700  1.00 97.56           H  
ATOM   3600  C   HIS A 242     -20.287  -1.662  12.421  1.00 97.56           C  
ATOM   3601  CB  HIS A 242     -21.059   0.649  11.731  1.00 97.56           C  
ATOM   3602  HB2 HIS A 242     -20.281   1.113  12.337  1.00 97.56           H  
ATOM   3603  HB3 HIS A 242     -20.634   0.450  10.747  1.00 97.56           H  
ATOM   3604  O   HIS A 242     -19.852  -2.138  11.373  1.00 97.56           O  
ATOM   3605  CG  HIS A 242     -22.199   1.622  11.561  1.00 97.56           C  
ATOM   3606  CD2 HIS A 242     -22.253   2.897  12.050  1.00 97.56           C  
ATOM   3607  HD2 HIS A 242     -21.480   3.388  12.624  1.00 97.56           H  
ATOM   3608  ND1 HIS A 242     -23.400   1.384  10.929  1.00 97.56           N  
ATOM   3609  HD1 HIS A 242     -23.761   0.475  10.674  1.00 97.56           H  
ATOM   3610  CE1 HIS A 242     -24.152   2.494  11.034  1.00 97.56           C  
ATOM   3611  HE1 HIS A 242     -25.188   2.578  10.739  1.00 97.56           H  
ATOM   3612  NE2 HIS A 242     -23.475   3.456  11.678  1.00 97.56           N  
ATOM   3613  N   GLY A 243     -19.752  -1.968  13.607  1.00 97.02           N  
ATOM   3614  H   GLY A 243     -20.196  -1.620  14.444  1.00 97.02           H  
ATOM   3615  CA  GLY A 243     -18.548  -2.794  13.776  1.00 97.02           C  
ATOM   3616  HA2 GLY A 243     -18.484  -3.113  14.816  1.00 97.02           H  
ATOM   3617  HA3 GLY A 243     -18.633  -3.682  13.150  1.00 97.02           H  
ATOM   3618  C   GLY A 243     -17.236  -2.083  13.414  1.00 97.02           C  
ATOM   3619  O   GLY A 243     -16.164  -2.681  13.483  1.00 97.02           O  
ATOM   3620  N   THR A 244     -17.300  -0.805  13.043  1.00 98.38           N  
ATOM   3621  H   THR A 244     -18.220  -0.396  12.964  1.00 98.38           H  
ATOM   3622  CA  THR A 244     -16.187   0.011  12.541  1.00 98.38           C  
ATOM   3623  HA  THR A 244     -15.271  -0.579  12.556  1.00 98.38           H  
ATOM   3624  C   THR A 244     -15.956   1.241  13.425  1.00 98.38           C  
ATOM   3625  CB  THR A 244     -16.457   0.420  11.082  1.00 98.38           C  
ATOM   3626  HB  THR A 244     -15.763   1.207  10.787  1.00 98.38           H  
ATOM   3627  O   THR A 244     -16.821   1.639  14.205  1.00 98.38           O  
ATOM   3628  CG2 THR A 244     -16.305  -0.758  10.122  1.00 98.38           C  
ATOM   3629 HG21 THR A 244     -17.035  -1.534  10.351  1.00 98.38           H  
ATOM   3630 HG22 THR A 244     -15.301  -1.175  10.196  1.00 98.38           H  
ATOM   3631 HG23 THR A 244     -16.466  -0.413   9.101  1.00 98.38           H  
ATOM   3632  OG1 THR A 244     -17.785   0.864  10.941  1.00 98.38           O  
ATOM   3633  HG1 THR A 244     -17.829   1.809  10.779  1.00 98.38           H  
ATOM   3634  N   GLY A 245     -14.778   1.868  13.325  1.00 96.42           N  
ATOM   3635  H   GLY A 245     -14.140   1.566  12.602  1.00 96.42           H  
ATOM   3636  CA  GLY A 245     -14.445   3.103  14.059  1.00 96.42           C  
ATOM   3637  HA2 GLY A 245     -15.267   3.375  14.721  1.00 96.42           H  
ATOM   3638  HA3 GLY A 245     -14.325   3.917  13.345  1.00 96.42           H  
ATOM   3639  C   GLY A 245     -13.182   3.044  14.920  1.00 96.42           C  
ATOM   3640  O   GLY A 245     -12.687   4.101  15.324  1.00 96.42           O  
ATOM   3641  N   ALA A 246     -12.640   1.846  15.162  1.00 94.96           N  
ATOM   3642  H   ALA A 246     -13.084   1.035  14.756  1.00 94.96           H  
ATOM   3643  CA  ALA A 246     -11.457   1.599  15.990  1.00 94.96           C  
ATOM   3644  HA  ALA A 246     -11.041   2.553  16.315  1.00 94.96           H  
ATOM   3645  C   ALA A 246     -10.345   0.854  15.226  1.00 94.96           C  
ATOM   3646  CB  ALA A 246     -11.904   0.831  17.242  1.00 94.96           C  
ATOM   3647  HB1 ALA A 246     -12.663   1.401  17.777  1.00 94.96           H  
ATOM   3648  HB2 ALA A 246     -11.053   0.666  17.903  1.00 94.96           H  
ATOM   3649  HB3 ALA A 246     -12.319  -0.135  16.955  1.00 94.96           H  
ATOM   3650  O   ALA A 246     -10.604   0.229  14.200  1.00 94.96           O  
ATOM   3651  N   LEU A 247      -9.115   0.928  15.745  1.00 95.40           N  
ATOM   3652  H   LEU A 247      -9.003   1.415  16.623  1.00 95.40           H  
ATOM   3653  CA  LEU A 247      -7.964   0.145  15.285  1.00 95.40           C  
ATOM   3654  HA  LEU A 247      -8.152  -0.232  14.280  1.00 95.40           H  
ATOM   3655  C   LEU A 247      -7.758  -1.064  16.207  1.00 95.40           C  
ATOM   3656  CB  LEU A 247      -6.695   1.021  15.260  1.00 95.40           C  
ATOM   3657  HB2 LEU A 247      -6.499   1.367  16.274  1.00 95.40           H  
ATOM   3658  HB3 LEU A 247      -5.856   0.393  14.958  1.00 95.40           H  
ATOM   3659  O   LEU A 247      -7.882  -0.943  17.427  1.00 95.40           O  
ATOM   3660  CG  LEU A 247      -6.743   2.247  14.329  1.00 95.40           C  
ATOM   3661  HG  LEU A 247      -7.561   2.901  14.631  1.00 95.40           H  
ATOM   3662  CD1 LEU A 247      -5.434   3.029  14.449  1.00 95.40           C  
ATOM   3663 HD11 LEU A 247      -5.285   3.353  15.479  1.00 95.40           H  
ATOM   3664 HD12 LEU A 247      -5.473   3.910  13.808  1.00 95.40           H  
ATOM   3665 HD13 LEU A 247      -4.594   2.406  14.142  1.00 95.40           H  
ATOM   3666  CD2 LEU A 247      -6.935   1.858  12.867  1.00 95.40           C  
ATOM   3667 HD21 LEU A 247      -6.910   2.750  12.241  1.00 95.40           H  
ATOM   3668 HD22 LEU A 247      -6.145   1.176  12.553  1.00 95.40           H  
ATOM   3669 HD23 LEU A 247      -7.906   1.380  12.734  1.00 95.40           H  
ATOM   3670  N   ASN A 248      -7.391  -2.213  15.646  1.00 93.77           N  
ATOM   3671  H   ASN A 248      -7.295  -2.238  14.641  1.00 93.77           H  
ATOM   3672  CA  ASN A 248      -7.156  -3.456  16.378  1.00 93.77           C  
ATOM   3673  HA  ASN A 248      -7.856  -3.495  17.213  1.00 93.77           H  
ATOM   3674  C   ASN A 248      -5.741  -3.508  16.977  1.00 93.77           C  
ATOM   3675  CB  ASN A 248      -7.475  -4.637  15.460  1.00 93.77           C  
ATOM   3676  HB2 ASN A 248      -6.690  -4.730  14.709  1.00 93.77           H  
ATOM   3677  HB3 ASN A 248      -8.424  -4.464  14.952  1.00 93.77           H  
ATOM   3678  O   ASN A 248      -4.871  -4.269  16.553  1.00 93.77           O  
ATOM   3679  CG  ASN A 248      -7.579  -5.943  16.219  1.00 93.77           C  
ATOM   3680  ND2 ASN A 248      -7.905  -7.000  15.515  1.00 93.77           N  
ATOM   3681 HD21 ASN A 248      -7.982  -6.905  14.512  1.00 93.77           H  
ATOM   3682 HD22 ASN A 248      -7.969  -7.879  16.009  1.00 93.77           H  
ATOM   3683  OD1 ASN A 248      -7.386  -6.032  17.424  1.00 93.77           O  
ATOM   3684  N   ILE A 249      -5.504  -2.638  17.958  1.00 90.17           N  
ATOM   3685  H   ILE A 249      -6.261  -2.018  18.206  1.00 90.17           H  
ATOM   3686  CA  ILE A 249      -4.191  -2.430  18.572  1.00 90.17           C  
ATOM   3687  HA  ILE A 249      -3.478  -2.161  17.792  1.00 90.17           H  
ATOM   3688  C   ILE A 249      -3.649  -3.708  19.219  1.00 90.17           C  
ATOM   3689  CB  ILE A 249      -4.297  -1.267  19.584  1.00 90.17           C  
ATOM   3690  HB  ILE A 249      -5.085  -1.516  20.295  1.00 90.17           H  
ATOM   3691  O   ILE A 249      -2.472  -4.014  19.040  1.00 90.17           O  
ATOM   3692  CG1 ILE A 249      -4.680   0.077  18.923  1.00 90.17           C  
ATOM   3693 HG12 ILE A 249      -5.695   0.004  18.531  1.00 90.17           H  
ATOM   3694 HG13 ILE A 249      -4.698   0.850  19.691  1.00 90.17           H  
ATOM   3695  CG2 ILE A 249      -3.014  -1.084  20.396  1.00 90.17           C  
ATOM   3696 HG21 ILE A 249      -2.184  -0.832  19.734  1.00 90.17           H  
ATOM   3697 HG22 ILE A 249      -2.796  -2.011  20.926  1.00 90.17           H  
ATOM   3698 HG23 ILE A 249      -3.157  -0.289  21.127  1.00 90.17           H  
ATOM   3699  CD1 ILE A 249      -3.764   0.550  17.784  1.00 90.17           C  
ATOM   3700 HD11 ILE A 249      -2.738   0.664  18.135  1.00 90.17           H  
ATOM   3701 HD12 ILE A 249      -3.792  -0.151  16.950  1.00 90.17           H  
ATOM   3702 HD13 ILE A 249      -4.113   1.519  17.426  1.00 90.17           H  
ATOM   3703  N   ASP A 250      -4.485  -4.455  19.945  1.00 85.08           N  
ATOM   3704  H   ASP A 250      -5.451  -4.172  20.030  1.00 85.08           H  
ATOM   3705  CA  ASP A 250      -4.047  -5.650  20.673  1.00 85.08           C  
ATOM   3706  HA  ASP A 250      -3.144  -5.403  21.231  1.00 85.08           H  
ATOM   3707  C   ASP A 250      -3.663  -6.800  19.739  1.00 85.08           C  
ATOM   3708  CB  ASP A 250      -5.109  -6.090  21.692  1.00 85.08           C  
ATOM   3709  HB2 ASP A 250      -4.879  -7.104  22.020  1.00 85.08           H  
ATOM   3710  HB3 ASP A 250      -6.088  -6.103  21.214  1.00 85.08           H  
ATOM   3711  O   ASP A 250      -2.661  -7.469  19.978  1.00 85.08           O  
ATOM   3712  CG  ASP A 250      -5.140  -5.198  22.939  1.00 85.08           C  
ATOM   3713  OD1 ASP A 250      -4.073  -4.649  23.317  1.00 85.08           O  
ATOM   3714  OD2 ASP A 250      -6.231  -5.046  23.519  1.00 85.08           O  
ATOM   3715  N   ALA A 251      -4.377  -6.992  18.626  1.00 85.88           N  
ATOM   3716  H   ALA A 251      -5.193  -6.425  18.444  1.00 85.88           H  
ATOM   3717  CA  ALA A 251      -3.990  -8.009  17.650  1.00 85.88           C  
ATOM   3718  HA  ALA A 251      -3.767  -8.931  18.187  1.00 85.88           H  
ATOM   3719  C   ALA A 251      -2.732  -7.625  16.857  1.00 85.88           C  
ATOM   3720  CB  ALA A 251      -5.163  -8.279  16.713  1.00 85.88           C  
ATOM   3721  HB1 ALA A 251      -5.288  -7.428  16.043  1.00 85.88           H  
ATOM   3722  HB2 ALA A 251      -6.071  -8.446  17.293  1.00 85.88           H  
ATOM   3723  HB3 ALA A 251      -4.959  -9.171  16.121  1.00 85.88           H  
ATOM   3724  O   ALA A 251      -2.119  -8.495  16.243  1.00 85.88           O  
ATOM   3725  N   CYS A 252      -2.348  -6.347  16.855  1.00 89.28           N  
ATOM   3726  H   CYS A 252      -2.931  -5.686  17.348  1.00 89.28           H  
ATOM   3727  CA  CYS A 252      -1.182  -5.815  16.148  1.00 89.28           C  
ATOM   3728  HA  CYS A 252      -0.787  -6.584  15.485  1.00 89.28           H  
ATOM   3729  C   CYS A 252      -0.017  -5.461  17.085  1.00 89.28           C  
ATOM   3730  CB  CYS A 252      -1.630  -4.635  15.274  1.00 89.28           C  
ATOM   3731  HB2 CYS A 252      -0.763  -4.074  14.926  1.00 89.28           H  
ATOM   3732  HB3 CYS A 252      -2.273  -3.968  15.848  1.00 89.28           H  
ATOM   3733  O   CYS A 252       0.877  -4.710  16.687  1.00 89.28           O  
ATOM   3734  SG  CYS A 252      -2.528  -5.284  13.838  1.00 89.28           S  
ATOM   3735  HG  CYS A 252      -2.559  -4.162  13.115  1.00 89.28           H  
ATOM   3736  N   ARG A 253      -0.018  -5.981  18.318  1.00 83.78           N  
ATOM   3737  H   ARG A 253      -0.781  -6.586  18.585  1.00 83.78           H  
ATOM   3738  CA  ARG A 253       1.080  -5.784  19.267  1.00 83.78           C  
ATOM   3739  HA  ARG A 253       1.216  -4.712  19.407  1.00 83.78           H  
ATOM   3740  C   ARG A 253       2.386  -6.351  18.719  1.00 83.78           C  
ATOM   3741  CB  ARG A 253       0.763  -6.445  20.611  1.00 83.78           C  
ATOM   3742  HB2 ARG A 253       1.649  -6.387  21.243  1.00 83.78           H  
ATOM   3743  HB3 ARG A 253       0.551  -7.499  20.434  1.00 83.78           H  
ATOM   3744  O   ARG A 253       2.410  -7.392  18.068  1.00 83.78           O  
ATOM   3745  CG  ARG A 253      -0.434  -5.826  21.347  1.00 83.78           C  
ATOM   3746  HG2 ARG A 253      -1.088  -5.336  20.627  1.00 83.78           H  
ATOM   3747  HG3 ARG A 253      -0.994  -6.623  21.837  1.00 83.78           H  
ATOM   3748  CD  ARG A 253      -0.027  -4.813  22.410  1.00 83.78           C  
ATOM   3749  HD2 ARG A 253       0.553  -5.324  23.179  1.00 83.78           H  
ATOM   3750  HD3 ARG A 253       0.617  -4.070  21.940  1.00 83.78           H  
ATOM   3751  NE  ARG A 253      -1.213  -4.197  23.039  1.00 83.78           N  
ATOM   3752  HE  ARG A 253      -1.958  -4.802  23.353  1.00 83.78           H  
ATOM   3753  NH1 ARG A 253      -0.738  -2.068  22.491  1.00 83.78           N  
ATOM   3754 HH11 ARG A 253      -0.887  -1.075  22.600  1.00 83.78           H  
ATOM   3755 HH12 ARG A 253       0.026  -2.450  21.951  1.00 83.78           H  
ATOM   3756  NH2 ARG A 253      -2.549  -2.479  23.708  1.00 83.78           N  
ATOM   3757 HH21 ARG A 253      -2.848  -1.521  23.596  1.00 83.78           H  
ATOM   3758 HH22 ARG A 253      -3.246  -3.190  23.875  1.00 83.78           H  
ATOM   3759  CZ  ARG A 253      -1.496  -2.918  23.092  1.00 83.78           C  
ATOM   3760  N   ILE A 254       3.480  -5.667  19.024  1.00 80.94           N  
ATOM   3761  H   ILE A 254       3.372  -4.840  19.592  1.00 80.94           H  
ATOM   3762  CA  ILE A 254       4.830  -6.140  18.721  1.00 80.94           C  
ATOM   3763  HA  ILE A 254       4.805  -6.766  17.829  1.00 80.94           H  
ATOM   3764  C   ILE A 254       5.284  -6.984  19.910  1.00 80.94           C  
ATOM   3765  CB  ILE A 254       5.782  -4.958  18.454  1.00 80.94           C  
ATOM   3766  HB  ILE A 254       5.886  -4.401  19.385  1.00 80.94           H  
ATOM   3767  O   ILE A 254       5.283  -6.488  21.040  1.00 80.94           O  
ATOM   3768  CG1 ILE A 254       5.242  -3.991  17.372  1.00 80.94           C  
ATOM   3769 HG12 ILE A 254       4.162  -3.864  17.453  1.00 80.94           H  
ATOM   3770 HG13 ILE A 254       5.459  -4.381  16.378  1.00 80.94           H  
ATOM   3771  CG2 ILE A 254       7.173  -5.479  18.054  1.00 80.94           C  
ATOM   3772 HG21 ILE A 254       7.618  -6.048  18.871  1.00 80.94           H  
ATOM   3773 HG22 ILE A 254       7.103  -6.113  17.170  1.00 80.94           H  
ATOM   3774 HG23 ILE A 254       7.844  -4.650  17.830  1.00 80.94           H  
ATOM   3775  CD1 ILE A 254       5.856  -2.600  17.531  1.00 80.94           C  
ATOM   3776 HD11 ILE A 254       5.400  -1.916  16.815  1.00 80.94           H  
ATOM   3777 HD12 ILE A 254       6.932  -2.644  17.367  1.00 80.94           H  
ATOM   3778 HD13 ILE A 254       5.666  -2.220  18.535  1.00 80.94           H  
ATOM   3779  N   GLY A 255       5.650  -8.244  19.679  1.00 69.46           N  
ATOM   3780  H   GLY A 255       5.593  -8.612  18.740  1.00 69.46           H  
ATOM   3781  CA  GLY A 255       6.153  -9.118  20.739  1.00 69.46           C  
ATOM   3782  HA2 GLY A 255       6.463 -10.074  20.318  1.00 69.46           H  
ATOM   3783  HA3 GLY A 255       5.356  -9.306  21.458  1.00 69.46           H  
ATOM   3784  C   GLY A 255       7.348  -8.482  21.457  1.00 69.46           C  
ATOM   3785  O   GLY A 255       8.229  -7.900  20.829  1.00 69.46           O  
ATOM   3786  N   ASP A 256       7.393  -8.582  22.783  1.00 63.33           N  
ATOM   3787  H   ASP A 256       6.690  -9.124  23.263  1.00 63.33           H  
ATOM   3788  CA  ASP A 256       8.508  -8.078  23.602  1.00 63.33           C  
ATOM   3789  HA  ASP A 256       8.929  -7.202  23.108  1.00 63.33           H  
ATOM   3790  C   ASP A 256       9.663  -9.092  23.730  1.00 63.33           C  
ATOM   3791  CB  ASP A 256       7.969  -7.616  24.964  1.00 63.33           C  
ATOM   3792  HB2 ASP A 256       7.223  -6.839  24.796  1.00 63.33           H  
ATOM   3793  HB3 ASP A 256       8.782  -7.169  25.536  1.00 63.33           H  
ATOM   3794  O   ASP A 256      10.586  -8.905  24.524  1.00 63.33           O  
ATOM   3795  CG  ASP A 256       7.334  -8.735  25.792  1.00 63.33           C  
ATOM   3796  OD1 ASP A 256       7.336  -9.903  25.333  1.00 63.33           O  
ATOM   3797  OD2 ASP A 256       6.812  -8.397  26.871  1.00 63.33           O  
ATOM   3798  N   GLY A 257       9.601 -10.183  22.959  1.00 56.25           N  
ATOM   3799  H   GLY A 257       8.811 -10.257  22.335  1.00 56.25           H  
ATOM   3800  CA  GLY A 257      10.537 -11.302  23.024  1.00 56.25           C  
ATOM   3801  HA2 GLY A 257      11.555 -10.913  23.049  1.00 56.25           H  
ATOM   3802  HA3 GLY A 257      10.422 -11.914  22.129  1.00 56.25           H  
ATOM   3803  C   GLY A 257      10.347 -12.207  24.246  1.00 56.25           C  
ATOM   3804  O   GLY A 257      11.040 -13.215  24.358  1.00 56.25           O  
ATOM   3805  N   SER A 258       9.410 -11.913  25.155  1.00 48.55           N  
ATOM   3806  H   SER A 258       8.834 -11.091  25.036  1.00 48.55           H  
ATOM   3807  CA  SER A 258       9.183 -12.736  26.351  1.00 48.55           C  
ATOM   3808  HA  SER A 258      10.149 -12.905  26.825  1.00 48.55           H  
ATOM   3809  C   SER A 258       8.598 -14.116  26.028  1.00 48.55           C  
ATOM   3810  CB  SER A 258       8.309 -11.995  27.364  1.00 48.55           C  
ATOM   3811  HB2 SER A 258       8.702 -10.992  27.533  1.00 48.55           H  
ATOM   3812  HB3 SER A 258       8.339 -12.536  28.310  1.00 48.55           H  
ATOM   3813  O   SER A 258       8.785 -15.052  26.807  1.00 48.55           O  
ATOM   3814  OG  SER A 258       6.977 -11.916  26.909  1.00 48.55           O  
ATOM   3815  HG  SER A 258       6.934 -11.134  26.355  1.00 48.55           H  
ATOM   3816  N   GLU A 259       7.993 -14.284  24.846  1.00 47.02           N  
ATOM   3817  H   GLU A 259       7.796 -13.456  24.303  1.00 47.02           H  
ATOM   3818  CA  GLU A 259       7.552 -15.579  24.309  1.00 47.02           C  
ATOM   3819  HA  GLU A 259       6.755 -15.980  24.935  1.00 47.02           H  
ATOM   3820  C   GLU A 259       8.692 -16.611  24.286  1.00 47.02           C  
ATOM   3821  CB  GLU A 259       7.013 -15.399  22.880  1.00 47.02           C  
ATOM   3822  HB2 GLU A 259       6.764 -16.384  22.486  1.00 47.02           H  
ATOM   3823  HB3 GLU A 259       7.800 -14.967  22.262  1.00 47.02           H  
ATOM   3824  O   GLU A 259       8.468 -17.792  24.554  1.00 47.02           O  
ATOM   3825  CG  GLU A 259       5.762 -14.506  22.803  1.00 47.02           C  
ATOM   3826  HG2 GLU A 259       5.998 -13.533  23.233  1.00 47.02           H  
ATOM   3827  HG3 GLU A 259       4.973 -14.960  23.402  1.00 47.02           H  
ATOM   3828  CD  GLU A 259       5.259 -14.304  21.363  1.00 47.02           C  
ATOM   3829  OE1 GLU A 259       4.447 -13.373  21.171  1.00 47.02           O  
ATOM   3830  OE2 GLU A 259       5.705 -15.053  20.464  1.00 47.02           O  
ATOM   3831  N   SER A 260       9.939 -16.174  24.056  1.00 43.59           N  
ATOM   3832  H   SER A 260      10.091 -15.186  23.908  1.00 43.59           H  
ATOM   3833  CA  SER A 260      11.105 -17.063  24.046  1.00 43.59           C  
ATOM   3834  HA  SER A 260      10.796 -18.009  23.602  1.00 43.59           H  
ATOM   3835  C   SER A 260      11.648 -17.389  25.443  1.00 43.59           C  
ATOM   3836  CB  SER A 260      12.210 -16.487  23.152  1.00 43.59           C  
ATOM   3837  HB2 SER A 260      12.896 -17.289  22.881  1.00 43.59           H  
ATOM   3838  HB3 SER A 260      11.768 -16.091  22.237  1.00 43.59           H  
ATOM   3839  O   SER A 260      12.553 -18.214  25.560  1.00 43.59           O  
ATOM   3840  OG  SER A 260      12.944 -15.468  23.802  1.00 43.59           O  
ATOM   3841  HG  SER A 260      13.442 -15.870  24.517  1.00 43.59           H  
ATOM   3842  N   GLN A 261      11.166 -16.730  26.504  1.00 41.49           N  
ATOM   3843  H   GLN A 261      10.400 -16.089  26.357  1.00 41.49           H  
ATOM   3844  CA  GLN A 261      11.709 -16.861  27.867  1.00 41.49           C  
ATOM   3845  HA  GLN A 261      12.750 -17.178  27.802  1.00 41.49           H  
ATOM   3846  C   GLN A 261      11.001 -17.937  28.706  1.00 41.49           C  
ATOM   3847  CB  GLN A 261      11.689 -15.496  28.577  1.00 41.49           C  
ATOM   3848  HB2 GLN A 261      10.674 -15.100  28.538  1.00 41.49           H  
ATOM   3849  HB3 GLN A 261      11.922 -15.640  29.632  1.00 41.49           H  
ATOM   3850  O   GLN A 261      11.485 -18.262  29.790  1.00 41.49           O  
ATOM   3851  CG  GLN A 261      12.649 -14.451  27.969  1.00 41.49           C  
ATOM   3852  HG2 GLN A 261      12.876 -14.709  26.935  1.00 41.49           H  
ATOM   3853  HG3 GLN A 261      12.129 -13.494  27.945  1.00 41.49           H  
ATOM   3854  CD  GLN A 261      13.963 -14.215  28.724  1.00 41.49           C  
ATOM   3855  NE2 GLN A 261      14.900 -13.533  28.104  1.00 41.49           N  
ATOM   3856 HE21 GLN A 261      15.738 -13.304  28.620  1.00 41.49           H  
ATOM   3857 HE22 GLN A 261      14.715 -13.143  27.191  1.00 41.49           H  
ATOM   3858  OE1 GLN A 261      14.183 -14.579  29.876  1.00 41.49           O  
ATOM   3859  N   GLY A 262       9.896 -18.507  28.212  1.00 41.59           N  
ATOM   3860  H   GLY A 262       9.558 -18.179  27.318  1.00 41.59           H  
ATOM   3861  CA  GLY A 262       9.122 -19.530  28.916  1.00 41.59           C  
ATOM   3862  HA2 GLY A 262       8.355 -19.901  28.236  1.00 41.59           H  
ATOM   3863  HA3 GLY A 262       9.778 -20.360  29.178  1.00 41.59           H  
ATOM   3864  C   GLY A 262       8.444 -19.029  30.208  1.00 41.59           C  
ATOM   3865  O   GLY A 262       8.727 -17.936  30.707  1.00 41.59           O  
ATOM   3866  N   PRO A 263       7.494 -19.800  30.762  1.00 45.05           N  
ATOM   3867  CA  PRO A 263       6.845 -19.465  32.028  1.00 45.05           C  
ATOM   3868  HA  PRO A 263       6.456 -18.448  31.981  1.00 45.05           H  
ATOM   3869  C   PRO A 263       7.829 -19.564  33.208  1.00 45.05           C  
ATOM   3870  CB  PRO A 263       5.673 -20.447  32.144  1.00 45.05           C  
ATOM   3871  HB2 PRO A 263       5.462 -20.718  33.179  1.00 45.05           H  
ATOM   3872  HB3 PRO A 263       4.789 -20.008  31.681  1.00 45.05           H  
ATOM   3873  O   PRO A 263       8.719 -20.413  33.207  1.00 45.05           O  
ATOM   3874  CG  PRO A 263       6.123 -21.658  31.323  1.00 45.05           C  
ATOM   3875  HG2 PRO A 263       6.733 -22.311  31.948  1.00 45.05           H  
ATOM   3876  HG3 PRO A 263       5.276 -22.206  30.911  1.00 45.05           H  
ATOM   3877  CD  PRO A 263       6.994 -21.055  30.225  1.00 45.05           C  
ATOM   3878  HD2 PRO A 263       7.808 -21.735  29.978  1.00 45.05           H  
ATOM   3879  HD3 PRO A 263       6.386 -20.855  29.342  1.00 45.05           H  
ATOM   3880  N   ARG A 264       7.654 -18.724  34.244  1.00 45.98           N  
ATOM   3881  H   ARG A 264       6.909 -18.044  34.182  1.00 45.98           H  
ATOM   3882  CA  ARG A 264       8.416 -18.843  35.504  1.00 45.98           C  
ATOM   3883  HA  ARG A 264       9.481 -18.749  35.290  1.00 45.98           H  
ATOM   3884  C   ARG A 264       8.197 -20.234  36.108  1.00 45.98           C  
ATOM   3885  CB  ARG A 264       8.007 -17.770  36.532  1.00 45.98           C  
ATOM   3886  HB2 ARG A 264       6.923 -17.776  36.646  1.00 45.98           H  
ATOM   3887  HB3 ARG A 264       8.446 -18.048  37.490  1.00 45.98           H  
ATOM   3888  O   ARG A 264       7.074 -20.561  36.489  1.00 45.98           O  
ATOM   3889  CG  ARG A 264       8.480 -16.348  36.195  1.00 45.98           C  
ATOM   3890  HG2 ARG A 264       9.558 -16.352  36.031  1.00 45.98           H  
ATOM   3891  HG3 ARG A 264       7.978 -16.000  35.293  1.00 45.98           H  
ATOM   3892  CD  ARG A 264       8.148 -15.422  37.374  1.00 45.98           C  
ATOM   3893  HD2 ARG A 264       7.083 -15.512  37.591  1.00 45.98           H  
ATOM   3894  HD3 ARG A 264       8.714 -15.755  38.243  1.00 45.98           H  
ATOM   3895  NE  ARG A 264       8.468 -14.009  37.091  1.00 45.98           N  
ATOM   3896  HE  ARG A 264       8.866 -13.814  36.184  1.00 45.98           H  
ATOM   3897  NH1 ARG A 264       7.569 -13.148  39.016  1.00 45.98           N  
ATOM   3898 HH11 ARG A 264       7.358 -14.093  39.305  1.00 45.98           H  
ATOM   3899 HH12 ARG A 264       7.046 -12.411  39.468  1.00 45.98           H  
ATOM   3900  NH2 ARG A 264       8.400 -11.762  37.470  1.00 45.98           N  
ATOM   3901 HH21 ARG A 264       8.070 -10.994  38.037  1.00 45.98           H  
ATOM   3902 HH22 ARG A 264       8.693 -11.599  36.518  1.00 45.98           H  
ATOM   3903  CZ  ARG A 264       8.152 -12.980  37.860  1.00 45.98           C  
ATOM   3904  N   ASP A 265       9.260 -21.026  36.222  1.00 45.59           N  
ATOM   3905  H   ASP A 265      10.143 -20.716  35.841  1.00 45.59           H  
ATOM   3906  CA  ASP A 265       9.230 -22.302  36.937  1.00 45.59           C  
ATOM   3907  HA  ASP A 265       8.284 -22.794  36.713  1.00 45.59           H  
ATOM   3908  C   ASP A 265       9.284 -22.057  38.455  1.00 45.59           C  
ATOM   3909  CB  ASP A 265      10.344 -23.240  36.433  1.00 45.59           C  
ATOM   3910  HB2 ASP A 265      10.182 -23.435  35.372  1.00 45.59           H  
ATOM   3911  HB3 ASP A 265      11.300 -22.727  36.538  1.00 45.59           H  
ATOM   3912  O   ASP A 265      10.048 -21.239  38.968  1.00 45.59           O  
ATOM   3913  CG  ASP A 265      10.431 -24.588  37.173  1.00 45.59           C  
ATOM   3914  OD1 ASP A 265       9.505 -24.937  37.946  1.00 45.59           O  
ATOM   3915  OD2 ASP A 265      11.488 -25.241  37.055  1.00 45.59           O  
ATOM   3916  N   SER A 266       8.463 -22.811  39.179  1.00 52.85           N  
ATOM   3917  H   SER A 266       7.984 -23.530  38.656  1.00 52.85           H  
ATOM   3918  CA  SER A 266       8.439 -22.931  40.637  1.00 52.85           C  
ATOM   3919  HA  SER A 266       8.078 -21.993  41.059  1.00 52.85           H  
ATOM   3920  C   SER A 266       9.791 -23.246  41.297  1.00 52.85           C  
ATOM   3921  CB  SER A 266       7.453 -24.046  40.981  1.00 52.85           C  
ATOM   3922  HB2 SER A 266       6.475 -23.789  40.575  1.00 52.85           H  
ATOM   3923  HB3 SER A 266       7.366 -24.129  42.064  1.00 52.85           H  
ATOM   3924  O   SER A 266       9.931 -23.021  42.500  1.00 52.85           O  
ATOM   3925  OG  SER A 266       7.861 -25.298  40.448  1.00 52.85           O  
ATOM   3926  HG  SER A 266       8.347 -25.192  39.626  1.00 52.85           H  
ATOM   3927  N   SER A 267      10.774 -23.748  40.541  1.00 47.55           N  
ATOM   3928  H   SER A 267      10.570 -23.973  39.578  1.00 47.55           H  
ATOM   3929  CA  SER A 267      12.139 -23.991  41.021  1.00 47.55           C  
ATOM   3930  HA  SER A 267      12.070 -24.454  42.005  1.00 47.55           H  
ATOM   3931  C   SER A 267      12.980 -22.714  41.192  1.00 47.55           C  
ATOM   3932  CB  SER A 267      12.846 -24.988  40.095  1.00 47.55           C  
ATOM   3933  HB2 SER A 267      13.774 -25.309  40.569  1.00 47.55           H  
ATOM   3934  HB3 SER A 267      12.214 -25.863  39.940  1.00 47.55           H  
ATOM   3935  O   SER A 267      14.028 -22.753  41.843  1.00 47.55           O  
ATOM   3936  OG  SER A 267      13.155 -24.402  38.849  1.00 47.55           O  
ATOM   3937  HG  SER A 267      12.595 -24.787  38.172  1.00 47.55           H  
ATOM   3938  N   GLU A 268      12.536 -21.563  40.668  1.00 43.95           N  
ATOM   3939  H   GLU A 268      11.685 -21.569  40.124  1.00 43.95           H  
ATOM   3940  CA  GLU A 268      13.286 -20.312  40.784  1.00 43.95           C  
ATOM   3941  HA  GLU A 268      14.307 -20.551  40.486  1.00 43.95           H  
ATOM   3942  C   GLU A 268      13.284 -19.779  42.239  1.00 43.95           C  
ATOM   3943  CB  GLU A 268      12.794 -19.250  39.785  1.00 43.95           C  
ATOM   3944  HB2 GLU A 268      13.279 -18.307  40.037  1.00 43.95           H  
ATOM   3945  HB3 GLU A 268      11.716 -19.120  39.884  1.00 43.95           H  
ATOM   3946  O   GLU A 268      12.222 -19.653  42.855  1.00 43.95           O  
ATOM   3947  CG  GLU A 268      13.156 -19.605  38.329  1.00 43.95           C  
ATOM   3948  HG2 GLU A 268      14.216 -19.855  38.292  1.00 43.95           H  
ATOM   3949  HG3 GLU A 268      12.592 -20.487  38.026  1.00 43.95           H  
ATOM   3950  CD  GLU A 268      12.889 -18.463  37.328  1.00 43.95           C  
ATOM   3951  OE1 GLU A 268      13.425 -18.531  36.196  1.00 43.95           O  
ATOM   3952  OE2 GLU A 268      12.215 -17.467  37.678  1.00 43.95           O  
ATOM   3953  N   PRO A 269      14.444 -19.395  42.819  1.00 46.18           N  
ATOM   3954  CA  PRO A 269      14.560 -18.990  44.231  1.00 46.18           C  
ATOM   3955  HA  PRO A 269      14.310 -19.850  44.852  1.00 46.18           H  
ATOM   3956  C   PRO A 269      13.682 -17.803  44.663  1.00 46.18           C  
ATOM   3957  CB  PRO A 269      16.038 -18.634  44.426  1.00 46.18           C  
ATOM   3958  HB2 PRO A 269      16.199 -17.576  44.220  1.00 46.18           H  
ATOM   3959  HB3 PRO A 269      16.380 -18.881  45.431  1.00 46.18           H  
ATOM   3960  O   PRO A 269      13.466 -17.591  45.858  1.00 46.18           O  
ATOM   3961  CG  PRO A 269      16.761 -19.458  43.368  1.00 46.18           C  
ATOM   3962  HG2 PRO A 269      16.931 -20.466  43.746  1.00 46.18           H  
ATOM   3963  HG3 PRO A 269      17.702 -18.998  43.065  1.00 46.18           H  
ATOM   3964  CD  PRO A 269      15.765 -19.513  42.218  1.00 46.18           C  
ATOM   3965  HD2 PRO A 269      15.932 -18.681  41.534  1.00 46.18           H  
ATOM   3966  HD3 PRO A 269      15.895 -20.464  41.701  1.00 46.18           H  
ATOM   3967  N   SER A 270      13.196 -17.003  43.712  1.00 46.79           N  
ATOM   3968  H   SER A 270      13.365 -17.246  42.746  1.00 46.79           H  
ATOM   3969  CA  SER A 270      12.265 -15.897  43.954  1.00 46.79           C  
ATOM   3970  HA  SER A 270      12.516 -15.419  44.901  1.00 46.79           H  
ATOM   3971  C   SER A 270      10.801 -16.346  44.055  1.00 46.79           C  
ATOM   3972  CB  SER A 270      12.415 -14.849  42.847  1.00 46.79           C  
ATOM   3973  HB2 SER A 270      13.404 -14.394  42.909  1.00 46.79           H  
ATOM   3974  HB3 SER A 270      11.657 -14.075  42.966  1.00 46.79           H  
ATOM   3975  O   SER A 270       9.995 -15.615  44.625  1.00 46.79           O  
ATOM   3976  OG  SER A 270      12.270 -15.482  41.591  1.00 46.79           O  
ATOM   3977  HG  SER A 270      12.221 -14.840  40.879  1.00 46.79           H  
ATOM   3978  N   ALA A 271      10.445 -17.540  43.566  1.00 42.86           N  
ATOM   3979  H   ALA A 271      11.147 -18.114  43.122  1.00 42.86           H  
ATOM   3980  CA  ALA A 271       9.080 -18.070  43.592  1.00 42.86           C  
ATOM   3981  HA  ALA A 271       8.388 -17.267  43.340  1.00 42.86           H  
ATOM   3982  C   ALA A 271       8.659 -18.614  44.973  1.00 42.86           C  
ATOM   3983  CB  ALA A 271       8.970 -19.152  42.506  1.00 42.86           C  
ATOM   3984  HB1 ALA A 271       9.200 -18.728  41.528  1.00 42.86           H  
ATOM   3985  HB2 ALA A 271       9.664 -19.967  42.708  1.00 42.86           H  
ATOM   3986  HB3 ALA A 271       7.958 -19.556  42.486  1.00 42.86           H  
ATOM   3987  O   ALA A 271       7.468 -18.765  45.248  1.00 42.86           O  
ATOM   3988  N   THR A 272       9.614 -18.909  45.863  1.00 38.12           N  
ATOM   3989  H   THR A 272      10.575 -18.797  45.575  1.00 38.12           H  
ATOM   3990  CA  THR A 272       9.360 -19.719  47.070  1.00 38.12           C  
ATOM   3991  HA  THR A 272       8.376 -20.177  46.971  1.00 38.12           H  
ATOM   3992  C   THR A 272       9.293 -18.948  48.390  1.00 38.12           C  
ATOM   3993  CB  THR A 272      10.352 -20.888  47.159  1.00 38.12           C  
ATOM   3994  HB  THR A 272      10.220 -21.415  48.103  1.00 38.12           H  
ATOM   3995  O   THR A 272       9.035 -19.555  49.430  1.00 38.12           O  
ATOM   3996  CG2 THR A 272      10.149 -21.885  46.018  1.00 38.12           C  
ATOM   3997 HG21 THR A 272       9.124 -22.255  46.024  1.00 38.12           H  
ATOM   3998 HG22 THR A 272      10.823 -22.733  46.142  1.00 38.12           H  
ATOM   3999 HG23 THR A 272      10.347 -21.418  45.053  1.00 38.12           H  
ATOM   4000  OG1 THR A 272      11.672 -20.410  47.067  1.00 38.12           O  
ATOM   4001  HG1 THR A 272      12.119 -20.966  46.425  1.00 38.12           H  
ATOM   4002  N   ARG A 273       9.432 -17.616  48.412  1.00 41.86           N  
ATOM   4003  H   ARG A 273       9.575 -17.135  47.535  1.00 41.86           H  
ATOM   4004  CA  ARG A 273       9.348 -16.844  49.671  1.00 41.86           C  
ATOM   4005  HA  ARG A 273       9.657 -17.492  50.492  1.00 41.86           H  
ATOM   4006  C   ARG A 273       7.906 -16.459  50.014  1.00 41.86           C  
ATOM   4007  CB  ARG A 273      10.335 -15.672  49.676  1.00 41.86           C  
ATOM   4008  HB2 ARG A 273      10.186 -15.098  50.591  1.00 41.86           H  
ATOM   4009  HB3 ARG A 273      10.148 -15.022  48.821  1.00 41.86           H  
ATOM   4010  O   ARG A 273       7.484 -15.324  49.821  1.00 41.86           O  
ATOM   4011  CG  ARG A 273      11.781 -16.190  49.641  1.00 41.86           C  
ATOM   4012  HG2 ARG A 273      11.984 -16.621  48.661  1.00 41.86           H  
ATOM   4013  HG3 ARG A 273      11.918 -16.959  50.401  1.00 41.86           H  
ATOM   4014  CD  ARG A 273      12.765 -15.051  49.909  1.00 41.86           C  
ATOM   4015  HD2 ARG A 273      12.632 -14.708  50.935  1.00 41.86           H  
ATOM   4016  HD3 ARG A 273      12.541 -14.229  49.229  1.00 41.86           H  
ATOM   4017  NE  ARG A 273      14.154 -15.491  49.695  1.00 41.86           N  
ATOM   4018  HE  ARG A 273      14.274 -16.386  49.243  1.00 41.86           H  
ATOM   4019  NH1 ARG A 273      15.183 -13.602  50.495  1.00 41.86           N  
ATOM   4020 HH11 ARG A 273      14.274 -13.209  50.694  1.00 41.86           H  
ATOM   4021 HH12 ARG A 273      16.023 -13.072  50.681  1.00 41.86           H  
ATOM   4022  NH2 ARG A 273      16.419 -15.275  49.679  1.00 41.86           N  
ATOM   4023 HH21 ARG A 273      17.253 -14.742  49.880  1.00 41.86           H  
ATOM   4024 HH22 ARG A 273      16.494 -16.187  49.252  1.00 41.86           H  
ATOM   4025  CZ  ARG A 273      15.242 -14.791  49.959  1.00 41.86           C  
ATOM   4026  N   ARG A 274       7.154 -17.441  50.524  1.00 41.09           N  
ATOM   4027  H   ARG A 274       7.606 -18.340  50.609  1.00 41.09           H  
ATOM   4028  CA  ARG A 274       5.802 -17.280  51.086  1.00 41.09           C  
ATOM   4029  HA  ARG A 274       5.264 -16.566  50.462  1.00 41.09           H  
ATOM   4030  C   ARG A 274       5.842 -16.695  52.507  1.00 41.09           C  
ATOM   4031  CB  ARG A 274       5.046 -18.623  51.068  1.00 41.09           C  
ATOM   4032  HB2 ARG A 274       5.659 -19.385  51.548  1.00 41.09           H  
ATOM   4033  HB3 ARG A 274       4.129 -18.514  51.648  1.00 41.09           H  
ATOM   4034  O   ARG A 274       6.712 -17.031  53.301  1.00 41.09           O  
ATOM   4035  CG  ARG A 274       4.665 -19.080  49.651  1.00 41.09           C  
ATOM   4036  HG2 ARG A 274       4.042 -18.322  49.177  1.00 41.09           H  
ATOM   4037  HG3 ARG A 274       5.573 -19.209  49.063  1.00 41.09           H  
ATOM   4038  CD  ARG A 274       3.904 -20.413  49.695  1.00 41.09           C  
ATOM   4039  HD2 ARG A 274       4.490 -21.122  50.279  1.00 41.09           H  
ATOM   4040  HD3 ARG A 274       2.944 -20.260  50.188  1.00 41.09           H  
ATOM   4041  NE  ARG A 274       3.688 -20.954  48.339  1.00 41.09           N  
ATOM   4042  HE  ARG A 274       3.851 -20.324  47.567  1.00 41.09           H  
ATOM   4043  NH1 ARG A 274       3.126 -23.104  48.939  1.00 41.09           N  
ATOM   4044 HH11 ARG A 274       3.184 -22.843  49.913  1.00 41.09           H  
ATOM   4045 HH12 ARG A 274       2.891 -24.049  48.674  1.00 41.09           H  
ATOM   4046  NH2 ARG A 274       3.260 -22.559  46.781  1.00 41.09           N  
ATOM   4047 HH21 ARG A 274       3.011 -23.508  46.539  1.00 41.09           H  
ATOM   4048 HH22 ARG A 274       3.458 -21.900  46.042  1.00 41.09           H  
ATOM   4049  CZ  ARG A 274       3.358 -22.198  48.029  1.00 41.09           C  
ATOM   4050  N   TYR A 275       4.860 -15.838  52.781  1.00 42.25           N  
ATOM   4051  H   TYR A 275       4.259 -15.607  52.002  1.00 42.25           H  
ATOM   4052  CA  TYR A 275       4.510 -15.160  54.034  1.00 42.25           C  
ATOM   4053  HA  TYR A 275       5.021 -14.198  54.070  1.00 42.25           H  
ATOM   4054  C   TYR A 275       4.810 -15.921  55.340  1.00 42.25           C  
ATOM   4055  CB  TYR A 275       2.989 -14.911  53.982  1.00 42.25           C  
ATOM   4056  HB2 TYR A 275       2.476 -15.848  53.765  1.00 42.25           H  
ATOM   4057  HB3 TYR A 275       2.658 -14.596  54.971  1.00 42.25           H  
ATOM   4058  O   TYR A 275       4.390 -17.064  55.510  1.00 42.25           O  
ATOM   4059  CG  TYR A 275       2.539 -13.859  52.985  1.00 42.25           C  
ATOM   4060  CD1 TYR A 275       2.307 -12.547  53.440  1.00 42.25           C  
ATOM   4061  HD1 TYR A 275       2.458 -12.300  54.481  1.00 42.25           H  
ATOM   4062  CD2 TYR A 275       2.335 -14.176  51.625  1.00 42.25           C  
ATOM   4063  HD2 TYR A 275       2.469 -15.187  51.270  1.00 42.25           H  
ATOM   4064  CE1 TYR A 275       1.881 -11.548  52.546  1.00 42.25           C  
ATOM   4065  HE1 TYR A 275       1.703 -10.544  52.900  1.00 42.25           H  
ATOM   4066  CE2 TYR A 275       1.928 -13.172  50.723  1.00 42.25           C  
ATOM   4067  HE2 TYR A 275       1.770 -13.394  49.678  1.00 42.25           H  
ATOM   4068  OH  TYR A 275       1.291 -10.902  50.310  1.00 42.25           O  
ATOM   4069  HH  TYR A 275       1.156 -10.049  50.729  1.00 42.25           H  
ATOM   4070  CZ  TYR A 275       1.698 -11.859  51.182  1.00 42.25           C  
ATOM   4071  N   THR A 276       5.377 -15.221  56.328  1.00 39.27           N  
ATOM   4072  H   THR A 276       5.740 -14.300  56.124  1.00 39.27           H  
ATOM   4073  CA  THR A 276       5.135 -15.511  57.751  1.00 39.27           C  
ATOM   4074  HA  THR A 276       4.671 -16.493  57.837  1.00 39.27           H  
ATOM   4075  C   THR A 276       4.142 -14.488  58.299  1.00 39.27           C  
ATOM   4076  CB  THR A 276       6.422 -15.557  58.595  1.00 39.27           C  
ATOM   4077  HB  THR A 276       6.156 -15.774  59.630  1.00 39.27           H  
ATOM   4078  O   THR A 276       4.159 -13.321  57.909  1.00 39.27           O  
ATOM   4079  CG2 THR A 276       7.368 -16.651  58.101  1.00 39.27           C  
ATOM   4080 HG21 THR A 276       7.705 -16.429  57.088  1.00 39.27           H  
ATOM   4081 HG22 THR A 276       6.857 -17.614  58.104  1.00 39.27           H  
ATOM   4082 HG23 THR A 276       8.235 -16.705  58.759  1.00 39.27           H  
ATOM   4083  OG1 THR A 276       7.120 -14.333  58.555  1.00 39.27           O  
ATOM   4084  HG1 THR A 276       6.940 -13.831  59.353  1.00 39.27           H  
ATOM   4085  N   GLY A 277       3.255 -14.915  59.200  1.00 43.30           N  
ATOM   4086  H   GLY A 277       3.288 -15.888  59.471  1.00 43.30           H  
ATOM   4087  CA  GLY A 277       2.144 -14.115  59.739  1.00 43.30           C  
ATOM   4088  HA2 GLY A 277       1.491 -14.764  60.322  1.00 43.30           H  
ATOM   4089  HA3 GLY A 277       1.564 -13.725  58.902  1.00 43.30           H  
ATOM   4090  C   GLY A 277       2.525 -12.919  60.626  1.00 43.30           C  
ATOM   4091  O   GLY A 277       1.721 -12.516  61.455  1.00 43.30           O  
ATOM   4092  N   SER A 278       3.726 -12.350  60.492  1.00 50.23           N  
ATOM   4093  H   SER A 278       4.319 -12.674  59.741  1.00 50.23           H  
ATOM   4094  CA  SER A 278       4.240 -11.268  61.345  1.00 50.23           C  
ATOM   4095  HA  SER A 278       3.533 -11.114  62.160  1.00 50.23           H  
ATOM   4096  C   SER A 278       4.334  -9.900  60.650  1.00 50.23           C  
ATOM   4097  CB  SER A 278       5.550 -11.696  62.012  1.00 50.23           C  
ATOM   4098  HB2 SER A 278       5.379 -12.618  62.567  1.00 50.23           H  
ATOM   4099  HB3 SER A 278       5.881 -10.928  62.711  1.00 50.23           H  
ATOM   4100  O   SER A 278       5.085  -9.037  61.091  1.00 50.23           O  
ATOM   4101  OG  SER A 278       6.552 -11.920  61.038  1.00 50.23           O  
ATOM   4102  HG  SER A 278       6.961 -11.072  60.854  1.00 50.23           H  
ATOM   4103  N   GLY A 279       3.562  -9.672  59.582  1.00 37.02           N  
ATOM   4104  H   GLY A 279       2.990 -10.435  59.250  1.00 37.02           H  
ATOM   4105  CA  GLY A 279       3.217  -8.313  59.136  1.00 37.02           C  
ATOM   4106  HA2 GLY A 279       2.961  -7.714  60.011  1.00 37.02           H  
ATOM   4107  HA3 GLY A 279       2.328  -8.373  58.509  1.00 37.02           H  
ATOM   4108  C   GLY A 279       4.273  -7.528  58.346  1.00 37.02           C  
ATOM   4109  O   GLY A 279       4.101  -6.327  58.168  1.00 37.02           O  
ATOM   4110  N   ALA A 280       5.327  -8.163  57.826  1.00 39.97           N  
ATOM   4111  H   ALA A 280       5.429  -9.155  57.988  1.00 39.97           H  
ATOM   4112  CA  ALA A 280       6.214  -7.518  56.855  1.00 39.97           C  
ATOM   4113  HA  ALA A 280       6.187  -6.439  57.005  1.00 39.97           H  
ATOM   4114  C   ALA A 280       5.735  -7.803  55.419  1.00 39.97           C  
ATOM   4115  CB  ALA A 280       7.661  -7.950  57.110  1.00 39.97           C  
ATOM   4116  HB1 ALA A 280       7.759  -9.026  56.964  1.00 39.97           H  
ATOM   4117  HB2 ALA A 280       7.948  -7.695  58.130  1.00 39.97           H  
ATOM   4118  HB3 ALA A 280       8.323  -7.435  56.414  1.00 39.97           H  
ATOM   4119  O   ALA A 280       5.686  -8.956  54.989  1.00 39.97           O  
ATOM   4120  N   VAL A 281       5.371  -6.748  54.685  1.00 38.54           N  
ATOM   4121  H   VAL A 281       5.439  -5.833  55.106  1.00 38.54           H  
ATOM   4122  CA  VAL A 281       5.005  -6.805  53.262  1.00 38.54           C  
ATOM   4123  HA  VAL A 281       4.348  -7.661  53.103  1.00 38.54           H  
ATOM   4124  C   VAL A 281       6.256  -7.019  52.416  1.00 38.54           C  
ATOM   4125  CB  VAL A 281       4.257  -5.529  52.808  1.00 38.54           C  
ATOM   4126  HB  VAL A 281       4.233  -5.518  51.718  1.00 38.54           H  
ATOM   4127  O   VAL A 281       7.234  -6.294  52.573  1.00 38.54           O  
ATOM   4128  CG1 VAL A 281       2.806  -5.559  53.299  1.00 38.54           C  
ATOM   4129 HG11 VAL A 281       2.775  -5.568  54.389  1.00 38.54           H  
ATOM   4130 HG12 VAL A 281       2.274  -4.681  52.934  1.00 38.54           H  
ATOM   4131 HG13 VAL A 281       2.305  -6.450  52.919  1.00 38.54           H  
ATOM   4132  CG2 VAL A 281       4.890  -4.213  53.292  1.00 38.54           C  
ATOM   4133 HG21 VAL A 281       4.835  -4.127  54.378  1.00 38.54           H  
ATOM   4134 HG22 VAL A 281       5.931  -4.152  52.975  1.00 38.54           H  
ATOM   4135 HG23 VAL A 281       4.354  -3.373  52.851  1.00 38.54           H  
ATOM   4136  N   ASN A 282       6.247  -7.994  51.509  1.00 43.61           N  
ATOM   4137  H   ASN A 282       5.445  -8.602  51.419  1.00 43.61           H  
ATOM   4138  CA  ASN A 282       7.258  -8.036  50.459  1.00 43.61           C  
ATOM   4139  HA  ASN A 282       7.631  -7.017  50.354  1.00 43.61           H  
ATOM   4140  C   ASN A 282       6.633  -8.359  49.104  1.00 43.61           C  
ATOM   4141  CB  ASN A 282       8.452  -8.927  50.856  1.00 43.61           C  
ATOM   4142  HB2 ASN A 282       8.231  -9.454  51.784  1.00 43.61           H  
ATOM   4143  HB3 ASN A 282       8.635  -9.669  50.079  1.00 43.61           H  
ATOM   4144  O   ASN A 282       5.845  -9.291  48.957  1.00 43.61           O  
ATOM   4145  CG  ASN A 282       9.723  -8.106  51.031  1.00 43.61           C  
ATOM   4146  ND2 ASN A 282      10.581  -8.469  51.954  1.00 43.61           N  
ATOM   4147 HD21 ASN A 282      10.340  -9.199  52.610  1.00 43.61           H  
ATOM   4148 HD22 ASN A 282      11.363  -7.842  52.072  1.00 43.61           H  
ATOM   4149  OD1 ASN A 282       9.982  -7.144  50.331  1.00 43.61           O  
ATOM   4150  N   ILE A 283       6.980  -7.497  48.155  1.00 41.38           N  
ATOM   4151  H   ILE A 283       7.715  -6.849  48.400  1.00 41.38           H  
ATOM   4152  CA  ILE A 283       6.396  -7.279  46.835  1.00 41.38           C  
ATOM   4153  HA  ILE A 283       5.309  -7.242  46.908  1.00 41.38           H  
ATOM   4154  C   ILE A 283       6.805  -8.449  45.933  1.00 41.38           C  
ATOM   4155  CB  ILE A 283       6.922  -5.905  46.327  1.00 41.38           C  
ATOM   4156  HB  ILE A 283       8.006  -5.974  46.245  1.00 41.38           H  
ATOM   4157  O   ILE A 283       7.902  -8.469  45.385  1.00 41.38           O  
ATOM   4158  CG1 ILE A 283       6.596  -4.750  47.315  1.00 41.38           C  
ATOM   4159 HG12 ILE A 283       6.804  -5.045  48.344  1.00 41.38           H  
ATOM   4160 HG13 ILE A 283       5.536  -4.506  47.254  1.00 41.38           H  
ATOM   4161  CG2 ILE A 283       6.368  -5.569  44.932  1.00 41.38           C  
ATOM   4162 HG21 ILE A 283       5.286  -5.442  44.966  1.00 41.38           H  
ATOM   4163 HG22 ILE A 283       6.827  -4.655  44.555  1.00 41.38           H  
ATOM   4164 HG23 ILE A 283       6.619  -6.358  44.222  1.00 41.38           H  
ATOM   4165  CD1 ILE A 283       7.422  -3.481  47.070  1.00 41.38           C  
ATOM   4166 HD11 ILE A 283       7.163  -3.035  46.110  1.00 41.38           H  
ATOM   4167 HD12 ILE A 283       8.485  -3.719  47.086  1.00 41.38           H  
ATOM   4168 HD13 ILE A 283       7.210  -2.756  47.856  1.00 41.38           H  
ATOM   4169  N   ALA A 284       5.960  -9.473  45.816  1.00 42.71           N  
ATOM   4170  H   ALA A 284       5.101  -9.465  46.347  1.00 42.71           H  
ATOM   4171  CA  ALA A 284       6.192 -10.571  44.881  1.00 42.71           C  
ATOM   4172  HA  ALA A 284       7.247 -10.608  44.612  1.00 42.71           H  
ATOM   4173  C   ALA A 284       5.391 -10.325  43.595  1.00 42.71           C  
ATOM   4174  CB  ALA A 284       5.871 -11.906  45.561  1.00 42.71           C  
ATOM   4175  HB1 ALA A 284       6.494 -12.026  46.448  1.00 42.71           H  
ATOM   4176  HB2 ALA A 284       6.068 -12.726  44.871  1.00 42.71           H  
ATOM   4177  HB3 ALA A 284       4.822 -11.931  45.854  1.00 42.71           H  
ATOM   4178  O   ALA A 284       4.161 -10.329  43.612  1.00 42.71           O  
ATOM   4179  N   ALA A 285       6.094 -10.101  42.481  1.00 40.10           N  
ATOM   4180  H   ALA A 285       7.098 -10.029  42.559  1.00 40.10           H  
ATOM   4181  CA  ALA A 285       5.486  -9.878  41.171  1.00 40.10           C  
ATOM   4182  HA  ALA A 285       4.762  -9.069  41.265  1.00 40.10           H  
ATOM   4183  C   ALA A 285       4.748 -11.133  40.676  1.00 40.10           C  
ATOM   4184  CB  ALA A 285       6.577  -9.432  40.188  1.00 40.10           C  
ATOM   4185  HB1 ALA A 285       7.351 -10.196  40.114  1.00 40.10           H  
ATOM   4186  HB2 ALA A 285       7.024  -8.501  40.536  1.00 40.10           H  
ATOM   4187  HB3 ALA A 285       6.135  -9.262  39.206  1.00 40.10           H  
ATOM   4188  O   ALA A 285       5.338 -12.219  40.629  1.00 40.10           O  
ATOM   4189  N   THR A 286       3.488 -10.949  40.276  1.00 40.37           N  
ATOM   4190  H   THR A 286       3.086 -10.030  40.389  1.00 40.37           H  
ATOM   4191  CA  THR A 286       2.554 -11.959  39.759  1.00 40.37           C  
ATOM   4192  HA  THR A 286       2.203 -12.536  40.614  1.00 40.37           H  
ATOM   4193  C   THR A 286       3.209 -12.880  38.714  1.00 40.37           C  
ATOM   4194  CB  THR A 286       1.336 -11.254  39.125  1.00 40.37           C  
ATOM   4195  HB  THR A 286       1.593 -10.923  38.119  1.00 40.37           H  
ATOM   4196  O   THR A 286       4.008 -12.401  37.902  1.00 40.37           O  
ATOM   4197  CG2 THR A 286       0.085 -12.129  39.066  1.00 40.37           C  
ATOM   4198 HG21 THR A 286       0.253 -12.965  38.386  1.00 40.37           H  
ATOM   4199 HG22 THR A 286      -0.163 -12.501  40.060  1.00 40.37           H  
ATOM   4200 HG23 THR A 286      -0.752 -11.548  38.679  1.00 40.37           H  
ATOM   4201  OG1 THR A 286       0.984 -10.119  39.887  1.00 40.37           O  
ATOM   4202  HG1 THR A 286       0.270  -9.671  39.428  1.00 40.37           H  
ATOM   4203  N   PRO A 287       2.906 -14.193  38.708  1.00 36.51           N  
ATOM   4204  CA  PRO A 287       3.367 -15.113  37.668  1.00 36.51           C  
ATOM   4205  HA  PRO A 287       4.450 -15.207  37.744  1.00 36.51           H  
ATOM   4206  C   PRO A 287       2.988 -14.619  36.262  1.00 36.51           C  
ATOM   4207  CB  PRO A 287       2.716 -16.464  37.992  1.00 36.51           C  
ATOM   4208  HB2 PRO A 287       1.766 -16.563  37.468  1.00 36.51           H  
ATOM   4209  HB3 PRO A 287       3.373 -17.297  37.742  1.00 36.51           H  
ATOM   4210  O   PRO A 287       1.833 -14.287  36.013  1.00 36.51           O  
ATOM   4211  CG  PRO A 287       2.451 -16.385  39.494  1.00 36.51           C  
ATOM   4212  HG2 PRO A 287       1.622 -17.026  39.794  1.00 36.51           H  
ATOM   4213  HG3 PRO A 287       3.357 -16.646  40.040  1.00 36.51           H  
ATOM   4214  CD  PRO A 287       2.132 -14.910  39.710  1.00 36.51           C  
ATOM   4215  HD2 PRO A 287       2.414 -14.624  40.724  1.00 36.51           H  
ATOM   4216  HD3 PRO A 287       1.067 -14.743  39.547  1.00 36.51           H  
ATOM   4217  N   GLY A 288       3.969 -14.568  35.358  1.00 45.73           N  
ATOM   4218  H   GLY A 288       4.904 -14.826  35.639  1.00 45.73           H  
ATOM   4219  CA  GLY A 288       3.836 -14.085  33.982  1.00 45.73           C  
ATOM   4220  HA2 GLY A 288       3.473 -13.057  33.985  1.00 45.73           H  
ATOM   4221  HA3 GLY A 288       3.116 -14.708  33.452  1.00 45.73           H  
ATOM   4222  C   GLY A 288       5.185 -14.132  33.245  1.00 45.73           C  
ATOM   4223  O   GLY A 288       6.198 -14.455  33.884  1.00 45.73           O  
ATOM   4224  N   PRO A 289       5.214 -13.843  31.930  1.00 43.45           N  
ATOM   4225  CA  PRO A 289       6.441 -13.807  31.133  1.00 43.45           C  
ATOM   4226  HA  PRO A 289       6.825 -14.823  31.045  1.00 43.45           H  
ATOM   4227  C   PRO A 289       7.512 -12.912  31.776  1.00 43.45           C  
ATOM   4228  CB  PRO A 289       6.028 -13.313  29.742  1.00 43.45           C  
ATOM   4229  HB2 PRO A 289       6.182 -12.236  29.665  1.00 43.45           H  
ATOM   4230  HB3 PRO A 289       6.572 -13.836  28.956  1.00 43.45           H  
ATOM   4231  O   PRO A 289       7.205 -11.955  32.496  1.00 43.45           O  
ATOM   4232  CG  PRO A 289       4.533 -13.610  29.665  1.00 43.45           C  
ATOM   4233  HG2 PRO A 289       4.017 -12.916  29.001  1.00 43.45           H  
ATOM   4234  HG3 PRO A 289       4.383 -14.638  29.335  1.00 43.45           H  
ATOM   4235  CD  PRO A 289       4.072 -13.465  31.112  1.00 43.45           C  
ATOM   4236  HD2 PRO A 289       3.820 -12.423  31.310  1.00 43.45           H  
ATOM   4237  HD3 PRO A 289       3.208 -14.105  31.290  1.00 43.45           H  
ATOM   4238  N   ARG A 290       8.793 -13.255  31.589  1.00 43.29           N  
ATOM   4239  H   ARG A 290       8.990 -14.015  30.953  1.00 43.29           H  
ATOM   4240  CA  ARG A 290       9.916 -12.514  32.184  1.00 43.29           C  
ATOM   4241  HA  ARG A 290       9.755 -12.420  33.258  1.00 43.29           H  
ATOM   4242  C   ARG A 290      10.000 -11.093  31.620  1.00 43.29           C  
ATOM   4243  CB  ARG A 290      11.246 -13.247  31.938  1.00 43.29           C  
ATOM   4244  HB2 ARG A 290      12.059 -12.527  32.025  1.00 43.29           H  
ATOM   4245  HB3 ARG A 290      11.262 -13.637  30.920  1.00 43.29           H  
ATOM   4246  O   ARG A 290      10.672 -10.881  30.624  1.00 43.29           O  
ATOM   4247  CG  ARG A 290      11.535 -14.373  32.937  1.00 43.29           C  
ATOM   4248  HG2 ARG A 290      11.578 -13.966  33.947  1.00 43.29           H  
ATOM   4249  HG3 ARG A 290      10.762 -15.139  32.878  1.00 43.29           H  
ATOM   4250  CD  ARG A 290      12.890 -14.972  32.562  1.00 43.29           C  
ATOM   4251  HD2 ARG A 290      12.775 -15.489  31.610  1.00 43.29           H  
ATOM   4252  HD3 ARG A 290      13.607 -14.160  32.439  1.00 43.29           H  
ATOM   4253  NE  ARG A 290      13.403 -15.946  33.539  1.00 43.29           N  
ATOM   4254  HE  ARG A 290      12.749 -16.455  34.117  1.00 43.29           H  
ATOM   4255  NH1 ARG A 290      15.569 -15.847  32.808  1.00 43.29           N  
ATOM   4256 HH11 ARG A 290      15.238 -15.281  32.039  1.00 43.29           H  
ATOM   4257 HH12 ARG A 290      16.487 -16.267  32.766  1.00 43.29           H  
ATOM   4258  NH2 ARG A 290      15.005 -17.325  34.379  1.00 43.29           N  
ATOM   4259 HH21 ARG A 290      15.927 -17.737  34.354  1.00 43.29           H  
ATOM   4260 HH22 ARG A 290      14.321 -17.753  34.985  1.00 43.29           H  
ATOM   4261  CZ  ARG A 290      14.652 -16.366  33.578  1.00 43.29           C  
ATOM   4262  N   GLY A 291       9.412 -10.134  32.339  1.00 43.11           N  
ATOM   4263  H   GLY A 291       8.652 -10.439  32.929  1.00 43.11           H  
ATOM   4264  CA  GLY A 291       9.511  -8.711  32.010  1.00 43.11           C  
ATOM   4265  HA2 GLY A 291       9.127  -8.124  32.845  1.00 43.11           H  
ATOM   4266  HA3 GLY A 291      10.555  -8.449  31.843  1.00 43.11           H  
ATOM   4267  C   GLY A 291       8.731  -8.349  30.744  1.00 43.11           C  
ATOM   4268  O   GLY A 291       8.634  -9.139  29.818  1.00 43.11           O  
ATOM   4269  N   GLY A 292       8.164  -7.144  30.722  1.00 49.44           N  
ATOM   4270  H   GLY A 292       8.185  -6.579  31.560  1.00 49.44           H  
ATOM   4271  CA  GLY A 292       7.295  -6.712  29.628  1.00 49.44           C  
ATOM   4272  HA2 GLY A 292       7.399  -5.635  29.494  1.00 49.44           H  
ATOM   4273  HA3 GLY A 292       7.612  -7.185  28.698  1.00 49.44           H  
ATOM   4274  C   GLY A 292       5.816  -7.030  29.866  1.00 49.44           C  
ATOM   4275  O   GLY A 292       5.444  -7.716  30.821  1.00 49.44           O  
ATOM   4276  N   SER A 293       4.954  -6.401  29.065  1.00 52.39           N  
ATOM   4277  H   SER A 293       5.326  -6.048  28.195  1.00 52.39           H  
ATOM   4278  CA  SER A 293       3.512  -6.644  29.130  1.00 52.39           C  
ATOM   4279  HA  SER A 293       3.200  -6.673  30.174  1.00 52.39           H  
ATOM   4280  C   SER A 293       3.241  -7.975  28.434  1.00 52.39           C  
ATOM   4281  CB  SER A 293       2.725  -5.537  28.422  1.00 52.39           C  
ATOM   4282  HB2 SER A 293       2.992  -5.512  27.365  1.00 52.39           H  
ATOM   4283  HB3 SER A 293       2.964  -4.574  28.875  1.00 52.39           H  
ATOM   4284  O   SER A 293       3.671  -8.105  27.292  1.00 52.39           O  
ATOM   4285  OG  SER A 293       1.339  -5.788  28.563  1.00 52.39           O  
ATOM   4286  HG  SER A 293       0.903  -5.748  27.709  1.00 52.39           H  
ATOM   4287  N   PRO A 294       2.474  -8.916  29.016  1.00 56.52           N  
ATOM   4288  CA  PRO A 294       2.125 -10.178  28.352  1.00 56.52           C  
ATOM   4289  HA  PRO A 294       3.022 -10.793  28.267  1.00 56.52           H  
ATOM   4290  C   PRO A 294       1.514  -9.994  26.956  1.00 56.52           C  
ATOM   4291  CB  PRO A 294       1.106 -10.853  29.278  1.00 56.52           C  
ATOM   4292  HB2 PRO A 294       1.234 -11.935  29.289  1.00 56.52           H  
ATOM   4293  HB3 PRO A 294       0.092 -10.597  28.969  1.00 56.52           H  
ATOM   4294  O   PRO A 294       1.536 -10.905  26.140  1.00 56.52           O  
ATOM   4295  CG  PRO A 294       1.373 -10.238  30.650  1.00 56.52           C  
ATOM   4296  HG2 PRO A 294       2.164 -10.797  31.149  1.00 56.52           H  
ATOM   4297  HG3 PRO A 294       0.474 -10.216  31.266  1.00 56.52           H  
ATOM   4298  CD  PRO A 294       1.874  -8.833  30.334  1.00 56.52           C  
ATOM   4299  HD2 PRO A 294       1.036  -8.136  30.309  1.00 56.52           H  
ATOM   4300  HD3 PRO A 294       2.603  -8.527  31.084  1.00 56.52           H  
ATOM   4301  N   SER A 295       0.948  -8.814  26.693  1.00 65.86           N  
ATOM   4302  H   SER A 295       0.970  -8.109  27.417  1.00 65.86           H  
ATOM   4303  CA  SER A 295       0.360  -8.437  25.413  1.00 65.86           C  
ATOM   4304  HA  SER A 295      -0.165  -9.297  24.997  1.00 65.86           H  
ATOM   4305  C   SER A 295       1.367  -7.965  24.360  1.00 65.86           C  
ATOM   4306  CB  SER A 295      -0.657  -7.318  25.660  1.00 65.86           C  
ATOM   4307  HB2 SER A 295      -1.399  -7.657  26.383  1.00 65.86           H  
ATOM   4308  HB3 SER A 295      -1.170  -7.075  24.729  1.00 65.86           H  
ATOM   4309  O   SER A 295       0.959  -7.750  23.231  1.00 65.86           O  
ATOM   4310  OG  SER A 295       0.001  -6.158  26.161  1.00 65.86           O  
ATOM   4311  HG  SER A 295       0.545  -5.808  25.451  1.00 65.86           H  
ATOM   4312  N   GLY A 296       2.627  -7.689  24.704  1.00 75.01           N  
ATOM   4313  H   GLY A 296       2.951  -7.971  25.618  1.00 75.01           H  
ATOM   4314  CA  GLY A 296       3.575  -6.984  23.835  1.00 75.01           C  
ATOM   4315  HA2 GLY A 296       3.487  -7.374  22.820  1.00 75.01           H  
ATOM   4316  HA3 GLY A 296       4.589  -7.193  24.177  1.00 75.01           H  
ATOM   4317  C   GLY A 296       3.380  -5.458  23.793  1.00 75.01           C  
ATOM   4318  O   GLY A 296       2.626  -4.868  24.576  1.00 75.01           O  
ATOM   4319  N   ARG A 297       4.098  -4.796  22.879  1.00 80.38           N  
ATOM   4320  H   ARG A 297       4.632  -5.367  22.240  1.00 80.38           H  
ATOM   4321  CA  ARG A 297       4.176  -3.334  22.713  1.00 80.38           C  
ATOM   4322  HA  ARG A 297       3.970  -2.872  23.679  1.00 80.38           H  
ATOM   4323  C   ARG A 297       3.138  -2.808  21.730  1.00 80.38           C  
ATOM   4324  CB  ARG A 297       5.590  -2.930  22.259  1.00 80.38           C  
ATOM   4325  HB2 ARG A 297       5.808  -3.393  21.297  1.00 80.38           H  
ATOM   4326  HB3 ARG A 297       5.629  -1.848  22.132  1.00 80.38           H  
ATOM   4327  O   ARG A 297       2.694  -3.518  20.835  1.00 80.38           O  
ATOM   4328  CG  ARG A 297       6.661  -3.354  23.269  1.00 80.38           C  
ATOM   4329  HG2 ARG A 297       6.411  -2.921  24.238  1.00 80.38           H  
ATOM   4330  HG3 ARG A 297       6.669  -4.440  23.372  1.00 80.38           H  
ATOM   4331  CD  ARG A 297       8.063  -2.907  22.831  1.00 80.38           C  
ATOM   4332  HD2 ARG A 297       8.371  -3.509  21.977  1.00 80.38           H  
ATOM   4333  HD3 ARG A 297       8.036  -1.865  22.512  1.00 80.38           H  
ATOM   4334  NE  ARG A 297       9.041  -3.073  23.926  1.00 80.38           N  
ATOM   4335  HE  ARG A 297       9.687  -3.846  23.860  1.00 80.38           H  
ATOM   4336  NH1 ARG A 297       8.325  -1.332  25.252  1.00 80.38           N  
ATOM   4337 HH11 ARG A 297       7.637  -1.104  24.549  1.00 80.38           H  
ATOM   4338 HH12 ARG A 297       8.373  -0.839  26.133  1.00 80.38           H  
ATOM   4339  NH2 ARG A 297       9.991  -2.589  25.943  1.00 80.38           N  
ATOM   4340 HH21 ARG A 297      10.052  -2.061  26.802  1.00 80.38           H  
ATOM   4341 HH22 ARG A 297      10.616  -3.371  25.807  1.00 80.38           H  
ATOM   4342  CZ  ARG A 297       9.117  -2.342  25.024  1.00 80.38           C  
ATOM   4343  N   TRP A 298       2.751  -1.543  21.890  1.00 84.62           N  
ATOM   4344  H   TRP A 298       3.230  -0.977  22.576  1.00 84.62           H  
ATOM   4345  CA  TRP A 298       1.873  -0.864  20.933  1.00 84.62           C  
ATOM   4346  HA  TRP A 298       0.954  -1.442  20.840  1.00 84.62           H  
ATOM   4347  C   TRP A 298       2.512  -0.817  19.536  1.00 84.62           C  
ATOM   4348  CB  TRP A 298       1.517   0.545  21.436  1.00 84.62           C  
ATOM   4349  HB2 TRP A 298       1.122   1.111  20.592  1.00 84.62           H  
ATOM   4350  HB3 TRP A 298       2.425   1.054  21.758  1.00 84.62           H  
ATOM   4351  O   TRP A 298       3.695  -0.492  19.451  1.00 84.62           O  
ATOM   4352  CG  TRP A 298       0.495   0.613  22.538  1.00 84.62           C  
ATOM   4353  CD1 TRP A 298       0.619   0.096  23.785  1.00 84.62           C  
ATOM   4354  HD1 TRP A 298       1.490  -0.422  24.160  1.00 84.62           H  
ATOM   4355  CD2 TRP A 298      -0.834   1.223  22.499  1.00 84.62           C  
ATOM   4356  CE2 TRP A 298      -1.494   0.954  23.737  1.00 84.62           C  
ATOM   4357  CE3 TRP A 298      -1.553   1.966  21.539  1.00 84.62           C  
ATOM   4358  HE3 TRP A 298      -1.089   2.200  20.592  1.00 84.62           H  
ATOM   4359  NE1 TRP A 298      -0.565   0.259  24.479  1.00 84.62           N  
ATOM   4360  HE1 TRP A 298      -0.701  -0.055  25.429  1.00 84.62           H  
ATOM   4361  CH2 TRP A 298      -3.490   2.114  23.024  1.00 84.62           C  
ATOM   4362  HH2 TRP A 298      -4.496   2.458  23.211  1.00 84.62           H  
ATOM   4363  CZ2 TRP A 298      -2.806   1.370  24.001  1.00 84.62           C  
ATOM   4364  HZ2 TRP A 298      -3.275   1.148  24.948  1.00 84.62           H  
ATOM   4365  CZ3 TRP A 298      -2.861   2.416  21.803  1.00 84.62           C  
ATOM   4366  HZ3 TRP A 298      -3.389   2.990  21.057  1.00 84.62           H  
ATOM   4367  N   PRO A 299       1.755  -1.119  18.462  1.00 88.69           N  
ATOM   4368  CA  PRO A 299       2.217  -0.867  17.107  1.00 88.69           C  
ATOM   4369  HA  PRO A 299       3.128  -1.431  16.909  1.00 88.69           H  
ATOM   4370  C   PRO A 299       2.479   0.625  16.902  1.00 88.69           C  
ATOM   4371  CB  PRO A 299       1.103  -1.348  16.177  1.00 88.69           C  
ATOM   4372  HB2 PRO A 299       1.306  -2.370  15.856  1.00 88.69           H  
ATOM   4373  HB3 PRO A 299       0.995  -0.689  15.315  1.00 88.69           H  
ATOM   4374  O   PRO A 299       1.724   1.474  17.380  1.00 88.69           O  
ATOM   4375  CG  PRO A 299      -0.156  -1.299  17.037  1.00 88.69           C  
ATOM   4376  HG2 PRO A 299      -0.589  -0.300  16.991  1.00 88.69           H  
ATOM   4377  HG3 PRO A 299      -0.887  -2.048  16.732  1.00 88.69           H  
ATOM   4378  CD  PRO A 299       0.367  -1.562  18.445  1.00 88.69           C  
ATOM   4379  HD2 PRO A 299       0.318  -2.628  18.665  1.00 88.69           H  
ATOM   4380  HD3 PRO A 299      -0.224  -0.991  19.161  1.00 88.69           H  
ATOM   4381  N   THR A 300       3.533   0.936  16.157  1.00 93.04           N  
ATOM   4382  H   THR A 300       4.136   0.200  15.819  1.00 93.04           H  
ATOM   4383  CA  THR A 300       3.891   2.301  15.769  1.00 93.04           C  
ATOM   4384  HA  THR A 300       3.423   3.004  16.458  1.00 93.04           H  
ATOM   4385  C   THR A 300       3.383   2.628  14.371  1.00 93.04           C  
ATOM   4386  CB  THR A 300       5.411   2.505  15.853  1.00 93.04           C  
ATOM   4387  HB  THR A 300       5.685   3.473  15.433  1.00 93.04           H  
ATOM   4388  O   THR A 300       3.191   1.746  13.536  1.00 93.04           O  
ATOM   4389  CG2 THR A 300       5.890   2.438  17.303  1.00 93.04           C  
ATOM   4390 HG21 THR A 300       5.402   3.215  17.892  1.00 93.04           H  
ATOM   4391 HG22 THR A 300       6.969   2.590  17.333  1.00 93.04           H  
ATOM   4392 HG23 THR A 300       5.664   1.464  17.736  1.00 93.04           H  
ATOM   4393  OG1 THR A 300       6.101   1.484  15.179  1.00 93.04           O  
ATOM   4394  HG1 THR A 300       6.118   1.603  14.227  1.00 93.04           H  
ATOM   4395  N   ASN A 301       3.246   3.920  14.080  1.00 93.78           N  
ATOM   4396  H   ASN A 301       3.414   4.615  14.794  1.00 93.78           H  
ATOM   4397  CA  ASN A 301       3.048   4.427  12.721  1.00 93.78           C  
ATOM   4398  HA  ASN A 301       2.395   3.731  12.194  1.00 93.78           H  
ATOM   4399  C   ASN A 301       4.360   4.488  11.907  1.00 93.78           C  
ATOM   4400  CB  ASN A 301       2.317   5.777  12.791  1.00 93.78           C  
ATOM   4401  HB2 ASN A 301       1.388   5.674  13.353  1.00 93.78           H  
ATOM   4402  HB3 ASN A 301       2.053   6.089  11.781  1.00 93.78           H  
ATOM   4403  O   ASN A 301       4.396   5.008  10.799  1.00 93.78           O  
ATOM   4404  CG  ASN A 301       3.133   6.888  13.423  1.00 93.78           C  
ATOM   4405  ND2 ASN A 301       2.655   8.104  13.333  1.00 93.78           N  
ATOM   4406 HD21 ASN A 301       1.762   8.259  12.888  1.00 93.78           H  
ATOM   4407 HD22 ASN A 301       3.167   8.857  13.769  1.00 93.78           H  
ATOM   4408  OD1 ASN A 301       4.173   6.673  14.035  1.00 93.78           O  
ATOM   4409  N   VAL A 302       5.453   3.934  12.426  1.00 95.76           N  
ATOM   4410  H   VAL A 302       5.371   3.520  13.343  1.00 95.76           H  
ATOM   4411  CA  VAL A 302       6.678   3.658  11.670  1.00 95.76           C  
ATOM   4412  HA  VAL A 302       6.590   4.049  10.656  1.00 95.76           H  
ATOM   4413  C   VAL A 302       6.833   2.154  11.578  1.00 95.76           C  
ATOM   4414  CB  VAL A 302       7.903   4.318  12.320  1.00 95.76           C  
ATOM   4415  HB  VAL A 302       7.962   4.012  13.365  1.00 95.76           H  
ATOM   4416  O   VAL A 302       6.718   1.466  12.587  1.00 95.76           O  
ATOM   4417  CG1 VAL A 302       9.209   3.926  11.615  1.00 95.76           C  
ATOM   4418 HG11 VAL A 302       9.404   2.861  11.741  1.00 95.76           H  
ATOM   4419 HG12 VAL A 302      10.044   4.471  12.053  1.00 95.76           H  
ATOM   4420 HG13 VAL A 302       9.141   4.158  10.552  1.00 95.76           H  
ATOM   4421  CG2 VAL A 302       7.772   5.844  12.276  1.00 95.76           C  
ATOM   4422 HG21 VAL A 302       7.679   6.182  11.244  1.00 95.76           H  
ATOM   4423 HG22 VAL A 302       6.889   6.161  12.832  1.00 95.76           H  
ATOM   4424 HG23 VAL A 302       8.648   6.306  12.732  1.00 95.76           H  
ATOM   4425  N   VAL A 303       7.090   1.658  10.378  1.00 94.41           N  
ATOM   4426  H   VAL A 303       7.187   2.302   9.606  1.00 94.41           H  
ATOM   4427  CA  VAL A 303       7.259   0.239  10.076  1.00 94.41           C  
ATOM   4428  HA  VAL A 303       7.255  -0.351  10.993  1.00 94.41           H  
ATOM   4429  C   VAL A 303       8.609   0.066   9.399  1.00 94.41           C  
ATOM   4430  CB  VAL A 303       6.107  -0.235   9.180  1.00 94.41           C  
ATOM   4431  HB  VAL A 303       6.062   0.388   8.287  1.00 94.41           H  
ATOM   4432  O   VAL A 303       8.950   0.851   8.518  1.00 94.41           O  
ATOM   4433  CG1 VAL A 303       6.303  -1.678   8.749  1.00 94.41           C  
ATOM   4434 HG11 VAL A 303       5.437  -1.976   8.158  1.00 94.41           H  
ATOM   4435 HG12 VAL A 303       7.192  -1.782   8.127  1.00 94.41           H  
ATOM   4436 HG13 VAL A 303       6.407  -2.317   9.625  1.00 94.41           H  
ATOM   4437  CG2 VAL A 303       4.755  -0.144   9.899  1.00 94.41           C  
ATOM   4438 HG21 VAL A 303       4.765  -0.763  10.796  1.00 94.41           H  
ATOM   4439 HG22 VAL A 303       3.957  -0.482   9.238  1.00 94.41           H  
ATOM   4440 HG23 VAL A 303       4.550   0.886  10.191  1.00 94.41           H  
ATOM   4441  N   LEU A 304       9.381  -0.937   9.799  1.00 92.93           N  
ATOM   4442  H   LEU A 304       9.019  -1.595  10.474  1.00 92.93           H  
ATOM   4443  CA  LEU A 304      10.716  -1.181   9.258  1.00 92.93           C  
ATOM   4444  HA  LEU A 304      11.037  -0.327   8.662  1.00 92.93           H  
ATOM   4445  C   LEU A 304      10.720  -2.390   8.329  1.00 92.93           C  
ATOM   4446  CB  LEU A 304      11.726  -1.365  10.405  1.00 92.93           C  
ATOM   4447  HB2 LEU A 304      12.715  -1.513   9.972  1.00 92.93           H  
ATOM   4448  HB3 LEU A 304      11.464  -2.276  10.943  1.00 92.93           H  
ATOM   4449  O   LEU A 304       9.958  -3.340   8.521  1.00 92.93           O  
ATOM   4450  CG  LEU A 304      11.796  -0.208  11.415  1.00 92.93           C  
ATOM   4451  HG  LEU A 304      10.837  -0.111  11.924  1.00 92.93           H  
ATOM   4452  CD1 LEU A 304      12.867  -0.506  12.465  1.00 92.93           C  
ATOM   4453 HD11 LEU A 304      13.848  -0.576  11.994  1.00 92.93           H  
ATOM   4454 HD12 LEU A 304      12.880   0.288  13.212  1.00 92.93           H  
ATOM   4455 HD13 LEU A 304      12.637  -1.449  12.962  1.00 92.93           H  
ATOM   4456  CD2 LEU A 304      12.128   1.131  10.754  1.00 92.93           C  
ATOM   4457 HD21 LEU A 304      12.255   1.893  11.522  1.00 92.93           H  
ATOM   4458 HD22 LEU A 304      13.043   1.042  10.168  1.00 92.93           H  
ATOM   4459 HD23 LEU A 304      11.300   1.429  10.110  1.00 92.93           H  
ATOM   4460  N   ASP A 305      11.631  -2.379   7.361  1.00 89.74           N  
ATOM   4461  H   ASP A 305      12.142  -1.530   7.170  1.00 89.74           H  
ATOM   4462  CA  ASP A 305      12.110  -3.624   6.786  1.00 89.74           C  
ATOM   4463  HA  ASP A 305      11.246  -4.290   6.787  1.00 89.74           H  
ATOM   4464  C   ASP A 305      13.138  -4.335   7.672  1.00 89.74           C  
ATOM   4465  CB  ASP A 305      12.495  -3.503   5.307  1.00 89.74           C  
ATOM   4466  HB2 ASP A 305      12.452  -4.524   4.928  1.00 89.74           H  
ATOM   4467  HB3 ASP A 305      11.741  -2.910   4.790  1.00 89.74           H  
ATOM   4468  O   ASP A 305      13.680  -3.771   8.625  1.00 89.74           O  
ATOM   4469  CG  ASP A 305      13.889  -2.961   4.971  1.00 89.74           C  
ATOM   4470  OD1 ASP A 305      14.697  -2.700   5.876  1.00 89.74           O  
ATOM   4471  OD2 ASP A 305      14.220  -2.788   3.777  1.00 89.74           O  
ATOM   4472  N   ASP A 306      13.403  -5.600   7.354  1.00 85.56           N  
ATOM   4473  H   ASP A 306      13.021  -5.971   6.495  1.00 85.56           H  
ATOM   4474  CA  ASP A 306      14.378  -6.440   8.048  1.00 85.56           C  
ATOM   4475  HA  ASP A 306      14.091  -6.490   9.098  1.00 85.56           H  
ATOM   4476  C   ASP A 306      15.796  -5.852   8.018  1.00 85.56           C  
ATOM   4477  CB  ASP A 306      14.326  -7.879   7.483  1.00 85.56           C  
ATOM   4478  HB2 ASP A 306      13.363  -8.308   7.760  1.00 85.56           H  
ATOM   4479  HB3 ASP A 306      15.094  -8.469   7.984  1.00 85.56           H  
ATOM   4480  O   ASP A 306      16.559  -6.028   8.967  1.00 85.56           O  
ATOM   4481  CG  ASP A 306      14.484  -8.048   5.957  1.00 85.56           C  
ATOM   4482  OD1 ASP A 306      14.064  -7.146   5.194  1.00 85.56           O  
ATOM   4483  OD2 ASP A 306      14.901  -9.152   5.532  1.00 85.56           O  
ATOM   4484  N   THR A 307      16.144  -5.094   6.977  1.00 85.27           N  
ATOM   4485  H   THR A 307      15.445  -4.913   6.271  1.00 85.27           H  
ATOM   4486  CA  THR A 307      17.473  -4.479   6.851  1.00 85.27           C  
ATOM   4487  HA  THR A 307      18.200  -5.188   7.247  1.00 85.27           H  
ATOM   4488  C   THR A 307      17.630  -3.221   7.703  1.00 85.27           C  
ATOM   4489  CB  THR A 307      17.857  -4.244   5.382  1.00 85.27           C  
ATOM   4490  HB  THR A 307      18.913  -3.975   5.357  1.00 85.27           H  
ATOM   4491  O   THR A 307      18.652  -3.058   8.365  1.00 85.27           O  
ATOM   4492  CG2 THR A 307      17.684  -5.529   4.567  1.00 85.27           C  
ATOM   4493 HG21 THR A 307      16.626  -5.732   4.400  1.00 85.27           H  
ATOM   4494 HG22 THR A 307      18.120  -6.369   5.108  1.00 85.27           H  
ATOM   4495 HG23 THR A 307      18.185  -5.445   3.602  1.00 85.27           H  
ATOM   4496  OG1 THR A 307      17.138  -3.225   4.713  1.00 85.27           O  
ATOM   4497  HG1 THR A 307      16.253  -3.158   5.079  1.00 85.27           H  
ATOM   4498  N   GLN A 308      16.606  -2.371   7.767  1.00 88.66           N  
ATOM   4499  H   GLN A 308      15.786  -2.581   7.216  1.00 88.66           H  
ATOM   4500  CA  GLN A 308      16.550  -1.199   8.635  1.00 88.66           C  
ATOM   4501  HA  GLN A 308      17.466  -0.619   8.519  1.00 88.66           H  
ATOM   4502  C   GLN A 308      16.455  -1.610  10.102  1.00 88.66           C  
ATOM   4503  CB  GLN A 308      15.333  -0.335   8.265  1.00 88.66           C  
ATOM   4504  HB2 GLN A 308      14.442  -0.963   8.231  1.00 88.66           H  
ATOM   4505  HB3 GLN A 308      15.180   0.411   9.044  1.00 88.66           H  
ATOM   4506  O   GLN A 308      17.083  -0.979  10.948  1.00 88.66           O  
ATOM   4507  CG  GLN A 308      15.479   0.385   6.917  1.00 88.66           C  
ATOM   4508  HG2 GLN A 308      15.635  -0.356   6.133  1.00 88.66           H  
ATOM   4509  HG3 GLN A 308      14.555   0.922   6.704  1.00 88.66           H  
ATOM   4510  CD  GLN A 308      16.640   1.373   6.889  1.00 88.66           C  
ATOM   4511  NE2 GLN A 308      16.637   2.377   7.738  1.00 88.66           N  
ATOM   4512 HE21 GLN A 308      15.919   2.442   8.446  1.00 88.66           H  
ATOM   4513 HE22 GLN A 308      17.473   2.944   7.743  1.00 88.66           H  
ATOM   4514  OE1 GLN A 308      17.567   1.275   6.103  1.00 88.66           O  
ATOM   4515  N   ALA A 309      15.707  -2.674  10.401  1.00 89.67           N  
ATOM   4516  H   ALA A 309      15.169  -3.117   9.670  1.00 89.67           H  
ATOM   4517  CA  ALA A 309      15.665  -3.263  11.732  1.00 89.67           C  
ATOM   4518  HA  ALA A 309      15.349  -2.504  12.448  1.00 89.67           H  
ATOM   4519  C   ALA A 309      17.054  -3.755  12.165  1.00 89.67           C  
ATOM   4520  CB  ALA A 309      14.629  -4.390  11.725  1.00 89.67           C  
ATOM   4521  HB1 ALA A 309      13.640  -3.975  11.529  1.00 89.67           H  
ATOM   4522  HB2 ALA A 309      14.869  -5.118  10.950  1.00 89.67           H  
ATOM   4523  HB3 ALA A 309      14.624  -4.900  12.688  1.00 89.67           H  
ATOM   4524  O   ALA A 309      17.529  -3.374  13.234  1.00 89.67           O  
ATOM   4525  N   ALA A 310      17.740  -4.523  11.311  1.00 88.16           N  
ATOM   4526  H   ALA A 310      17.293  -4.829  10.459  1.00 88.16           H  
ATOM   4527  CA  ALA A 310      19.083  -5.021  11.601  1.00 88.16           C  
ATOM   4528  HA  ALA A 310      19.050  -5.581  12.535  1.00 88.16           H  
ATOM   4529  C   ALA A 310      20.110  -3.890  11.783  1.00 88.16           C  
ATOM   4530  CB  ALA A 310      19.500  -5.974  10.475  1.00 88.16           C  
ATOM   4531  HB1 ALA A 310      19.522  -5.442   9.524  1.00 88.16           H  
ATOM   4532  HB2 ALA A 310      20.493  -6.372  10.686  1.00 88.16           H  
ATOM   4533  HB3 ALA A 310      18.791  -6.799  10.411  1.00 88.16           H  
ATOM   4534  O   ALA A 310      20.929  -3.949  12.698  1.00 88.16           O  
ATOM   4535  N   GLU A 311      20.053  -2.846  10.954  1.00 89.76           N  
ATOM   4536  H   GLU A 311      19.408  -2.876  10.177  1.00 89.76           H  
ATOM   4537  CA  GLU A 311      20.945  -1.687  11.072  1.00 89.76           C  
ATOM   4538  HA  GLU A 311      21.975  -2.042  11.111  1.00 89.76           H  
ATOM   4539  C   GLU A 311      20.684  -0.892  12.360  1.00 89.76           C  
ATOM   4540  CB  GLU A 311      20.775  -0.810   9.822  1.00 89.76           C  
ATOM   4541  HB2 GLU A 311      20.974  -1.413   8.935  1.00 89.76           H  
ATOM   4542  HB3 GLU A 311      19.743  -0.466   9.765  1.00 89.76           H  
ATOM   4543  O   GLU A 311      21.616  -0.510  13.068  1.00 89.76           O  
ATOM   4544  CG  GLU A 311      21.696   0.418   9.799  1.00 89.76           C  
ATOM   4545  HG2 GLU A 311      21.401   1.087  10.607  1.00 89.76           H  
ATOM   4546  HG3 GLU A 311      21.529   0.952   8.864  1.00 89.76           H  
ATOM   4547  CD  GLU A 311      23.191   0.078   9.919  1.00 89.76           C  
ATOM   4548  OE1 GLU A 311      23.928   0.939  10.454  1.00 89.76           O  
ATOM   4549  OE2 GLU A 311      23.597  -1.008   9.449  1.00 89.76           O  
ATOM   4550  N   LEU A 312      19.413  -0.691  12.719  1.00 90.70           N  
ATOM   4551  H   LEU A 312      18.678  -1.030  12.114  1.00 90.70           H  
ATOM   4552  CA  LEU A 312      19.040  -0.045  13.975  1.00 90.70           C  
ATOM   4553  HA  LEU A 312      19.525   0.930  14.010  1.00 90.70           H  
ATOM   4554  C   LEU A 312      19.534  -0.849  15.188  1.00 90.70           C  
ATOM   4555  CB  LEU A 312      17.514   0.149  13.979  1.00 90.70           C  
ATOM   4556  HB2 LEU A 312      17.038  -0.820  13.826  1.00 90.70           H  
ATOM   4557  HB3 LEU A 312      17.244   0.792  13.142  1.00 90.70           H  
ATOM   4558  O   LEU A 312      20.038  -0.273  16.155  1.00 90.70           O  
ATOM   4559  CG  LEU A 312      16.958   0.754  15.275  1.00 90.70           C  
ATOM   4560  HG  LEU A 312      17.150   0.061  16.094  1.00 90.70           H  
ATOM   4561  CD1 LEU A 312      17.568   2.120  15.606  1.00 90.70           C  
ATOM   4562 HD11 LEU A 312      17.441   2.799  14.763  1.00 90.70           H  
ATOM   4563 HD12 LEU A 312      17.080   2.537  16.487  1.00 90.70           H  
ATOM   4564 HD13 LEU A 312      18.631   2.013  15.823  1.00 90.70           H  
ATOM   4565  CD2 LEU A 312      15.447   0.935  15.156  1.00 90.70           C  
ATOM   4566 HD21 LEU A 312      15.034   1.229  16.120  1.00 90.70           H  
ATOM   4567 HD22 LEU A 312      14.994  -0.007  14.847  1.00 90.70           H  
ATOM   4568 HD23 LEU A 312      15.215   1.694  14.409  1.00 90.70           H  
ATOM   4569  N   ASP A 313      19.437  -2.174  15.137  1.00 91.05           N  
ATOM   4570  H   ASP A 313      18.969  -2.592  14.345  1.00 91.05           H  
ATOM   4571  CA  ASP A 313      19.943  -3.059  16.188  1.00 91.05           C  
ATOM   4572  HA  ASP A 313      19.579  -2.710  17.155  1.00 91.05           H  
ATOM   4573  C   ASP A 313      21.472  -3.047  16.271  1.00 91.05           C  
ATOM   4574  CB  ASP A 313      19.407  -4.479  15.970  1.00 91.05           C  
ATOM   4575  HB2 ASP A 313      19.620  -4.803  14.951  1.00 91.05           H  
ATOM   4576  HB3 ASP A 313      19.918  -5.154  16.656  1.00 91.05           H  
ATOM   4577  O   ASP A 313      22.025  -3.037  17.371  1.00 91.05           O  
ATOM   4578  CG  ASP A 313      17.907  -4.580  16.241  1.00 91.05           C  
ATOM   4579  OD1 ASP A 313      17.336  -3.653  16.861  1.00 91.05           O  
ATOM   4580  OD2 ASP A 313      17.305  -5.623  15.914  1.00 91.05           O  
ATOM   4581  N   ALA A 314      22.166  -2.971  15.133  1.00 89.26           N  
ATOM   4582  H   ALA A 314      21.665  -3.014  14.257  1.00 89.26           H  
ATOM   4583  CA  ALA A 314      23.621  -2.853  15.091  1.00 89.26           C  
ATOM   4584  HA  ALA A 314      24.051  -3.679  15.657  1.00 89.26           H  
ATOM   4585  C   ALA A 314      24.113  -1.547  15.740  1.00 89.26           C  
ATOM   4586  CB  ALA A 314      24.082  -2.973  13.634  1.00 89.26           C  
ATOM   4587  HB1 ALA A 314      23.734  -3.914  13.210  1.00 89.26           H  
ATOM   4588  HB2 ALA A 314      23.685  -2.150  13.040  1.00 89.26           H  
ATOM   4589  HB3 ALA A 314      25.171  -2.943  13.590  1.00 89.26           H  
ATOM   4590  O   ALA A 314      25.088  -1.563  16.491  1.00 89.26           O  
ATOM   4591  N   GLN A 315      23.423  -0.428  15.497  1.00 88.18           N  
ATOM   4592  H   GLN A 315      22.674  -0.474  14.821  1.00 88.18           H  
ATOM   4593  CA  GLN A 315      23.782   0.876  16.066  1.00 88.18           C  
ATOM   4594  HA  GLN A 315      24.860   1.016  15.990  1.00 88.18           H  
ATOM   4595  C   GLN A 315      23.406   1.011  17.545  1.00 88.18           C  
ATOM   4596  CB  GLN A 315      23.083   1.988  15.275  1.00 88.18           C  
ATOM   4597  HB2 GLN A 315      23.237   2.933  15.795  1.00 88.18           H  
ATOM   4598  HB3 GLN A 315      22.013   1.788  15.236  1.00 88.18           H  
ATOM   4599  O   GLN A 315      24.156   1.593  18.328  1.00 88.18           O  
ATOM   4600  CG  GLN A 315      23.625   2.126  13.848  1.00 88.18           C  
ATOM   4601  HG2 GLN A 315      24.684   2.381  13.879  1.00 88.18           H  
ATOM   4602  HG3 GLN A 315      23.525   1.179  13.318  1.00 88.18           H  
ATOM   4603  CD  GLN A 315      22.888   3.205  13.063  1.00 88.18           C  
ATOM   4604  NE2 GLN A 315      22.871   3.116  11.757  1.00 88.18           N  
ATOM   4605 HE21 GLN A 315      23.308   2.322  11.311  1.00 88.18           H  
ATOM   4606 HE22 GLN A 315      22.342   3.802  11.238  1.00 88.18           H  
ATOM   4607  OE1 GLN A 315      22.342   4.161  13.596  1.00 88.18           O  
ATOM   4608  N   SER A 316      22.236   0.498  17.932  1.00 85.80           N  
ATOM   4609  H   SER A 316      21.659   0.050  17.234  1.00 85.80           H  
ATOM   4610  CA  SER A 316      21.740   0.595  19.312  1.00 85.80           C  
ATOM   4611  HA  SER A 316      22.019   1.572  19.708  1.00 85.80           H  
ATOM   4612  C   SER A 316      22.358  -0.441  20.251  1.00 85.80           C  
ATOM   4613  CB  SER A 316      20.211   0.516  19.344  1.00 85.80           C  
ATOM   4614  HB2 SER A 316      19.877   0.588  20.379  1.00 85.80           H  
ATOM   4615  HB3 SER A 316      19.800   1.361  18.791  1.00 85.80           H  
ATOM   4616  O   SER A 316      22.375  -0.239  21.468  1.00 85.80           O  
ATOM   4617  OG  SER A 316      19.710  -0.681  18.783  1.00 85.80           O  
ATOM   4618  HG  SER A 316      19.845  -0.636  17.834  1.00 85.80           H  
ATOM   4619  N   GLY A 317      22.885  -1.533  19.695  1.00 84.61           N  
ATOM   4620  H   GLY A 317      22.769  -1.655  18.699  1.00 84.61           H  
ATOM   4621  CA  GLY A 317      23.283  -2.709  20.449  1.00 84.61           C  
ATOM   4622  HA2 GLY A 317      23.917  -2.412  21.285  1.00 84.61           H  
ATOM   4623  HA3 GLY A 317      23.851  -3.367  19.791  1.00 84.61           H  
ATOM   4624  C   GLY A 317      22.079  -3.482  20.991  1.00 84.61           C  
ATOM   4625  O   GLY A 317      20.925  -3.060  20.922  1.00 84.61           O  
ATOM   4626  N   ILE A 318      22.355  -4.649  21.570  1.00 81.69           N  
ATOM   4627  H   ILE A 318      23.318  -4.950  21.617  1.00 81.69           H  
ATOM   4628  CA  ILE A 318      21.326  -5.497  22.174  1.00 81.69           C  
ATOM   4629  HA  ILE A 318      20.353  -5.227  21.763  1.00 81.69           H  
ATOM   4630  C   ILE A 318      21.276  -5.229  23.676  1.00 81.69           C  
ATOM   4631  CB  ILE A 318      21.573  -6.980  21.831  1.00 81.69           C  
ATOM   4632  HB  ILE A 318      22.528  -7.275  22.264  1.00 81.69           H  
ATOM   4633  O   ILE A 318      22.238  -5.492  24.401  1.00 81.69           O  
ATOM   4634  CG1 ILE A 318      21.663  -7.237  20.307  1.00 81.69           C  
ATOM   4635 HG12 ILE A 318      22.542  -6.728  19.911  1.00 81.69           H  
ATOM   4636 HG13 ILE A 318      21.816  -8.303  20.143  1.00 81.69           H  
ATOM   4637  CG2 ILE A 318      20.487  -7.870  22.461  1.00 81.69           C  
ATOM   4638 HG21 ILE A 318      20.635  -8.905  22.153  1.00 81.69           H  
ATOM   4639 HG22 ILE A 318      20.546  -7.829  23.548  1.00 81.69           H  
ATOM   4640 HG23 ILE A 318      19.497  -7.542  22.144  1.00 81.69           H  
ATOM   4641  CD1 ILE A 318      20.447  -6.794  19.478  1.00 81.69           C  
ATOM   4642 HD11 ILE A 318      20.610  -7.057  18.433  1.00 81.69           H  
ATOM   4643 HD12 ILE A 318      20.323  -5.713  19.540  1.00 81.69           H  
ATOM   4644 HD13 ILE A 318      19.543  -7.296  19.823  1.00 81.69           H  
ATOM   4645  N   LEU A 319      20.134  -4.745  24.164  1.00 72.08           N  
ATOM   4646  H   LEU A 319      19.378  -4.555  23.522  1.00 72.08           H  
ATOM   4647  CA  LEU A 319      19.877  -4.675  25.599  1.00 72.08           C  
ATOM   4648  HA  LEU A 319      20.747  -4.241  26.091  1.00 72.08           H  
ATOM   4649  C   LEU A 319      19.699  -6.100  26.131  1.00 72.08           C  
ATOM   4650  CB  LEU A 319      18.645  -3.791  25.874  1.00 72.08           C  
ATOM   4651  HB2 LEU A 319      18.312  -3.956  26.898  1.00 72.08           H  
ATOM   4652  HB3 LEU A 319      17.836  -4.103  25.213  1.00 72.08           H  
ATOM   4653  O   LEU A 319      18.784  -6.805  25.717  1.00 72.08           O  
ATOM   4654  CG  LEU A 319      18.914  -2.286  25.680  1.00 72.08           C  
ATOM   4655  HG  LEU A 319      19.396  -2.114  24.718  1.00 72.08           H  
ATOM   4656  CD1 LEU A 319      17.595  -1.513  25.701  1.00 72.08           C  
ATOM   4657 HD11 LEU A 319      17.041  -1.746  24.792  1.00 72.08           H  
ATOM   4658 HD12 LEU A 319      17.798  -0.442  25.693  1.00 72.08           H  
ATOM   4659 HD13 LEU A 319      17.023  -1.764  26.594  1.00 72.08           H  
ATOM   4660  CD2 LEU A 319      19.802  -1.717  26.791  1.00 72.08           C  
ATOM   4661 HD21 LEU A 319      20.791  -2.174  26.755  1.00 72.08           H  
ATOM   4662 HD22 LEU A 319      19.929  -0.645  26.642  1.00 72.08           H  
ATOM   4663 HD23 LEU A 319      19.349  -1.894  27.767  1.00 72.08           H  
ATOM   4664  N   THR A 320      20.570  -6.531  27.042  1.00 68.98           N  
ATOM   4665  H   THR A 320      21.374  -5.956  27.252  1.00 68.98           H  
ATOM   4666  CA  THR A 320      20.535  -7.884  27.630  1.00 68.98           C  
ATOM   4667  HA  THR A 320      20.076  -8.573  26.921  1.00 68.98           H  
ATOM   4668  C   THR A 320      19.699  -7.955  28.907  1.00 68.98           C  
ATOM   4669  CB  THR A 320      21.956  -8.386  27.910  1.00 68.98           C  
ATOM   4670  HB  THR A 320      21.909  -9.324  28.464  1.00 68.98           H  
ATOM   4671  O   THR A 320      19.199  -9.020  29.258  1.00 68.98           O  
ATOM   4672  CG2 THR A 320      22.742  -8.620  26.620  1.00 68.98           C  
ATOM   4673 HG21 THR A 320      22.829  -7.695  26.050  1.00 68.98           H  
ATOM   4674 HG22 THR A 320      23.739  -8.994  26.853  1.00 68.98           H  
ATOM   4675 HG23 THR A 320      22.226  -9.360  26.008  1.00 68.98           H  
ATOM   4676  OG1 THR A 320      22.667  -7.430  28.666  1.00 68.98           O  
ATOM   4677  HG1 THR A 320      23.593  -7.680  28.631  1.00 68.98           H  
ATOM   4678  N   SER A 321      19.510  -6.826  29.596  1.00 63.21           N  
ATOM   4679  H   SER A 321      19.986  -5.995  29.276  1.00 63.21           H  
ATOM   4680  CA  SER A 321      18.582  -6.708  30.720  1.00 63.21           C  
ATOM   4681  HA  SER A 321      17.725  -7.355  30.531  1.00 63.21           H  
ATOM   4682  C   SER A 321      18.079  -5.272  30.858  1.00 63.21           C  
ATOM   4683  CB  SER A 321      19.251  -7.174  32.026  1.00 63.21           C  
ATOM   4684  HB2 SER A 321      19.656  -8.177  31.891  1.00 63.21           H  
ATOM   4685  HB3 SER A 321      18.489  -7.220  32.805  1.00 63.21           H  
ATOM   4686  O   SER A 321      18.866  -4.378  31.169  1.00 63.21           O  
ATOM   4687  OG  SER A 321      20.283  -6.304  32.461  1.00 63.21           O  
ATOM   4688  HG  SER A 321      20.097  -5.434  32.100  1.00 63.21           H  
ATOM   4689  N   GLY A 322      16.772  -5.050  30.713  1.00 55.97           N  
ATOM   4690  H   GLY A 322      16.202  -5.754  30.267  1.00 55.97           H  
ATOM   4691  CA  GLY A 322      16.146  -3.744  30.945  1.00 55.97           C  
ATOM   4692  HA2 GLY A 322      16.677  -2.990  30.363  1.00 55.97           H  
ATOM   4693  HA3 GLY A 322      15.121  -3.781  30.574  1.00 55.97           H  
ATOM   4694  C   GLY A 322      16.123  -3.278  32.409  1.00 55.97           C  
ATOM   4695  O   GLY A 322      15.582  -2.216  32.702  1.00 55.97           O  
ATOM   4696  N   LYS A 323      16.721  -4.029  33.351  1.00 53.29           N  
ATOM   4697  H   LYS A 323      17.235  -4.840  33.038  1.00 53.29           H  
ATOM   4698  CA  LYS A 323      16.810  -3.619  34.759  1.00 53.29           C  
ATOM   4699  HA  LYS A 323      15.821  -3.290  35.078  1.00 53.29           H  
ATOM   4700  C   LYS A 323      17.740  -2.416  34.903  1.00 53.29           C  
ATOM   4701  CB  LYS A 323      17.229  -4.779  35.679  1.00 53.29           C  
ATOM   4702  HB2 LYS A 323      18.145  -5.238  35.307  1.00 53.29           H  
ATOM   4703  HB3 LYS A 323      17.429  -4.367  36.668  1.00 53.29           H  
ATOM   4704  O   LYS A 323      18.961  -2.570  34.946  1.00 53.29           O  
ATOM   4705  CG  LYS A 323      16.124  -5.838  35.805  1.00 53.29           C  
ATOM   4706  HG2 LYS A 323      16.037  -6.384  34.866  1.00 53.29           H  
ATOM   4707  HG3 LYS A 323      15.175  -5.342  36.010  1.00 53.29           H  
ATOM   4708  CD  LYS A 323      16.419  -6.819  36.948  1.00 53.29           C  
ATOM   4709  HD2 LYS A 323      16.485  -6.260  37.881  1.00 53.29           H  
ATOM   4710  HD3 LYS A 323      17.368  -7.322  36.760  1.00 53.29           H  
ATOM   4711  CE  LYS A 323      15.289  -7.851  37.042  1.00 53.29           C  
ATOM   4712  HE2 LYS A 323      15.298  -8.463  36.140  1.00 53.29           H  
ATOM   4713  HE3 LYS A 323      14.340  -7.315  37.067  1.00 53.29           H  
ATOM   4714  NZ  LYS A 323      15.414  -8.698  38.253  1.00 53.29           N  
ATOM   4715  HZ1 LYS A 323      14.656  -9.365  38.289  1.00 53.29           H  
ATOM   4716  HZ2 LYS A 323      15.355  -8.124  39.081  1.00 53.29           H  
ATOM   4717  HZ3 LYS A 323      16.293  -9.197  38.253  1.00 53.29           H  
ATOM   4718  N   VAL A 324      17.164  -1.222  35.038  1.00 47.66           N  
ATOM   4719  H   VAL A 324      16.171  -1.151  34.868  1.00 47.66           H  
ATOM   4720  CA  VAL A 324      17.898  -0.053  35.535  1.00 47.66           C  
ATOM   4721  HA  VAL A 324      18.690   0.183  34.824  1.00 47.66           H  
ATOM   4722  C   VAL A 324      18.517  -0.455  36.873  1.00 47.66           C  
ATOM   4723  CB  VAL A 324      16.992   1.186  35.700  1.00 47.66           C  
ATOM   4724  HB  VAL A 324      16.271   1.013  36.499  1.00 47.66           H  
ATOM   4725  O   VAL A 324      17.804  -0.911  37.769  1.00 47.66           O  
ATOM   4726  CG1 VAL A 324      17.844   2.415  36.051  1.00 47.66           C  
ATOM   4727 HG11 VAL A 324      18.626   2.556  35.305  1.00 47.66           H  
ATOM   4728 HG12 VAL A 324      18.294   2.293  37.036  1.00 47.66           H  
ATOM   4729 HG13 VAL A 324      17.220   3.308  36.067  1.00 47.66           H  
ATOM   4730  CG2 VAL A 324      16.218   1.505  34.415  1.00 47.66           C  
ATOM   4731 HG21 VAL A 324      15.619   2.404  34.556  1.00 47.66           H  
ATOM   4732 HG22 VAL A 324      15.540   0.690  34.161  1.00 47.66           H  
ATOM   4733 HG23 VAL A 324      16.908   1.662  33.586  1.00 47.66           H  
ATOM   4734  N   LYS A 325      19.847  -0.349  37.011  1.00 45.75           N  
ATOM   4735  H   LYS A 325      20.386  -0.023  36.222  1.00 45.75           H  
ATOM   4736  CA  LYS A 325      20.508  -0.604  38.298  1.00 45.75           C  
ATOM   4737  HA  LYS A 325      20.358  -1.648  38.574  1.00 45.75           H  
ATOM   4738  C   LYS A 325      19.827   0.268  39.352  1.00 45.75           C  
ATOM   4739  CB  LYS A 325      22.015  -0.295  38.240  1.00 45.75           C  
ATOM   4740  HB2 LYS A 325      22.170   0.673  37.764  1.00 45.75           H  
ATOM   4741  HB3 LYS A 325      22.384  -0.227  39.264  1.00 45.75           H  
ATOM   4742  O   LYS A 325      19.798   1.492  39.202  1.00 45.75           O  
ATOM   4743  CG  LYS A 325      22.832  -1.373  37.510  1.00 45.75           C  
ATOM   4744  HG2 LYS A 325      22.648  -2.340  37.977  1.00 45.75           H  
ATOM   4745  HG3 LYS A 325      22.522  -1.419  36.466  1.00 45.75           H  
ATOM   4746  CD  LYS A 325      24.333  -1.051  37.588  1.00 45.75           C  
ATOM   4747  HD2 LYS A 325      24.513  -0.091  37.104  1.00 45.75           H  
ATOM   4748  HD3 LYS A 325      24.628  -0.978  38.635  1.00 45.75           H  
ATOM   4749  CE  LYS A 325      25.161  -2.140  36.896  1.00 45.75           C  
ATOM   4750  HE2 LYS A 325      24.822  -2.228  35.864  1.00 45.75           H  
ATOM   4751  HE3 LYS A 325      24.966  -3.092  37.390  1.00 45.75           H  
ATOM   4752  NZ  LYS A 325      26.614  -1.830  36.931  1.00 45.75           N  
ATOM   4753  HZ1 LYS A 325      26.940  -1.750  37.884  1.00 45.75           H  
ATOM   4754  HZ2 LYS A 325      27.142  -2.556  36.468  1.00 45.75           H  
ATOM   4755  HZ3 LYS A 325      26.797  -0.958  36.455  1.00 45.75           H  
ATOM   4756  N   ALA A 326      19.280  -0.355  40.395  1.00 46.10           N  
ATOM   4757  H   ALA A 326      19.260  -1.365  40.407  1.00 46.10           H  
ATOM   4758  CA  ALA A 326      18.754   0.360  41.548  1.00 46.10           C  
ATOM   4759  HA  ALA A 326      17.864   0.914  41.248  1.00 46.10           H  
ATOM   4760  C   ALA A 326      19.831   1.351  42.034  1.00 46.10           C  
ATOM   4761  CB  ALA A 326      18.359  -0.665  42.621  1.00 46.10           C  
ATOM   4762  HB1 ALA A 326      19.231  -1.242  42.930  1.00 46.10           H  
ATOM   4763  HB2 ALA A 326      17.955  -0.145  43.489  1.00 46.10           H  
ATOM   4764  HB3 ALA A 326      17.596  -1.338  42.230  1.00 46.10           H  
ATOM   4765  O   ALA A 326      20.937   0.938  42.375  1.00 46.10           O  
ATOM   4766  N   GLY A 327      19.539   2.654  41.965  1.00 46.78           N  
ATOM   4767  H   GLY A 327      18.618   2.917  41.645  1.00 46.78           H  
ATOM   4768  CA  GLY A 327      20.473   3.728  42.335  1.00 46.78           C  
ATOM   4769  HA2 GLY A 327      21.269   3.322  42.958  1.00 46.78           H  
ATOM   4770  HA3 GLY A 327      19.932   4.456  42.941  1.00 46.78           H  
ATOM   4771  C   GLY A 327      21.141   4.501  41.187  1.00 46.78           C  
ATOM   4772  O   GLY A 327      21.936   5.391  41.465  1.00 46.78           O  
ATOM   4773  N   GLY A 328      20.826   4.228  39.913  1.00 42.76           N  
ATOM   4774  H   GLY A 328      20.237   3.429  39.729  1.00 42.76           H  
ATOM   4775  CA  GLY A 328      21.448   4.911  38.761  1.00 42.76           C  
ATOM   4776  HA2 GLY A 328      22.532   4.845  38.859  1.00 42.76           H  
ATOM   4777  HA3 GLY A 328      21.159   4.383  37.852  1.00 42.76           H  
ATOM   4778  C   GLY A 328      21.097   6.396  38.563  1.00 42.76           C  
ATOM   4779  O   GLY A 328      21.731   7.059  37.749  1.00 42.76           O  
ATOM   4780  N   PHE A 329      20.124   6.937  39.301  1.00 43.43           N  
ATOM   4781  H   PHE A 329      19.664   6.352  39.983  1.00 43.43           H  
ATOM   4782  CA  PHE A 329      19.788   8.364  39.289  1.00 43.43           C  
ATOM   4783  HA  PHE A 329      20.429   8.880  38.575  1.00 43.43           H  
ATOM   4784  C   PHE A 329      20.104   8.989  40.654  1.00 43.43           C  
ATOM   4785  CB  PHE A 329      18.337   8.579  38.806  1.00 43.43           C  
ATOM   4786  HB2 PHE A 329      17.779   7.645  38.876  1.00 43.43           H  
ATOM   4787  HB3 PHE A 329      17.829   9.296  39.451  1.00 43.43           H  
ATOM   4788  O   PHE A 329      19.226   9.191  41.488  1.00 43.43           O  
ATOM   4789  CG  PHE A 329      18.247   9.119  37.392  1.00 43.43           C  
ATOM   4790  CD1 PHE A 329      18.273  10.511  37.170  1.00 43.43           C  
ATOM   4791  HD1 PHE A 329      18.358  11.192  38.003  1.00 43.43           H  
ATOM   4792  CD2 PHE A 329      18.143   8.241  36.297  1.00 43.43           C  
ATOM   4793  HD2 PHE A 329      18.134   7.174  36.460  1.00 43.43           H  
ATOM   4794  CE1 PHE A 329      18.186  11.020  35.862  1.00 43.43           C  
ATOM   4795  HE1 PHE A 329      18.204  12.087  35.693  1.00 43.43           H  
ATOM   4796  CE2 PHE A 329      18.055   8.752  34.989  1.00 43.43           C  
ATOM   4797  HE2 PHE A 329      17.973   8.077  34.150  1.00 43.43           H  
ATOM   4798  CZ  PHE A 329      18.075  10.141  34.771  1.00 43.43           C  
ATOM   4799  HZ  PHE A 329      18.008  10.532  33.767  1.00 43.43           H  
ATOM   4800  N   SER A 330      21.381   9.297  40.889  1.00 45.17           N  
ATOM   4801  H   SER A 330      22.080   9.002  40.223  1.00 45.17           H  
ATOM   4802  CA  SER A 330      21.827  10.152  41.997  1.00 45.17           C  
ATOM   4803  HA  SER A 330      21.015  10.264  42.716  1.00 45.17           H  
ATOM   4804  C   SER A 330      22.149  11.554  41.469  1.00 45.17           C  
ATOM   4805  CB  SER A 330      22.996   9.509  42.755  1.00 45.17           C  
ATOM   4806  HB2 SER A 330      23.206  10.093  43.651  1.00 45.17           H  
ATOM   4807  HB3 SER A 330      22.725   8.496  43.051  1.00 45.17           H  
ATOM   4808  O   SER A 330      23.299  11.987  41.470  1.00 45.17           O  
ATOM   4809  OG  SER A 330      24.156   9.471  41.949  1.00 45.17           O  
ATOM   4810  HG  SER A 330      24.335  10.377  41.687  1.00 45.17           H  
ATOM   4811  N   GLY A 331      21.148  12.244  40.928  1.00 43.99           N  
ATOM   4812  H   GLY A 331      20.221  11.843  40.947  1.00 43.99           H  
ATOM   4813  CA  GLY A 331      21.267  13.648  40.541  1.00 43.99           C  
ATOM   4814  HA2 GLY A 331      21.015  13.762  39.487  1.00 43.99           H  
ATOM   4815  HA3 GLY A 331      22.281  14.019  40.690  1.00 43.99           H  
ATOM   4816  C   GLY A 331      20.297  14.483  41.361  1.00 43.99           C  
ATOM   4817  O   GLY A 331      19.096  14.214  41.333  1.00 43.99           O  
ATOM   4818  N   GLU A 332      20.802  15.479  42.091  1.00 44.85           N  
ATOM   4819  H   GLU A 332      21.800  15.634  42.092  1.00 44.85           H  
ATOM   4820  CA  GLU A 332      19.965  16.506  42.716  1.00 44.85           C  
ATOM   4821  HA  GLU A 332      19.258  16.038  43.400  1.00 44.85           H  
ATOM   4822  C   GLU A 332      19.175  17.230  41.617  1.00 44.85           C  
ATOM   4823  CB  GLU A 332      20.817  17.510  43.510  1.00 44.85           C  
ATOM   4824  HB2 GLU A 332      21.652  17.839  42.890  1.00 44.85           H  
ATOM   4825  HB3 GLU A 332      20.194  18.374  43.740  1.00 44.85           H  
ATOM   4826  O   GLU A 332      19.729  17.961  40.796  1.00 44.85           O  
ATOM   4827  CG  GLU A 332      21.344  16.939  44.835  1.00 44.85           C  
ATOM   4828  HG2 GLU A 332      20.498  16.552  45.403  1.00 44.85           H  
ATOM   4829  HG3 GLU A 332      22.014  16.106  44.619  1.00 44.85           H  
ATOM   4830  CD  GLU A 332      22.090  17.989  45.677  1.00 44.85           C  
ATOM   4831  OE1 GLU A 332      22.187  17.767  46.905  1.00 44.85           O  
ATOM   4832  OE2 GLU A 332      22.556  18.996  45.096  1.00 44.85           O  
ATOM   4833  N   TYR A 333      17.870  16.978  41.554  1.00 41.95           N  
ATOM   4834  H   TYR A 333      17.472  16.310  42.199  1.00 41.95           H  
ATOM   4835  CA  TYR A 333      16.998  17.609  40.574  1.00 41.95           C  
ATOM   4836  HA  TYR A 333      17.457  17.510  39.590  1.00 41.95           H  
ATOM   4837  C   TYR A 333      16.861  19.100  40.913  1.00 41.95           C  
ATOM   4838  CB  TYR A 333      15.654  16.866  40.553  1.00 41.95           C  
ATOM   4839  HB2 TYR A 333      15.849  15.795  40.606  1.00 41.95           H  
ATOM   4840  HB3 TYR A 333      15.078  17.130  41.440  1.00 41.95           H  
ATOM   4841  O   TYR A 333      16.355  19.452  41.982  1.00 41.95           O  
ATOM   4842  CG  TYR A 333      14.820  17.115  39.313  1.00 41.95           C  
ATOM   4843  CD1 TYR A 333      13.832  18.119  39.307  1.00 41.95           C  
ATOM   4844  HD1 TYR A 333      13.679  18.730  40.184  1.00 41.95           H  
ATOM   4845  CD2 TYR A 333      15.025  16.323  38.167  1.00 41.95           C  
ATOM   4846  HD2 TYR A 333      15.784  15.554  38.167  1.00 41.95           H  
ATOM   4847  CE1 TYR A 333      13.044  18.328  38.157  1.00 41.95           C  
ATOM   4848  HE1 TYR A 333      12.290  19.101  38.151  1.00 41.95           H  
ATOM   4849  CE2 TYR A 333      14.238  16.527  37.018  1.00 41.95           C  
ATOM   4850  HE2 TYR A 333      14.384  15.925  36.132  1.00 41.95           H  
ATOM   4851  OH  TYR A 333      12.492  17.716  35.897  1.00 41.95           O  
ATOM   4852  HH  TYR A 333      11.871  18.442  35.996  1.00 41.95           H  
ATOM   4853  CZ  TYR A 333      13.246  17.528  37.011  1.00 41.95           C  
ATOM   4854  N   ARG A 334      17.305  19.986  40.010  1.00 40.73           N  
ATOM   4855  H   ARG A 334      17.750  19.621  39.180  1.00 40.73           H  
ATOM   4856  CA  ARG A 334      17.060  21.434  40.100  1.00 40.73           C  
ATOM   4857  HA  ARG A 334      17.336  21.779  41.096  1.00 40.73           H  
ATOM   4858  C   ARG A 334      15.560  21.680  39.932  1.00 40.73           C  
ATOM   4859  CB  ARG A 334      17.894  22.210  39.066  1.00 40.73           C  
ATOM   4860  HB2 ARG A 334      17.817  21.730  38.090  1.00 40.73           H  
ATOM   4861  HB3 ARG A 334      17.481  23.216  38.981  1.00 40.73           H  
ATOM   4862  O   ARG A 334      15.022  21.630  38.831  1.00 40.73           O  
ATOM   4863  CG  ARG A 334      19.368  22.329  39.483  1.00 40.73           C  
ATOM   4864  HG2 ARG A 334      19.417  22.770  40.478  1.00 40.73           H  
ATOM   4865  HG3 ARG A 334      19.827  21.340  39.509  1.00 40.73           H  
ATOM   4866  CD  ARG A 334      20.130  23.227  38.501  1.00 40.73           C  
ATOM   4867  HD2 ARG A 334      20.192  22.720  37.538  1.00 40.73           H  
ATOM   4868  HD3 ARG A 334      19.571  24.154  38.372  1.00 40.73           H  
ATOM   4869  NE  ARG A 334      21.484  23.546  38.994  1.00 40.73           N  
ATOM   4870  HE  ARG A 334      21.740  23.158  39.891  1.00 40.73           H  
ATOM   4871  NH1 ARG A 334      22.138  24.839  37.214  1.00 40.73           N  
ATOM   4872 HH11 ARG A 334      22.806  25.452  36.769  1.00 40.73           H  
ATOM   4873 HH12 ARG A 334      21.227  24.700  36.799  1.00 40.73           H  
ATOM   4874  NH2 ARG A 334      23.521  24.566  38.947  1.00 40.73           N  
ATOM   4875 HH21 ARG A 334      24.193  25.158  38.480  1.00 40.73           H  
ATOM   4876 HH22 ARG A 334      23.732  24.175  39.854  1.00 40.73           H  
ATOM   4877  CZ  ARG A 334      22.372  24.312  38.384  1.00 40.73           C  
ATOM   4878  N   ALA A 335      14.884  21.866  41.059  1.00 44.88           N  
ATOM   4879  H   ALA A 335      15.404  21.777  41.921  1.00 44.88           H  
ATOM   4880  CA  ALA A 335      13.441  22.012  41.173  1.00 44.88           C  
ATOM   4881  HA  ALA A 335      12.967  21.242  40.563  1.00 44.88           H  
ATOM   4882  C   ALA A 335      12.941  23.376  40.654  1.00 44.88           C  
ATOM   4883  CB  ALA A 335      13.069  21.751  42.641  1.00 44.88           C  
ATOM   4884  HB1 ALA A 335      11.987  21.807  42.756  1.00 44.88           H  
ATOM   4885  HB2 ALA A 335      13.533  22.499  43.284  1.00 44.88           H  
ATOM   4886  HB3 ALA A 335      13.407  20.758  42.939  1.00 44.88           H  
ATOM   4887  O   ALA A 335      12.507  24.216  41.434  1.00 44.88           O  
ATOM   4888  N   GLU A 336      12.976  23.591  39.338  1.00 41.29           N  
ATOM   4889  H   GLU A 336      13.487  22.944  38.755  1.00 41.29           H  
ATOM   4890  CA  GLU A 336      12.298  24.732  38.693  1.00 41.29           C  
ATOM   4891  HA  GLU A 336      12.119  25.507  39.438  1.00 41.29           H  
ATOM   4892  C   GLU A 336      10.893  24.379  38.164  1.00 41.29           C  
ATOM   4893  CB  GLU A 336      13.202  25.370  37.624  1.00 41.29           C  
ATOM   4894  HB2 GLU A 336      13.616  24.587  36.989  1.00 41.29           H  
ATOM   4895  HB3 GLU A 336      12.610  26.046  37.008  1.00 41.29           H  
ATOM   4896  O   GLU A 336      10.193  25.241  37.641  1.00 41.29           O  
ATOM   4897  CG  GLU A 336      14.333  26.183  38.279  1.00 41.29           C  
ATOM   4898  HG2 GLU A 336      13.887  26.958  38.902  1.00 41.29           H  
ATOM   4899  HG3 GLU A 336      14.907  25.523  38.930  1.00 41.29           H  
ATOM   4900  CD  GLU A 336      15.295  26.838  37.274  1.00 41.29           C  
ATOM   4901  OE1 GLU A 336      16.241  27.506  37.750  1.00 41.29           O  
ATOM   4902  OE2 GLU A 336      15.124  26.632  36.052  1.00 41.29           O  
ATOM   4903  N   VAL A 337      10.419  23.139  38.349  1.00 39.47           N  
ATOM   4904  H   VAL A 337      11.003  22.475  38.836  1.00 39.47           H  
ATOM   4905  CA  VAL A 337       9.061  22.729  37.949  1.00 39.47           C  
ATOM   4906  HA  VAL A 337       8.619  23.533  37.360  1.00 39.47           H  
ATOM   4907  C   VAL A 337       8.170  22.541  39.180  1.00 39.47           C  
ATOM   4908  CB  VAL A 337       9.079  21.509  37.010  1.00 39.47           C  
ATOM   4909  HB  VAL A 337       9.506  20.653  37.533  1.00 39.47           H  
ATOM   4910  O   VAL A 337       8.430  21.703  40.042  1.00 39.47           O  
ATOM   4911  CG1 VAL A 337       7.664  21.150  36.535  1.00 39.47           C  
ATOM   4912 HG11 VAL A 337       7.709  20.303  35.850  1.00 39.47           H  
ATOM   4913 HG12 VAL A 337       7.041  20.865  37.383  1.00 39.47           H  
ATOM   4914 HG13 VAL A 337       7.211  21.998  36.022  1.00 39.47           H  
ATOM   4915  CG2 VAL A 337       9.925  21.798  35.759  1.00 39.47           C  
ATOM   4916 HG21 VAL A 337       9.548  22.683  35.247  1.00 39.47           H  
ATOM   4917 HG22 VAL A 337      10.966  21.968  36.034  1.00 39.47           H  
ATOM   4918 HG23 VAL A 337       9.886  20.948  35.078  1.00 39.47           H  
ATOM   4919  N   TYR A 338       7.114  23.356  39.246  1.00 33.15           N  
ATOM   4920  H   TYR A 338       7.018  24.025  38.495  1.00 33.15           H  
ATOM   4921  CA  TYR A 338       6.055  23.351  40.258  1.00 33.15           C  
ATOM   4922  HA  TYR A 338       6.487  23.631  41.219  1.00 33.15           H  
ATOM   4923  C   TYR A 338       5.405  21.962  40.385  1.00 33.15           C  
ATOM   4924  CB  TYR A 338       4.992  24.400  39.855  1.00 33.15           C  
ATOM   4925  HB2 TYR A 338       5.188  24.763  38.846  1.00 33.15           H  
ATOM   4926  HB3 TYR A 338       4.013  23.923  39.805  1.00 33.15           H  
ATOM   4927  O   TYR A 338       4.800  21.462  39.440  1.00 33.15           O  
ATOM   4928  CG  TYR A 338       4.868  25.601  40.773  1.00 33.15           C  
ATOM   4929  CD1 TYR A 338       3.843  25.637  41.739  1.00 33.15           C  
ATOM   4930  HD1 TYR A 338       3.167  24.801  41.839  1.00 33.15           H  
ATOM   4931  CD2 TYR A 338       5.730  26.704  40.621  1.00 33.15           C  
ATOM   4932  HD2 TYR A 338       6.511  26.685  39.875  1.00 33.15           H  
ATOM   4933  CE1 TYR A 338       3.671  26.778  42.548  1.00 33.15           C  
ATOM   4934  HE1 TYR A 338       2.873  26.810  43.275  1.00 33.15           H  
ATOM   4935  CE2 TYR A 338       5.561  27.846  41.429  1.00 33.15           C  
ATOM   4936  HE2 TYR A 338       6.212  28.700  41.314  1.00 33.15           H  
ATOM   4937  OH  TYR A 338       4.358  28.998  43.152  1.00 33.15           O  
ATOM   4938  HH  TYR A 338       3.598  28.929  43.734  1.00 33.15           H
[truncated: 159,741 more chars]
