# Supplementary material for: The Evolutionary History of a DNA Methylase Reveals Frequent Horizontal Transfer and Within-Gene Recombination
Source: Genes (Basel). 2023 Jan 21;14(2):288. doi: 10.3390/genes14020288 (PMC9957025; doi:10.3390/genes14020288)
Supplement: Supplementary file 1 [file genes-14-00288-s001.zip › PopTart_63_AF_predicted_structure.py]

import cPickle, base64
try:
	from SimpleSession.versions.v65 import beginRestore,\
	    registerAfterModelsCB, reportRestoreError, checkVersion
except ImportError:
	from chimera import UserError
	raise UserError('Cannot open session that was saved in a'
	    ' newer version of Chimera; update your version')
checkVersion([1, 16, 42360])
import chimera
from chimera import replyobj
replyobj.status('Restoring session...', \
    blankAfter=0)
replyobj.status('Beginning session restore...', \
    blankAfter=0, secondary=True)
beginRestore()

def restoreCoreModels():
	from SimpleSession.versions.v65 import init, restoreViewer, \
	     restoreMolecules, restoreColors, restoreSurfaces, \
	     restoreVRML, restorePseudoBondGroups, restoreModelAssociations
	molInfo = cPickle.loads(base64.b64decode('gAJ9cQEoVRFyaWJib25JbnNpZGVDb2xvcnECSwFOfYdVCWJhbGxTY2FsZXEDSwFHP9AAAAAAAAB9h1UJcG9pbnRTaXplcQRLAUc/8AAAAAAAAH2HVQVjb2xvcnEFSwFLAH2HVQpyaWJib25UeXBlcQZLAUsAfYdVCnN0aWNrU2NhbGVxB0sBRz/wAAAAAAAAfYdVDG1tQ0lGSGVhZGVyc3EIXXEJTmFVDGFyb21hdGljTW9kZXEKSwFLAX2HVQp2ZHdEZW5zaXR5cQtLAUdAFAAAAAAAAH2HVQZoaWRkZW5xDEsBiX2HVQ1hcm9tYXRpY0NvbG9ycQ1LAU59h1UPcmliYm9uU21vb3RoaW5ncQ5LAUsAfYdVCWF1dG9jaGFpbnEPSwGIfYdVCnBkYlZlcnNpb25xEEsBSwJ9h1UIb3B0aW9uYWxxEX1xElUIb3BlbmVkQXNxE4iJSwEoVUIvVXNlcnMvZGFuaWVsbGUvRG93bmxvYWRzLzIyMTIwN19GX1BvcFRhcnRfQ29sYWJfQUZfcHJlZGljdGlvbi5wZGJxFE5OSwF0cRV9h4dzVQ9sb3dlckNhc2VDaGFpbnNxFksBiX2HVQlsaW5lV2lkdGhxF0sBR0AAAAAAAAAAfYdVD3Jlc2lkdWVMYWJlbFBvc3EYSwFLAH2HVQRuYW1lcRlLAVgoAAAAMjIxMjA3X0ZfUG9wVGFydF9Db2xhYl9BRl9wcmVkaWN0aW9uLnBkYn2HVQ9hcm9tYXRpY0Rpc3BsYXlxGksBiX2HVQ9yaWJib25TdGlmZm5lc3NxG0sBRz/pmZmZmZmafYdVCnBkYkhlYWRlcnNxHF1xHX1xHmFVA2lkc3EfSwFLAEsAhn2HVQ5zdXJmYWNlT3BhY2l0eXEgSwFHv/AAAAAAAAB9h1UQYXJvbWF0aWNMaW5lVHlwZXEhSwFLAn2HVRRyaWJib25IaWRlc01haW5jaGFpbnEiSwGIfYdVB2Rpc3BsYXlxI0sBiH2HdS4='))
	resInfo = cPickle.loads(base64.b64decode('gAJ9cQEoVQZpbnNlcnRxAk3RAVUBIH2HVQtmaWxsRGlzcGxheXEDTdEBiX2HVQRuYW1lcQRN0QFYAwAAAEFMQX1xBShYAwAAAENZU11xBihLIkteS2VLvUv7TakBTbABZVgDAAAASElTXXEHKEsCSw5LQktHS25LeUuwS/FNhAFNqwFNrQFlWAMAAABWQUxdcQgoSwpLFEsdSyBLIUs2S0NLVUtoS31LhkuYS6tLsUvGS99L4EvhS+dL6kvuTRgBTS0BTS4BTUMBTVABTV4BTWsBTXsBTYIBTYcBTZEBTZQBTZoBTZsBTb4BTccBZVgDAAAAR0xOXXEJKEsGSwlLWEtcS2BLkEuyS9BL0k0EAU0zAU06AU1vAWVYAwAAAEdMWV1xCihLD0snSylLLEsyS0RLRUtbS2xLbUtzS3RLg0uPS5FLoUuoS61Lr0u5S7tLvEvTS9VL6EvyS/RL/k0AAU0FAU0UAU0WAU0fAU0iAU0jAU0nAU08AU1BAU1GAU1HAU1KAU1SAU1gAU1jAU1kAU1/AU2ZAU2hAU2jAU3IAU3KAU3MAWVYAwAAAElMRV1xCyhLf0uKS5xLuEvFS/hL/U0aAU09AU1ZAU2qAU2xAU2zAU29AU3FAWVYAwAAAFBST11xDChLA0sZSyRLJUs6S0lLa0uTS79LyUvaS95L5U0GAU0MAU0eAU0gAU0lAU0qAU1qAU1zAU14AU2JAU2WAU2XAU2eAU27AU3EAWVYAwAAAExZU11xDShLLUszSzlLPEtqS5RLmkueS6NLz0vZS+RNQgFNRAFNUwFNbQFNcQFNdQFNgQFNiAFNrgFNwwFlWAMAAABUSFJdcQ4oSwtLP0tKS1JLd0upS8NLx0vLS9ZL6UvzTQ8BTRMBTR0BTSsBTTIBTT8BTV0BTXQBTYYBTZUBTaQBTaUBTbIBZVgDAAAAUEhFXXEPKEsqSzVLQEtaS3JLhEvcTUgBTWgBTWkBTWwBTZ8BTckBTcsBZVgDAAAATUVUXXEQKEsASytLb0uSTY0BZVgDAAAAQVNQXXERKEsHSwhLEEsTSxpLHksjSzBLQUtLS05LgUuIS5dLnUuuS75LwkvMS/lL/00IAU0wAU0xAU04AU1hAU1+AU2LAU2dAU24AU3NAWVYAwAAAEdMVV1xEihLF0suSzdLVktkS4BLhUulS7ZL3UvwTQIBTQsBTTYBTUsBTU8BTVgBTVsBTVwBTXYBTX0BTacBTawBTbQBTbYBTcYBZVgDAAAATEVVXXETKEsMSxJLFUsYSyhLZktpS3BLe0uNS5ZLp0vYS+ZL70v2TS8BTTcBTT4BTYoBTYwBTZABTZMBTZwBTboBTbwBTcEBZVgDAAAAQVJHXXEUKEs4Sz1LUUtTS1RLWUtnS3ZLekuHS6RLs0vES+NL/E0HAU0QAU0RAU0hAU0oAU1NAU1WAU1aAU1nAU13AU2OAU2SAU2vAU21AU3AAWVYAwAAAFRSUF1xFShLL0tdS2FLeEuMS9FL1E0pAU2PAWVYAwAAAEFTTl1xFihLAUs+S0ZLSEvtS/dNGQFNLAFNVwFNfAFNgAFNhQFNmAFlWAMAAABUWVJdcRcoSwRLBUsNSyZLjkusS7pNEgFNTAFNUQFNVAFNXwFNbgFNegFNuQFlWAMAAABTRVJdcRgoSxxLMUs0S0xLV0t1S4lLlUuZS7RLtUu3S8BL200BAU0DAU0JAU0KAU0NAU0VAU0kAU0mAU07AU1AAU1JAU1iAU1mAU15AU2iAU3CAU3QAWV1h1UFY2hhaW5xGU3RAVgBAAAAQX2HVQ5yaWJib25EcmF3TW9kZXEaTdEBSwJ9h1UCc3NxG03RAYmJhn1xHCiJiIZOXXEdKEsKSwWGcR5LH0sEhnEfS25LBYZxIEuFSwmGcSFLpksGhnEiS8NLBYZxI0vcSwiGcSRNLQFLA4ZxJU15AUsDhnEmTYEBSwOGcSdNmgFLBIZxKE2vAUsGhnEpZYaIiYZOXXEqKEsRSweGcStLKksDhnEsSy5LA4ZxLUtNSxyGcS5LeEsKhnEvS5hLCIZxMEu3SwOGcTFLzEsFhnEyS+pLCIZxM00BAUsEhnE0TTEBSwuGcTVNWwFLA4ZxNk1lAUsEhnE3TXQBSwOGcThNigFLC4ZxOU2kAUsIhnE6TbcBSwuGcTtlhnWHVQhtb2xlY3VsZXE8TdEBSwB9h1ULcmliYm9uQ29sb3JxPU3RAUsBfXE+KEsCTl1xP0svSwaGcUBhhksDTl1xQUuNSwaGcUJhhksETl1xQ0vYSwaGcURhhnWHVQVsYWJlbHFFTdEBWAAAAAB9h1UKbGFiZWxDb2xvcnFGTdEBSwF9cUcoSwJOXXFISy9LBoZxSWGGSwNOXXFKS41LBoZxS2GGSwROXXFMS9hLBoZxTWGGdYdVCGZpbGxNb2RlcU5N0QFLAX2HVQVpc0hldHFPTdEBiX2HVQtsYWJlbE9mZnNldHFQTdEBTn2HVQhwb3NpdGlvbnFRXXFSSwFN0QGGcVNhVQ1yaWJib25EaXNwbGF5cVRN0QGIfYdVCG9wdGlvbmFscVV9VQRzc0lkcVZN0QFK/////31xVyhLAU5dcVgoSwpLBYZxWUsRSweGcVplhksCTl1xWyhLH0sEhnFcSypLA4ZxXWWGSwNOXXFeKEsuSwOGcV9LbksFhnFgZYZLBE5dcWEoS01LHIZxYkuFSwmGcWNlhksFTl1xZChLeEsKhnFlS6ZLBoZxZmWGSwZOXXFnKEuYSwiGcWhLw0sFhnFpZYZLB05dcWooS7dLA4Zxa0vcSwiGcWxlhksITl1xbShLzEsFhnFuTS0BSwOGcW9lhksJTl1xcChL6ksIhnFxTXkBSwOGcXJlhksKTl1xcyhNAQFLBIZxdE2BAUsDhnF1ZYZLC05dcXYoTTEBSwuGcXdNmgFLBIZxeGWGSwxOXXF5KE1bAUsDhnF6Ta8BSwaGcXtlhksNTl1xfE1lAUsEhnF9YYZLDk5dcX5NdAFLA4Zxf2GGSw9OXXGATYoBSwuGcYFhhksQTl1xgk2kAUsIhnGDYYZLEU5dcYRNtwFLC4ZxhWGGdYd1Lg=='))
	atomInfo = cPickle.loads(base64.b64decode('gAJ9cQEoVQdyZXNpZHVlcQJN/RpLMH1xAyhLAU5dcQRLAEsThnEFYYZLAk5dcQZLE0sOhnEHYYZLA05dcQhLIUsRhnEJYYZLBE5dcQpLMksOhnELYYZLBU5dcQxLQEsVhnENYYZLBk5dcQ5LVUsVhnEPYYZLB05dcRBLaksRhnERYYZLCE5dcRJLe0sMhnETYYZLCU5dcRRLh0sMhnEVYYZLCk5dcRZLk0sRhnEXYYZLC05dcRhLpEsQhnEZYYZLDE5dcRpLtEsOhnEbYYZLDU5dcRxLwksThnEdYYZLDk5dcR5L1UsVhnEfYYZLD05dcSBL6ksRhnEhYYZLEE5dcSJL+0sHhnEjYYZLEU5dcSRNAgFLDIZxJWGGSxJOXXEmTQ4BSwqGcSdhhksTTl1xKE0YAUsThnEpYYZLFE5dcSpNKwFLDIZxK2GGSxVOXXEsTTcBSxCGcS1hhksWTl1xLk1HAUsThnEvYYZLF05dcTBNWgFLCoZxMWGGSxhOXXEyTWQBSw+GcTNhhksZTl1xNE1zAUsThnE1YYZLGk5dcTZNhgFLDoZxN2GGSxtOXXE4TZQBSwyGcTlhhkscTl1xOk2gAUsKhnE7YYZLHU5dcTxNqgFLC4ZxPWGGSx5OXXE+TbUBSxCGcT9hhksfTl1xQE3FAUsMhnFBYYZLIE5dcUJN0QFLCoZxQ2GGSyFOXXFETdsBSxCGcUVhhksiTl1xRk3rAUsQhnFHYYZLI05dcUhN+wFLC4ZxSWGGSyROXXFKTQYCSwyGcUthhkslTl1xTE0SAksOhnFNYYZLJk5dcU5NIAJLDoZxT2GGSydOXXFQTS4CSxWGcVFhhksoTl1xUk1DAksHhnFTYYZLKU5dcVRNSgJLE4ZxVWGGSypOXXFWTV0CSweGcVdhhksrTl1xWE1kAksUhnFZYYZLLE5dcVpNeAJLEYZxW2GGSy1OXXFcTYkCSweGcV1hhksuTl1xXk2QAksWhnFfYYZLL05dcWBNpgJLD4ZxYWGGSzFOXXFiTc0CSwyGcWNhhksyTl1xZE3ZAksLhnFlYYZLM05dcWZN5AJLB4ZxZ2GGSzROXXFoTesCSxaGcWlhhks1Tl1xak0BA0sLhnFrYYZLNk5dcWxNDANLFIZxbWGGSzdOXXFuTSADSxCGcW9hhks4Tl1xcE0wA0sPhnFxYYZLOU5dcXJNPwNLGIZxc2GGSzpOXXF0TVcDSxaGcXVhhks7Tl1xdk1tA0sOhnF3YYZLPE5dcXhNewNLCoZxeWGGSz1OXXF6TYUDSxaGcXthhks+Tl1xfE2bA0sYhnF9YYZLP05dcX5NswNLDoZxf2GGS0BOXXGATcEDSw6GcYFhhktBTl1xgk3PA0sUhnGDYYZLQk5dcYRN4wNLDIZxhWGGS0NOXXGGTe8DSxGGcYdhhktETl1xiE0ABEsQhnGJYYZLRU5dcYpNEARLB4Zxi2GGS0ZOXXGMTRcESweGcY1hhktHTl1xjk0eBEsOhnGPYYZLSE5dcZBNLARLEYZxkWGGS0lOXXGSTT0ESw6GcZNhhktKTl1xlE1LBEsOhnGVYYZLS05dcZZNWQRLDoZxl2GGS0xOXXGYTWcESwyGcZlhhktNTl1xmk1zBEsLhnGbYYZLTk5dcZxNfgRLCoZxnWGGS09OXXGeTYgESwyGcZ9hhktQTl1xoE2UBEsKhnGhYYZLUU5dcaJNngRLCoZxo2GGS1JOXXGkTagESxiGcaVhhktTTl1xpk3ABEsOhnGnYYZLVE5dcahNzgRLGIZxqWGGS1VOXXGqTeYESxiGcathhktWTl1xrE3+BEsQhnGtYYZLV05dca5NDgVLD4Zxr2GGS1hOXXGwTR0FSwuGcbFhhktZTl1xsk0oBUsRhnGzYYZLWk5dcbRNOQVLGIZxtWGGS1tOXXG2TVEFSxSGcbdhhktcTl1xuE1lBUsHhnG5YYZLXU5dcbpNbAVLEYZxu2GGS15OXXG8TX0FSxiGcb1hhktfTl1xvk2VBUsLhnG/YYZLYE5dccBNoAVLCoZxwWGGS2FOXXHCTaoFSxGGccNhhktiTl1xxE27BUsYhnHFYYZLY05dccZN0wVLCoZxx2GGS2ROXXHITd0FSwqGcclhhktlTl1xyk3nBUsPhnHLYYZLZk5dccxN9gVLC4ZxzWGGS2dOXXHOTQEGSxOGcc9hhktoTl1x0E0UBksYhnHRYYZLaU5dcdJNLAZLEIZx02GGS2pOXXHUTTwGSxOGcdVhhktrTl1x1k1PBksWhnHXYYZLbE5dcdhNZQZLDoZx2WGGS21OXXHaTXMGSweGcdthhktuTl1x3E16BksHhnHdYYZLb05dcd5NgQZLEYZx32GGS3BOXXHgTZIGSxGGceFhhktxTl1x4k2jBksThnHjYYZLck5dceRNtgZLCoZx5WGGS3NOXXHmTcAGSxSGcedhhkt0Tl1x6E3UBksHhnHpYYZLdU5dcepN2wZLB4Zx62GGS3ZOXXHsTeIGSwuGce1hhkt3Tl1x7k3tBksYhnHvYYZLeE5dcfBNBQdLDoZx8WGGS3lOXXHyTRMHSxiGcfNhhkt6Tl1x9E0rB0sRhnH1YYZLe05dcfZNPAdLGIZx92GGS3xOXXH4TVQHSxOGcflhhkt9Tl1x+k1nB0sKhnH7YYZLfk5dcfxNcQdLEIZx/WGGS39OXXH+TYEHSwqGcf9hhkuATl1yAAEAAE2LB0sThnIBAQAAYYZLgU5dcgIBAABNngdLD4ZyAwEAAGGGS4JOXXIEAQAATa0HSwyGcgUBAABhhkuDTl1yBgEAAE25B0sKhnIHAQAAYYZLhE5dcggBAABNwwdLB4ZyCQEAAGGGS4VOXXIKAQAATcoHSxSGcgsBAABhhkuGTl1yDAEAAE3eB0sPhnINAQAAYYZLh05dcg4BAABN7QdLEIZyDwEAAGGGS4hOXXIQAQAATf0HSxiGchEBAABhhkuJTl1yEgEAAE0VCEsMhnITAQAAYYZLik5dchQBAABNIQhLC4ZyFQEAAGGGS4tOXXIWAQAATSwISxOGchcBAABhhkuMTl1yGAEAAE0/CEsKhnIZAQAAYYZLjU5dchoBAABNSQhLGIZyGwEAAGGGS45OXXIcAQAATWEISxOGch0BAABhhkuPTl1yHgEAAE10CEsVhnIfAQAAYYZLkE5dciABAABNiQhLB4ZyIQEAAGGGS5FOXXIiAQAATZAISxGGciMBAABhhkuSTl1yJAEAAE2hCEsHhnIlAQAAYYZLk05dciYBAABNqAhLEYZyJwEAAGGGS5ROXXIoAQAATbkISw6GcikBAABhhkuVTl1yKgEAAE3HCEsWhnIrAQAAYYZLlk5dciwBAABN3QhLC4ZyLQEAAGGGS5dOXXIuAQAATegISxOGci8BAABhhkuYTl1yMAEAAE37CEsMhnIxAQAAYYZLmU5dcjIBAABNBwlLEIZyMwEAAGGGS5pOXXI0AQAATRcJSwuGcjUBAABhhkubTl1yNgEAAE0iCUsWhnI3AQAAYYZLnE5dcjgBAABNOAlLCoZyOQEAAGGGS51OXXI6AQAATUIJSxOGcjsBAABhhkueTl1yPAEAAE1VCUsMhnI9AQAAYYZLn05dcj4BAABNYQlLFoZyPwEAAGGGS6BOXXJAAQAATXcJSwqGckEBAABhhkuhTl1yQgEAAE2BCUsKhnJDAQAAYYZLok5dckQBAABNiwlLB4ZyRQEAAGGGS6NOXXJGAQAATZIJSwqGckcBAABhhkukTl1ySAEAAE2cCUsWhnJJAQAAYYZLpU5dckoBAABNsglLGIZySwEAAGGGS6ZOXXJMAQAATcoJSw+Gck0BAABhhkunTl1yTgEAAE3ZCUsKhnJPAQAAYYZLqE5dclABAABN4wlLE4ZyUQEAAGGGS6lOXXJSAQAATfYJSweGclMBAABhhkuqTl1yVAEAAE39CUsOhnJVAQAAYYZLq05dclYBAABNCwpLCoZyVwEAAGGGS6xOXXJYAQAATRUKSxCGclkBAABhhkutTl1yWgEAAE0lCksVhnJbAQAAYYZLrk5dclwBAABNOgpLB4ZyXQEAAGGGS69OXXJeAQAATUEKSwyGcl8BAABhhkuwTl1yYAEAAE1NCksHhnJhAQAAYYZLsU5dcmIBAABNVApLEYZyYwEAAGGGS7JOXXJkAQAATWUKSxCGcmUBAABhhkuzTl1yZgEAAE11CksRhnJnAQAAYYZLtE5dcmgBAABNhgpLGIZyaQEAAGGGS7VOXXJqAQAATZ4KSwuGcmsBAABhhku2Tl1ybAEAAE2pCksLhnJtAQAAYYZLt05dcm4BAABNtApLD4ZybwEAAGGGS7hOXXJwAQAATcMKSwuGcnEBAABhhku5Tl1ycgEAAE3OCksThnJzAQAAYYZLuk5dcnQBAABN4QpLB4ZydQEAAGGGS7tOXXJ2AQAATegKSxWGcncBAABhhku8Tl1yeAEAAE39CksHhnJ5AQAAYYZLvU5dcnoBAABNBAtLB4ZyewEAAGGGS75OXXJ8AQAATQsLSwuGcn0BAABhhku/Tl1yfgEAAE0WC0sMhnJ/AQAAYYZLwE5dcoABAABNIgtLDoZygQEAAGGGS8FOXXKCAQAATTALSwuGcoMBAABhhkvCTl1yhAEAAE07C0sKhnKFAQAAYYZLw05dcoYBAABNRQtLDIZyhwEAAGGGS8ROXXKIAQAATVELSw6GcokBAABhhkvFTl1yigEAAE1fC0sYhnKLAQAAYYZLxk5dcowBAABNdwtLE4ZyjQEAAGGGS8dOXXKOAQAATYoLSxCGco8BAABhhkvITl1ykAEAAE2aC0sOhnKRAQAAYYZLyU5dcpIBAABNqAtLCoZykwEAAGGGS8pOXXKUAQAATbILSw6GcpUBAABhhkvLTl1ylgEAAE3AC0sKhnKXAQAAYYZLzE5dcpgBAABNygtLDoZymQEAAGGGS81OXXKaAQAATdgLSwyGcpsBAABhhkvOTl1ynAEAAE3kC0sKhnKdAQAAYYZLz05dcp4BAABN7gtLCoZynwEAAGGGS9BOXXKgAQAATfgLSxaGcqEBAABhhkvRTl1yogEAAE0ODEsRhnKjAQAAYYZL0k5dcqQBAABNHwxLGIZypQEAAGGGS9NOXXKmAQAATTcMSxGGcqcBAABhhkvUTl1yqAEAAE1IDEsHhnKpAQAAYYZL1U5dcqoBAABNTwxLGIZyqwEAAGGGS9ZOXXKsAQAATWcMSweGcq0BAABhhkvXTl1yrgEAAE1uDEsOhnKvAQAAYYZL2E5dcrABAABNfAxLCoZysQEAAGGGS9lOXXKyAQAATYYMSxOGcrMBAABhhkvaTl1ytAEAAE2ZDEsWhnK1AQAAYYZL205dcrYBAABNrwxLDoZytwEAAGGGS9xOXXK4AQAATb0MSwuGcrkBAABhhkvdTl1yugEAAE3IDEsUhnK7AQAAYYZL3k5dcrwBAABN3AxLD4ZyvQEAAGGGS99OXXK+AQAATesMSw6Gcr8BAABhhkvgTl1ywAEAAE35DEsQhnLBAQAAYYZL4U5dcsIBAABNCQ1LEIZywwEAAGGGS+JOXXLEAQAATRkNSxCGcsUBAABhhkvjTl1yxgEAAE0pDUsKhnLHAQAAYYZL5E5dcsgBAABNMw1LGIZyyQEAAGGGS+VOXXLKAQAATUsNSxaGcssBAABhhkvmTl1yzAEAAE1hDUsOhnLNAQAAYYZL505dcs4BAABNbw1LE4ZyzwEAAGGGS+hOXXLQAQAATYINSxCGctEBAABhhkvpTl1y0gEAAE2SDUsHhnLTAQAAYYZL6k5dctQBAABNmQ1LDoZy1QEAAGGGS+tOXXLWAQAATacNSxCGctcBAABhhkvsTl1y2AEAAE23DUsKhnLZAQAAYYZL7U5dctoBAABNwQ1LCoZy2wEAAGGGS+5OXXLcAQAATcsNSw6Gct0BAABhhkvvTl1y3gEAAE3ZDUsQhnLfAQAAYYZL8E5dcuABAABN6Q1LE4Zy4QEAAGGGS/FOXXLiAQAATfwNSw+GcuMBAABhhkvyTl1y5AEAAE0LDksRhnLlAQAAYYZL805dcuYBAABNHA5LB4Zy5wEAAGGGS/ROXXLoAQAATSMOSw6GcukBAABhhkv1Tl1y6gEAAE0xDksHhnLrAQAAYYZL9k5dcuwBAABNOA5LCoZy7QEAAGGGS/dOXXLuAQAATUIOSxOGcu8BAABhhkv4Tl1y8AEAAE1VDksOhnLxAQAAYYZL+U5dcvIBAABNYw5LE4Zy8wEAAGGGS/pOXXL0AQAATXYOSwyGcvUBAABhhkv7Tl1y9gEAAE2CDksKhnL3AQAAYYZL/E5dcvgBAABNjA5LC4Zy+QEAAGGGS/1OXXL6AQAATZcOSxiGcvsBAABhhkv+Tl1y/AEAAE2vDksThnL9AQAAYYZL/05dcv4BAABNwg5LB4Zy/wEAAGGGTQABTl1yAAIAAE3JDksMhnIBAgAAYYZNAQFOXXICAgAATdUOSweGcgMCAABhhk0CAU5dcgQCAABN3A5LC4ZyBQIAAGGGTQMBTl1yBgIAAE3nDksPhnIHAgAAYYZNBAFOXXIIAgAATfYOSwuGcgkCAABhhk0FAU5dcgoCAABNAQ9LEYZyCwIAAGGGTQYBTl1yDAIAAE0SD0sHhnINAgAAYYZNBwFOXXIOAgAATRkPSw6Gcg8CAABhhk0IAU5dchACAABNJw9LGIZyEQIAAGGGTQkBTl1yEgIAAE0/D0sMhnITAgAAYYZNCgFOXXIUAgAATUsPSwuGchUCAABhhk0LAU5dchYCAABNVg9LC4ZyFwIAAGGGTQwBTl1yGAIAAE1hD0sPhnIZAgAAYYZNDQFOXXIaAgAATXAPSw6GchsCAABhhk0OAU5dchwCAABNfg9LC4ZyHQIAAGGGTQ8BTl1yHgIAAE2JD0sKhnIfAgAAYYZNEAFOXXIgAgAATZMPSw6GciECAABhhk0RAU5dciICAABNoQ9LGIZyIwIAAGGGTRIBTl1yJAIAAE25D0sYhnIlAgAAYYZNEwFOXXImAgAATdEPSxWGcicCAABhhk0UAU5dcigCAABN5g9LDoZyKQIAAGGGTRUBTl1yKgIAAE30D0sHhnIrAgAAYYZNFgFOXXIsAgAATfsPSwuGci0CAABhhk0XAU5dci4CAABNBhBLB4ZyLwIAAGGGTRgBTl1yMAIAAE0NEEsKhnIxAgAAYYZNGQFOXXIyAgAATRcQSxCGcjMCAABhhk0aAU5dcjQCAABNJxBLDoZyNQIAAGGGTRsBTl1yNgIAAE01EEsThnI3AgAAYYZNHAFOXXI4AgAATUgQSwqGcjkCAABhhk0dAU5dcjoCAABNUhBLCoZyOwIAAGGGTR4BTl1yPAIAAE1cEEsOhnI9AgAAYYZNHwFOXXI+AgAATWoQSw6Gcj8CAABhhk0gAU5dckACAABNeBBLB4ZyQQIAAGGGTSEBTl1yQgIAAE1/EEsOhnJDAgAAYYZNIgFOXXJEAgAATY0QSxiGckUCAABhhk0jAU5dckYCAABNpRBLB4ZyRwIAAGGGTSQBTl1ySAIAAE2sEEsHhnJJAgAAYYZNJQFOXXJKAgAATbMQSwuGcksCAABhhk0mAU5dckwCAABNvhBLDoZyTQIAAGGGTScBTl1yTgIAAE3MEEsLhnJPAgAAYYZNKAFOXXJQAgAATdcQSweGclECAABhhk0pAU5dclICAABN3hBLGIZyUwIAAGGGTSoBTl1yVAIAAE32EEsYhnJVAgAAYYZNKwFOXXJWAgAATQ4RSw6GclcCAABhhk0sAU5dclgCAABNHBFLDoZyWQIAAGGGTS0BTl1yWgIAAE0qEUsOhnJbAgAAYYZNLgFOXXJcAgAATTgRSxCGcl0CAABhhk0vAU5dcl4CAABNSBFLEIZyXwIAAGGGTTABTl1yYAIAAE1YEUsThnJhAgAAYYZNMQFOXXJiAgAATWsRSwyGcmMCAABhhk0yAU5dcmQCAABNdxFLDIZyZQIAAGGGTTMBTl1yZgIAAE2DEUsOhnJnAgAAYYZNNAFOXXJoAgAATZERSxGGcmkCAABhhk01AU5dcmoCAABNohFLCoZyawIAAGGGTTYBTl1ybAIAAE2sEUsKhnJtAgAAYYZNNwFOXXJuAgAATbYRSw+Gcm8CAABhhk04AU5dcnACAABNxRFLE4ZycQIAAGGGTTkBTl1ycgIAAE3YEUsMhnJzAgAAYYZNOgFOXXJ0AgAATeQRSwqGcnUCAABhhk07AU5dcnYCAABN7hFLEYZydwIAAGGGTTwBTl1yeAIAAE3/EUsLhnJ5AgAAYYZNPQFOXXJ6AgAATQoSSweGcnsCAABhhk0+AU5dcnwCAABNERJLE4ZyfQIAAGGGTT8BTl1yfgIAAE0kEksThnJ/AgAAYYZNQAFOXXKAAgAATTcSSw6GcoECAABhhk1BAU5dcoICAABNRRJLC4ZygwIAAGGGTUIBTl1yhAIAAE1QEksHhnKFAgAAYYZNQwFOXXKGAgAATVcSSxaGcocCAABhhk1EAU5dcogCAABNbRJLEIZyiQIAAGGGTUUBTl1yigIAAE19EksWhnKLAgAAYYZNRgFOXXKMAgAATZMSSwqGco0CAABhhk1HAU5dco4CAABNnRJLB4ZyjwIAAGGGTUgBTl1ykAIAAE2kEksHhnKRAgAAYYZNSQFOXXKSAgAATasSSxSGcpMCAABhhk1KAU5dcpQCAABNvxJLC4ZylQIAAGGGTUsBTl1ylgIAAE3KEksHhnKXAgAAYYZNTAFOXXKYAgAATdESSw+GcpkCAABhhk1NAU5dcpoCAABN4BJLFYZymwIAAGGGTU4BTl1ynAIAAE31EksYhnKdAgAAYYZNTwFOXXKeAgAATQ0TSwqGcp8CAABhhk1QAU5dcqACAABNFxNLD4ZyoQIAAGGGTVEBTl1yogIAAE0mE0sQhnKjAgAAYYZNUgFOXXKkAgAATTYTSxWGcqUCAABhhk1TAU5dcqYCAABNSxNLB4ZypwIAAGGGTVQBTl1yqAIAAE1SE0sWhnKpAgAAYYZNVQFOXXKqAgAATWgTSxWGcqsCAABhhk1WAU5dcqwCAABNfRNLCoZyrQIAAGGGTVcBTl1yrgIAAE2HE0sYhnKvAgAAYYZNWAFOXXKwAgAATZ8TSw6GcrECAABhhk1ZAU5dcrICAABNrRNLD4ZyswIAAGGGTVoBTl1ytAIAAE28E0sThnK1AgAAYYZNWwFOXXK2AgAATc8TSxiGcrcCAABhhk1cAU5dcrgCAABN5xNLD4ZyuQIAAGGGTV0BTl1yugIAAE32E0sPhnK7AgAAYYZNXgFOXXK8AgAATQUUSw6Gcr0CAABhhk1fAU5dcr4CAABNExRLEIZyvwIAAGGGTWABTl1ywAIAAE0jFEsVhnLBAgAAYYZNYQFOXXLCAgAATTgUSweGcsMCAABhhk1iAU5dcsQCAABNPxRLDIZyxQIAAGGGTWMBTl1yxgIAAE1LFEsLhnLHAgAAYYZNZAFOXXLIAgAATVYUSweGcskCAABhhk1lAU5dcsoCAABNXRRLB4ZyywIAAGGGTWYBTl1yzAIAAE1kFEsKhnLNAgAAYYZNZwFOXXLOAgAATW4USwuGcs8CAABhhk1oAU5dctACAABNeRRLGIZy0QIAAGGGTWkBTl1y0gIAAE2RFEsUhnLTAgAAYYZNagFOXXLUAgAATaUUSxSGctUCAABhhk1rAU5dctYCAABNuRRLDoZy1wIAAGGGTWwBTl1y2AIAAE3HFEsQhnLZAgAAYYZNbQFOXXLaAgAATdcUSxSGctsCAABhhk1uAU5dctwCAABN6xRLFoZy3QIAAGGGTW8BTl1y3gIAAE0BFUsVhnLfAgAAYYZNcAFOXXLgAgAATRYVSxGGcuECAABhhk1xAU5dcuICAABNJxVLCoZy4wIAAGGGTXIBTl1y5AIAAE0xFUsWhnLlAgAAYYZNcwFOXXLmAgAATUcVSwqGcucCAABhhk10AU5dcugCAABNURVLDoZy6QIAAGGGTXUBTl1y6gIAAE1fFUsOhnLrAgAAYYZNdgFOXXLsAgAATW0VSxaGcu0CAABhhk13AU5dcu4CAABNgxVLD4Zy7wIAAGGGTXgBTl1y8AIAAE2SFUsYhnLxAgAAYYZNeQFOXXLyAgAATaoVSw6GcvMCAABhhk16AU5dcvQCAABNuBVLC4Zy9QIAAGGGTXsBTl1y9gIAAE3DFUsVhnL3AgAAYYZNfAFOXXL4AgAATdgVSxCGcvkCAABhhk19AU5dcvoCAABN6BVLDoZy+wIAAGGGTX4BTl1y/AIAAE32FUsPhnL9AgAAYYZNfwFOXXL+AgAATQUWSwyGcv8CAABhhk2AAU5dcgADAABNERZLB4ZyAQMAAGGGTYEBTl1yAgMAAE0YFksOhnIDAwAAYYZNggFOXXIEAwAATSYWSxaGcgUDAABhhk2DAU5dcgYDAABNPBZLEIZyBwMAAGGGTYQBTl1yCAMAAE1MFksKhnIJAwAAYYZNhQFOXXIKAwAATVYWSxGGcgsDAABhhk2GAU5dcgwDAABNZxZLDoZyDQMAAGGGTYcBTl1yDgMAAE11FksOhnIPAwAAYYZNiAFOXXIQAwAATYMWSxCGchEDAABhhk2JAU5dchIDAABNkxZLFoZyEwMAAGGGTYoBTl1yFAMAAE2pFksOhnIVAwAAYYZNiwFOXXIWAwAATbcWSxOGchcDAABhhk2MAU5dchgDAABNyhZLDIZyGQMAAGGGTY0BTl1yGgMAAE3WFksThnIbAwAAYYZNjgFOXXIcAwAATekWSxGGch0DAABhhk2PAU5dch4DAABN+hZLGIZyHwMAAGGGTZABTl1yIAMAAE0SF0sYhnIhAwAAYYZNkQFOXXIiAwAATSoXSxOGciMDAABhhk2SAU5dciQDAABNPRdLEIZyJQMAAGGGTZMBTl1yJgMAAE1NF0sYhnInAwAAYYZNlAFOXXIoAwAATWUXSxOGcikDAABhhk2VAU5dcioDAABNeBdLEIZyKwMAAGGGTZYBTl1yLAMAAE2IF0sOhnItAwAAYYZNlwFOXXIuAwAATZYXSw6Gci8DAABhhk2YAU5dcjADAABNpBdLDoZyMQMAAGGGTZkBTl1yMgMAAE2yF0sOhnIzAwAAYYZNmgFOXXI0AwAATcAXSweGcjUDAABhhk2bAU5dcjYDAABNxxdLEIZyNwMAAGGGTZwBTl1yOAMAAE3XF0sQhnI5AwAAYYZNnQFOXXI6AwAATecXSxOGcjsDAABhhk2eAU5dcjwDAABN+hdLDIZyPQMAAGGGTZ8BTl1yPgMAAE0GGEsOhnI/AwAAYYZNoAFOXXJAAwAATRQYSxSGckEDAABhhk2hAU5dckIDAABNKBhLCoZyQwMAAGGGTaIBTl1yRAMAAE0yGEsHhnJFAwAAYYZNowFOXXJGAwAATTkYSwuGckcDAABhhk2kAU5dckgDAABNRBhLB4ZySQMAAGGGTaUBTl1ySgMAAE1LGEsOhnJLAwAAYYZNpgFOXXJMAwAATVkYSw6Gck0DAABhhk2nAU5dck4DAABNZxhLCoZyTwMAAGGGTagBTl1yUAMAAE1xGEsPhnJRAwAAYYZNqQFOXXJSAwAATYAYSwqGclMDAABhhk2qAU5dclQDAABNihhLC4ZyVQMAAGGGTasBTl1yVgMAAE2VGEsThnJXAwAAYYZNrAFOXXJYAwAATagYSxGGclkDAABhhk2tAU5dcloDAABNuRhLD4ZyWwMAAGGGTa4BTl1yXAMAAE3IGEsRhnJdAwAAYYZNrwFOXXJeAwAATdkYSxaGcl8DAABhhk2wAU5dcmADAABN7xhLGIZyYQMAAGGGTbEBTl1yYgMAAE0HGUsLhnJjAwAAYYZNsgFOXXJkAwAATRIZSxOGcmUDAABhhk2zAU5dcmYDAABNJRlLDoZyZwMAAGGGTbQBTl1yaAMAAE0zGUsThnJpAwAAYYZNtQFOXXJqAwAATUYZSw+GcmsDAABhhk22AU5dcmwDAABNVRlLGIZybQMAAGGGTbcBTl1ybgMAAE1tGUsPhnJvAwAAYYZNuAFOXXJwAwAATXwZSwqGcnEDAABhhk25AU5dcnIDAABNhhlLDIZycwMAAGGGTboBTl1ydAMAAE2SGUsVhnJ1AwAAYYZNuwFOXXJ2AwAATacZSxOGcncDAABhhk28AU5dcngDAABNuhlLDoZyeQMAAGGGTb0BTl1yegMAAE3IGUsThnJ7AwAAYYZNvgFOXXJ8AwAATdsZSxOGcn0DAABhhk2/AU5dcn4DAABN7hlLEIZyfwMAAGGGTcABTl1ygAMAAE3+GUsKhnKBAwAAYYZNwQFOXXKCAwAATQgaSxiGcoMDAABhhk3CAU5dcoQDAABNIBpLE4ZyhQMAAGGGTcMBTl1yhgMAAE0zGksLhnKHAwAAYYZNxAFOXXKIAwAATT4aSxaGcokDAABhhk3FAU5dcooDAABNVBpLDoZyiwMAAGGGTcYBTl1yjAMAAE1iGksThnKNAwAAYYZNxwFOXXKOAwAATXUaSw+Gco8DAABhhk3IAU5dcpADAABNhBpLEIZykQMAAGGGTckBTl1ykgMAAE2UGksHhnKTAwAAYYZNygFOXXKUAwAATZsaSxSGcpUDAABhhk3LAU5dcpYDAABNrxpLB4ZylwMAAGGGTcwBTl1ymAMAAE22GksUhnKZAwAAYYZNzQFOXXKaAwAATcoaSweGcpsDAABhhk3OAU5dcpwDAABN0RpLDIZynQMAAGGGTc8BTl1yngMAAE3dGksKhnKfAwAAYYZN0AFOXXKgAwAATecaSwqGcqEDAABhhk3RAU5dcqIDAABN8RpLDIZyowMAAGGGdYdVCHZkd0NvbG9ycqQDAABN/RpOfYdVBG5hbWVypQMAAE39GlgBAAAAQ31ypgMAAChYAgAAAEhaXXKnAwAAKE13Ak0fA03iA01kBU3TBk3dB03bDE2+Ek2kFE24FE3qFE0nGE2uGk3JGmVYAwAAAEhCMV1yqAMAAChNFAFNYAFNpgFN1wFNgQNNhARNmgRNpARNpgVN2QVN4wVNvAZNbQdNhwdNvwdNRQhNPglNfQlNhwlNmAlN3wlNEQpNQQtNrgtNxgtN6gtN9AtNggxNLw1NvQ1Nxw1NPg5NiA5Njw9NExBNThBNWBBNqBFNshFN6hFNmRJNExNNgxNNahRNLRVNTRVNUhZNLhhNbRhNhhhNghlNBBpN4xpN7RplWAQAAABIRDIyXXKpAwAAKEsfS9NNKQFNWAFNhAFNWwJNvwNNKgRNSQRNEgZNTQZNtAZNZQdNcghN+QhN9AlNlwxNgA1N1w1N+g1NUw5NYQ5NMxBNNhFNaRFN1hFNNRJNqxNN9BVNJBZNcxZNyBZN5xZNOxdNdhdNvhdN+BdNuBlN2RlNMRplWAQAAABIRDIzXXKqAwAAKEvUTSoBTVkBTYUBTVwCTRMGTU4GTbUGTWYHTXMITfoITfUJTZgMTYENTfsNTVQOTWoRTdcRTTYSTckWTegWTTwXTXcXTfkXTbkZTdoZTTIaZVgEAAAASEQyMV1yqwMAAChLHkvSTSgBTVcBTYMBTVoCTb4DTSkETUgETREGTUwGTbMGTWQHTXEITfgITfMJTZYMTX8NTdYNTfkNTVIOTWAOTTIQTTURTWgRTdURTTQSTaoTTfMVTSMWTXIWTccWTeYWTToXTXUXTb0XTfcXTbcZTdgZTTAaZVgDAAAAQ1oyXXKsAwAAKE3JAk2RBU3PBU0nB01dCE0zDE1jDE0KEU0mF2VYAwAAAEhBM11yrQMAAChL/01HAk1hAk2NAk3oAk0UBE0bBE1pBU13Bk1+Bk3YBk3fBk3HB02NCE2lCE2PCU36CU0+Ck1RCk3lCk0BC00IC01MDE1rDE2WDU0gDk01Dk3GDk3ZDk0WD034D00KEE18EE2pEE2wEE3bEE0OEk1UEk2hEk2oEk3OEk1PE008FE1aFE1hFE0VFk3EF002GE1IGE2YGk2zGk3OGmVYAwAAAE9FMV1yrgMAAChLekujTXEBTbMCTT0DTRsFTTgFTXwFTboFTfQFTasHTesHTaAITdcJTYUKTcEKTR4MTUcMTekMTQkOTfQOTREPTW4PTaERTcMRTf4RTd4STSQTTboTTfQTTQMUTSYVTZAVTQMWTX4YTcYYTVMZTXoZTYIaZVgDAAAAT0cxXXKvAwAAKEvATc0DTWUETcwETREHTQkKTV0LTaYLTdYLTXoMTaUNTS8OTZ8PTfIPTWgQTSgRTY8RTUMSTREUTWsVTYEWTZQXTVcYTWUYTTEZZVgDAAAAT0QxXXKwAwAAKEsgS4VLkU0MAU01AU2eAU3PAU0QAk3XAk3AA03tA00rBE1KBE1xBE2SBE23B00fCE0FCU1fCU1LCk0gC01PC03iC03YDU1iDk2ADk3TDk1JD000EE03EU11EU2BEU3iEU2sE01JFE31FU0PFk0lFk10Fk3UFk2/F00EGE2QGU3bGmVYAgAAAE5FXXKxAwAAKE1OA02qA023BE3dBE31BE1IBU0jBk38Bk1LB00MCE3BCU2VCk1uC01CDU2mDk02D02wD03ID02cEE3tEE0EE02WE03eE02IFE2hFU0JF01cF03+GE1kGU0XGmVYBAAAAEhEMTNdcrIDAAAoS9BNJgFNVQFNgQFNWAJNDwZNSgZNsQZNYgdNnQdNPghNbwhN9ghNVAlN8QlN4ApNiQtNlAxNfQ1N9w1NUA5NdQ5NwQ5NRxBNZhFN0xFNIxJNMhJNzhNNxRZN5BZNOBdNcxdN9RdNpxhNJBlNRRlNtRlN1hlN7RlNLhpNdBplWAIAAABISF1yswMAAChLU0toS+hNQQJNhwhNOApN+wpN5A9N8xJNSRNNexNNNhRNFBVN1hVNpRllWAMAAABDRDFdcrQDAAAoS0pLX0vNS99NIwFNUgFNfgFNOAJNVQJNbgJNvwJNFgNN2QNNWwVNhwVNxQVNDAZNRwZNrgZNygZNHQdNXwdNmgdN1AdNOwhNUwhNbAhNfghN8whNUQlN7glNLwpN3QpN8gpNhgtNKQxNWQxNkQxN0gxNeg1N9A1NTQ5Ncg5Nvg5N2w9NRBBNABFNYxFN0BFNIBJNLxJNtRJN6hJNQBNNchNNyxNNLRRNmxRNrxRN4RRNCxVNzRVNwhZN4RZNHBdNNRdNcBdN8hdNHhhNpBhNIRlNQhlNnBlNshlN0xlN6hlNKxpNcRpNpRpNwBplWAMAAABDRDJdcrUDAAAoSytLTEthS9FL4Uv0TScBTVYBTYIBTToCTVkCTXACTcECTRgDTdsDTfkDTTYETV0FTYkFTccFTRAGTUsGTYsGTbIGTcwGTR8HTTUHTWMHTdYHTVUITXAITYAITfcITfIJTTEKTV4KTfQKTSsMTVsMTZUMTdQMTX4NTfgNTRUOTVEOTd0PTQIRTWcRTdQRTTMSTbcSTewSTUITTXQTTS8UTZ0UTbEUTeMUTQ0VTc8VTWAWTcYWTeUWTR4XTTkXTXQXTfYXTSAYTbIYTdIYTZ4ZTbYZTdcZTS8aTacaTcIaZVgCAAAASEJdcrYDAAAoS6pLuk09AU27AU3hAU3xAU0mA03HA00GBE1fBE3GBE0EBU0yBk0LB013B02RB03zB00yCE0NCU1ICU0DCk0bCk1rCk3UCk1XC019C02QC02gC03QC010DE3/DE0PDU0fDU2IDU2fDU2tDU3fDU0pDk1pDk21Dk2ZD03sD00dEE07EE1iEE0iEU0+EU1OEU2JEU0XEk09Ek1zEk0sE03CE00LFE0ZFE3NFE1lFU3eFU1CFk17Fk2JFk1DF01+F02OF03NF03dF01RGE1fGE2bGE0YGU0rGU05GU3hGU30GU1oGk2KGmVYBAAAAEhFMjJdcrcDAAAoS3lLok03BU17BU25BU2fCE2ECk0dDE1GDE0QD02gEU39EU0lFWVYBAAAAEhFMjFdcrgDAAAoS3hLoU02BU16BU24BU2eCE2DCk0cDE1FDE0PD02fEU38EU0kFWVYAgAAAEhBXXK5AwAAKEsFSxZLJEs0S0NLWEttS35LikuWS6dLt0vFS9hL7U0FAU0RAU0bAU0uAU06AU1KAU1dAU1nAU12AU2IAU2XAU2jAU2tAU24AU3IAU3UAU3eAU3uAU3+AU0JAk0UAk0iAk0xAk1NAk1nAk17Ak2TAk2pAk24Ak3QAk3cAk3uAk0EA00PA00jA00zA01CA01aA01vA01+A02IA02eA022A03EA03SA03mA03yA00DBE0hBE0vBE1ABE1NBE1cBE1qBE12BE2BBE2LBE2XBE2hBE2rBE3DBE3RBE3pBE0BBU0RBU0gBU0rBU08BU1UBU1vBU2ABU2YBU2jBU2tBU2+BU3WBU3gBU3qBU35BU0EBk0XBk0vBk0/Bk1SBk1nBk2EBk2VBk2mBk25Bk3DBk3lBk3wBk0IB00WB00uB00/B01XB01qB010B02EB02OB02hB02wB028B03NB03hB03wB00ACE0YCE0kCE0vCE1CCE1MCE1kCE13CE2TCE2rCE27CE3KCE3gCE3rCE3+CE0KCU0aCU0lCU07CU1FCU1YCU1kCU16CU2ECU2VCU2fCU21CU3NCU3cCU3mCU0ACk0OCk0YCk0oCk1ECk1XCk1oCk14Ck2JCk2hCk2sCk23Ck3GCk3RCk3rCk0OC00ZC00kC00zC00+C01IC01UC01iC016C02NC02dC02rC020C03DC03NC03bC03nC03xC037C00RDE0iDE06DE1SDE1xDE1/DE2JDE2cDE2xDE3ADE3LDE3fDE3tDE38DE0MDU0cDU0sDU02DU1ODU1jDU1yDU2FDU2cDU2qDU26DU3EDU3ODU3cDU3sDU3/DU0ODk0mDk07Dk1FDk1YDk1mDk15Dk2FDk2PDk2aDk2yDk3MDk3fDk3qDk35Dk0ED00bD00qD01CD01OD01ZD01kD01yD02BD02MD02WD02kD028D03UD03pD03+D00QEE0aEE0qEE04EE1LEE1VEE1fEE1sEE2BEE2QEE22EE3AEE3PEE3hEE35EE0QEU0fEU0tEU07EU1LEU1bEU1uEU16EU2GEU2UEU2lEU2vEU25EU3IEU3bEU3nEU3xEU0CEk0UEk0nEk06Ek1IEk1aEk1wEk2AEk2WEk2uEk3CEk3UEk3jEk34Ek0QE00aE00pE005E01VE01rE02AE02KE02iE02wE02/E03SE03qE035E00IFE0WFE0mFE1CFE1OFE1nFE1xFE18FE2UFE2oFE27FE3KFE3aFE3uFE0EFU0ZFU0qFU00FU1KFU1TFU1iFU1wFU2GFU2VFU2sFU27FU3GFU3bFU3rFU35FU0IFk0bFk0pFk0/Fk1PFk1ZFk1qFk14Fk2GFk2WFk2rFk26Fk3NFk3ZFk3sFk39Fk0VF00tF01AF01QF01oF017F02LF02YF02mF021F03KF03aF03qF039F00IGE0XGE0rGE08GE1OGE1cGE1qGE10GE2DGE2NGE2YGE2rGE28GE3LGE3cGE3yGE0KGU0VGU0oGU02GU1JGU1YGU1wGU1/GU2JGU2VGU2qGU28GU3LGU3eGU3xGU0BGk0LGk0jGk02Gk1BGk1WGk1lGk14Gk2HGk2eGk25Gk3UGk3gGk3qGk30GmVYAgAAAEhHXXK6AwAAKEvMTSIBTVEBTX0BTbQBTQUCTVQCTeMCTQsDTX0ETScFTZ8FTQAGTQsGTUYGTa0GTewGTV4HTSsITWsITecITfIITSEJTe0JTagKTbMKTc0KTRULTToLTZAMTccMTXkNTfMNTUwOTZYOTeYOTQAPTVUPTWAPTYgPTQUQTb0QTdYQTWIRTc8RTQkSTS4STU8STckSTVUUTXgUTcIVTcEWTeAWTTQXTW8XTfEXTUMYTZQYTREZTbEZTdIZTSoaTT0aTfsaZVgCAAAASEVdcrsDAAAoTU8DTasDTbgETd4ETfYETUkFTSQGTf0GTUwHTQ0ITcIJTZYKTW8LTUMNTacOTTcPTbEPTckPTZ0QTe4QTQUTTZcTTd8TTYkUTaIVTQoXTV0XTf8YTWUZTRgaZVgDAAAAT0UyXXK8AwAAKE1yAU20Ak0+A00cBU31BU2sB03sB03YCU3CCk3qDE0KDk31Dk1vD03EEU3fEk0lE027E031E00EFE2RFU0EFk1/GE3HGE1UGU17GU2DGmVYAwAAAENHMl1yvQMAAChLsEu8TUMBTcEBTecBTfcBTSwDTckDTQwETWEETcgETQoFTTgGTQ0HTX0HTZYHTfkHTTcITRMJTU0JTQUKTSEKTXEKTdkKTVkLTYILTZYLTaILTdILTXYMTQUNTRUNTSUNTY4NTaENTbMNTeUNTSsOTW4OTboOTZsPTe4PTSMQTUAQTWQQTSQRTUQRTVQRTYsRTRwSTT8STXkSTTITTccTTQ0UTR8UTdMUTWcVTeQVTUgWTX0WTY8WTUkXTYQXTZAXTdMXTeMXTVMYTWEYTaAYTR0ZTS0ZTT4ZTeYZTfoZTW0aTZAaZVgDAAAASEUxXXK+AwAAKEsQSzBLT0tkS+RL+U09Ak1zAk2GAk3GAk0bA03eA03+A007BE1gBU2OBU3MBU2QBk2gBk3PBk0kB006B03ZB01aCE2DCE22CE00Ck1jCk33Ck0wDE1gDE3XDE0aDk3gD00HEU26Ek3vEk1FE013E00yFE2gFE20FE3mFE0QFU3SFU1lFk33Fk0jF00jGE23GE3XGE2hGU2qGk3FGmVYAwAAAEhFMl1yvwMAAChLEUtRS2ZL5k0/Ak11Ak2HAk2gAk37Ak0dA01nA02VA03gA01iBU1fBk2hBk3RBk3bB02FCE23CE3XCE0yCU1xCU2sCU02Ck35Ck0IDE2pDE3ZDE1bDU3iD01nEk2NEk28Ek3xEk1HE01iE015E000FE2iFE22FE3oFE37FE0SFU1BFU19FU3UFU02Fk2jFk34Fk0lGE3pGE2jGU1OGk2sGk3HGmVYAwAAAEhFM11ywAMAAChLEk2IAk2hAk3EAk38Ak1oA02WA02MBU3KBU1gBk2iBk0iB01YCE24CE3YCE0zCU1yCU2tCU0JDE0uDE1eDE2qDE1cDU0FEU1oEk2OEk1jE038FE1CFU1+FU03Fk2kFk35Fk0hF03qGE1PGmVYAgAAAFNHXXLBAwAAKE0EAk2eBU3/BU0UC02VDk2TGE0QGWVYAwAAAEhHMl1ywgMAAChLDEs7S3RLnU1uAU2PAU0bAk0pAk2CAk2aAk2wAk31Ak06A01JA01hA012A02PA02lA01UBE2yBE3YBE3wBE0YBU0yBU1DBU12BU20BU3xBU0eBk1ZBk1uBk2cBk33Bk1GB02oB03oB00HCE2aCE2yCE3CCE3RCE0sCU1rCU2mCU28CU3UCU1/Ck2QCk2+Ck0rC01pC027C00CDE0YDE1BDE2jDE24DE3mDE30DE09DU1VDU1qDU0GDk2hDk3xDk0LD00iD00xD01rD015D02rD03DD01zEE2IEE2XEE3HEE3oEE0XEU2bEU3AEU34EU1hEk2HEk3bEk3/Ek0hE01cE02RE023E03ZE03xE00AFE2DFE3CFE31FE0gFU07FU1aFU13FU2NFU2cFU2zFU0AFk0wFk2dFk2yFk3zFk0EF01XF02fF02tF00PGE17GE3DGE3jGE35GE1QGU1fGU13GU3DGU0SGk1IGk1dGk1/GmVYAwAAAEhHM11ywwMAAChLDUs8S3VLnk1vAU2QAU0cAk0qAk2DAk2bAk2xAk32Ak07A01KA01iA013A02QA02mA01VBE2zBE3ZBE3xBE0ZBU0zBU1EBU13BU21BU3yBU0fBk1aBk1vBk2dBk34Bk1HB02pB03pB00ICE2bCE2zCE3DCE3SCE0tCU1sCU2nCU29CU3VCU2ACk2RCk2/Ck0sC01qC028C00DDE0ZDE1CDE2kDE25DE3nDE31DE0+DU1WDU1rDU0HDk2iDk3yDk0MD00jD00yD01sD016D02sD03ED010EE2JEE2YEE3IEE3pEE0YEU2cEU3BEU35EU1iEk2IEk3cEk0AE00iE01dE02SE024E03aE03yE00BFE2EFE3DFE32FE0hFU08FU1bFU14FU2OFU2dFU20FU0BFk0xFk2eFk2zFk30Fk0FF01YF02gF02uF00QGE18GE3EGE3kGE36GE1RGU1gGU14GU3EGU0TGk1JGk1eGk2AGmVYAwAAAEhHMV1yxAMAAChLwU3OA01mBE3NBE0SB00KCk1eC02nC03XC017DE2mDU0wDk2gD03zD01pEE0pEU2QEU1EEk0SFE1sFU2CFk2VF01YGE1mGE0yGWVYBAAAAEhIMjJdcsUDAAAoTVUDTbEDTb4ETeQETfwETU8FTSoGTQMHTVIHTRMITcgJTZwKTXULTUkNTa0OTT0PTbcPTc8PTaMQTfQQTQsTTZ0TTeUTTY8UTagVTRAXTWMXTQUZTWsZTR4aZVgEAAAASEcxMV1yxgMAAChLrU1AAU2+AU3kAU30AU0pA00JBE0HBU01Bk16B032B00QCU0eCk1uCk2TC00CDU0SDU0iDU2LDU2wDU3iDU0gEE1BEU1REU12Ek0vE00cFE3QFE3hFU1FFk2MFk1GF02BF03QF03gF033GU2NGmVYBAAAAEhHMTJdcscDAAAoS65NQQFNvwFN5QFN9QFNKgNNCgRNCAVNNgZNewdNlAdN9wdNNQhNEQlNSwlNHwpNbwpN1wpNgAtNlAtNAw1NEw1NIw1NjA1NsQ1N4w1NbA5NuA5NIRBNPhBNQhFNUhFNGhJNdxJNMBNNxRNNHRRN0RRN4hVNRhZNjRZNRxdNghdN0RdN4RdNnhhNGxlNPBlN5BlN+BlNaxpNjhplWAQAAABIRzEzXXLIAwAAKEuvTUIBTcABTeYBTfYBTSsDTQsETQkFTTcGTXwHTZUHTfgHTTYITRIJTUwJTSAKTXAKTdgKTYELTZULTQQNTRQNTSQNTY0NTbINTeQNTW0OTbkOTSIQTT8QTUMRTVMRTRsSTXgSTTETTcYTTR4UTdIUTeMVTUcWTY4WTUgXTYMXTdIXTeIXTZ8YTRwZTT0ZTeUZTfkZTWwaTY8aZVgDAAAASFoxXXLJAwAAKE2jAk3+Ak1qA02YA01iBk3aCE01CU10CU2vCU0LDE2sDE1eDU1qEk2QEk1lE03+FE1EFU2AFU05Fk2mFk3sGE1RGmVYAwAAAEhaM11yygMAAChNpQJNzAJNAANNbANNmgNNlAVN0gVNZAZNKgdNYAhN3AhNNwlNdglNsQlNDQxNNgxNZgxNrgxNYA1NDRFNbBJNkhJNZxNNABVNRhVNghVNOxZNqBZNKRdN7hhNUxplWAIAAABDQl1yywMAAChLB0sYSyZLNktFS1pLb0uAS4xLmEupS7lLx0vaS+9NBwFNEwFNHQFNMAFNPAFNTAFNXwFNaQFNeAFNigFNmQFNpQFNrwFNugFNygFN1gFN4AFN8AFNAAJNCwJNFgJNJAJNMwJNTwJNaQJNfQJNlQJNqwJNugJN0gJN3gJN8AJNBgNNEQNNJQNNNQNNRANNXANNcQNNgANNigNNoANNuANNxgNN1ANN6ANN9ANNBQRNIwRNMQRNQgRNTwRNXgRNbARNeARNgwRNjQRNmQRNowRNrQRNxQRN0wRN6wRNAwVNEwVNIgVNLQVNPgVNVgVNcQVNggVNmgVNpQVNrwVNwAVN2AVN4gVN7AVN+wVNBgZNGQZNMQZNQQZNVAZNaQZNhgZNlwZNqAZNuwZNxQZN5wZN8gZNCgdNGAdNMAdNQQdNWQdNbAdNdgdNhgdNkAdNowdNsgdNvgdNzwdN4wdN8gdNAghNGghNJghNMQhNRAhNTghNZghNeQhNlQhNrQhNvQhNzAhN4ghN7QhNAAlNDAlNHAlNJwlNPQlNRwlNWglNZglNfAlNhglNlwlNoQlNtwlNzwlN3glN6AlNAgpNEApNGgpNKgpNRgpNWQpNagpNegpNiwpNowpNrgpNuQpNyApN0wpN7QpNEAtNGwtNJgtNNQtNQAtNSgtNVgtNZAtNfAtNjwtNnwtNrQtNtgtNxQtNzwtN3QtN6QtN8wtN/QtNEwxNJAxNPAxNVAxNcwxNgQxNiwxNngxNswxNwgxNzQxN4QxN7wxN/gxNDg1NHg1NLg1NOA1NUA1NZQ1NdA1Nhw1Nng1NrA1NvA1Nxg1N0A1N3g1N7g1NAQ5NEA5NKA5NPQ5NRw5NWg5NaA5New5Nhw5NkQ5NnA5NtA5Nzg5N4Q5N7A5N+w5NBg9NHQ9NLA9NRA9NUA9NWw9NZg9NdA9Ngw9Njg9NmA9Npg9Nvg9N1g9N6w9NABBNEhBNHBBNLBBNOhBNTRBNVxBNYRBNbhBNgxBNkhBNuBBNwhBN0RBN4xBN+xBNEhFNIRFNLxFNPRFNTRFNXRFNcBFNfBFNiBFNlhFNpxFNsRFNuxFNyhFN3RFN6RFN8xFNBBJNFhJNKRJNPBJNShJNXBJNchJNghJNmBJNsBJNxBJN1hJN5RJN+hJNEhNNHBNNKxNNOxNNVxNNbRNNghNNjBNNpBNNshNNwRNN1BNN7BNN+xNNChRNGBRNKBRNRBRNUBRNaRRNcxRNfhRNlhRNqhRNvRRNzBRN3BRN8BRNBhVNGxVNLBVNNhVNTBVNVRVNZBVNchVNiBVNlxVNrhVNvRVNyBVN3RVN7RVN+xVNChZNHRZNKxZNQRZNURZNWxZNbBZNehZNiBZNmBZNrRZNvBZNzxZN2xZN7hZN/xZNFxdNLxdNQhdNUhdNahdNfRdNjRdNmhdNqBdNtxdNzBdN3BdN7BdN/xdNChhNGRhNLRhNPhhNUBhNXhhNbBhNdhhNhRhNjxhNmhhNrRhNvhhNzRhN3hhN9BhNDBlNFxlNKhlNOBlNSxlNWhlNchlNgRlNixlNlxlNrBlNvhlNzRlN4BlN8xlNAxpNDRpNJRpNOBpNQxpNWBpNZxpNehpNiRpNoBpNuxpN1hpN4hpN7BpN9hplWAMAAABORDFdcswDAAAoSy1L9k37A004BE2NBk03B01gCk0XDk1iFk20GE3UGGVYAwAAAEhaMl1yzQMAAChNpAJNygJN/wJNawNNmQNNkgVN0AVNYwZNKAdNXghN2whNNglNdQlNsAlNDAxNNAxNZAxNrQxNXw1NCxFNaxJNkRJNZhNN/xRNRRVNgRVNOhZNpxZNJxdN7RhNUhplWAMAAABIQTJdcs4DAAAoS/5NRgJNYAJNjAJN5wJNEwRNGgRNaAVNdgZNfQZN1wZN3gZNxgdNjAhNpAhNjglN+QlNPQpNUApN5ApNAAtNBwtNSwxNagxNlQ1NHw5NNA5NxQ5N2A5NFQ9N9w9NCRBNexBNqBBNrxBN2hBNDRJNUxJNoBJNpxJNzRJNThNNOxRNWRRNYBRNFBZNwxdNNRhNRxhNlxpNshpNzRplWAMAAABORDJdcs8DAAAoSx1NvQNNKARNRwRN1Q1NXw5NMRBNNBFNqRNN8hVNIhZNcRZNvBdlWAMAAABDWjNdctADAAAoTcsCTZMFTdEFTSkHTV8ITTUMTWUMTQwRTSgXZVgDAAAAT0QyXXLRAwAAKEuGS5JNDQFNNgFNnwFN0AFNEQJN2AJN7gNNcgRNkwRNuAdNIAhNBglNYAlNTApNIQtNUAtN4wtNgQ5N1A5NSg9NdhFNghFN4xFNShRNEBZN1RZNBRhNkRlN3BplWAQAAABISDEyXXLSAwAAKE1SA02uA027BE3hBE35BE1MBU0nBk0AB01PB00QCE3FCU2ZCk1yC01GDU2qDk06D020D03MD02gEE3xEE0IE02aE03iE02MFE2lFU0NF01gF00CGU1oGU0bGmVYAwAAAE9YVF1y0wMAAE38GmFYAQAAAEhdctQDAAAoSwFLFEsiS0FLVktrS3xLiEuUS6VLtUvDS9ZL60v8TQMBTQ8BTRkBTSwBTTgBTUgBTVsBTWUBTXQBTZUBTaEBTasBTbYBTcYBTdIBTdwBTewBTfwBTQcCTS8CTUQCTUsCTV4CTWUCTXkCTYoCTZECTacCTbYCTc4CTdoCTeUCTewCTQIDTQ0DTSEDTTEDTUADTVgDTXwDTYYDTZwDTbQDTcIDTdADTeQDTfADTQEETREETRgETR8ETS0ETT4ETVoETWgETXQETX8ETYkETZUETZ8ETakETcEETc8ETecETf8ETQ8FTR4FTSkFTToFTVIFTWYFTW0FTX4FTZYFTaEFTasFTbwFTdQFTd4FTegFTfcFTQIGTRUGTS0GTT0GTVAGTXQGTXsGTYIGTZMGTaQGTbcGTcEGTdUGTdwGTeMGTe4GTQYHTRQHTSwHTT0HTVUHTWgHTXIHTYIHTYwHTZ8HTa4HTboHTcQHTcsHTd8HTe4HTf4HTRYITSIITS0ITUAITUoITWIITXUITYoITZEITaIITakITcgITd4ITekITfwITQgJTRgJTSMJTTkJTUMJTVYJTWIJTXgJTYIJTYwJTZMJTZ0JTbMJTcsJTdoJTeQJTfcJTf4JTQwKTRYKTSYKTTsKTUIKTU4KTVUKTWYKTXYKTYcKTZ8KTaoKTbUKTcQKTc8KTeIKTekKTf4KTQULTQwLTRcLTTELTTwLTUYLTVILTWALTXgLTYsLTZsLTakLTcELTcsLTdkLTeULTe8LTfkLTQ8MTSAMTTgMTUkMTVAMTWgMTW8MTX0MTYcMTZoMTb4MTckMTd0MTfoMTQoNTRoNTSoNTTQNTUwNTXANTYMNTZMNTZoNTagNTbgNTcINTcwNTdoNTeoNTf0NTQwOTR0OTSQOTTIOTTkOTUMOTVYOTWQOTXcOTYMOTY0OTZgOTbAOTcMOTcoOTdYOTd0OTegOTfcOTQIPTRMPTSgPTUAPTUwPTVcPTWIPTX8PTYoPTZQPTaIPTboPTdIPTecPTfUPTfwPTQcQTQ4QTRgQTSgQTTYQTUkQTVMQTV0QTXkQTY4QTaYQTa0QTbQQTc0QTdgQTd8QTfcQTR0RTSsRTTkRTUkRTVkRTWwRTXgRTYQRTZIRTaMRTa0RTbcRTcYRTdkRTeURTe8RTQASTQsSTRISTSUSTTgSTUYSTVESTVgSTW4STX4STZQSTZ4STaUSTawSTcASTcsSTdISTeESTfYSTQ4TTRgTTScTTTcTTUwTTVMTTWkTTX4TTYgTTaATTa4TTb0TTdATTegTTfcTTQYUTRQUTSQUTTkUTUAUTUwUTVcUTV4UTWUUTW8UTXoUTZIUTaYUTcgUTdgUTewUTQIVTRcVTSgVTTIVTUgVTWAVTW4VTYQVTZMVTbkVTcQVTdkVTekVTfcVTQYWTRIWTRkWTScWTT0WTU0WTVcWTWgWTXYWTYQWTZQWTbgWTcsWTdcWTeoWTfsWTRMXTSsXTT4XTU4XTWYXTXkXTYkXTbMXTcEXTcgXTdgXTegXTfsXTRUYTSkYTTMYTToYTUUYTUwYTVoYTWgYTXIYTYEYTYsYTZYYTakYTboYTckYTdoYTfAYTQgZTRMZTSYZTTQZTUcZTVYZTW4ZTX0ZTYcZTZMZTagZTckZTdwZTe8ZTf8ZTQkaTSEaTTQaTT8aTWMaTXYaTYUaTZUaTZwaTbAaTbcaTcsaTdIaTd4aTegaTfIaZVgCAAAAQ0FdctUDAAAoSwRLFUsjSzNLQktXS2xLfUuJS5VLpku2S8RL10vsS/1NBAFNEAFNGgFNLQFNOQFNSQFNXAFNZgFNdQFNhwFNlgFNogFNrAFNtwFNxwFN0wFN3QFN7QFN/QFNCAJNEwJNIQJNMAJNRQJNTAJNXwJNZgJNegJNiwJNkgJNqAJNtwJNzwJN2wJN5gJN7QJNAwNNDgNNIgNNMgNNQQNNWQNNbgNNfQNNhwNNnQNNtQNNwwNN0QNN5QNN8QNNAgRNEgRNGQRNIARNLgRNPwRNTARNWwRNaQRNdQRNgARNigRNlgRNoARNqgRNwgRN0ARN6ARNAAVNEAVNHwVNKgVNOwVNUwVNZwVNbgVNfwVNlwVNogVNrAVNvQVN1QVN3wVN6QVN+AVNAwZNFgZNLgZNPgZNUQZNZgZNdQZNfAZNgwZNlAZNpQZNuAZNwgZN1gZN3QZN5AZN7wZNBwdNFQdNLQdNPgdNVgdNaQdNcwdNgwdNjQdNoAdNrwdNuwdNxQdNzAdN4AdN7wdN/wdNFwhNIwhNLghNQQhNSwhNYwhNdghNiwhNkghNowhNqghNughNyQhN3whN6ghN/QhNCQlNGQlNJAlNOglNRAlNVwlNYwlNeQlNgwlNjQlNlAlNnglNtAlNzAlN2wlN5QlN+AlN/wlNDQpNFwpNJwpNPApNQwpNTwpNVgpNZwpNdwpNiApNoApNqwpNtgpNxQpN0ApN4wpN6gpN/wpNBgtNDQtNGAtNIwtNMgtNPQtNRwtNUwtNYQtNeQtNjAtNnAtNqgtNswtNwgtNzAtN2gtN5gtN8AtN+gtNEAxNIQxNOQxNSgxNUQxNaQxNcAxNfgxNiAxNmwxNsAxNvwxNygxN3gxN7AxN+wxNCw1NGw1NKw1NNQ1NTQ1NYg1NcQ1NhA1NlA1Nmw1NqQ1NuQ1Nww1NzQ1N2w1N6w1N/g1NDQ5NHg5NJQ5NMw5NOg5NRA5NVw5NZQ5NeA5NhA5Njg5NmQ5NsQ5NxA5Nyw5N1w5N3g5N6Q5N+A5NAw9NFA9NGg9NKQ9NQQ9NTQ9NWA9NYw9NcQ9NgA9Niw9NlQ9Now9Nuw9N0w9N6A9N9g9N/Q9NCBBNDxBNGRBNKRBNNxBNShBNVBBNXhBNaxBNehBNgBBNjxBNpxBNrhBNtRBNvxBNzhBN2RBN4BBN+BBNDxFNHhFNLBFNOhFNShFNWhFNbRFNeRFNhRFNkxFNpBFNrhFNuBFNxxFN2hFN5hFN8BFNARJNDBJNExJNJhJNORJNRxJNUhJNWRJNbxJNfxJNlRJNnxJNphJNrRJNwRJNzBJN0xJN4hJN9xJNDxNNGRNNKBNNOBNNTRNNVBNNahNNfxNNiRNNoRNNrxNNvhNN0RNN6RNN+BNNBxRNFRRNJRRNOhRNQRRNTRRNWBRNXxRNZhRNcBRNexRNkxRNpxRNuhRNyRRN2RRN7RRNAxVNGBVNKRVNMxVNSRVNUhVNYRVNbxVNhRVNlBVNqxVNuhVNxRVN2hVN6hVN+BVNBxZNExZNGhZNKBZNPhZNThZNWBZNaRZNdxZNhRZNlRZNqhZNuRZNzBZN2BZN6xZN/BZNFBdNLBdNPxdNTxdNZxdNehdNihdNlxdNpRdNtBdNwhdNyRdN2RdN6RdN/BdNBxhNFhhNKhhNNBhNOxhNRhhNTRhNWxhNaRhNcxhNghhNjBhNlxhNqhhNuxhNyhhN2xhN8RhNCRlNFBlNJxlNNRlNSBlNVxlNbxlNfhlNiBlNlBlNqRlNuxlNyhlN3RlN8BlNABpNChpNIhpNNRpNQBpNVRpNZBpNdxpNhhpNlhpNnRpNsRpNuBpNzBpN0xpN3xpN6RpN8xplWAIAAABOWl1y1gMAAChNogJN/QJNaQNNlwNNYQZN2QhNNAlNcwlNrglNCgxNqwxNXQ1NaRJNjxJNZBNN/RRNQxVNfxVNOBZNpRZN6xhNUBplWAIAAABDR11y1wMAAChLC0scSypLOktJS15Lc0uES5BLnEvLS95L800LAU0hAU00AU1QAU1tAU18AU2OAU2dAU3OAU0PAk0aAk0oAk03Ak1TAk1tAk2BAk2ZAk2vAk2+Ak3WAk30Ak0VA005A01IA01gA011A02OA02kA028A03YA03sA034A00nBE01BE1GBE1TBE1wBE2RBE2xBE3XBE3vBE0XBU0xBU1CBU1aBU11BU2GBU2zBU3EBU3wBU0KBk0dBk1FBk1YBk1tBk2KBk2bBk2sBk3JBk32Bk0cB000B01FB01dB02nB022B03TB03nB00GCE0eCE1SCE1qCE19CE2ZCE2xCE3BCE3QCE3xCE0ECU0rCU1eCU1qCU2lCU27CU3TCU3sCU0uCk1KCk1dCk1+Ck2PCk29Ck3xCk0fC00qC01OC01oC026C03hC00BDE0XDE0oDE1ADE1YDE2PDE2iDE23DE3RDE3lDE3zDE08DU1UDU1pDU14DU3UDU3yDU0FDk0UDk1LDk1eDk1/Dk2gDk3SDk3wDk0KD00hD00wD01ID01qD014D02qD03CD03aD00wEE1yEE2HEE2WEE3GEE3nEE3/EE0WEU0zEU1hEU10EU2AEU2aEU2/EU3OEU3hEU33EU0tEk1gEk2GEk20Ek3aEk3pEk3+Ek0gE00/E01bE01xE02QE02oE022E03YE03wE03/E00sFE1IFE2CFE2aFE2uFE3BFE3gFE30FE0KFU0fFU06FU1ZFU12FU2MFU2bFU2yFU3MFU3xFU3/FU0OFk0hFk0vFk1fFk1wFk2cFk2xFk3AFk3TFk3fFk3yFk0DF00bF00zF01WF01uF02eF02sF027F03wF00DGE0OGE0dGE16GE2xGE3CGE3RGE3iGE34GE1PGU1eGU12GU2PGU2bGU2wGU3CGU3RGU0RGk0pGk1HGk1cGk1+Gk2kGk2/Gk3aGmVYAQAAAE9dctgDAAAoSwpLG0spSzlLSEtdS3JLg0uPS5tLq0u7S8pL3UvyTQEBTQoBTRcBTSABTTMBTT4BTU8BTWMBTWwBTXsBTY0BTZwBTakBTbIBTbwBTc0BTdoBTeIBTfIBTQMCTQ4CTRkCTScCTTYCTUkCTVICTWMCTWwCTYACTY8CTZgCTa4CTb0CTdUCTeECTeoCTfMCTQkDTRQDTScDTTgDTUcDTV8DTXQDTYQDTY0DTaMDTbsDTcgDTdcDTesDTfcDTQcETRYETR0ETSYETTQETUUETVIETWAETW8ETXsETYcETZAETZ0ETacETbAETccETdYETe4ETQUFTRYFTSUFTTAFTUEFTVkFTWsFTXQFTYUFTZ0FTakFTbIFTcMFTdwFTeYFTe8FTf4FTQkGTRwGTTMGTUQGTVcGTWwGTXkGTYAGTYkGTZoGTasGTb8GTcgGTdoGTeEGTeoGTfUGTQwHTRsHTTMHTUQHTVwHTXAHTXgHTYoHTZIHTaYHTbUHTcIHTckHTdIHTeYHTfQHTQUITR0ITSkITTMITUgITVEITWkITXwITY8ITZgITacITbAITcAITc8ITeUITfAITQMJTQ4JTR8JTSoJTUEJTUkJTV0JTWkJTYAJTYoJTZEJTZsJTaQJTboJTdIJTeIJTesJTfwJTQQKTRQKTRwKTS0KTUAKTUkKTVMKTVwKTWwKTX0KTY4KTaYKTbEKTbwKTcsKTdUKTecKTfAKTQMLTQoLTRMLTR4LTSkLTTgLTUQLTU0LTVgLTWcLTX4LTZELTaELTbELTbkLTckLTdELTeALTe0LTfcLTQAMTRYMTScMTT8MTU4MTVcMTW0MTXUMTYUMTY4MTaEMTbYMTcUMTdAMTeQMTfIMTQANTRANTSANTTINTTsNTVMNTWgNTXcNTYkNTZgNTaANTa4NTcANTcoNTdMNTeANTfENTQQOTRMOTSIOTSoOTTcOTUEOTUoOTV0OTWoOTX4OTYsOTZQOTZ8OTbYOTcgOTdEOTdsOTeQOTe8OTf4OTQkPTRgPTSAPTS8PTUcPTVMPTV4PTWkPTXcPTYYPTZIPTZoPTakPTcEPTdkPTe0PTfoPTQMQTQwQTRYQTR4QTS8QTTwQTVEQTVsQTWMQTXEQTX4QTYYQTZUQTasQTbIQTbsQTcUQTdQQTd0QTeYQTf4QTRURTSMRTTIRTT8RTU8RTWARTXMRTX8RTYoRTZkRTasRTbURTb4RTc0RTeARTe0RTfYRTQcSTRASTRgSTSwSTT4STU0STVYSTV8STXQSTYUSTZwSTaMSTaoSTbMSTccSTdASTdkSTegSTf0STRYTTR8TTS0TTT4TTVETTVoTTXATTYYTTY8TTacTTbUTTcMTTdcTTe8TTf4TTQwUTRoUTSsUTT4UTUcUTVMUTVwUTWMUTW0UTXYUTYEUTZkUTa0UTcAUTc4UTd8UTfMUTQkVTR4VTTAVTTkVTVAVTVgVTWYVTXUVTYsVTZoVTbEVTcAVTcsVTd8VTfAVTf4VTQ0WTRcWTSAWTS4WTUMWTVUWTV4WTW8WTXwWTYoWTZsWTbAWTb8WTdIWTd4WTfEWTQIXTRoXTTIXTUQXTVUXTW0XTX8XTY8XTZ0XTasXTboXTcYXTc4XTd4XTe8XTQIYTQ0YTRwYTTEYTTgYTUEYTUoYTVIYTWAYTXAYTXkYTYkYTZIYTZwYTbAYTcEYTdAYTeEYTfcYTQ8ZTRkZTSwZTToZTU4ZTV0ZTXUZTYUZTY4ZTZoZTa8ZTcEZTdAZTeIZTfUZTQcaTRAaTSgaTTsaTUYaTVsaTWkaTX0aTYsaTZoaTaMaTbUaTb4aTdAaTdkaTeYaTfAaTfkaZVgBAAAATl1y2QMAAChLAEsTSyFLMktAS1VLakt7S4dLk0ukS7RLwkvVS+pL+00CAU0OAU0YAU0rAU03AU1HAU1aAU1kAU1zAU2GAU2UAU2gAU2qAU21AU3FAU3RAU3bAU3rAU37AU0GAk0SAk0gAk0uAk1DAk1KAk1dAk1kAk14Ak2JAk2QAk2mAk21Ak3NAk3ZAk3kAk3rAk0BA00MA00gA00wA00/A01XA01tA017A02FA02bA02zA03BA03PA03jA03vA00ABE0QBE0XBE0eBE0sBE09BE1LBE1ZBE1nBE1zBE1+BE2IBE2UBE2eBE2oBE3ABE3OBE3mBE3+BE0OBU0dBU0oBU05BU1RBU1lBU1sBU19BU2VBU2gBU2qBU27BU3TBU3dBU3nBU32BU0BBk0UBk0sBk08Bk1PBk1lBk1zBk16Bk2BBk2SBk2jBk22Bk3ABk3UBk3bBk3iBk3tBk0FB00TB00rB008B01UB01nB01xB02BB02LB02eB02tB025B03DB03KB03eB03tB039B00VCE0hCE0sCE0/CE1JCE1hCE10CE2JCE2QCE2hCE2oCE25CE3HCE3dCE3oCE37CE0HCU0XCU0iCU04CU1CCU1VCU1hCU13CU2BCU2LCU2SCU2cCU2yCU3KCU3ZCU3jCU32CU39CU0LCk0VCk0lCk06Ck1BCk1NCk1UCk1lCk11Ck2GCk2eCk2pCk20Ck3DCk3OCk3hCk3oCk39Ck0EC00LC00WC00iC00wC007C01FC01RC01fC013C02KC02aC02oC02yC03AC03KC03YC03kC03uC034C00ODE0fDE03DE1IDE1PDE1nDE1uDE18DE2GDE2ZDE2vDE29DE3IDE3cDE3rDE35DE0JDU0ZDU0pDU0zDU1LDU1hDU1vDU2CDU2SDU2ZDU2nDU23DU3BDU3LDU3ZDU3pDU38DU0LDk0cDk0jDk0xDk04Dk1CDk1VDk1jDk12Dk2CDk2MDk2XDk2vDk3CDk3JDk3VDk3cDk3nDk32Dk0BD00SD00ZD00nD00/D01LD01WD01hD01wD01+D02JD02TD02hD025D03RD03mD030D037D00GEE0NEE0XEE0nEE01EE1IEE1SEE1cEE1qEE14EE1/EE2NEE2lEE2sEE2zEE2+EE3MEE3XEE3eEE32EE0OEU0cEU0qEU04EU1IEU1YEU1rEU13EU2DEU2REU2iEU2sEU22EU3FEU3YEU3kEU3uEU3/EU0KEk0REk0kEk03Ek1FEk1QEk1XEk1tEk19Ek2TEk2dEk2kEk2rEk2/Ek3KEk3REk3gEk31Ek0NE00XE00mE002E01LE01SE01oE019E02HE02fE02tE028E03PE03nE032E00FFE0TFE0jFE04FE0/FE1LFE1WFE1dFE1kFE1uFE15FE2RFE2lFE25FE3HFE3XFE3rFE0BFU0WFU0nFU0xFU1HFU1RFU1fFU1tFU2DFU2SFU2qFU24FU3DFU3YFU3oFU32FU0FFk0RFk0YFk0mFk08Fk1MFk1WFk1nFk11Fk2DFk2TFk2pFk23Fk3KFk3WFk3pFk36Fk0SF00qF009F01NF01lF014F02IF02WF02kF02yF03AF03HF03XF03nF036F00GGE0UGE0oGE0yGE05GE1EGE1LGE1ZGE1nGE1xGE2AGE2KGE2VGE2oGE25GE3IGE3ZGE3vGE0HGU0SGU0lGU0zGU1GGU1VGU1tGU18GU2GGU2SGU2nGU26GU3IGU3bGU3uGU3+GU0IGk0gGk0zGk0+Gk1UGk1iGk11Gk2EGk2UGk2bGk2vGk22Gk3KGk3RGk3dGk3nGk3xGmVYAgAAAENaXXLaAwAAKEtUS2lL6U1CAk12Ak0eA01WA02yA03hA02/BE3lBE39BE1QBU1jBU0rBk3SBk0EB01TB03cB00UCE2ICE3JCU05Ck2dCk38Ck12C03aDE1KDU2uDk0+D024D03QD03lD02kEE31EE29Ek30Ek0ME01KE018E02eE03mE003FE2QFE2jFE23FE3pFE0VFU2pFU3XFU0RF01kF00mGE0GGU1sGU2mGU0fGk2tGk3IGmVYAwAAAENFMl1y2wMAAChLUEtlS+VNPgJNdAJNwgJNHANN3wNNYQVNigVNyAVN0AZNIAdN2gdNVghNhAhNNQpN+ApNLAxNXAxN2AxN4Q9NAxFNuxJN8BJNRhNNeBNNMxRNoRRNtRRN5xRNERVN0xVNHxdNJBhNohlNqxpNxhplWAMAAABDRTNdctwDAAAoTcMCTYsFTckFTSEHTVcITS0MTV0MTQQRTSAXZVgCAAAAQ0Vdct0DAAAoSw9NhQJNnwJN+gJNZgNNlANNXgZNnwZNtQhN1ghNMQlNcAlNqwlNBwxNqAxNWg1NZhJNjBJNYRNN+hRNQBVNfBVNNRZNohZN9hZN6BhNTRplWAMAAABDRTFdct4DAAAoSy9LTktjS+NL+E08Ak1yAk0aA03dA039A006BE1fBU2PBk3OBk05B03YB02CCE0zCk1iCk32Ck3WDE0ZDk3fD025Ek3uEk1EE012E00xFE2fFE2zFE3lFE0PFU3RFU1kFk0iGE22GE3WGE2gGU2pGk3EGmVYAwAAAE5IMl1y3wMAAChNUwNNrwNNvARN4gRN+gRNTQVNKAZNAQdNUAdNEQhNxglNmgpNcwtNRw1Nqw5NOw9NtQ9NzQ9NoRBN8hBNCRNNmxNN4xNNjRRNphVNDhdNYRdNAxlNaRlNHBplWAMAAABDRzFdcuADAAAoS6xNPwFNvQFN4wFN8wFNKANNCARNBgVNNAZNeQdNkwdN9QdNNAhNDwlNSglNHQpNbQpN1gpNfwtNkgtNAQ1NEQ1NIQ1Nig1Nrw1N4Q1Naw5Ntw5NHxBNPRBNQBFNUBFNGRJNdRJNLhNNxBNNGxRNzxRN4BVNRBZNixZNRRdNgBdNzxdN3xdNnRhNGhlNOxlN4xlN9hlNahpNjBplWAQAAABIRDEyXXLhAwAAKEvPTSUBTVQBTYABTVcCTQ4GTUkGTbAGTWEHTZwHTT0ITW4ITfUITVMJTfAJTd8KTYgLTZMMTXwNTfYNTU8OTXQOTcAOTUYQTWURTdIRTSISTTESTc0TTcQWTeMWTTcXTXIXTfQXTaYYTSMZTUQZTbQZTdUZTewZTS0aTXMaZVgEAAAASEQxMV1y4gMAAChLzk0kAU1TAU1/AU1WAk0NBk1IBk2vBk1gB02bB008CE1tCE30CE1SCU3vCU3eCk2HC02SDE17DU31DU1ODk1zDk2/Dk1FEE1kEU3REU0hEk0wEk3ME03DFk3iFk02F01xF03zF02lGE0iGU1DGU2zGU3UGU3rGU0sGk1yGmVYAgAAAENEXXLjAwAAKEs9S3ZLn01wAU2RAU0dAk0rAk2cAk2yAk33Ak08A01LA01jA014A02RA02nA01WBE20BE3aBE3yBE0aBU00BU1FBU14BU22BU3zBU0gBk1bBk1wBk35Bk1IB02qB03qB00JCE2cCE3ECE3TCE0uCU1tCU2oCU2+CU3WCU2BCk2SCk3ACk0tC01rC029C00EDE0aDE1DDE2lDE26DE3oDE32DE0/DU1XDU1sDU0IDk2jDk3zDk0ND00kD00zD01tD017D02tD03FD011EE2KEE2ZEE3JEE3qEE0ZEU2dEU3CEU36EU1jEk2JEk3dEk0BE00jE01eE02TE025E03bE03zE00CFE2FFE3EFE33FE0iFU09FU1cFU15FU2PFU2eFU21FU0CFk0yFk2fFk20Fk0GF01ZF02hF02vF00RGE19GE3FGE3lGE37GE1SGU1hGU15GU3FGU0UGk1KGk1fGk2BGmVYAwAAAEhIMl1y5AMAAChNyAJNkAVNzgVNJgdNXAhNMgxNYgxNCRFNJRdlWAQAAABIRzIyXXLlAwAAKEuyS75NRQFNwwFN6QFN+QFNLgNNywNNDgRNYwRNygRNDAVNOgZNDwdNfwdNmAdN+wdNOQhNFQlNTwlNBwpNIwpNcwpN2wpNWwtNhAtNmAtNpAtN1AtNeAxNBw1NFw1NJw1NkA1Now1NtQ1N5w1NLQ5NcA5NvA5NnQ9N8A9NJRBNQhBNZhBNJhFNRhFNVhFNjRFNHhJNQRJNexJNNBNNyRNNDxRNIRRN1RRNaRVN5hVNShZNfxZNkRZNSxdNhhdNkhdN1RdN5RdNVRhNYxhNohhNHxlNLxlNQBlN6BlN/BlNbxpNkhplWAMAAABIRDNdcuYDAAAoSz9NkwFNHwJNLQJNngJN+QJNTQNNZQNNegNNkwNNqQNNWARNtgRN3ARN9ARNRwVNIgZNXQZNcgZN+wZNSgdNCwhNxghN1QhNMAlNbwlNqglNwAlNlApNLwtNbQtNvwtNBgxNpwxNvAxN+AxNQQ1NWQ1Nbg1NpQ5NJg9NNQ9NfQ9Nrw9Nxw9NdxBNjBBNmxBNyxBN7BBNGxFNZRJNixJNAxNNYBNNlRNN3RNNhxRNxhRN+RRNPxVNXhVNexVNoBVNtxVNNBZNoRZNthZNCBdNWxdNoxdNsRdNExhN5xhN/RhNYxlNxxlNFhpNTBpNYRplWAMAAABIRDJdcucDAAAoSyxLPktNS2JL4kv1TZIBTR4CTSwCTTsCTXECTZ0CTfgCTRkDTUwDTWQDTXkDTZIDTagDTdwDTfoDTTcETVcETbUETdsETfMETUYFTV4FTSEGTVwGTXEGTYwGTc0GTfoGTTYHTUkHTdcHTQoITYEITcUITdQITS8JTW4JTakJTb8JTTIKTV8KTZMKTfUKTS4LTWwLTb4LTQUMTaYMTbsMTdUMTfcMTUANTVgNTW0NTRYOTaQOTSUPTTQPTXwPTa4PTcYPTd4PTXYQTYsQTZoQTcoQTesQTRoRTWQSTYoSTbgSTe0STQITTUMTTV8TTXUTTZQTTdwTTTAUTYYUTZ4UTbIUTcUUTeQUTfgUTQ4VTT4VTV0VTXoVTZ8VTbYVTdAVTTMWTWEWTaAWTbUWTQcXTVoXTaIXTbAXTRIYTSEYTbMYTdMYTeYYTfwYTWIZTZ8ZTcYZTRUaTUsaTWAaTagaTcMaZVgDAAAASEQxXXLoAwAAKEsuS0tLYEvgS/dNOQJNbwJNwAJNFwNN2gNN/ANNOQRNXAVNiAVNxgVNjgZNywZNHgdNOAdN1QdNVAhNfwhNMApNYQpN8wpNKgxNWgxN0wxNGA5N3A9NARFNthJN6xJNQRNNcxNNLhRNnBRNsBRN4hRNDBVNzhVNYxZNHRdNHxhNtRhN1RhNnRlNphpNwRplWAIAAABPSF1y6QMAAChLUktnS+dNQAJNhghNNwpN+gpN4w9N8hJNSBNNehNNNRRNExVN1RVNpBllWAIAAABIMl1y6gMAAEsCYVgCAAAASDNdcusDAABLA2FYBAAAAEhIMjFdcuwDAAAoTVQDTbADTb0ETeMETfsETU4FTSkGTQIHTVEHTRIITccJTZsKTXQLTUgNTawOTTwPTbYPTc4PTaIQTfMQTQoTTZwTTeQTTY4UTacVTQ8XTWIXTQQZTWoZTR0aZVgCAAAAT0ddcu0DAAAoTbMBTeICTQoDTXwETSYFTesGTSoITeYITSAJTacKTbIKTcwKTTkLTcYMTeUOTf8OTVQPTV8PTYcPTQQQTbwQTdUQTQgSTU4STcgSTVQUTXcUTcEVTUIYTTwaTfoaZVgDAAAAQ0gyXXLuAwAAKE3HAk2PBU3NBU0lB01bCE0xDE1hDE0IEU0kF2VYAwAAAE5FMV1y7wMAAChNxQJNjQVNywVNIwdNWQhNLwxNXwxNBhFNIhdlWAQAAABISDExXXLwAwAAKE1RA02tA026BE3gBE34BE1LBU0mBk3/Bk1OB00PCE3ECU2YCk1xC01FDU2pDk05D02zD03LD02fEE3wEE0HE02ZE03hE02LFE2kFU0MF01fF00BGU1nGU0aGmVYBAAAAEhHMjFdcvEDAAAoS7FLvU1EAU3CAU3oAU34AU0tA03KA00NBE1iBE3JBE0LBU05Bk0OB01+B02XB036B004CE0UCU1OCU0GCk0iCk1yCk3aCk1aC02DC02XC02jC03TC013DE0GDU0WDU0mDU2PDU2iDU20DU3mDU0sDk1vDk27Dk2cD03vD00kEE1BEE1lEE0lEU1FEU1VEU2MEU0dEk1AEk16Ek0zE03IE00OFE0gFE3UFE1oFU3lFU1JFk1+Fk2QFk1KF02FF02RF03UF03kF01UGE1iGE2hGE0eGU0uGU0/GU3nGU37GU1uGk2RGmVYAwAAAE5IMV1y8gMAAChNUANNrANNuQRN3wRN9wRNSgVNJQZN/gZNTQdNDghNwwlNlwpNcAtNRA1NqA5NOA9Nsg9Nyg9NnhBN7xBNBhNNmBNN4BNNihRNoxVNCxdNXhdNABlNZhlNGRplWAQAAABIRzIzXXLzAwAAKEuzS79NRgFNxAFN6gFN+gFNLwNNzANNDwRNZARNywRNDQVNOwZNEAdNgAdNmQdN/AdNOghNFglNUAlNCApNJApNdApN3ApNXAtNhQtNmQtNpQtN1QtNeQxNCA1NGA1NKA1NkQ1NpA1Ntg1N6A1NLg5NcQ5NvQ5Nng9N8Q9NJhBNQxBNZxBNJxFNRxFNVxFNjhFNHxJNQhJNfBJNNRNNyhNNEBRNIhRN1hRNahVN5xVNSxZNgBZNkhZNTBdNhxdNkxdN1hdN5hdNVhhNZBhNoxhNIBlNMBlNQRlN6RlN/RlNcBpNkxplWAMAAABIQjJdcvQDAAAoSwhLGUsnSzdLRktbS3BLgUuNS5lLyEvbS/BNCAFNFQFNHgFNMQFNTQFNYQFNagFNeQFNiwFNmgFNpwFNsAFNywFN2AFNAQJNDAJNFwJNJQJNNAJNUAJNagJNfgJNlgJNrAJNuwJN0wJN3wJN8QJNBwNNEgNNNgNNRQNNXQNNcgNNggNNiwNNoQNNuQNN1QNN6QNN9QNNJARNMgRNQwRNUARNbQRNeQRNhQRNjgRNmwRNpQRNrgRN1ARN7ARNFAVNIwVNLgVNPwVNVwVNcgVNgwVNmwVNpwVNsAVNwQVN2gVN5AVN7QVN/AVNBwZNGgZNQgZNVQZNagZNhwZNmAZNqQZNvQZNxgZN6AZN8wZNGQdNMQdNQgdNWgdNbgdNiAdNpAdNswdNwAdN0AdN5AdNAwhNGwhNJwhNRghNTwhNZwhNeghNlghNrghNvghNzQhN4whN7ghNAQlNHQlNKAlNPwlNWwlNZwlNfglNiAlNmQlNoglNuAlN0AlN4AlN6QlNEgpNKwpNRwpNWgpNewpNjApNpApNrwpNugpNyQpN7gpNEQtNHAtNJwtNNgtNQgtNSwtNZQtNrwtNtwtNxwtN3gtN6wtN9QtN/gtNFAxNJQxNPQxNVQxNgwxNjAxNnwxNtAxNwwxNzgxN4gxN8AxNMA1NOQ1NUQ1NZg1NdQ1Nvg1NyA1N0Q1N7w1NAg5NEQ5NPw5NSA5NWw5NfA5NiQ5Nkg5NnQ5Nzw5N4g5N7Q5N/A5NBw9NHg9NLQ9NRQ9NUQ9NXA9NZw9NdQ9NhA9NkA9Npw9Nvw9N1w9NARBNFBBNLRBNTxBNWRBNbxBNhBBNkxBNuRBNwxBN0hBN5BBN/BBNExFNMBFNXhFNcRFNfRFNlxFNqRFNsxFNvBFNyxFN3hFN6xFN9BFNBRJNKhJNSxJNXRJNgxJNmhJNsRJNxRJN1xJN5hJN+xJNFBNNHRNNPBNNWBNNbhNNhBNNjRNNpRNNsxNN1RNN7RNN/BNNKRRNRRRNURRNaxRNdBRNfxRNlxRNqxRNvhRN3RRN8RRNBxVNHBVNLhVNNxVNThVNVhVNcxVNiRVNmBVNrxVNvhVNyRVN7hVN/BVNCxZNHhZNLBZNUxZNXBZNbRZNmRZNrhZNvRZN0BZN3BZN7xZNABdNGBdNMBdNUxdNaxdNmxdNqRdNuBdN7RdNABhNCxhNGhhNLxhNPxhNbhhNdxhNhxhNkBhNrhhNvxhNzhhN3xhN9RhNDRlNTBlNWxlNcxlNgxlNjBlNmBlNrRlNvxlNzhlNBRpNDhpNJhpNORpNRBpNWRpNexpNoRpNvBpN1xpN5BpN7hpN9xplWAMAAABORTJdcvUDAAAoSzFLd0ugS/pN/wNNPARNNQVNeQVNtwVNkQZNOwdNnQhNZApNggpNGwxNRAxNGw5NDg9NnhFN+xFNIxVNZhZNuBhN2BhlWAMAAABIQjNdcvYDAAAoSwlLGksoSzhLR0tcS3FLgkuOS5pLyUvcS/FNCQFNFgFNHwFNMgFNTgFNYgFNawFNegFNjAFNmwFNqAFNsQFNzAFN2QFNAgJNDQJNGAJNJgJNNQJNUQJNawJNfwJNlwJNrQJNvAJN1AJN4AJN8gJNCANNEwNNNwNNRgNNXgNNcwNNgwNNjANNogNNugNN1gNN6gNN9gNNJQRNMwRNRARNUQRNbgRNegRNhgRNjwRNnARNpgRNrwRN1QRN7QRNFQVNJAVNLwVNQAVNWAVNcwVNhAVNnAVNqAVNsQVNwgVN2wVN5QVN7gVN/QVNCAZNGwZNQwZNVgZNawZNiAZNmQZNqgZNvgZNxwZN6QZN9AZNGgdNMgdNQwdNWwdNbwdNiQdNpQdNtAdNwQdN0QdN5QdNBAhNHAhNKAhNRwhNUAhNaAhNewhNlwhNrwhNvwhNzghN5AhN7whNAglNHglNKQlNQAlNXAlNaAlNfwlNiQlNmglNowlNuQlN0QlN4QlN6glNEwpNLApNSApNWwpNfApNjQpNpQpNsApNuwpNygpN7wpNEgtNHQtNKAtNNwtNQwtNTAtNZgtNsAtNuAtNyAtN3wtN7AtN9gtN/wtNFQxNJgxNPgxNVgxNhAxNjQxNoAxNtQxNxAxNzwxN4wxN8QxNMQ1NOg1NUg1NZw1Ndg1Nvw1NyQ1N0g1N8A1NAw5NEg5NQA5NSQ5NXA5NfQ5Nig5Nkw5Nng5N0A5N4w5N7g5N/Q5NCA9NHw9NLg9NRg9NUg9NXQ9NaA9Ndg9NhQ9NkQ9NqA9NwA9N2A9NAhBNFRBNLhBNUBBNWhBNcBBNhRBNlBBNuhBNxBBN0xBN5RBN/RBNFBFNMRFNXxFNchFNfhFNmBFNqhFNtBFNvRFNzBFN3xFN7BFN9RFNBhJNKxJNTBJNXhJNhBJNmxJNshJNxhJN2BJN5xJN/BJNFRNNHhNNPRNNWRNNbxNNhRNNjhNNphNNtBNN1hNN7hNN/RNNKhRNRhRNUhRNbBRNdRRNgBRNmBRNrBRNvxRN3hRN8hRNCBVNHRVNLxVNOBVNTxVNVxVNdBVNihVNmRVNsBVNvxVNyhVN7xVN/RVNDBZNHxZNLRZNVBZNXRZNbhZNmhZNrxZNvhZN0RZN3RZN8BZNARdNGRdNMRdNVBdNbBdNnBdNqhdNuRdN7hdNARhNDBhNGxhNMBhNQBhNbxhNeBhNiBhNkRhNrxhNwBhNzxhN4BhN9hhNDhlNTRlNXBlNdBlNhBlNjRlNmRlNrhlNwBlNzxlNBhpNDxpNJxpNOhpNRRpNWhpNfBpNohpNvRpN2BpN5RpN7xpN+BplWAIAAABTRF1y9wMAAChLDk2EAk2eBk20CE31FmV1h1UDdmR3cvgDAABN/RqJfYdVDnN1cmZhY2VEaXNwbGF5cvkDAABN/RqJfYdVBWNvbG9ycvoDAABN/RpLAX1y+wMAAChLAl1y/AMAAChNtQJNtgJNtwJNuAJNuQJNugJNuwJNvAJNvQJNvgJNvwJNwAJNwQJNwgJNwwJNxAJNxQJNxgJNxwJNyAJNyQJNygJNywJNzAJNzQJNzgJNzwJN0AJN0QJN0gJN0wJN1AJN1QJN1gJN1wJN2AJN2QJN2gJN2wJN3AJN3QJN3gJN3wJN4AJN4QJN4gJN4wJN5AJN5QJN5gJN5wJN6AJN6QJN6gJN6wJN7AJN7QJN7gJN7wJN8AJN8QJN8gJN8wJN9AJN9QJN9gJN9wJN+AJN+QJN+gJN+wJN/AJN/QJN/gJN/wJNAANNAQNNAgNNAwNNBANNBQNNBgNNBwNNCANNCQNNCgNNCwNlSwNdcv0DAAAoTWEITWIITWMITWQITWUITWYITWcITWgITWkITWoITWsITWwITW0ITW4ITW8ITXAITXEITXIITXMITXQITXUITXYITXcITXgITXkITXoITXsITXwITX0ITX4ITX8ITYAITYEITYIITYMITYQITYUITYYITYcITYgITYkITYoITYsITYwITY0ITY4ITY8ITZAITZEITZIITZMITZQITZUITZYITZcITZgITZkITZoITZsITZwITZ0ITZ4ITZ8ITaAITaEITaIITaMITaQITaUITaYITacITagITakITaoITasITawITa0ITa4ITa8ITbAITbEITbIITbMITbQITbUITbYITbcITbgIZUsEXXL+AwAAKE2GDE2HDE2IDE2JDE2KDE2LDE2MDE2NDE2ODE2PDE2QDE2RDE2SDE2TDE2UDE2VDE2WDE2XDE2YDE2ZDE2aDE2bDE2cDE2dDE2eDE2fDE2gDE2hDE2iDE2jDE2kDE2lDE2mDE2nDE2oDE2pDE2qDE2rDE2sDE2tDE2uDE2vDE2wDE2xDE2yDE2zDE20DE21DE22DE23DE24DE25DE26DE27DE28DE29DE2+DE2/DE3ADE3BDE3CDE3DDE3EDE3FDE3GDE3HDE3IDE3JDE3KDE3LDE3MDE3NDE3ODE3PDE3QDE3RDE3SDE3TDE3UDE3VDE3WDE3XDE3YDE3ZDE3aDE3bDE3cDE3dDE3eDE3fDE3gDE3hDE3iDE3jDE3kDE3lDE3mDE3nDE3oDE3pDE3qDGV1h1UJaWRhdG1UeXBlcv8DAABN/RqJfYdVBmFsdExvY3IABAAATf0aVQB9h1UFbGFiZWxyAQQAAE39GlgAAAAAfYdVDnN1cmZhY2VPcGFjaXR5cgIEAABN/RpHv/AAAAAAAAB9h1UHZWxlbWVudHIDBAAATf0aSwF9cgQEAAAoSwhdcgUEAAAoSwpLG0sgSylLOUtIS1JLXUtnS3JLekuDS4VLhkuPS5FLkkubS6NLq0u7S8BLykvdS+dL8k0BAU0KAU0MAU0NAU0XAU0gAU0zAU01AU02AU0+AU1PAU1jAU1sAU1xAU1yAU17AU2NAU2cAU2eAU2fAU2pAU2yAU2zAU28AU3NAU3PAU3QAU3aAU3iAU3yAU0DAk0OAk0QAk0RAk0ZAk0nAk02Ak1AAk1JAk1SAk1jAk1sAk2AAk2PAk2YAk2uAk2zAk20Ak29Ak3VAk3XAk3YAk3hAk3iAk3qAk3zAk0JA00KA00UA00nA004A009A00+A01HA01fA010A02EA02NA02jA027A03AA03IA03NA03XA03rA03tA03uA033A00HBE0WBE0dBE0mBE0rBE00BE1FBE1KBE1SBE1gBE1lBE1vBE1xBE1yBE17BE18BE2HBE2QBE2SBE2TBE2dBE2nBE2wBE3HBE3MBE3WBE3uBE0FBU0WBU0bBU0cBU0lBU0mBU0wBU04BU1BBU1ZBU1rBU10BU18BU2FBU2dBU2pBU2yBU26BU3DBU3cBU3mBU3vBU30BU31BU3+BU0JBk0cBk0zBk1EBk1XBk1sBk15Bk2ABk2JBk2aBk2rBk2/Bk3IBk3aBk3hBk3qBk3rBk31Bk0MB00RB00bB00zB01EB01cB01wB014B02KB02SB02mB02rB02sB021B023B024B03CB03JB03SB03mB03rB03sB030B00FCE0dCE0fCE0gCE0pCE0qCE0zCE1ICE1RCE1pCE18CE2GCE2PCE2YCE2gCE2nCE2wCE3ACE3PCE3lCE3mCE3wCE0DCU0FCU0GCU0OCU0fCU0gCU0qCU1BCU1JCU1dCU1fCU1gCU1pCU2ACU2KCU2RCU2bCU2kCU26CU3SCU3XCU3YCU3iCU3rCU38CU0ECk0JCk0UCk0cCk0tCk03Ck1ACk1JCk1LCk1MCk1TCk1cCk1sCk19Ck2FCk2OCk2mCk2nCk2xCk2yCk28Ck3BCk3CCk3LCk3MCk3VCk3nCk3wCk36Ck0DC00KC00TC00eC00gC00hC00pC004C005C01EC01NC01PC01QC01YC01dC01nC01+C02RC02hC02mC02xC025C03JC03RC03WC03gC03iC03jC03tC033C00ADE0WDE0eDE0nDE0/DE1HDE1ODE1XDE1tDE11DE16DE2FDE2ODE2hDE22DE3FDE3GDE3QDE3kDE3pDE3qDE3yDE0ADU0QDU0gDU0yDU07DU1TDU1oDU13DU2JDU2YDU2gDU2lDU2uDU3ADU3KDU3TDU3YDU3gDU3xDU0EDk0JDk0KDk0TDk0iDk0qDk0vDk03Dk1BDk1KDk1dDk1iDk1qDk1+Dk2ADk2BDk2LDk2UDk2fDk22Dk3IDk3RDk3TDk3UDk3bDk3kDk3lDk3vDk30Dk31Dk3+Dk3/Dk0JD00RD00YD00gD00vD01HD01JD01KD01TD01UD01eD01fD01pD01uD01vD013D02GD02HD02SD02aD02fD02pD03BD03ZD03jD03tD03yD036D00DEE0EEE0MEE0WEE0eEE0vEE00EE08EE1REE1bEE1jEE1oEE1xEE1+EE2GEE2VEE2rEE2yEE27EE28EE3FEE3UEE3VEE3dEE3mEE3+EE0VEU0jEU0oEU0yEU03EU0/EU1PEU1gEU1zEU11EU12EU1/EU2BEU2CEU2KEU2PEU2ZEU2hEU2rEU21EU2+EU3DEU3EEU3NEU3gEU3iEU3jEU3tEU32EU3+EU0HEk0IEk0QEk0YEk0sEk0+Ek1DEk1NEk1OEk1WEk1fEk10Ek2FEk2cEk2jEk2qEk2zEk3HEk3IEk3QEk3ZEk3eEk3fEk3oEk3yEk39Ek0WE00fE00kE00lE00tE00+E01IE01RE01aE01wE016E02GE02PE02nE02sE021E026E027E03DE03XE03vE030E031E03+E00DFE0EFE0MFE0RFE0aFE0rFE01FE0+FE1HFE1JFE1KFE1TFE1UFE1cFE1jFE1tFE12FE13FE2BFE2ZFE2tFE3AFE3OFE3fFE3zFE0JFU0TFU0eFU0mFU0wFU05FU1QFU1YFU1mFU1rFU11FU2LFU2QFU2RFU2aFU2xFU3AFU3BFU3LFU3VFU3fFU3wFU31FU3+FU0DFk0EFk0NFk0PFk0QFk0XFk0gFk0lFk0uFk1DFk1VFk1eFk1vFk10Fk18Fk2BFk2KFk2bFk2wFk2/Fk3SFk3UFk3VFk3eFk3xFk0CF00aF00yF01EF01VF01tF01/F02PF02UF02dF02rF026F02/F03GF03OF03eF03vF00CGE0EGE0FGE0NGE0cGE0xGE04GE1BGE1CGE1KGE1SGE1XGE1gGE1lGE1wGE15GE1+GE1/GE2JGE2SGE2cGE2wGE3BGE3GGE3HGE3QGE3hGE33GE0PGU0ZGU0sGU0xGU06GU1OGU1TGU1UGU1dGU11GU16GU17GU2FGU2OGU2QGU2RGU2aGU2kGU2vGU3BGU3QGU3iGU31GU0HGk0QGk0oGk07Gk08Gk1GGk1bGk1pGk19Gk2CGk2DGk2LGk2aGk2jGk21Gk2+Gk3QGk3ZGk3bGk3cGk3mGk3wGk35Gk36Gk38GmVLEF1yBgQAAChLDk0EAk2EAk2eBU3/BU2eBk20CE0UC02VDk31Fk2TGE0QGWVLBl1yBwQAAChLBEsGSwdLC0sPSxVLF0sYSxxLI0slSyZLKksrSy9LM0s1SzZLOks9S0JLREtFS0lLSktMS05LUEtUS1dLWUtaS15LX0thS2NLZUtpS2xLbktvS3NLdkt9S39LgEuES4lLi0uMS5BLlUuXS5hLnEufS6ZLqEupS6xLsEu2S7hLuUu8S8RLxkvHS8tLzUvRS9dL2UvaS95L30vhS+NL5UvpS+xL7kvvS/NL9Ev4S/1NAAFNBAFNBgFNBwFNCwFNEAFNEgFNEwFNGgFNHAFNHQFNIQFNIwFNJwFNLQFNLwFNMAFNNAFNOQFNOwFNPAFNPwFNQwFNSQFNSwFNTAFNUAFNUgFNVgFNXAFNXgFNXwFNZgFNaAFNaQFNbQFNcAFNdQFNdwFNeAFNfAFNfgFNggFNhwFNiQFNigFNjgFNkQFNlgFNmAFNmQFNnQFNogFNpAFNpQFNrAFNrgFNrwFNtwFNuQFNugFNvQFNwQFNxwFNyQFNygFNzgFN0wFN1QFN1gFN3QFN3wFN4AFN4wFN5wFN7QFN7wFN8AFN8wFN9wFN/QFN/wFNAAJNCAJNCgJNCwJNDwJNEwJNFQJNFgJNGgJNHQJNIQJNIwJNJAJNKAJNKwJNMAJNMgJNMwJNNwJNOAJNOgJNPAJNPgJNQgJNRQJNSAJNTAJNTgJNTwJNUwJNVQJNWQJNXwJNYgJNZgJNaAJNaQJNbQJNbgJNcAJNcgJNdAJNdgJNegJNfAJNfQJNgQJNhQJNiwJNjgJNkgJNlAJNlQJNmQJNnAJNnwJNqAJNqgJNqwJNrwJNsgJNtwJNuQJNugJNvgJNvwJNwQJNwgJNwwJNxwJNyQJNywJNzwJN0QJN0gJN1gJN2wJN3QJN3gJN5gJN6QJN7QJN7wJN8AJN9AJN9wJN+gJNAwNNBQNNBgNNDgNNEANNEQNNFQNNFgNNGANNGgNNHANNHgNNIgNNJANNJQNNKANNLANNMgNNNANNNQNNOQNNPANNQQNNQwNNRANNSANNSwNNVgNNWQNNWwNNXANNYANNYwNNZgNNbgNNcANNcQNNdQNNeANNfQNNfwNNgANNhwNNiQNNigNNjgNNkQNNlANNnQNNnwNNoANNpANNpwNNsgNNtQNNtwNNuANNvANNwwNNxQNNxgNNyQNN0QNN0wNN1ANN2ANN2QNN2wNN3QNN3wNN4QNN5QNN5wNN6ANN7ANN8QNN8wNN9ANN+ANN+QNN/QNNAgRNBARNBQRNCARNDARNEgRNFQRNGQRNHARNIARNIgRNIwRNJwRNLgRNMARNMQRNNQRNNgRNOgRNPwRNQQRNQgRNRgRNTARNTgRNTwRNUwRNVgRNWwRNXQRNXgRNYQRNaQRNawRNbARNcARNdQRNdwRNeARNgARNggRNgwRNigRNjARNjQRNkQRNlgRNmARNmQRNoARNogRNowRNqgRNrARNrQRNsQRNtARNvwRNwgRNxARNxQRNyARN0ARN0gRN0wRN1wRN2gRN5QRN6ARN6gRN6wRN7wRN8gRN/QRNAAVNAgVNAwVNBgVNCgVNEAVNEgVNEwVNFwVNGgVNHwVNIQVNIgVNKgVNLAVNLQVNMQVNNAVNOwVNPQVNPgVNQgVNRQVNUAVNUwVNVQVNVgVNWgVNWwVNXQVNXwVNYQVNYwVNZwVNagVNbgVNcAVNcQVNdQVNeAVNfwVNgQVNggVNhgVNhwVNiQVNigVNiwVNjwVNkQVNkwVNlwVNmQVNmgVNogVNpAVNpQVNrAVNrgVNrwVNswVNtgVNvQVNvwVNwAVNxAVNxQVNxwVNyAVNyQVNzQVNzwVN0QVN1QVN1wVN2AVN3wVN4QVN4gVN6QVN6wVN7AVN8AVN8wVN+AVN+gVN+wVNAwZNBQZNBgZNCgZNDAZNEAZNFgZNGAZNGQZNHQZNIAZNKwZNLgZNMAZNMQZNNAZNOAZNPgZNQAZNQQZNRQZNRwZNSwZNUQZNUwZNVAZNWAZNWwZNXgZNZgZNaAZNaQZNbQZNcAZNdQZNeAZNfAZNfwZNgwZNhQZNhgZNigZNiwZNjwZNlAZNlgZNlwZNmwZNnwZNpQZNpwZNqAZNrAZNrgZNsgZNuAZNugZNuwZNwgZNxAZNxQZNyQZNygZNzAZNzgZN0AZN0gZN1gZN2QZN3QZN4AZN5AZN5gZN5wZN7wZN8QZN8gZN9gZN+QZNBAdNBwdNCQdNCgdNDQdNFQdNFwdNGAdNHAdNHQdNHwdNIAdNIQdNJQdNJwdNKQdNLQdNLwdNMAdNNAdNNQdNOQdNPgdNQAdNQQdNRQdNSAdNUwdNVgdNWAdNWQdNXQdNXwdNYwdNaQdNawdNbAdNcwdNdQdNdgdNeQdNfQdNgwdNhQdNhgdNjQdNjwdNkAdNkwdNlgdNmgdNoAdNogdNowdNpwdNqgdNrwdNsQdNsgdNtgdNuwdNvQdNvgdNxQdNyAdNzAdNzgdNzwdN0wdN1AdN1gdN2AdN2gdN3AdN4AdN4gdN4wdN5wdN6gdN7wdN8QdN8gdN9QdN+QdN/wdNAQhNAghNBghNCQhNFAhNFwhNGQhNGghNHghNIwhNJQhNJghNLghNMAhNMQhNNAhNNwhNOwhNQQhNQwhNRAhNSwhNTQhNTghNUghNUwhNVQhNVghNVwhNWwhNXQhNXwhNYwhNZQhNZghNaghNbAhNcAhNdghNeAhNeQhNfQhNfghNgAhNgghNhAhNiAhNiwhNjghNkghNlAhNlQhNmQhNnAhNowhNpghNqghNrAhNrQhNsQhNtQhNughNvAhNvQhNwQhNxAhNyQhNywhNzAhN0AhN0whN1ghN3whN4QhN4ghN6ghN7AhN7QhN8QhN8whN9whN/QhN/whNAAlNBAlNCQlNCwlNDAlNDwlNEwlNGQlNGwlNHAlNJAlNJglNJwlNKwlNLglNMQlNOglNPAlNPQlNRAlNRglNRwlNSglNTQlNUQlNVwlNWQlNWglNXglNYwlNZQlNZglNaglNbQlNcAlNeQlNewlNfAlNgwlNhQlNhglNjQlNkAlNlAlNlglNlwlNnglNoAlNoQlNpQlNqAlNqwlNtAlNtglNtwlNuwlNvglNyQlNzAlNzglNzwlN0wlN1glN2wlN3QlN3glN5QlN5wlN6AlN7AlN7glN8glN+AlN+wlN/wlNAQpNAgpNBQpNDQpNDwpNEApNFwpNGQpNGgpNHQpNIQpNJwpNKQpNKgpNLgpNLwpNMQpNMwpNNQpNOQpNPApNPwpNQwpNRQpNRgpNSgpNTwpNUgpNVgpNWApNWQpNXQpNXgpNYgpNZwpNaQpNagpNbQpNcQpNdwpNeQpNegpNfgpNgQpNiApNigpNiwpNjwpNkgpNnQpNoApNogpNowpNqwpNrQpNrgpNtgpNuApNuQpNvQpNwApNxQpNxwpNyApN0ApN0gpN0wpN1gpN2QpN3QpN4wpN5gpN6gpN7ApN7QpN8QpN8gpN9ApN9gpN+ApN/ApN/wpNAgtNBgtNCQtNDQtNDwtNEAtNGAtNGgtNGwtNHwtNIwtNJQtNJgtNKgtNLQtNMgtNNAtNNQtNPQtNPwtNQAtNRwtNSQtNSgtNTgtNUwtNVQtNVgtNWQtNYQtNYwtNZAtNaAtNawtNdgtNeQtNewtNfAtNfwtNggtNhgtNjAtNjgtNjwtNkgtNlgtNnAtNngtNnwtNogtNqgtNrAtNrQtNswtNtQtNtgtNugtNvQtNwgtNxAtNxQtNzAtNzgtNzwtN0gtN2gtN3AtN3QtN4QtN5gtN6AtN6QtN8AtN8gtN8wtN+gtN/AtN/QtNAQxNBAxNBwxNEAxNEgxNEwxNFwxNGgxNIQxNIwxNJAxNKAxNKQxNKwxNLAxNLQxNMQxNMwxNNQxNOQxlKE07DE08DE1ADE1DDE1KDE1NDE1RDE1TDE1UDE1YDE1ZDE1bDE1cDE1dDE1hDE1jDE1lDE1pDE1sDE1wDE1yDE1zDE12DE1+DE2ADE2BDE2IDE2KDE2LDE2PDE2RDE2VDE2bDE2dDE2eDE2iDE2lDE2oDE2wDE2yDE2zDE23DE26DE2/DE3BDE3CDE3KDE3MDE3NDE3RDE3SDE3UDE3WDE3YDE3aDE3eDE3gDE3hDE3lDE3oDE3sDE3uDE3vDE3zDE32DE37DE39DE3+DE0BDU0FDU0LDU0NDU0ODU0RDU0VDU0bDU0dDU0eDU0hDU0lDU0rDU0tDU0uDU01DU03DU04DU08DU0/DU1KDU1NDU1PDU1QDU1UDU1XDU1aDU1iDU1kDU1lDU1pDU1sDU1xDU1zDU10DU14DU16DU1+DU2EDU2GDU2HDU2KDU2ODU2UDU2XDU2bDU2dDU2eDU2hDU2pDU2rDU2sDU2vDU2zDU25DU27DU28DU3DDU3FDU3GDU3NDU3PDU3QDU3UDU3bDU3dDU3eDU3hDU3lDU3rDU3tDU3uDU3yDU30DU34DU3+DU0ADk0BDk0FDk0IDk0NDk0PDk0QDk0UDk0VDk0ZDk0eDk0hDk0lDk0nDk0oDk0rDk0zDk02Dk06Dk08Dk09Dk1EDk1GDk1HDk1LDk1NDk1RDk1XDk1ZDk1aDk1eDk1lDk1nDk1oDk1rDk1uDk1yDk14Dk16Dk17Dk1/Dk2EDk2GDk2HDk2ODk2QDk2RDk2ZDk2bDk2cDk2gDk2jDk2uDk2xDk2zDk20Dk23Dk26Dk2+Dk3EDk3HDk3LDk3NDk3ODk3SDk3XDk3aDk3eDk3gDk3hDk3pDk3rDk3sDk3wDk3zDk34Dk36Dk37Dk0DD00FD00GD00KD00ND00UD00XD00aD00cD00dD00hD00kD00pD00rD00sD00wD00zD00+D01BD01DD01ED01ID01ND01PD01QD01YD01aD01bD01jD01lD01mD01qD01tD01xD01zD010D014D017D02AD02CD02DD02LD02ND02OD02VD02XD02YD02bD02jD02lD02mD02qD02tD024D027D029D02+D03CD03FD03QD03TD03VD03WD03aD03bD03dD03fD03hD03lD03oD03qD03rD03uD032D035D039D03/D00AEE0IEE0LEE0PEE0REE0SEE0ZEE0bEE0cEE0fEE0jEE0pEE0rEE0sEE0wEE03EE05EE06EE09EE1AEE1EEE1KEE1MEE1NEE1UEE1WEE1XEE1eEE1gEE1hEE1kEE1rEE1tEE1uEE1yEE11EE16EE19EE2AEE2CEE2DEE2HEE2KEE2PEE2REE2SEE2WEE2ZEE2kEE2nEE2qEE2uEE2xEE21EE23EE24EE2/EE3BEE3CEE3GEE3JEE3OEE3QEE3REE3ZEE3cEE3gEE3iEE3jEE3nEE3qEE31EE34EE36EE37EE3/EE0AEU0CEU0DEU0EEU0IEU0KEU0MEU0PEU0REU0SEU0WEU0ZEU0eEU0gEU0hEU0kEU0sEU0uEU0vEU0zEU06EU08EU09EU1AEU1EEU1KEU1MEU1NEU1QEU1UEU1aEU1cEU1dEU1hEU1jEU1nEU1tEU1vEU1wEU10EU15EU17EU18EU2AEU2FEU2HEU2IEU2LEU2TEU2VEU2WEU2aEU2dEU2kEU2mEU2nEU2uEU2wEU2xEU24EU26EU27EU2/EU3CEU3HEU3JEU3KEU3OEU3QEU3UEU3aEU3cEU3dEU3hEU3mEU3oEU3pEU3wEU3yEU3zEU33EU36EU0BEk0DEk0EEk0MEk0PEk0TEk0VEk0WEk0ZEk0cEk0gEk0mEk0oEk0pEk0tEk0vEk0zEk05Ek07Ek08Ek0/Ek1HEk1JEk1KEk1SEk1VEk1ZEk1bEk1cEk1gEk1jEk1mEk1vEk1xEk1yEk11Ek15Ek1/Ek2BEk2CEk2GEk2JEk2MEk2VEk2XEk2YEk2fEk2iEk2mEk2pEk2tEk2vEk2wEk20Ek21Ek23Ek25Ek27Ek29Ek3BEk3DEk3EEk3MEk3PEk3TEk3VEk3WEk3aEk3dEk3iEk3kEk3lEk3pEk3qEk3sEk3uEk3wEk30Ek33Ek35Ek36Ek3+Ek0BE00ME00PE00RE00SE00ZE00bE00cE00gE00jE00oE00qE00rE00uE00yE004E006E007E00/E01AE01CE01EE01GE01KE01NE01QE01UE01WE01XE01bE01eE01hE01qE01sE01tE01xE01yE010E012E014E018E01/E02BE02CE02JE02LE02ME02QE02TE02eE02hE02jE02kE02oE02vE02xE02yE022E025E02+E03AE03BE03EE03HE03LE03RE03TE03UE03YE03bE03mE03pE03rE03sE03wE03zE034E036E037E03/E00CFE0HFE0JFE0KFE0NFE0VFE0XFE0YFE0bFE0fFE0lFE0nFE0oFE0sFE0tFE0vFE0xFE0zFE03FE06FE09FE1BFE1DFE1EFE1IFE1NFE1PFE1QFE1YFE1bFE1fFE1iFE1mFE1oFE1pFE1wFE1yFE1zFE17FE19FE1+FE2CFE2FFE2QFE2TFE2VFE2WFE2aFE2bFE2dFE2fFE2hFE2jFE2nFE2pFE2qFE2uFE2vFE2xFE2zFE21FE23FE26FE28FE29FE3BFE3EFE3JFE3LFE3MFE3PFE3TFE3ZFE3bFE3cFE3gFE3hFE3jFE3lFE3nFE3pFE3tFE3vFE3wFE30FE33FE36FE0DFU0FFU0GFU0KFU0LFU0NFU0PFU0RFU0VFU0YFU0aFU0bFU0fFU0iFU0pFU0rFU0sFU0zFU01FU02FU06FU09FU1AFU1JFU1LFU1MFU1SFU1UFU1VFU1ZFU1cFU1hFU1jFU1kFU1nFU1vFU1xFU1yFU12FU15FU18FU2FFU2HFU2IFU2MFU2PFU2UFU2WFU2XFU2bFU2eFU2pFU2rFU2tFU2uFU2yFU21FU26FU28FU29FU3FFU3HFU3IFU3MFU3NFU3PFU3RFU3TFU3XFU3aFU3cFU3dFU3gFU3kFU3qFU3sFU3tFU3xFU34FU36FU37FU3/FU0CFk0HFk0JFk0KFk0OFk0TFk0WFk0aFk0cFk0dFk0hFk0oFk0qFk0rFk0vFk0yFk01Fk0+Fk1AFk1BFk1EFk1IFk1OFk1QFk1RFk1YFk1aFk1bFk1fFk1gFk1kFk1pFk1rFk1sFk1wFk13Fk15Fk16Fk19Fk2FFk2HFk2IFk2LFk2PFk2VFk2XFk2YFk2cFk2fFk2iFk2qFk2sFk2tFk2xFk20Fk25Fk27Fk28Fk3AFk3CFk3GFk3MFk3OFk3PFk3TFk3YFk3aFk3bFk3fFk3hFk3lFk3rFk3tFk3uFk3yFk32Fk38Fk3+Fk3/Fk0DF00GF00RF00UF00WF00XF00bF00cF00eF00fF00gF00kF00mF00oF00sF00uF00vF00zF001F005F00/F01BF01CF01FF01JF01PF01RF01SF01WF01ZF01kF01nF01pF01qF01uF01wF010F016F018F019F02AF02EF02KF02MF02NF02QF02XF02ZF02aF02eF02hF02lF02nF02oF02sF02vF020F022F023F027F03CF03FF03JF03LF03MF03PF03TF03ZF03bF03cF03fF03jF03pF03rF03sF03wF03yF032F038F03+F03/F00DGE0HGE0JGE0KGE0OGE0RGE0WGE0YGE0ZGE0dGE0eGE0gGE0iGE0kGE0mGE0qGE0sGE0tGE00GE03GE07GE09GE0+GE1GGE1JGE1NGE1PGE1QGE1TGE1bGE1dGE1eGE1hGE1pGE1rGE1sGE1zGE11GE12GE16GE19GE2CGE2EGE2FGE2MGE2OGE2PGE2XGE2ZGE2aGE2dGE2gGGUoTaQYTaoYTawYTa0YTbEYTbIYTbYYTbsYTb0YTb4YTcIYTcUYTcoYTcwYTc0YTdEYTdIYTdYYTdsYTd0YTd4YTeIYTeUYTegYTfEYTfMYTfQYTfgYTfsYTQYZTQkZTQsZTQwZTRQZTRYZTRcZTRoZTR0ZTSEZTScZTSkZTSoZTS0ZTTUZTTcZTTgZTTsZTT4ZTUIZTUgZTUoZTUsZTU8ZTVIZTVcZTVkZTVoZTV4ZTWEZTWwZTW8ZTXEZTXIZTXYZTXkZTX4ZTYAZTYEZTYgZTYoZTYsZTY8ZTZQZTZYZTZcZTZsZTZwZTZ4ZTaAZTaIZTaYZTakZTasZTawZTbAZTbIZTbYZTbsZTb0ZTb4ZTcIZTcUZTcoZTcwZTc0ZTdEZTdMZTdcZTd0ZTd8ZTeAZTeMZTeYZTeoZTfAZTfIZTfMZTfYZTfoZTQAaTQIaTQMaTQoaTQwaTQ0aTREaTRQaTR8aTSIaTSQaTSUaTSkaTSsaTS8aTTUaTTcaTTgaTUAaTUIaTUMaTUcaTUoaTU0aTVUaTVcaTVgaTVwaTV8aTWQaTWYaTWcaTWoaTW0aTXEaTXcaTXkaTXoaTX4aTYEaTYYaTYgaTYkaTYwaTZAaTZYaTZkaTZ0aTZ8aTaAaTaQaTaUaTacaTakaTasaTa0aTbEaTbQaTbgaTboaTbsaTb8aTcAaTcIaTcQaTcYaTcgaTcwaTc8aTdMaTdUaTdYaTdoaTd8aTeEaTeIaTekaTesaTewaTfMaTfUaTfYaZUsHXXIIBAAAKEsASxNLHUshSy1LMUsyS0BLVUtqS3dLe0uHS5NLoEukS7RLwkvVS+pL9kv6S/tNAgFNDgFNGAFNKwFNNwFNRwFNWgFNZAFNcwFNhgFNlAFNoAFNqgFNtQFNxQFN0QFN2wFN6wFN+wFNBgJNEgJNIAJNLgJNQwJNSgJNXQJNZAJNeAJNiQJNkAJNogJNpgJNtQJNxQJNzQJN2QJN5AJN6wJN/QJNAQNNDANNIANNMANNPwNNTgNNUANNUwNNVwNNaQNNbQNNewNNhQNNlwNNmwNNqgNNrANNrwNNswNNvQNNwQNNzwNN4wNN7wNN+wNN/wNNAARNEARNFwRNHgRNKARNLARNOARNPARNPQRNRwRNSwRNWQRNZwRNcwRNfgRNiARNlARNngRNqARNtwRNuQRNvARNwARNzgRN3QRN3wRN4gRN5gRN9QRN9wRN+gRN/gRNDgVNHQVNKAVNNQVNOQVNSAVNSgVNTQVNUQVNZQVNbAVNeQVNfQVNjQVNlQVNoAVNqgVNtwVNuwVNywVN0wVN3QVN5wVN9gVNAQZNFAZNIwZNJQZNKAZNLAZNPAZNTwZNYQZNZQZNcwZNegZNgQZNjQZNkQZNkgZNowZNtgZNwAZN1AZN2wZN4gZN7QZN/AZN/gZNAQdNBQdNEwdNIwdNKwdNNwdNOwdNPAdNSwdNTQdNUAdNVAdNZwdNcQdNgQdNiwdNngdNrQdNuQdNwwdNygdN3gdN7QdN/QdNDAhNDghNEQhNFQhNIQhNLAhNPwhNSQhNWQhNYQhNdAhNiQhNkAhNnQhNoQhNqAhNuQhNxwhN2QhN3QhN6AhN+whNBwlNFwlNIglNNAlNOAlNQglNVQlNYQlNcwlNdwlNgQlNiwlNkglNnAlNrglNsglNwQlNwwlNxglNyglN2QlN4wlN9glN/QlNCwpNFQpNJQpNOgpNQQpNTQpNVApNYApNZApNZQpNdQpNggpNhgpNlQpNlwpNmgpNngpNqQpNtApNwwpNzgpN4QpN6ApN/QpNBAtNCwtNFgtNIgtNMAtNOwtNRQtNUQtNXwtNbgtNcAtNcwtNdwtNigtNmgtNqAtNsgtNwAtNygtN2AtN5AtN7gtN+AtNCgxNDgxNGwxNHwxNLwxNNwxNRAxNSAxNTwxNXwxNZwxNbgxNfAxNhgxNmQxNqwxNrwxNvQxNyAxN3AxN6wxN+QxNCQ1NGQ1NKQ1NMw1NQg1NRA1NRw1NSw1NXQ1NYQ1Nbw1Ngg1Nkg1NmQ1Npw1Ntw1NwQ1Nyw1N1Q1N2Q1N6Q1N/A1NCw5NFw5NGw5NHA5NIw5NMQ5NOA5NQg5NVQ5NXw5NYw5Ndg5Ngg5NjA5Nlw5Npg5NqA5Nqw5Nrw5Nwg5NyQ5N1Q5N3A5N5w5N9g5NAQ9NDg9NEg9NGQ9NJw9NNg9NOA9NOw9NPw9NSw9NVg9NYQ9NcA9Nfg9NiQ9Nkw9NoQ9NsA9Nsg9NtQ9NuQ9NyA9Nyg9NzQ9N0Q9N5g9N9A9N+w9NBhBNDRBNFxBNJxBNMRBNNRBNSBBNUhBNXBBNahBNeBBNfxBNjRBNnBBNnhBNoRBNpRBNrBBNsxBNvhBNzBBN1xBN3hBN7RBN7xBN8hBN9hBNBhFNDhFNHBFNKhFNNBFNOBFNSBFNWBFNaxFNdxFNgxFNkRFNnhFNohFNrBFNthFNxRFN2BFN5BFN7hFN+xFN/xFNChJNERJNJBJNNxJNRRJNUBJNVxJNaRJNbRJNfRJNjxJNkxJNnRJNpBJNqxJNvxJNyhJN0RJN4BJN9RJNBBNNBhNNCRNNDRNNFxNNJhNNNhNNSxNNUhNNZBNNaBNNfRNNhxNNlhNNmBNNmxNNnxNNqRNNrRNNvBNNzxNN3hNN4BNN4xNN5xNN9hNNBRRNExRNIxRNOBRNPxRNSxRNVhRNXRRNZBRNbhRNeRRNiBRNihRNjRRNkRRNpRRNuRRNxxRN1xRN6xRN/RRNARVNFhVNIxVNJxVNMRVNQxVNRxVNURVNXxVNbRVNfxVNgxVNkhVNoRVNoxVNphVNqhVNuBVNwxVN2BVN6BVN8hVN9hVNBRZNERZNGBZNIhZNJhZNOBZNPBZNTBZNVhZNYhZNZhZNZxZNcRZNdRZNgxZNkxZNpRZNqRZNtxZNyhZN1hZN6RZN+hZNCRdNCxdNDhdNEhdNIhdNKhdNPRdNTRdNXBdNXhdNYRdNZRdNeBdNiBdNlhdNpBdNshdNvBdNwBdNxxdN1xdN5xdN+hdNBhhNFBhNKBhNMhhNORhNRBhNSxhNWRhNZxhNcRhNgBhNihhNlRhNqBhNtBhNuBhNuRhNyBhN1BhN2BhN2RhN6xhN7xhN/hhNABlNAxlNBxlNEhlNJRlNMxlNRhlNVRlNZBlNZhlNaRlNbRlNfBlNhhlNkhlNpxlNuhlNyBlN2xlN7hlN/hlNCBpNFxpNGRpNHBpNIBpNMxpNPhpNUBpNVBpNYhpNdRpNhBpNlBpNmxpNrxpNthpNyhpN0RpN3RpN5xpN8RpldYdVCmxhYmVsQ29sb3JyCQQAAE39GksBfXIKBAAAKEsCXXILBAAAKE21Ak22Ak23Ak24Ak25Ak26Ak27Ak28Ak29Ak2+Ak2/Ak3AAk3BAk3CAk3DAk3EAk3FAk3GAk3HAk3IAk3JAk3KAk3LAk3MAk3NAk3OAk3PAk3QAk3RAk3SAk3TAk3UAk3VAk3WAk3XAk3YAk3ZAk3aAk3bAk3cAk3dAk3eAk3fAk3gAk3hAk3iAk3jAk3kAk3lAk3mAk3nAk3oAk3pAk3qAk3rAk3sAk3tAk3uAk3vAk3wAk3xAk3yAk3zAk30Ak31Ak32Ak33Ak34Ak35Ak36Ak37Ak38Ak39Ak3+Ak3/Ak0AA00BA00CA00DA00EA00FA00GA00HA00IA00JA00KA00LA2VLA11yDAQAAChNYQhNYghNYwhNZAhNZQhNZghNZwhNaAhNaQhNaghNawhNbAhNbQhNbghNbwhNcAhNcQhNcghNcwhNdAhNdQhNdghNdwhNeAhNeQhNeghNewhNfAhNfQhNfghNfwhNgAhNgQhNgghNgwhNhAhNhQhNhghNhwhNiAhNiQhNighNiwhNjAhNjQhNjghNjwhNkAhNkQhNkghNkwhNlAhNlQhNlghNlwhNmAhNmQhNmghNmwhNnAhNnQhNnghNnwhNoAhNoQhNoghNowhNpAhNpQhNpghNpwhNqAhNqQhNqghNqwhNrAhNrQhNrghNrwhNsAhNsQhNsghNswhNtAhNtQhNtghNtwhNuAhlSwRdcg0EAAAoTYYMTYcMTYgMTYkMTYoMTYsMTYwMTY0MTY4MTY8MTZAMTZEMTZIMTZMMTZQMTZUMTZYMTZcMTZgMTZkMTZoMTZsMTZwMTZ0MTZ4MTZ8MTaAMTaEMTaIMTaMMTaQMTaUMTaYMTacMTagMTakMTaoMTasMTawMTa0MTa4MTa8MTbAMTbEMTbIMTbMMTbQMTbUMTbYMTbcMTbgMTbkMTboMTbsMTbwMTb0MTb4MTb8MTcAMTcEMTcIMTcMMTcQMTcUMTcYMTccMTcgMTckMTcoMTcsMTcwMTc0MTc4MTc8MTdAMTdEMTdIMTdMMTdQMTdUMTdYMTdcMTdgMTdkMTdoMTdsMTdwMTd0MTd4MTd8MTeAMTeEMTeIMTeMMTeQMTeUMTeYMTecMTegMTekMTeoMZXWHVQxzdXJmYWNlQ29sb3JyDgQAAE39GksBfXIPBAAAKEsCXXIQBAAAKE21Ak22Ak23Ak24Ak25Ak26Ak27Ak28Ak29Ak2+Ak2/Ak3AAk3BAk3CAk3DAk3EAk3FAk3GAk3HAk3IAk3JAk3KAk3LAk3MAk3NAk3OAk3PAk3QAk3RAk3SAk3TAk3UAk3VAk3WAk3XAk3YAk3ZAk3aAk3bAk3cAk3dAk3eAk3fAk3gAk3hAk3iAk3jAk3kAk3lAk3mAk3nAk3oAk3pAk3qAk3rAk3sAk3tAk3uAk3vAk3wAk3xAk3yAk3zAk30Ak31Ak32Ak33Ak34Ak35Ak36Ak37Ak38Ak39Ak3+Ak3/Ak0AA00BA00CA00DA00EA00FA00GA00HA00IA00JA00KA00LA2VLA11yEQQAAChNYQhNYghNYwhNZAhNZQhNZghNZwhNaAhNaQhNaghNawhNbAhNbQhNbghNbwhNcAhNcQhNcghNcwhNdAhNdQhNdghNdwhNeAhNeQhNeghNewhNfAhNfQhNfghNfwhNgAhNgQhNgghNgwhNhAhNhQhNhghNhwhNiAhNiQhNighNiwhNjAhNjQhNjghNjwhNkAhNkQhNkghNkwhNlAhNlQhNlghNlwhNmAhNmQhNmghNmwhNnAhNnQhNnghNnwhNoAhNoQhNoghNowhNpAhNpQhNpghNpwhNqAhNqQhNqghNqwhNrAhNrQhNrghNrwhNsAhNsQhNsghNswhNtAhNtQhNtghNtwhNuAhlSwRdchIEAAAoTYYMTYcMTYgMTYkMTYoMTYsMTYwMTY0MTY4MTY8MTZAMTZEMTZIMTZMMTZQMTZUMTZYMTZcMTZgMTZkMTZoMTZsMTZwMTZ0MTZ4MTZ8MTaAMTaEMTaIMTaMMTaQMTaUMTaYMTacMTagMTakMTaoMTasMTawMTa0MTa4MTa8MTbAMTbEMTbIMTbMMTbQMTbUMTbYMTbcMTbgMTbkMTboMTbsMTbwMTb0MTb4MTb8MTcAMTcEMTcIMTcMMTcQMTcUMTcYMTccMTcgMTckMTcoMTcsMTcwMTc0MTc4MTc8MTdAMTdEMTdIMTdMMTdQMTdUMTdYMTdcMTdgMTdkMTdoMTdsMTdwMTd0MTd4MTd8MTeAMTeEMTeIMTeMMTeQMTeUMTeYMTecMTegMTekMTeoMZXWHVQ9zdXJmYWNlQ2F0ZWdvcnlyEwQAAE39GlgEAAAAbWFpbn2HVQZyYWRpdXNyFAQAAE39Gkc/8AAAAAAAAH1yFQQAAChHP/oAAAAAAABdchYEAAAoSwBLE0sdSyFLLUsyS0BLVUtqS3dLe0uHS5NLoEukS7RLwkvVS+pL9kv7TQIBTQ4BTRgBTSsBTTcBTUcBTVoBTWQBTXMBTYYBTZQBTaABTaoBTbUBTcUBTdEBTdsBTesBTfsBTQYCTRICTSACTS4CTUMCTUoCTV0CTWQCTXgCTYkCTZACTaICTaYCTbUCTcUCTc0CTdkCTeQCTesCTf0CTQEDTQwDTSADTTADTT8DTU4DTVADTVMDTVcDTWkDTW0DTXsDTYUDTZcDTZsDTaoDTawDTa8DTbMDTb0DTcEDTc8DTeMDTe8DTfsDTQAETRAETRcETR4ETSgETSwETTgETT0ETUcETUsETVkETWcETXMETX4ETYgETZQETZ4ETagETbcETbkETbwETcAETc4ETd0ETd8ETeIETeYETfUETfcETfoETf4ETQ4FTR0FTSgFTTUFTTkFTUgFTUoFTU0FTVEFTWUFTWwFTXkFTX0FTY0FTZUFTaAFTaoFTbcFTbsFTcsFTdMFTd0FTecFTfYFTQEGTRQGTSMGTSUGTSgGTSwGTTwGTU8GTWEGTWUGTXMGTXoGTYEGTY0GTZIGTaMGTbYGTcAGTdQGTdsGTeIGTe0GTfwGTf4GTQEHTQUHTRMHTSMHTSsHTTcHTTwHTUsHTU0HTVAHTVQHTWcHTXEHTYEHTYsHTZ4HTa0HTbkHTcMHTcoHTd4HTe0HTf0HTQwITQ4ITREITRUITSEITSwITT8ITUkITVkITWEITXQITYkITZAITZ0ITaEITagITbkITccITdkITd0ITegITfsITQcJTRcJTSIJTTQJTTgJTUIJTVUJTWEJTXMJTXcJTYEJTYsJTZIJTZwJTa4JTbIJTcEJTcMJTcYJTcoJTdkJTeMJTfYJTf0JTQsKTRUKTSUKTToKTUEKTU0KTVQKTWAKTWUKTXUKTYIKTYYKTZUKTZcKTZoKTZ4KTakKTbQKTcMKTc4KTeEKTegKTf0KTQQLTQsLTRYLTSILTTALTTsLTUULTVELTV8LTW4LTXALTXMLTXcLTYoLTZoLTagLTbILTcALTcoLTdgLTeQLTe4LTfgLTQoMTQ4MTRsMTR8MTS8MTTcMTUQMTUgMTU8MTV8MTWcMTW4MTXwMTYYMTZkMTasMTa8MTb0MTcgMTdwMTesMTfkMTQkNTRkNTSkNTTMNTUINTUQNTUcNTUsNTV0NTWENTW8NTYINTZINTZkNTacNTbcNTcENTcsNTdUNTdkNTekNTfwNTQsOTRcOTRwOTSMOTTEOTTgOTUIOTVUOTV8OTWMOTXYOTYIOTYwOTZcOTaYOTagOTasOTa8OTcIOTckOTdUOTdwOTecOTfYOTQEPTQ4PTRIPTRkPTScPTTYPTTgPTTsPTT8PTUsPTVYPTWEPTXAPTX4PTYkPTZMPTaEPTbAPTbIPTbUPTbkPTcgPTcoPTc0PTdEPTeYPTfQPTfsPTQYQTQ0QTRcQTScQTTEQTTUQTUgQTVIQTVwQTWoQTXgQTX8QTY0QTZwQTZ4QTaEQTaUQTawQTbMQTb4QTcwQTdcQTd4QTe0QTe8QTfIQTfYQTQYRTQ4RTRwRTSoRTTQRTTgRTUgRTVgRTWsRTXcRTYMRTZERTZ4RTaIRTawRTbYRTcURTdgRTeQRTe4RTfsRTf8RTQoSTRESTSQSTTcSTUUSTVASTVcSTWkSTW0STX0STY8STZMSTZ0STaQSTasSTb8STcoSTdESTeASTfUSTQQTTQYTTQkTTQ0TTRcTTSYTTTYTTUsTTVITTWQTTWgTTX0TTYcTTZYTTZgTTZsTTZ8TTakTTa0TTbwTTc8TTd4TTeATTeMTTecTTfYTTQUUTRMUTSMUTTgUTT8UTUsUTVYUTV0UTWQUTW4UTXkUTYgUTYoUTY0UTZEUTaUUTbkUTccUTdcUTesUTf0UTQEVTRYVTSMVTScVTTEVTUMVTUcVTVEVTV8VTW0VTX8VTYMVTZIVTaEVTaMVTaYVTaoVTbgVTcMVTdgVTegVTfIVTfYVTQUWTREWTRgWTSIWTSYWTTgWTTwWTUwWTVYWTWIWTWcWTXEWTXUWTYMWTZMWTaUWTakWTbcWTcoWTdYWTekWTfoWTQkXTQsXTQ4XTRIXTSIXTSoXTT0XTU0XTVwXTV4XTWEXTWUXTXgXTYgXTZYXTaQXTbIXTbwXTcAXTccXTdcXTecXTfoXTQYYTRQYTSgYTTIYTTkYTUQYTUsYTVkYTWcYTXEYTYAYTYoYTZUYTagYTbQYTbkYTcgYTdQYTdkYTesYTe8YTf4YTQAZTQMZTQcZTRIZTSUZTTMZTUYZTVUZTWQZTWYZTWkZTW0ZTXwZTYYZTZIZTacZTboZTcgZTdsZTe4ZTf4ZTQgaTRcaTRkaTRwaTSAaTTMaTT4aTVAaTVQaTWIaTXUaTYQaTZQaTZsaTa8aTbYaTcoaTdEaTd0aTecaTfEaZUc/+AAAAAAAAF1yFwQAAChLUktnS8BL502zAU1AAk3iAk0KA03NA01lBE18BE3MBE0mBU3rBk0RB00qCE2GCE3mCE0gCU0JCk03Ck2nCk2yCk3MCk36Ck05C01dC02mC03WC016DE3GDE2lDU0vDk3lDk3/Dk1UD01fD02HD02fD03jD03yD00EEE1oEE28EE3VEE0oEU2PEU0IEk1DEk1OEk3IEk3yEk1IE016E00RFE01FE1UFE13FE0TFU1rFU3BFU3VFU2BFk2UF01CGE1XGE1lGE0xGU2kGU08Gk36GmVHP/szM0AAAABdchgEAAAoSwRLBksHSwtLD0sVSxdLGEscSyNLJUsmSypLK0svSzNLNUs2SzpLPUtCS0RLRUtJS0pLTEtOS1BLVEtXS1lLWkteS19LYUtjS2VLaUtsS25Lb0tzS3ZLfUt/S4BLhEuJS4tLjEuQS5VLl0uYS5xLn0umS6hLqUusS7BLtku4S7lLvEvES8ZLx0vLS81L0UvXS9lL2kveS99L4UvjS+VL6UvsS+5L70vzS/RL+Ev9TQABTQQBTQYBTQcBTQsBTRABTRIBTRMBTRoBTRwBTR0BTSEBTSMBTScBTS0BTS8BTTABTTQBTTkBTTsBTTwBTT8BTUMBTUkBTUsBTUwBTVABTVIBTVYBTVwBTV4BTV8BTWYBTWgBTWkBTW0BTXABTXUBTXcBTXgBTXwBTX4BTYIBTYcBTYkBTYoBTY4BTZEBTZYBTZgBTZkBTZ0BTaIBTaQBTaUBTawBTa4BTa8BTbcBTbkBTboBTb0BTcEBTccBTckBTcoBTc4BTdMBTdUBTdYBTd0BTd8BTeABTeMBTecBTe0BTe8BTfABTfMBTfcBTf0BTf8BTQACTQgCTQoCTQsCTQ8CTRMCTRUCTRYCTRoCTR0CTSECTSMCTSQCTSgCTSsCTTACTTICTTMCTTcCTTgCTToCTTwCTT4CTUICTUUCTUgCTUwCTU4CTU8CTVMCTVUCTVkCTV8CTWICTWYCTWgCTWkCTW0CTW4CTXACTXICTXQCTXYCTXoCTXwCTX0CTYECTYUCTYsCTY4CTZICTZQCTZUCTZkCTZwCTZ8CTagCTaoCTasCTa8CTbICTbcCTbkCTboCTb4CTb8CTcECTcICTcMCTccCTckCTcsCTc8CTdECTdICTdYCTdsCTd0CTd4CTeYCTekCTe0CTe8CTfACTfQCTfcCTfoCTQMDTQUDTQYDTQ4DTRADTREDTRUDTRYDTRgDTRoDTRwDTR4DTSIDTSQDTSUDTSgDTSwDTTIDTTQDTTUDTTkDTTwDTUEDTUMDTUQDTUgDTUsDTVYDTVkDTVsDTVwDTWADTWMDTWYDTW4DTXADTXEDTXUDTXgDTX0DTX8DTYADTYcDTYkDTYoDTY4DTZEDTZQDTZ0DTZ8DTaADTaQDTacDTbIDTbUDTbcDTbgDTbwDTcMDTcUDTcYDTckDTdEDTdMDTdQDTdgDTdkDTdsDTd0DTd8DTeEDTeUDTecDTegDTewDTfEDTfMDTfQDTfgDTfkDTf0DTQIETQQETQUETQgETQwETRIETRUETRkETRwETSAETSIETSMETScETS4ETTAETTEETTUETTYETToETT8ETUEETUIETUYETUwETU4ETU8ETVMETVYETVsETV0ETV4ETWEETWkETWsETWwETXAETXUETXcETXgETYAETYIETYMETYoETYwETY0ETZEETZYETZgETZkETaAETaIETaMETaoETawETa0ETbEETbQETb8ETcIETcQETcUETcgETdAETdIETdMETdcETdoETeUETegETeoETesETe8ETfIETf0ETQAFTQIFTQMFTQYFTQoFTRAFTRIFTRMFTRcFTRoFTR8FTSEFTSIFTSoFTSwFTS0FTTEFTTQFTTsFTT0FTT4FTUIFTUUFTVAFTVMFTVUFTVYFTVoFTVsFTV0FTV8FTWEFTWMFTWcFTWoFTW4FTXAFTXEFTXUFTXgFTX8FTYEFTYIFTYYFTYcFTYkFTYoFTYsFTY8FTZEFTZMFTZcFTZkFTZoFTaIFTaQFTaUFTawFTa4FTa8FTbMFTbYFTb0FTb8FTcAFTcQFTcUFTccFTcgFTckFTc0FTc8FTdEFTdUFTdcFTdgFTd8FTeEFTeIFTekFTesFTewFTfAFTfMFTfgFTfoFTfsFTQMGTQUGTQYGTQoGTQwGTRAGTRYGTRgGTRkGTR0GTSAGTSsGTS4GTTAGTTEGTTQGTTgGTT4GTUAGTUEGTUUGTUcGTUsGTVEGTVMGTVQGTVgGTVsGTV4GTWYGTWgGTWkGTW0GTXAGTXUGTXgGTXwGTX8GTYMGTYUGTYYGTYoGTYsGTY8GTZQGTZYGTZcGTZsGTZ8GTaUGTacGTagGTawGTa4GTbIGTbgGTboGTbsGTcIGTcQGTcUGTckGTcoGTcwGTc4GTdAGTdIGTdYGTdkGTd0GTeAGTeQGTeYGTecGTe8GTfEGTfIGTfYGTfkGTQQHTQcHTQkHTQoHTQ0HTRUHTRcHTRgHTRwHTR0HTR8HTSAHTSEHTSUHTScHTSkHTS0HTS8HTTAHTTQHTTUHTTkHTT4HTUAHTUEHTUUHTUgHTVMHTVYHTVgHTVkHTV0HTV8HTWMHTWkHTWsHTWwHTXMHTXUHTXYHTXkHTX0HTYMHTYUHTYYHTY0HTY8HTZAHTZMHTZYHTZoHTaAHTaIHTaMHTacHTaoHTa8HTbEHTbIHTbYHTbsHTb0HTb4HTcUHTcgHTcwHTc4HTc8HTdMHTdQHTdYHTdgHTdoHTdwHTeAHTeIHTeMHTecHTeoHTe8HTfEHTfIHTfUHTfkHTf8HTQEITQIITQYITQkITRQITRcITRkITRoITR4ITSMITSUITSYITS4ITTAITTEITTQITTcITTsITUEITUMITUQITUsITU0ITU4ITVIITVMITVUITVYITVcITVsITV0ITV8ITWMITWUITWYITWoITWwITXAITXYITXgITXkITX0ITX4ITYAITYIITYQITYgITYsITY4ITZIITZQITZUITZkITZwITaMITaYITaoITawITa0ITbEITbUITboITbwITb0ITcEITcQITckITcsITcwITdAITdMITdYITd8ITeEITeIITeoITewITe0ITfEITfMITfcITf0ITf8ITQAJTQQJTQkJTQsJTQwJTQ8JTRMJTRkJTRsJTRwJTSQJTSYJTScJTSsJTS4JTTEJTToJTTwJTT0JTUQJTUYJTUcJTUoJTU0JTVEJTVcJTVkJTVoJTV4JTWMJTWUJTWYJTWoJTW0JTXAJTXkJTXsJTXwJTYMJTYUJTYYJTY0JTZAJTZQJTZYJTZcJTZ4JTaAJTaEJTaUJTagJTasJTbQJTbYJTbcJTbsJTb4JTckJTcwJTc4JTc8JTdMJTdYJTdsJTd0JTd4JTeUJTecJTegJTewJTe4JTfIJTfgJTfsJTf8JTQEKTQIKTQUKTQ0KTQ8KTRAKTRcKTRkKTRoKTR0KTSEKTScKTSkKTSoKTS4KTS8KTTEKTTMKTTUKTTkKTTwKTT8KTUMKTUUKTUYKTUoKTU8KTVIKTVYKTVgKTVkKTV0KTV4KTWIKTWcKTWkKTWoKTW0KTXEKTXcKTXkKTXoKTX4KTYEKTYgKTYoKTYsKTY8KTZIKTZ0KTaAKTaIKTaMKTasKTa0KTa4KTbYKTbgKTbkKTb0KTcAKTcUKTccKTcgKTdAKTdIKTdMKTdYKTdkKTd0KTeMKTeYKTeoKTewKTe0KTfEKTfIKTfQKTfYKTfgKTfwKTf8KTQILTQYLTQkLTQ0LTQ8LTRALTRgLTRoLTRsLTR8LTSMLTSULTSYLTSoLTS0LTTILTTQLTTULTT0LTT8LTUALTUcLTUkLTUoLTU4LTVMLTVULTVYLTVkLTWELTWMLTWQLTWgLTWsLTXYLTXkLTXsLTXwLTX8LTYILTYYLTYwLTY4LTY8LTZILTZYLTZwLTZ4LTZ8LTaILTaoLTawLTa0LTbMLTbULTbYLTboLTb0LTcILTcQLTcULTcwLTc4LTc8LTdILTdoLTdwLTd0LTeELTeYLTegLTekLTfALTfILTfMLTfoLTfwLTf0LTQEMTQQMTQcMTRAMTRIMTRMMTRcMTRoMTSEMTSMMTSQMTSgMTSkMTSsMTSwMTS0MTTEMTTMMTTUMTTkMZShNOwxNPAxNQAxNQwxNSgxNTQxNUQxNUwxNVAxNWAxNWQxNWwxNXAxNXQxNYQxNYwxNZQxNaQxNbAxNcAxNcgxNcwxNdgxNfgxNgAxNgQxNiAxNigxNiwxNjwxNkQxNlQxNmwxNnQxNngxNogxNpQxNqAxNsAxNsgxNswxNtwxNugxNvwxNwQxNwgxNygxNzAxNzQxN0QxN0gxN1AxN1gxN2AxN2gxN3gxN4AxN4QxN5QxN6AxN7AxN7gxN7wxN8wxN9gxN+wxN/QxN/gxNAQ1NBQ1NCw1NDQ1NDg1NEQ1NFQ1NGw1NHQ1NHg1NIQ1NJQ1NKw1NLQ1NLg1NNQ1NNw1NOA1NPA1NPw1NSg1NTQ1NTw1NUA1NVA1NVw1NWg1NYg1NZA1NZQ1NaQ1NbA1NcQ1Ncw1NdA1NeA1Neg1Nfg1NhA1Nhg1Nhw1Nig1Njg1NlA1Nlw1Nmw1NnQ1Nng1NoQ1NqQ1Nqw1NrA1Nrw1Nsw1NuQ1Nuw1NvA1Nww1NxQ1Nxg1NzQ1Nzw1N0A1N1A1N2w1N3Q1N3g1N4Q1N5Q1N6w1N7Q1N7g1N8g1N9A1N+A1N/g1NAA5NAQ5NBQ5NCA5NDQ5NDw5NEA5NFA5NFQ5NGQ5NHg5NIQ5NJQ5NJw5NKA5NKw5NMw5NNg5NOg5NPA5NPQ5NRA5NRg5NRw5NSw5NTQ5NUQ5NVw5NWQ5NWg5NXg5NZQ5NZw5NaA5Naw5Nbg5Ncg5NeA5Neg5New5Nfw5NhA5Nhg5Nhw5Njg5NkA5NkQ5NmQ5Nmw5NnA5NoA5Now5Nrg5NsQ5Nsw5NtA5Ntw5Nug5Nvg5NxA5Nxw5Nyw5NzQ5Nzg5N0g5N1w5N2g5N3g5N4A5N4Q5N6Q5N6w5N7A5N8A5N8w5N+A5N+g5N+w5NAw9NBQ9NBg9NCg9NDQ9NFA9NFw9NGg9NHA9NHQ9NIQ9NJA9NKQ9NKw9NLA9NMA9NMw9NPg9NQQ9NQw9NRA9NSA9NTQ9NTw9NUA9NWA9NWg9NWw9NYw9NZQ9NZg9Nag9NbQ9NcQ9Ncw9NdA9NeA9New9NgA9Ngg9Ngw9Niw9NjQ9Njg9NlQ9Nlw9NmA9Nmw9Now9NpQ9Npg9Nqg9NrQ9NuA9Nuw9NvQ9Nvg9Nwg9NxQ9N0A9N0w9N1Q9N1g9N2g9N2w9N3Q9N3w9N4Q9N5Q9N6A9N6g9N6w9N7g9N9g9N+Q9N/Q9N/w9NABBNCBBNCxBNDxBNERBNEhBNGRBNGxBNHBBNHxBNIxBNKRBNKxBNLBBNMBBNNxBNORBNOhBNPRBNQBBNRBBNShBNTBBNTRBNVBBNVhBNVxBNXhBNYBBNYRBNZBBNaxBNbRBNbhBNchBNdRBNehBNfRBNgBBNghBNgxBNhxBNihBNjxBNkRBNkhBNlhBNmRBNpBBNpxBNqhBNrhBNsRBNtRBNtxBNuBBNvxBNwRBNwhBNxhBNyRBNzhBN0BBN0RBN2RBN3BBN4BBN4hBN4xBN5xBN6hBN9RBN+BBN+hBN+xBN/xBNABFNAhFNAxFNBBFNCBFNChFNDBFNDxFNERFNEhFNFhFNGRFNHhFNIBFNIRFNJBFNLBFNLhFNLxFNMxFNOhFNPBFNPRFNQBFNRBFNShFNTBFNTRFNUBFNVBFNWhFNXBFNXRFNYRFNYxFNZxFNbRFNbxFNcBFNdBFNeRFNexFNfBFNgBFNhRFNhxFNiBFNixFNkxFNlRFNlhFNmhFNnRFNpBFNphFNpxFNrhFNsBFNsRFNuBFNuhFNuxFNvxFNwhFNxxFNyRFNyhFNzhFN0BFN1BFN2hFN3BFN3RFN4RFN5hFN6BFN6RFN8BFN8hFN8xFN9xFN+hFNARJNAxJNBBJNDBJNDxJNExJNFRJNFhJNGRJNHBJNIBJNJhJNKBJNKRJNLRJNLxJNMxJNORJNOxJNPBJNPxJNRxJNSRJNShJNUhJNVRJNWRJNWxJNXBJNYBJNYxJNZhJNbxJNcRJNchJNdRJNeRJNfxJNgRJNghJNhhJNiRJNjBJNlRJNlxJNmBJNnxJNohJNphJNqRJNrRJNrxJNsBJNtBJNtRJNtxJNuRJNuxJNvRJNwRJNwxJNxBJNzBJNzxJN0xJN1RJN1hJN2hJN3RJN4hJN5BJN5RJN6RJN6hJN7BJN7hJN8BJN9BJN9xJN+RJN+hJN/hJNARNNDBNNDxNNERNNEhNNGRNNGxNNHBNNIBNNIxNNKBNNKhNNKxNNLhNNMhNNOBNNOhNNOxNNPxNNQBNNQhNNRBNNRhNNShNNTRNNUBNNVBNNVhNNVxNNWxNNXhNNYRNNahNNbBNNbRNNcRNNchNNdBNNdhNNeBNNfBNNfxNNgRNNghNNiRNNixNNjBNNkBNNkxNNnhNNoRNNoxNNpBNNqBNNrxNNsRNNshNNthNNuRNNvhNNwBNNwRNNxBNNxxNNyxNN0RNN0xNN1BNN2BNN2xNN5hNN6RNN6xNN7BNN8BNN8xNN+BNN+hNN+xNN/xNNAhRNBxRNCRRNChRNDRRNFRRNFxRNGBRNGxRNHxRNJRRNJxRNKBRNLBRNLRRNLxRNMRRNMxRNNxRNOhRNPRRNQRRNQxRNRBRNSBRNTRRNTxRNUBRNWBRNWxRNXxRNYhRNZhRNaBRNaRRNcBRNchRNcxRNexRNfRRNfhRNghRNhRRNkBRNkxRNlRRNlhRNmhRNmxRNnRRNnxRNoRRNoxRNpxRNqRRNqhRNrhRNrxRNsRRNsxRNtRRNtxRNuhRNvBRNvRRNwRRNxBRNyRRNyxRNzBRNzxRN0xRN2RRN2xRN3BRN4BRN4RRN4xRN5RRN5xRN6RRN7RRN7xRN8BRN9BRN9xRN+hRNAxVNBRVNBhVNChVNCxVNDRVNDxVNERVNFRVNGBVNGhVNGxVNHxVNIhVNKRVNKxVNLBVNMxVNNRVNNhVNOhVNPRVNQBVNSRVNSxVNTBVNUhVNVBVNVRVNWRVNXBVNYRVNYxVNZBVNZxVNbxVNcRVNchVNdhVNeRVNfBVNhRVNhxVNiBVNjBVNjxVNlBVNlhVNlxVNmxVNnhVNqRVNqxVNrRVNrhVNshVNtRVNuhVNvBVNvRVNxRVNxxVNyBVNzBVNzRVNzxVN0RVN0xVN1xVN2hVN3BVN3RVN4BVN5BVN6hVN7BVN7RVN8RVN+BVN+hVN+xVN/xVNAhZNBxZNCRZNChZNDhZNExZNFhZNGhZNHBZNHRZNIRZNKBZNKhZNKxZNLxZNMhZNNRZNPhZNQBZNQRZNRBZNSBZNThZNUBZNURZNWBZNWhZNWxZNXxZNYBZNZBZNaRZNaxZNbBZNcBZNdxZNeRZNehZNfRZNhRZNhxZNiBZNixZNjxZNlRZNlxZNmBZNnBZNnxZNohZNqhZNrBZNrRZNsRZNtBZNuRZNuxZNvBZNwBZNwhZNxhZNzBZNzhZNzxZN0xZN2BZN2hZN2xZN3xZN4RZN5RZN6xZN7RZN7hZN8hZN9hZN/BZN/hZN/xZNAxdNBhdNERdNFBdNFhdNFxdNGxdNHBdNHhdNHxdNIBdNJBdNJhdNKBdNLBdNLhdNLxdNMxdNNRdNORdNPxdNQRdNQhdNRRdNSRdNTxdNURdNUhdNVhdNWRdNZBdNZxdNaRdNahdNbhdNcBdNdBdNehdNfBdNfRdNgBdNhBdNihdNjBdNjRdNkBdNlxdNmRdNmhdNnhdNoRdNpRdNpxdNqBdNrBdNrxdNtBdNthdNtxdNuxdNwhdNxRdNyRdNyxdNzBdNzxdN0xdN2RdN2xdN3BdN3xdN4xdN6RdN6xdN7BdN8BdN8hdN9hdN/BdN/hdN/xdNAxhNBxhNCRhNChhNDhhNERhNFhhNGBhNGRhNHRhNHhhNIBhNIhhNJBhNJhhNKhhNLBhNLRhNNBhNNxhNOxhNPRhNPhhNRhhNSRhNTRhNTxhNUBhNUxhNWxhNXRhNXhhNYRhNaRhNaxhNbBhNcxhNdRhNdhhNehhNfRhNghhNhBhNhRhNjBhNjhhNjxhNlxhNmRhNmhhNnRhNoBhlKE2kGE2qGE2sGE2tGE2xGE2yGE22GE27GE29GE2+GE3CGE3FGE3KGE3MGE3NGE3RGE3SGE3WGE3bGE3dGE3eGE3iGE3lGE3oGE3xGE3zGE30GE34GE37GE0GGU0JGU0LGU0MGU0UGU0WGU0XGU0aGU0dGU0hGU0nGU0pGU0qGU0tGU01GU03GU04GU07GU0+GU1CGU1IGU1KGU1LGU1PGU1SGU1XGU1ZGU1aGU1eGU1hGU1sGU1vGU1xGU1yGU12GU15GU1+GU2AGU2BGU2IGU2KGU2LGU2PGU2UGU2WGU2XGU2bGU2cGU2eGU2gGU2iGU2mGU2pGU2rGU2sGU2wGU2yGU22GU27GU29GU2+GU3CGU3FGU3KGU3MGU3NGU3RGU3TGU3XGU3dGU3fGU3gGU3jGU3mGU3qGU3wGU3yGU3zGU32GU36GU0AGk0CGk0DGk0KGk0MGk0NGk0RGk0UGk0fGk0iGk0kGk0lGk0pGk0rGk0vGk01Gk03Gk04Gk1AGk1CGk1DGk1HGk1KGk1NGk1VGk1XGk1YGk1cGk1fGk1kGk1mGk1nGk1qGk1tGk1xGk13Gk15Gk16Gk1+Gk2BGk2GGk2IGk2JGk2MGk2QGk2WGk2ZGk2dGk2fGk2gGk2kGk2lGk2nGk2pGk2rGk2tGk2xGk20Gk24Gk26Gk27Gk2/Gk3AGk3CGk3EGk3GGk3IGk3MGk3PGk3TGk3VGk3WGk3aGk3fGk3hGk3iGk3pGk3rGk3sGk3zGk31Gk32GmVHP/yDEmAAAABdchkEAAAoSw5NBAJNhAJNngVN/wVNngZNtAhNFAtNlQ5N9RZNkxhNEBllRz/3rhSAAAAAXXIaBAAAKEsKSxtLIEspSzlLSEtdS3JLekuDS4VLhkuPS5FLkkubS6NLq0u7S8pL3UvyTQEBTQoBTQwBTQ0BTRcBTSABTTMBTTUBTTYBTT4BTU8BTWMBTWwBTXEBTXIBTXsBTY0BTZwBTZ4BTZ8BTakBTbIBTbwBTc0BTc8BTdABTdoBTeIBTfIBTQMCTQ4CTRACTRECTRkCTScCTTYCTUkCTVICTWMCTWwCTYACTY8CTZgCTa4CTbMCTbQCTb0CTdUCTdcCTdgCTeECTeoCTfMCTQkDTRQDTScDTTgDTT0DTT4DTUcDTV8DTXQDTYQDTY0DTaMDTbsDTcADTcgDTdcDTesDTe0DTe4DTfcDTQcETRYETR0ETSYETSsETTQETUUETUoETVIETWAETW8ETXEETXIETXsETYcETZAETZIETZMETZ0ETacETbAETccETdYETe4ETQUFTRYFTRsFTRwFTSUFTTAFTTgFTUEFTVkFTWsFTXQFTXwFTYUFTZ0FTakFTbIFTboFTcMFTdwFTeYFTe8FTfQFTfUFTf4FTQkGTRwGTTMGTUQGTVcGTWwGTXkGTYAGTYkGTZoGTasGTb8GTcgGTdoGTeEGTeoGTfUGTQwHTRsHTTMHTUQHTVwHTXAHTXgHTYoHTZIHTaYHTasHTawHTbUHTbcHTbgHTcIHTckHTdIHTeYHTesHTewHTfQHTQUITR0ITR8ITSAITSkITTMITUgITVEITWkITXwITY8ITZgITaAITacITbAITcAITc8ITeUITfAITQMJTQUJTQYJTQ4JTR8JTSoJTUEJTUkJTV0JTV8JTWAJTWkJTYAJTYoJTZEJTZsJTaQJTboJTdIJTdcJTdgJTeIJTesJTfwJTQQKTRQKTRwKTS0KTUAKTUkKTUsKTUwKTVMKTVwKTWwKTX0KTYUKTY4KTaYKTbEKTbwKTcEKTcIKTcsKTdUKTecKTfAKTQMLTQoLTRMLTR4LTSALTSELTSkLTTgLTUQLTU0LTU8LTVALTVgLTWcLTX4LTZELTaELTbELTbkLTckLTdELTeALTeILTeMLTe0LTfcLTQAMTRYMTR4MTScMTT8MTUcMTU4MTVcMTW0MTXUMTYUMTY4MTaEMTbYMTcUMTdAMTeQMTekMTeoMTfIMTQANTRANTSANTTINTTsNTVMNTWgNTXcNTYkNTZgNTaANTa4NTcANTcoNTdMNTdgNTeANTfENTQQOTQkOTQoOTRMOTSIOTSoOTTcOTUEOTUoOTV0OTWIOTWoOTX4OTYAOTYEOTYsOTZQOTZ8OTbYOTcgOTdEOTdMOTdQOTdsOTeQOTe8OTfQOTfUOTf4OTQkPTREPTRgPTSAPTS8PTUcPTUkPTUoPTVMPTV4PTWkPTW4PTW8PTXcPTYYPTZIPTZoPTakPTcEPTdkPTe0PTfoPTQMQTQwQTRYQTR4QTS8QTTQQTTwQTVEQTVsQTWMQTXEQTX4QTYYQTZUQTasQTbIQTbsQTcUQTdQQTd0QTeYQTf4QTRURTSMRTTIRTTcRTT8RTU8RTWARTXMRTXURTXYRTX8RTYERTYIRTYoRTZkRTaERTasRTbURTb4RTcMRTcQRTc0RTeARTeIRTeMRTe0RTfYRTf4RTQcSTRASTRgSTSwSTT4STU0STVYSTV8STXQSTYUSTZwSTaMSTaoSTbMSTccSTdASTdkSTd4STd8STegSTf0STRYTTR8TTSQTTSUTTS0TTT4TTVETTVoTTXATTYYTTY8TTacTTawTTbUTTboTTbsTTcMTTdcTTe8TTfQTTfUTTf4TTQMUTQQUTQwUTRoUTSsUTT4UTUcUTUkUTUoUTVMUTVwUTWMUTW0UTXYUTYEUTZkUTa0UTcAUTc4UTd8UTfMUTQkVTR4VTSYVTTAVTTkVTVAVTVgVTWYVTXUVTYsVTZAVTZEVTZoVTbEVTcAVTcsVTd8VTfAVTfUVTf4VTQMWTQQWTQ0WTQ8WTRAWTRcWTSAWTSUWTS4WTUMWTVUWTV4WTW8WTXQWTXwWTYoWTZsWTbAWTb8WTdIWTdQWTdUWTd4WTfEWTQIXTRoXTTIXTUQXTVUXTW0XTX8XTY8XTZ0XTasXTboXTb8XTcYXTc4XTd4XTe8XTQIYTQQYTQUYTQ0YTRwYTTEYTTgYTUEYTUoYTVIYTWAYTXAYTXkYTX4YTX8YTYkYTZIYTZwYTbAYTcEYTcYYTccYTdAYTeEYTfcYTQ8ZTRkZTSwZTToZTU4ZTVMZTVQZTV0ZTXUZTXoZTXsZTYUZTY4ZTZAZTZEZTZoZTa8ZTcEZTdAZTeIZTfUZTQcaTRAaTSgaTTsaTUYaTVsaTWkaTX0aTYIaTYMaTYsaTZoaTaMaTbUaTb4aTdAaTdkaTdsaTdwaTeYaTfAaTfkaTfwaZUc/+j1woAAAAF1yGwQAAChLMUv6Tf8DTTwETZEGTTsHTWQKTRsOTWYWTbgYTdgYZXWHVQpjb29yZEluZGV4chwEAABdch0EAABLAE39GoZyHgQAAGFVC2xhYmVsT2Zmc2V0ch8EAABN/RpOfYdVEm1pbmltdW1MYWJlbFJhZGl1c3IgBAAATf0aRwAAAAAAAAAAfYdVCGRyYXdNb2RlciEEAABN/RpLAn2HVQhvcHRpb25hbHIiBAAAfXIjBAAAKFUMc2VyaWFsTnVtYmVyciQEAACIiF1yJQQAAEsBTf0ahnImBAAAYYdVB2JmYWN0b3JyJwQAAIiJTf0aR0BYpwpAAAAAfXIoBAAAKEdAQMAAAAAAAF1yKQQAAChNewNNfANNfQNNfgNNfwNNgANNgQNNggNNgwNNhANlR0BX4AAAAAAAXXIqBAAAKE3uC03vC03wC03xC03yC03zC030C031C032C033C2VHQFf0euAAAABdcisEAAAoTXEYTXIYTXMYTXQYTXUYTXYYTXcYTXgYTXkYTXoYTXsYTXwYTX0YTX4YTX8YZUdARSAAAAAAAF1yLAQAAChN0Q9N0g9N0w9N1A9N1Q9N1g9N1w9N2A9N2Q9N2g9N2w9N3A9N3Q9N3g9N3w9N4A9N4Q9N4g9N4w9N5A9N5Q9lR0BSrrhgAAAAXXItBAAAKE2JCE2KCE2LCE2MCE2NCE2OCE2PCGVHQFZvXCAAAABdci4EAAAoTWsRTWwRTW0RTW4RTW8RTXARTXERTXIRTXMRTXQRTXURTXYRZUdAT9wpAAAAAF1yLwQAAChNiQJNigJNiwJNjAJNjQJNjgJNjwJlR0BWrMzAAAAAXXIwBAAAKE3FEU3GEU3HEU3IEU3JEU3KEU3LEU3MEU3NEU3OEU3PEU3QEU3REU3SEU3TEU3UEU3VEU3WEU3XEWVHQEfGZmAAAABdcjEEAAAoTVYPTVcPTVgPTVkPTVoPTVsPTVwPTV0PTV4PTV8PTWAPZUdAUUAAAAAAAF1yMgQAAChNxwhNyAhNyQhNyghNywhNzAhNzQhNzghNzwhN0AhN0QhN0ghN0whN1AhN1QhN1ghN1whN2AhN2QhN2ghN2whN3AhlR0BX1cKAAAAAXXIzBAAAKE0YAU0ZAU0aAU0bAU0cAU0dAU0eAU0fAU0gAU0hAU0iAU0jAU0kAU0lAU0mAU0nAU0oAU0pAU0qAWVHQFMAAAAAAABdcjQEAAAoTUoCTUsCTUwCTU0CTU4CTU8CTVACTVECTVICTVMCTVQCTVUCTVYCTVcCTVgCTVkCTVoCTVsCTVwCZUdATEKPYAAAAF1yNQQAAChNvhBNvxBNwBBNwRBNwhBNwxBNxBBNxRBNxhBNxxBNyBBNyRBNyhBNyxBlR0BYdcKAAAAAXXI2BAAAKE38DU39DU3+DU3/DU0ADk0BDk0CDk0DDk0EDk0FDk0GDk0HDk0IDk0JDk0KDmVHQFdgo+AAAABdcjcEAAAoS5NLlEuVS5ZLl0uYS5lLmkubS5xLnUueS59LoEuhS6JLo2VHQFgVwoAAAABdcjgEAAAoTVoBTVsBTVwBTV0BTV4BTV8BTWABTWEBTWIBTWMBZUdAV3UewAAAAF1yOQQAAChNORhNOhhNOxhNPBhNPRhNPhhNPxhNQBhNQRhNQhhNQxhlR0BXwAAAAAAAXXI6BAAAKE2SGU2TGU2UGU2VGU2WGU2XGU2YGU2ZGU2aGU2bGU2cGU2dGU2eGU2fGU2gGU2hGU2iGU2jGU2kGU2lGU2mGWVHQENnriAAAABdcjsEAAAoTRYLTRcLTRgLTRkLTRoLTRsLTRwLTR0LTR4LTR8LTSALTSELZUdAT1R64AAAAF1yPAQAAChNoQhNoghNowhNpAhNpQhNpghNpwhlR0BMMeuAAAAAXXI9BAAAKE0nFU0oFU0pFU0qFU0rFU0sFU0tFU0uFU0vFU0wFWVHQFhjM0AAAABdcj4EAAAoS+pL60vsS+1L7kvvS/BL8UvyS/NL9Ev1S/ZL90v4S/lL+mVHQFeHCkAAAABdcj8EAAAoTRMHTRQHTRUHTRYHTRcHTRgHTRkHTRoHTRsHTRwHTR0HTR4HTR8HTSAHTSEHTSIHTSMHTSQHTSUHTSYHTScHTSgHTSkHTSoHZUdAUMcKQAAAAF1yQAQAAChNXwtNYAtNYQtNYgtNYwtNZAtNZQtNZgtNZwtNaAtNaQtNagtNawtNbAtNbQtNbgtNbwtNcAtNcQtNcgtNcwtNdAtNdQtNdgtlR0BVJ64gAAAAXXJBBAAAKE32EE33EE34EE35EE36EE37EE38EE39EE3+EE3/EE0AEU0BEU0CEU0DEU0EEU0FEU0GEU0HEU0IEU0JEU0KEU0LEU0MEU0NEWVHQFgEeuAAAABdckIEAAAoTSEITSIITSMITSQITSUITSYITScITSgITSkITSoITSsIZUdAVUHrgAAAAF1yQwQAAChNZwxNaAxNaQxNagxNawxNbAxNbQxlR0BATMzAAAAAXXJEBAAAKE3xGk3yGk3zGk30Gk31Gk32Gk33Gk34Gk35Gk36Gk37Gk38GmVHQEVhR6AAAABdckUEAAAoTaQSTaUSTaYSTacSTagSTakSTaoSZUdAVmrhQAAAAF1yRgQAAChNohFNoxFNpBFNpRFNphFNpxFNqBFNqRFNqhFNqxFlR0BYf1wgAAAAXXJHBAAAKE1vDU1wDU1xDU1yDU1zDU10DU11DU12DU13DU14DU15DU16DU17DU18DU19DU1+DU1/DU2ADU2BDWVHQD7PXCAAAABdckgEAAAoTQAETQEETQIETQMETQQETQUETQYETQcETQgETQkETQoETQsETQwETQ0ETQ4ETQ8EZUdAVgo9gAAAAF1ySQQAAChNrBFNrRFNrhFNrxFNsBFNsRFNshFNsxFNtBFNtRFlR0BECPXAAAAAXXJKBAAAKE2HE02IE02JE02KE02LE02ME02NE02OE02PE02QE02RE02SE02TE02UE02VE02WE02XE02YE02ZE02aE02bE02cE02dE02eE2VHQFDRR6AAAABdcksEAAAoTV0CTV4CTV8CTWACTWECTWICTWMCZUdAOYeuIAAAAF1yTAQAAChN7wNN8ANN8QNN8gNN8wNN9ANN9QNN9gNN9wNN+ANN+QNN+gNN+wNN/ANN/QNN/gNN/wNlR0BYXCkAAAAAXXJNBAAAKE2gBU2hBU2iBU2jBU2kBU2lBU2mBU2nBU2oBU2pBWVHQFRwo+AAAABdck4EAAAoTW0VTW4VTW8VTXAVTXEVTXIVTXMVTXQVTXUVTXYVTXcVTXgVTXkVTXoVTXsVTXwVTX0VTX4VTX8VTYAVTYEVTYIVZUdAVmuFIAAAAF1yTwQAAChN6BVN6RVN6hVN6xVN7BVN7RVN7hVN7xVN8BVN8RVN8hVN8xVN9BVN9RVlR0BWhR7AAAAAXXJQBAAAKE0HCU0ICU0JCU0KCU0LCU0MCU0NCU0OCU0PCU0QCU0RCU0SCU0TCU0UCU0VCU0WCWVHQEJgAAAAAABdclEEAAAoTcMKTcQKTcUKTcYKTccKTcgKTckKTcoKTcsKTcwKTc0KZUdAWK4UgAAAAF1yUgQAAChN+hdN+xdN/BdN/RdN/hdN/xdNABhNARhNAhhNAxhNBBhNBRhlR0BUwo9gAAAAXXJTBAAAKE2SFU2TFU2UFU2VFU2WFU2XFU2YFU2ZFU2aFU2bFU2cFU2dFU2eFU2fFU2gFU2hFU2iFU2jFU2kFU2lFU2mFU2nFU2oFU2pFWVHQFaPXCAAAABdclQEAAAoSyFLIksjSyRLJUsmSydLKEspSypLK0ssSy1LLksvSzBLMWVHQEZXCkAAAABdclUEAAAoTa0TTa4TTa8TTbATTbETTbITTbMTTbQTTbUTTbYTTbcTTbgTTbkTTboTTbsTZUdAV664YAAAAF1yVgQAAChNKwdNLAdNLQdNLgdNLwdNMAdNMQdNMgdNMwdNNAdNNQdNNgdNNwdNOAdNOQdNOgdNOwdlR0BSnXCgAAAAXXJXBAAAKE2EGk2FGk2GGk2HGk2IGk2JGk2KGk2LGk2MGk2NGk2OGk2PGk2QGk2RGk2SGk2TGmVHQFco9cAAAABdclgEAAAoTagYTakYTaoYTasYTawYTa0YTa4YTa8YTbAYTbEYTbIYTbMYTbQYTbUYTbYYTbcYTbgYZUdAVpCj4AAAAF1yWQQAAChNTwxNUAxNUQxNUgxNUwxNVAxNVQxNVgxNVwxNWAxNWQxNWgxNWwxNXAxNXQxNXgxNXwxNYAxNYQxNYgxNYwxNZAxNZQxNZgxlR0BPqj2AAAAAXXJaBAAAKE14Ak15Ak16Ak17Ak18Ak19Ak1+Ak1/Ak2AAk2BAk2CAk2DAk2EAk2FAk2GAk2HAk2IAk3JDk3KDk3LDk3MDk3NDk3ODk3PDk3QDk3RDk3SDk3TDk3UDmVHQFhR64AAAABdclsEAAAoTekNTeoNTesNTewNTe0NTe4NTe8NTfANTfENTfINTfMNTfQNTfUNTfYNTfcNTfgNTfkNTfoNTfsNZUdARt1woAAAAF1yXAQAAChNeBBNeRBNehBNexBNfBBNfRBNfhBlR0BUZmZgAAAAXXJdBAAAKE0OBU0PBU0QBU0RBU0SBU0TBU0UBU0VBU0WBU0XBU0YBU0ZBU0aBU0bBU0cBWVHQFJIUeAAAABdcl4EAAAoTQEVTQIVTQMVTQQVTQUVTQYVTQcVTQgVTQkVTQoVTQsVTQwVTQ0VTQ4VTQ8VTRAVTREVTRIVTRMVTRQVTRUVZUdAWBwpAAAAAF1yXwQAAChN6wxN7AxN7QxN7gxN7wxN8AxN8QxN8gxN8wxN9AxN9QxN9gxN9wxN+AxNkg1Nkw1NlA1NlQ1Nlg1Nlw1NmA1lR0BXj1wgAAAAXXJgBAAAKE2nDU2oDU2pDU2qDU2rDU2sDU2tDU2uDU2vDU2wDU2xDU2yDU2zDU20DU21DU22DWVHQEv8KQAAAABdcmEEAAAoTVASTVESTVISTVMSTVQSTVUSTVYSZUdAV7hR4AAAAF1yYgQAAChNEhdNExdNFBdNFRdNFhdNFxdNGBdNGRdNGhdNGxdNHBdNHRdNHhdNHxdNIBdNIRdNIhdNIxdNJBdNJRdNJhdNJxdNKBdNKRdlR0BDJR7AAAAAXXJjBAAAKE20Ck21Ck22Ck23Ck24Ck25Ck26Ck27Ck28Ck29Ck2+Ck2/Ck3ACk3BCk3CCmVHQFfMzMAAAABdcmQEAAAoTVUZTVYZTVcZTVgZTVkZTVoZTVsZTVwZTV0ZTV4ZTV8ZTWAZTWEZTWIZTWMZTWQZTWUZTWYZTWcZTWgZTWkZTWoZTWsZTWwZZUdAV+FHoAAAAF1yZQQAAChNDgFNDwFNEAFNEQFNEgFNEwFNFAFNFQFNFgFNFwFlR0BXV64gAAAAXXJmBAAAKE25GE26GE27GE28GE29GE2+GE2/GE3AGE3BGE3CGE3DGE3EGE3FGE3GGE3HGGVHQFL1woAAAABdcmcEAAAoTesUTewUTe0UTe4UTe8UTfAUTfEUTfIUTfMUTfQUTfUUTfYUTfcUTfgUTfkUTfoUTfsUTfwUTf0UTf4UTf8UTQAVZUdAVGwpAAAAAF1yaAQAAChNERJNEhJNExJNFBJNFRJNFhJNFxJNGBJNGRJNGhJNGxJNHBJNHRJNHhJNHxJNIBJNIRJNIhJNIxJlR0BSlR7AAAAAXXJpBAAAKE13C014C015C016C017C018C019C01+C01/C02AC02BC02CC02DC02EC02FC02GC02HC02IC02JC2VHQESLhSAAAABdcmoEAAAoTbkPTboPTbsPTbwPTb0PTb4PTb8PTcAPTcEPTcIPTcMPTcQPTcUPTcYPTccPTcgPTckPTcoPTcsPTcwPTc0PTc4PTc8PTdAPZUdASLhR4AAAAF1yawQAAChNrBBNrRBNrhBNrxBNsBBNsRBNshBlR0BVY9cAAAAAXXJsBAAAKE13EU14EU15EU16EU17EU18EU19EU1+EU1/EU2AEU2BEU2CEWVHQEu0euAAAABdcm0EAAAoTYgETYkETYoETYsETYwETY0ETY4ETY8ETZAETZEETZIETZMEZUdAVXhR4AAAAF1ybgQAAChNgg5Ngw5NhA5NhQ5Nhg5Nhw5NiA5NiQ5Nig5Niw5lR0BHEeuAAAAAXXJvBAAAKE1BCk1CCk1DCk1ECk1FCk1GCk1HCk1ICk1JCk1KCk1LCk1MCmVHQEzx64AAAABdcnAEAAAoTUULTUYLTUcLTUgLTUkLTUoLTUsLTUwLTU0LTU4LTU8LTVALZUdAQnmZoAAAAF1ycQQAAChNCwtNDAtNDQtNDgtNDwtNEAtNEQtNEgtNEwtNFAtNFQtlR0BR/rhgAAAAXXJyBAAAKE2mAk2nAk2oAk2pAk2qAk2rAk2sAk2tAk2uAk2vAk2wAk2xAk2yAk2zAk20AmVHQFZwo+AAAABdcnMEAAAoTbYRTbcRTbgRTbkRTboRTbsRTbwRTb0RTb4RTb8RTcARTcERTcIRTcMRTcQRTUwWTU0WTU4WTU8WTVAWTVEWTVIWTVMWTVQWTVUWZUdAWBAAAAAAAF1ydAQAAChN7hlN7xlN8BlN8RlN8hlN8xlN9BlN9RlN9hlN9xlN+BlN+RlN+hlN+xlN/BlN/RllR0BSJHrgAAAAXXJ1BAAAKE21Ak22Ak23Ak24Ak25Ak26Ak27Ak28Ak29Ak2+Ak2/Ak3AAk3BAk3CAk3DAk3EAk3FAk3GAk3HAk3IAk3JAk3KAk3LAk3MAmVHQEYa4UAAAABdcnYEAAAoTfYTTfcTTfgTTfkTTfoTTfsTTfwTTf0TTf4TTf8TTQAUTQEUTQIUTQMUTQQUZUdAWA4UgAAAAF1ydwQAAChN+AtN+QtN+gtN+wtN/AtN/QtN/gtN/wtNAAxNAQxNAgxNAwxNBAxNBQxNBgxNBwxNCAxNCQxNCgxNCwxNDAxNDQxlR0BXmPXAAAAAXXJ4BAAAKE1sBU1tBU1uBU1vBU1wBU1xBU1yBU1zBU10BU11BU12BU13BU14BU15BU16BU17BU18BWVHQFZh64AAAABdcnkEAAAoTccUTcgUTckUTcoUTcsUTcwUTc0UTc4UTc8UTdAUTdEUTdIUTdMUTdQUTdUUTdYUZUdASmzMwAAAAF1yegQAAChNSw9NTA9NTQ9NTg9NTw9NUA9NUQ9NUg9NUw9NVA9NVQ9lR0BTdmZgAAAAXXJ7BAAAKE2vDE2wDE2xDE2yDE2zDE20DE21DE22DE23DE24DE25DE26DE27DE28DGVHQFeK4UAAAABdcnwEAAAoTQIBTQMBTQQBTQUBTQYBTQcBTQgBTQkBTQoBTQsBTQwBTQ0BZUdARpXCgAAAAF1yfQQAAChNvxJNwBJNwRJNwhJNwxJNxBJNxRJNxhJNxxJNyBJNyRJlR0BYqj2AAAAAXXJ+BAAAKE0JDU0KDU0LDU0MDU0NDU0ODU0PDU0QDU0RDU0SDU0TDU0UDU0VDU0WDU0XDU0YDU1hDU1iDU1jDU1kDU1lDU1mDU1nDU1oDU1pDU1qDU1rDU1sDU1tDU1uDWVHQFifXCAAAABdcn8EAAAoTTMZTTQZTTUZTTYZTTcZTTgZTTkZTToZTTsZTTwZTT0ZTT4ZTT8ZTUAZTUEZTUIZTUMZTUQZTUUZZUdAWJAAAAAAAF1ygAQAAChNuQdNugdNuwdNvAdNvQdNvgdNvwdNwAdNwQdNwgdlR0BWKj2AAAAAXXKBBAAAKE2REU2SEU2TEU2UEU2VEU2WEU2XEU2YEU2ZEU2aEU2bEU2cEU2dEU2eEU2fEU2gEU2hEWVHQFfIUeAAAABdcoIEAAAoTdkYTdoYTdsYTdwYTd0YTd4YTd8YTeAYTeEYTeIYTeMYTeQYTeUYTeYYTecYTegYTekYTeoYTesYTewYTe0YTe4YZUdAWD64YAAAAF1ygwQAAChN2AtN2QtN2gtN2wtN3AtN3QtN3gtN3wtN4AtN4QtN4gtN4wtNKBhNKRhNKhhNKxhNLBhNLRhNLhhNLxhNMBhNMRhlR0BR8UegAAAAXXKEBAAAKE1RFU1SFU1TFU1UFU1VFU1WFU1XFU1YFU1ZFU1aFU1bFU1cFU1dFU1eFWVHQFNnriAAAABdcoUEAAAoTYYMTYcMTYgMTYkMTYoMTYsMTYwMTY0MTY4MTY8MTZAMTZEMTZIMTZMMTZQMTZUMTZYMTZcMTZgMZUdASZXCgAAAAF1yhgQAAChNPwNNQANNQQNNQgNNQwNNRANNRQNNRgNNRwNNSANNSQNNSgNNSwNNTANNTQNNTgNNTwNNUANNUQNNUgNNUwNNVANNVQNNVgNlR0BFpmZgAAAAXXKHBAAAKE30D031D032D033D034D035D036D2VHQFeQo+AAAABdcogEAAAoTfoWTfsWTfwWTf0WTf4WTf8WTQAXTQEXTQIXTQMXTQQXTQUXTQYXTQcXTQgXTQkXTQoXTQsXTQwXTQ0XTQ4XTQ8XTRAXTREXZUdAVozMwAAAAF1yiQQAAChNyAxNyQxNygxNywxNzAxNzQxNzgxNzwxN0AxN0QxN0gxN0wxN1AxN1QxN1gxN1wxN2AxN2QxN2gxN2wxlR0BYpR7AAAAAXXKKBAAAKE0sBk0tBk0uBk0vBk0wBk0xBk0yBk0zBk00Bk01Bk02Bk03Bk04Bk05Bk06Bk07Bk0lGU0mGU0nGU0oGU0pGU0qGU0rGU0sGU0tGU0uGU0vGU0wGU0xGU0yGWVHQFiFHsAAAABdcosEAAAoTcMHTcQHTcUHTcYHTccHTcgHTckHZUdAWLmZoAAAAF1yjAQAAChN2wFN3AFN3QFN3gFN3wFN4AFN4QFN4gFN4wFN5AFN5QFN5gFN5wFN6AFN6QFN6gFlR0BWzhSAAAAAXXKNBAAAKE3KFk3LFk3MFk3NFk3OFk3PFk3QFk3RFk3SFk3TFk3UFk3VFmVHQDzCj2AAAABdco4EAAAoTcEDTcIDTcMDTcQDTcUDTcYDTccDTcgDTckDTcoDTcsDTcwDTc0DTc4DZUdAV+KPYAAAAF1yjwQAAChL+0v8S/1L/kv/TQABTQEBTYAYTYEYTYIYTYMYTYQYTYUYTYYYTYcYTYgYTYkYZUdAQtHrgAAAAF1ykAQAAChNdQpNdgpNdwpNeApNeQpNegpNewpNfApNfQpNfgpNfwpNgApNgQpNggpNgwpNhApNhQplR0BWC4UgAAAAXXKRBAAAKE3uEU3vEU3wEU3xEU3yEU3zEU30EU31EU32EU33EU34EU35EU36EU37EU38EU39EU3+EWVHQFa1woAAAABdcpIEAAAoTQUHTQYHTQcHTQgHTQkHTQoHTQsHTQwHTQ0HTQ4HTQ8HTRAHTREHTRIHZUdAWEj1wAAAAF1ykwQAAChNNwFNOAFNOQFNOgFNOwFNPAFNPQFNPgFNPwFNQAFNQQFNQgFNQwFNRAFNRQFNRgFlR0BTwUegAAAAXXKUBAAAKE3+BE3/BE0ABU0BBU0CBU0DBU0EBU0FBU0GBU0HBU0IBU0JBU0KBU0LBU0MBU0NBWVHQFdx64AAAABdcpUEAAAoTSoRTSsRTSwRTS0RTS4RTS8RTTARTTERTTIRTTMRTTQRTTURTTYRTTcRTSAaTSEaTSIaTSMaTSQaTSUaTSYaTScaTSgaTSkaTSoaTSsaTSwaTS0aTS4aTS8aTTAaTTEaTTIaZUdAQJMzQAAAAF1ylgQAAChNNhNNNxNNOBNNORNNOhNNOxNNPBNNPRNNPhNNPxNNQBNNQRNNQhNNQxNNRBNNRRNNRhNNRxNNSBNNSRNNShNlR0BThmZgAAAAXXKXBAAAKE39CU3+CU3/CU0ACk0BCk0CCk0DCk0ECk0FCk0GCk0HCk0ICk0JCk0KCmVHQFOij2AAAABdcpgEAAAoTegITekITeoITesITewITe0ITe4ITe8ITfAITfEITfIITfMITfQITfUITfYITfcITfgITfkITfoIZUdAUK9cIAAAAF1ymQQAAChNZAJNZQJNZgJNZwJNaAJNaQJNagJNawJNbAJNbQJNbgJNbwJNcAJNcQJNcgJNcwJNdAJNdQJNdgJNdwJlR0BFWuFAAAAAXXKaBAAAKE1IEE1JEE1KEE1LEE1MEE1NEE1OEE1PEE1QEE1REGVHQEgcKQAAAABdcpsEAAAoTXMETXQETXUETXYETXcETXgETXkETXoETXsETXwETX0EZUdAWDo9gAAAAF1ynAQAAChNtw1NuA1NuQ1Nug1Nuw1NvA1NvQ1Nvg1Nvw1NwA1lR0BDRR7AAAAAXXKdBAAAKE0XEE0YEE0ZEE0aEE0bEE0cEE0dEE0eEE0fEE0gEE0hEE0iEE0jEE0kEE0lEE0mEGVHQFhJmaAAAABdcp4EAAAoTXMBTXQBTXUBTXYBTXcBTXgBTXkBTXoBTXsBTXwBTX0BTX4BTX8BTYABTYEBTYIBTYMBTYQBTYUBZUdARW4UgAAAAF1ynwQAAChNVApNVQpNVgpNVwpNWApNWQpNWgpNWwpNXApNXQpNXgpNXwpNYApNYQpNYgpNYwpNZApNiQ9Nig9Niw9NjA9NjQ9Njg9Njw9NkA9NkQ9Nkg9lR0BWFcKAAAAAXXKgBAAAKE05BU06BU07BU08BU09BU0+BU0/BU1ABU1BBU1CBU1DBU1EBU1FBU1GBU1HBU1IBU1JBU1KBU1LBU1MBU1NBU1OBU1PBU1QBWVHQFi1HsAAAABdcqEEAAAoTdEBTdIBTdMBTdQBTdUBTdYBTdcBTdgBTdkBTdoBZUdATKuFIAAAAF1yogQAAChN5AJN5QJN5gJN5wJN6AJN6QJN6gJlR0BH1HrgAAAAXXKjBAAAKE1tEk1uEk1vEk1wEk1xEk1yEk1zEk10Ek11Ek12Ek13Ek14Ek15Ek16Ek17Ek18EmVHQFbyj2AAAABdcqQEAAAoTbgVTbkVTboVTbsVTbwVTb0VTb4VTb8VTcAVTcEVTcIVZUdARv1woAAAAF1ypQQAAChNJw9NKA9NKQ9NKg9NKw9NLA9NLQ9NLg9NLw9NMA9NMQ9NMg9NMw9NNA9NNQ9NNg9NNw9NOA9NOQ9NOg9NOw9NPA9NPQ9NPg9lR0BRBwpAAAAAXXKmBAAAKE1HFU1IFU1JFU1KFU1LFU1MFU1NFU1OFU1PFU1QFWVHQFddcKAAAABdcqcEAAAoTUIJTUMJTUQJTUUJTUYJTUcJTUgJTUkJTUoJTUsJTUwJTU0JTU4JTU8JTVAJTVEJTVIJTVMJTVQJZUdAQw9cIAAAAF1yqAQAAChNkw9NlA9NlQ9Nlg9Nlw9NmA9NmQ9Nmg9Nmw9NnA9NnQ9Nng9Nnw9NoA9lR0BQWPXAAAAAXXKpBAAAKE25CE26CE27CE28CE29CE2+CE2/CE3ACE3BCE3CCE3DCE3ECE3FCE3GCGVHQEBPXCAAAABdcqoEAAAoTeEKTeIKTeMKTeQKTeUKTeYKTecKZUdAUF4UgAAAAF1yqwQAAChNPxRNQBRNQRRNQhRNQxRNRBRNRRRNRhRNRxRNSBRNSRRNShRlR0BOi4UgAAAAXXKsBAAAKE1RC01SC01TC01UC01VC01WC01XC01YC01ZC01aC01bC01cC01dC01eC2VHQFaB64AAAABdcq0EAAAoTTgJTTkJTToJTTsJTTwJTT0JTT4JTT8JTUAJTUEJZUdAT4zMwAAAAF1yrgQAAChLAEsBSwJLA0sESwVLBksHSwhLCUsKSwtLDEsNSw5LD0sQSxFLEmVHQEjFHsAAAABdcq8EAAAoTbYaTbcaTbgaTbkaTboaTbsaTbwaTb0aTb4aTb8aTcAaTcEaTcIaTcMaTcQaTcUaTcYaTccaTcgaTckaZUdAWKrhQAAAAF1ysAQAAChNFAZNFQZNFgZNFwZNGAZNGQZNGgZNGwZNHAZNHQZNHgZNHwZNIAZNIQZNIgZNIwZNJAZNJQZNJgZNJwZNKAZNKQZNKgZNKwZlR0BXGuFAAAAAXXKxBAAAKE03DE04DE05DE06DE07DE08DE09DE0+DE0/DE1ADE1BDE1CDE1DDE1EDE1FDE1GDE1HDGVHQFa/XCAAAABdcrIEAAAoTbIJTbMJTbQJTbUJTbYJTbcJTbgJTbkJTboJTbsJTbwJTb0JTb4JTb8JTcAJTcEJTcIJTcMJTcQJTcUJTcYJTccJTcgJTckJTSYWTScWTSgWTSkWTSoWTSsWTSwWTS0WTS4WTS8WTTAWTTEWTTIWTTMWTTQWTTUWTTYWTTcWTTgWTTkWTToWTTsWZUdAUko9gAAAAF1yswQAAChNzQJNzgJNzwJN0AJN0QJN0gJN0wJN1AJN1QJN1gJN1wJN2AJlR0BYXrhgAAAAXXK0BAAAKE0UGE0VGE0WGE0XGE0YGE0ZGE0aGE0bGE0cGE0dGE0eGE0fGE0gGE0hGE0iGE0jGE0kGE0lGE0mGE0nGGVHQFb8zMAAAABdcrUEAAAoTXcJTXgJTXkJTXoJTXsJTXwJTX0JTX4JTX8JTYAJZUdAWBFHoAAAAF1ytgQAAChNRBhNRRhNRhhNRxhNSBhNSRhNShhlR0BWLCkAAAAAXXK3BAAAKE0OEU0PEU0QEU0REU0SEU0TEU0UEU0VEU0WEU0XEU0YEU0ZEU0aEU0bEWVHQFYlwoAAAABdcrgEAAAoTcoJTcsJTcwJTc0JTc4JTc8JTdAJTdEJTdIJTdMJTdQJTdUJTdYJTdcJTdgJZUdAWJwpAAAAAF1yuQQAAChNBxlNCBlNCRlNChlNCxlNDBlNDRlNDhlNDxlNEBlNERllR0BXsKPgAAAAXXK6BAAAKE2VGE2WGE2XGE2YGE2ZGE2aGE2bGE2cGE2dGE2eGE2fGE2gGE2hGE2iGE2jGE2kGE2lGE2mGE2nGGVHQFXFHsAAAABdcrsEAAAoTeIGTeMGTeQGTeUGTeYGTecGTegGTekGTeoGTesGTewGZUdAVtmZoAAAAF1yvAQAAChNMxpNNBpNNRpNNhpNNxpNOBpNORpNOhpNOxpNPBpNPRplR0BBo9cAAAAAXXK9BAAAKE09BE0+BE0/BE1ABE1BBE1CBE1DBE1EBE1FBE1GBE1HBE1IBE1JBE1KBGVHQFUCj2AAAABdcr4EAAAoTUMCTUQCTUUCTUYCTUcCTUgCTUkCZUdAQ/wpAAAAAF1yvwQAAChNDRBNDhBNDxBNEBBNERBNEhBNExBNFBBNFRBNFhBlR0BYcUegAAAAXXLABAAAKE3ABk3BBk3CBk3DBk3EBk3FBk3GBk3HBk3IBk3JBk3KBk3LBk3MBk3NBk3OBk3PBk3QBk3RBk3SBk3TBmVHQFdCj2AAAABdcsEEAAAoTRwRTR0RTR4RTR8RTSARTSERTSIRTSMRTSQRTSURTSYRTScRTSgRTSkRZUdAVRcKQAAAAF1ywgQAAChNVhZNVxZNWBZNWRZNWhZNWxZNXBZNXRZNXhZNXxZNYBZNYRZNYhZNYxZNZBZNZRZNZhZlR0BYK4UgAAAAXXLDBAAAKE0VCE0WCE0XCE0YCE0ZCE0aCE0bCE0cCE0dCE0eCE0fCE0gCGVHQEWlHsAAAABdcsQEAAAoTY0QTY4QTY8QTZAQTZEQTZIQTZMQTZQQTZUQTZYQTZcQTZgQTZkQTZoQTZsQTZwQTZ0QTZ4QTZ8QTaAQTaEQTaIQTaMQTaQQZUdAS0euIAAAAF1yxQQAAChNOBRNORRNOhRNOxRNPBRNPRRNPhRlR0BYVHrgAAAAXXLGBAAAKE3vGE3wGE3xGE3yGE3zGE30GE31GE32GE33GE34GE35GE36GE37GE38GE39GE3+GE3/GE0AGU0BGU0CGU0DGU0EGU0FGU0GGWVHQFZR64AAAABdcscEAAAoTYwOTY0OTY4OTY8OTZAOTZEOTZIOTZMOTZQOTZUOTZYOTfYVTfcVTfgVTfkVTfoVTfsVTfwVTf0VTf4VTf8VTQAWTQEWTQIWTQMWTQQWZUdAR2PXAAAAAF1yyAQAAChNnRJNnhJNnxJNoBJNoRJNohJNoxJlR0BXkeuAAAAAXXLJBAAAKE3UBk3VBk3WBk3XBk3YBk3ZBk3aBmVHQFZKPYAAAABdcsoEAAAoTREWTRIWTRMWTRQWTRUWTRYWTRcWZUdAV6ZmYAAAAF1yywQAAChNfQVNfgVNfwVNgAVNgQVNggVNgwVNhAVNhQVNhgVNhwVNiAVNiQVNigVNiwVNjAVNjQVNjgVNjwVNkAVNkQVNkgVNkwVNlAVlR0BUuuFAAAAAXXLMBAAAKE32CU33CU34CU35CU36CU37CU38CWVHQEqlHsAAAABdcs0EAAAoTVcSTVgSTVkSTVoSTVsSTVwSTV0STV4STV8STWASTWESTWISTWMSTWQSTWUSTWYSTWcSTWgSTWkSTWoSTWsSTWwSZUdAVvhR4AAAAF1yzgQAAChNYQlNYglNYwlNZAlNZQlNZglNZwlNaAlNaQlNaglNawlNbAlNbQlNbglNbwlNcAlNcQlNcglNcwlNdAlNdQlNdgllR0BHZR7AAAAAXXLPBAAAKE1+D01/D02AD02BD02CD02DD02ED02FD02GD02HD02ID2VHQEC4UeAAAABdctAEAAAoTf0KTf4KTf8KTQALTQELTQILTQMLZUdAU4MzQAAAAF1y0QQAAChNmQxNmgxNmwxNnAxNnQxNngxNnwxNoAxNoQxNogxNowxNpAxNpQxNpgxNpwxNqAxNqQxNqgxNqwxNrAxNrQxNrgxlR0BXVHrgAAAAXXLSBAAAKE2BCU2CCU2DCU2ECU2FCU2GCU2HCU2ICU2JCU2KCU3WFk3XFk3YFk3ZFk3aFk3bFk3cFk3dFk3eFk3fFk3gFk3hFk3iFk3jFk3kFk3lFk3mFk3nFk3oFmVHQEWOFIAAAABdctMEAAAoTaUQTaYQTacQTagQTakQTaoQTasQZUdAWJeuIAAAAF1y1AQAAChNBhhNBxhNCBhNCRhNChhNCxhNDBhNDRhNDhhNDxhNEBhNERhNEhhNExhlR0BDoo9gAAAAXXLVBAAAKE3mD03nD03oD03pD03qD03rD03sD03tD03uD03vD03wD03xD03yD03zD2VHQFf3CkAAAABdctYEAAAoTQYCTQcCTQgCTQkCTQoCTQsCTQwCTQ0CTQ4CTQ8CTRACTRECZUdAVqwpAAAAAF1y1wQAAChNUQVNUgVNUwVNVAVNVQVNVgVNVwVNWAVNWQVNWgVNWwVNXAVNXQVNXgVNXwVNYAVNYQVNYgVNYwVNZAVlR0BSwKPgAAAAXXLYBAAAKE3XEE3YEE3ZEE3aEE3bEE3cEE3dEGVHQEW3CkAAAABdctkEAAAoTSILTSMLTSQLTSULTSYLTScLTSgLTSkLTSoLTSsLTSwLTS0LTS4LTS8LTasSTawSTa0STa4STa8STbASTbESTbISTbMSTbQSTbUSTbYSTbcSTbgSTbkSTboSTbsSTbwSTb0STb4SZUdAV04UgAAAAF1y2gQAAChNhhlNhxlNiBlNiRlNihlNixlNjBlNjRlNjhlNjxlNkBlNkRllR0BW1R7AAAAAXXLbBAAAKE23Fk24Fk25Fk26Fk27Fk28Fk29Fk2+Fk2/Fk3AFk3BFk3CFk3DFk3EFk3FFk3GFk3HFk3IFk3JFmVHQEbLhSAAAABdctwEAAAoTT8PTUAPTUEPTUIPTUMPTUQPTUUPTUYPTUcPTUgPTUkPTUoPZUdAVumZoAAAAF1y3QQAAChNpRRNphRNpxRNqBRNqRRNqhRNqxRNrBRNrRRNrhRNrxRNsBRNsRRNshRNsxRNtBRNtRRNthRNtxRNuBRlR0BGA9cAAAAAXXLeBAAAKE28E029E02+E02/E03AE03BE03CE03DE03EE03FE03GE03HE03IE03JE03KE03LE03ME03NE03OE2VHQEbgAAAAAABdct8EAAAoTX0STX4STX8STYASTYESTYISTYMSTYQSTYUSTYYSTYcSTYgSTYkSTYoSTYsSTYwSTY0STY4STY8STZASTZESTZISZUdASR1woAAAAF1y4AQAAChN+w9N/A9N/Q9N/g9N/w9NABBNARBNAhBNAxBNBBBNBRBlR0BVJwpAAAAAXXLhBAAAKE0KEk0LEk0MEk0NEk0OEk0PEk0QEmVHQEsx64AAAABdcuIEAAAoTSMUTSQUTSUUTSYUTScUTSgUTSkUTSoUTSsUTSwUTS0UTS4UTS8UTTAUTTEUTTIUTTMUTTQUTTUUTTYUTTcUZUdAVzuFIAAAAF1y4wQAAChNWBFNWRFNWhFNWxFNXBFNXRFNXhFNXxFNYBFNYRFNYhFNYxFNZBFNZRFNZhFNZxFNaBFNaRFNahFlR0BIRmZgAAAAXXLkBAAAKE3cDk3dDk3eDk3fDk3gDk3hDk3iDk3jDk3kDk3lDk3mDmVHQE30euAAAABdcuUEAAAoTesCTewCTe0CTe4CTe8CTfACTfECTfICTfMCTfQCTfUCTfYCTfcCTfgCTfkCTfoCTfsCTfwCTf0CTf4CTf8CTQADZUdAOLMzQAAAAF1y5gQAAChNzwNN0ANN0QNN0gNN0wNN1ANN1QNN1gNN1wNN2ANN2QNN2gNN2wNN3ANN3QNN3gNN3wNN4ANN4QNN4gNlR0A8DMzAAAAAXXLnBAAAKE2zA020A021A022A023A024A025A026A027A028A029A02+A02/A03AA2VHQFhkeuAAAABdcugEAAAoTUcBTUgBTUkBTUoBTUsBTUwBTU0BTU4BTU8BTVABTVEBTVIBTVMBTVQBTVUBTVYBTVcBTVgBTVkBZUdAU41woAAAAF1y6QQAAChNVhRNVxRNWBRNWRRNWhRNWxRNXBRlR0BYoeuAAAAAXXLqBAAAKE3nBU3oBU3pBU3qBU3rBU3sBU3tBU3uBU3vBU3wBU3xBU3yBU3zBU30BU31BWVHQEQMzMAAAABdcusEAAAoTVIQTVMQTVQQTVUQTVYQTVcQTVgQTVkQTVoQTVsQZUdAP+4UgAAAAF1y7AQAAChNHgRNHwRNIARNIQRNIgRNIwRNJARNJQRNJgRNJwRNKARNKQRNKgRNKwRlR0BWyuFAAAAAXXLtBAAAKE3YFU3ZFU3aFU3bFU3cFU3dFU3eFU3fFU3gFU3hFU3iFU3jFU3kFU3lFU3mFU3nFWVHQEzVwoAAAABdcu4EAAAoTZQETZUETZYETZcETZgETZkETZoETZsETZwETZ0EZUdAVt9cIAAAAF1y7wQAAChNnAlNnQlNnglNnwlNoAlNoQlNoglNowlNpAlNpQlNpglNpwlNqAlNqQlNqglNqwlNrAlNrQlNrglNrwlNsAlNsQllR0BAvXCgAAAAXXLwBAAAKE3oCk3pCk3qCk3rCk3sCk3tCk3uCk3vCk3wCk3xCk3yCk3zCk30Ck31Ck32Ck33Ck34Ck35Ck36Ck37Ck38CmVHQFT1woAAAABdcvEEAAAoTYMVTYQVTYUVTYYVTYcVTYgVTYkVTYoVTYsVTYwVTY0VTY4VTY8VTZAVTZEVZUdARao9gAAAAF1y8gQAAChNaBNNaRNNahNNaxNNbBNNbRNNbhNNbxNNcBNNcRNNchNNcxNNdBNNdRNNdhNNdxNNeBNNeRNNehNNexNNfBNlR0BWoAAAAAAAXXLzBAAAKE0FFk0GFk0HFk0IFk0JFk0KFk0LFk0MFk0NFk0OFk0PFk0QFmVHQE1BR6AAAABdcvQEAAAoTagETakETaoETasETawETa0ETa4ETa8ETbAETbEETbIETbMETbQETbUETbYETbcETbgETbkETboETbsETbwETb0ETb4ETb8EZUdAWBzMwAAAAF1y9QQAAChLMkszSzRLNUs2SzdLOEs5SzpLO0s8Sz1LPks/TdsZTdwZTd0ZTd4ZTd8ZTeAZTeEZTeIZTeMZTeQZTeUZTeYZTecZTegZTekZTeoZTesZTewZTe0ZZUdAUvzMwAAAAF1y9gQAAChN3QhN3ghN3whN4AhN4QhN4ghN4whN5AhN5QhN5ghN5whlR0BO7MzAAAAAXXL3BAAAKE0BA00CA00DA00EA00FA00GA00HA00IA00JA00KA00LA2VHQES+uGAAAABdcvgEAAAoTQEPTQIPTQMPTQQPTQUPTQYPTQcPTQgPTQkPTQoPTQsPTQwPTQ0PTQ4PTQ8PTRAPTREPZUdAV+UewAAAAF1y+QQAAChNEgJNEwJNFAJNFQJNFgJNFwJNGAJNGQJNGgJNGwJNHAJNHQJNHgJNHwJlR0BWRwpAAAAAXXL6BAAAKE2yF02zF020F021F022F023F024F025F026F027F028F029F02+F02/F2VHQFgNcKAAAABdcvsEAAAoTeQLTeULTeYLTecLTegLTekLTeoLTesLTewLTe0LZUdAWF4UgAAAAF1y/AQAAChLpEulS6ZLp0uoS6lLqkurS6xLrUuuS69LsEuxS7JLs2VHQFcOFIAAAABdcv0EAAAoTZIJTZMJTZQJTZUJTZYJTZcJTZgJTZkJTZoJTZsJZUdAWCKPYAAAAF1y/gQAAChNpxlNqBlNqRlNqhlNqxlNrBlNrRlNrhlNrxlNsBlNsRlNshlNsxlNtBlNtRlNthlNtxlNuBlNuRllR0A/OFHgAAAAXXL/BAAAKE0EC00FC00GC00HC00IC00JC00KC2VHQEahR6AAAABdcgAFAAAoTc8TTdATTdETTdITTdMTTdQTTdUTTdYTTdcTTdgTTdkTTdoTTdsTTdwTTd0TTd4TTd8TTeATTeETTeITTeMTTeQTTeUTTeYTZUdAVUuFIAAAAF1yAQUAAChN+whN/AhN/QhN/ghN/whNAAlNAQlNAglNAwlNBAlNBQlNBgllR0BQszNAAAAAXXICBQAAKE2QCE2RCE2SCE2TCE2UCE2VCE2WCE2XCE2YCE2ZCE2aCE2bCE2cCE2dCE2eCE2fCE2gCGVHQFfcKQAAAABdcgMFAAAoTcoLTcsLTcwLTc0LTc4LTc8LTdALTdELTdILTdMLTdQLTdULTdYLTdcLZUdAWLHrgAAAAF1yBAUAAChNgQZNggZNgwZNhAZNhQZNhgZNhwZNiAZNiQZNigZNiwZNjAZNjQZNjgZNjwZNkAZNkQZlR0A9QAAAAAAAXXIFBQAAKE2bA02cA02dA02eA02fA02gA02hA02iA02jA02kA02lA02mA02nA02oA02pA02qA02rA02sA02tA02uA02vA02wA02xA02yA2VHQFZfXCAAAABdcgYFAAAoTRgWTRkWTRoWTRsWTRwWTR0WTR4WTR8WTSAWTSEWTSIWTSMWTSQWTSUWZUdARf64YAAAAF1yBwUAAChNyhJNyxJNzBJNzRJNzhJNzxJN0BJlR0BXseuAAAAAXXIIBQAAKE1JCE1KCE1LCE1MCE1NCE1OCE1PCE1QCE1RCE1SCE1TCE1UCE1VCE1WCE1XCE1YCE1ZCE1aCE1bCE1cCE1dCE1eCE1fCE1gCGVHQE/VwoAAAABdcgkFAAAoTQwDTQ0DTQ4DTQ8DTRADTREDTRIDTRMDTRQDTRUDTRYDTRcDTRgDTRkDTRoDTRsDTRwDTR0DTR4DTR8DZUdARnCj4AAAAF1yCgUAAChNDRNNDhNNDxNNEBNNERNNEhNNExNNFBNNFRNNFhNlR0BYJcKAAAAAXXILBQAAKE1lF01mF01nF01oF01pF01qF01rF01sF01tF01uF01vF01wF01xF01yF01zF010F011F012F013F2VHQFijM0AAAABdcgwFAAAoS8JLw0vES8VLxkvHS8hLyUvKS8tLzEvNS85Lz0vQS9FL0kvTS9RN3QVN3gVN3wVN4AVN4QVN4gVN4wVN5AVN5QVN5gVlR0BYQUegAAAAXXINBQAAKE0cDk0dDk0eDk0fDk0gDk0hDk0iDmVHQFRVwoAAAABdcg4FAAAoTXUaTXYaTXcaTXgaTXkaTXoaTXsaTXwaTX0aTX4aTX8aTYAaTYEaTYIaTYMaZUdATJcKQAAAAF1yDwUAAChNIANNIQNNIgNNIwNNJANNJQNNJgNNJwNNKANNKQNNKgNNKwNNLANNLQNNLgNNLwNlR0BDFcKAAAAAXXIQBQAAKE1XA01YA01ZA01aA01bA01cA01dA01eA01fA01gA01hA01iA01jA01kA01lA01mA01nA01oA01pA01qA01rA01sA2VHQFeWZmAAAABdchEFAAAoS3tLfEt9S35Lf0uAS4FLgkuDS4RLhUuGZUdAVMR64AAAAF1yEgUAAChNHQVNHgVNHwVNIAVNIQVNIgVNIwVNJAVNJQVNJgVNJwVlR0BHFHrgAAAAXXITBQAAKE0TFE0UFE0VFE0WFE0XFE0YFE0ZFE0aFE0bFE0cFE0dFE0eFE0fFE0gFE0hFE0iFGVHQEYzM0AAAABdchQFAAAoTecTTegTTekTTeoTTesTTewTTe0TTe4TTe8TTfATTfETTfITTfMTTfQTTfUTZUdAU0cKQAAAAF1yFQUAAChNXxVNYBVNYRVNYhVNYxVNZBVNZRVNZhVNZxVNaBVNaRVNahVNaxVNbBVlR0BXhHrgAAAAXXIWBQAAKE18GU19GU1+GU1/GU2AGU2BGU2CGU2DGU2EGU2FGWVHQFhbhSAAAABdchcFAAAoS1VLVktXS1hLWUtaS1tLXEtdS15LX0tgS2FLYktjS2RLZUtmS2dLaEtpZUdAWIuFIAAAAF1yGAUAAChNwQ1Nwg1Nww1NxA1NxQ1Nxg1Nxw1NyA1NyQ1Nyg1lR0BYd64gAAAAXXIZBQAAKE2GAU2HAU2IAU2JAU2KAU2LAU2MAU2NAU2OAU2PAU2QAU2RAU2SAU2TAU14F015F016F017F018F019F01+F01/F02AF02BF02CF02DF02EF02FF02GF02HF2VHQFiEeuAAAABdchoFAAAoTYEHTYIHTYMHTYQHTYUHTYYHTYcHTYgHTYkHTYoHTe0HTe4HTe8HTfAHTfEHTfIHTfMHTfQHTfUHTfYHTfcHTfgHTfkHTfoHTfsHTfwHZUdAWJj1wAAAAF1yGwUAAChNlAFNlQFNlgFNlwFNmAFNmQFNmgFNmwFNnAFNnQFNngFNnwFlR0BG4UegAAAAXXIcBQAAKE1NCk1OCk1PCk1QCk1RCk1SCk1TCmVHQFb/XCAAAABdch0FAAAoTSACTSECTSICTSMCTSQCTSUCTSYCTScCTSgCTSkCTSoCTSsCTSwCTS0CZUdAWGwpAAAAAF1yHgUAAChNLAhNLQhNLghNLwhNMAhNMQhNMghNMwhNNAhNNQhNNghNNwhNOAhNOQhNOghNOwhNPAhNPQhNPghNKhdNKxdNLBdNLRdNLhdNLxdNMBdNMRdNMhdNMxdNNBdNNRdNNhdNNxdNOBdNORdNOhdNOxdNPBdlR0BWUKPgAAAAXXIfBQAAKE3kEU3lEU3mEU3nEU3oEU3pEU3qEU3rEU3sEU3tEU0+Gk0/Gk1AGk1BGk1CGk1DGk1EGk1FGk1GGk1HGk1IGk1JGk1KGk1LGk1MGk1NGk1OGk1PGk1QGk1RGk1SGk1TGmVHQFaKPYAAAABdciAFAAAoTagLTakLTaoLTasLTawLTa0LTa4LTa8LTbALTbELZUdAVzzMwAAAAF1yIQUAAChNbRlNbhlNbxlNcBlNcRlNchlNcxlNdBlNdRlNdhlNdxlNeBlNeRlNehlNexllR0BYiPXAAAAAXXIiBQAAKE1xB01yB01zB010B011B012B013B014B015B016B017B018B019B01+B01/B02AB2VHQFizM0AAAABdciMFAAAoTU8GTVAGTVEGTVIGTVMGTVQGTVUGTVYGTVcGTVgGTVkGTVoGTVsGTVwGTV0GTV4GTV8GTWAGTWEGTWIGTWMGTWQGZUdAVVFHoAAAAF1yJAUAAChNgxFNhBFNhRFNhhFNhxFNiBFNiRFNihFNixFNjBFNjRFNjhFNjxFNkBFlR0BFR64gAAAAXXIlBQAAKE1ZBE1aBE1bBE1cBE1dBE1eBE1fBE1gBE1hBE1iBE1jBE1kBE1lBE1mBGVHQFdlwoAAAABdciYFAAAoTf4ZTf8ZTQAaTQEaTQIaTQMaTQQaTQUaTQYaTQcaZUdARC9cIAAAAF1yJwUAAChNXBBNXRBNXhBNXxBNYBBNYRBNYhBNYxBNZBBNZRBNZhBNZxBNaBBNaRBlR0BX8KPgAAAAXXIoBQAAKE0rAU0sAU0tAU0uAU0vAU0wAU0xAU0yAU0zAU00AU01AU02AU04EU05EU06EU07EU08EU09EU0+EU0/EU1AEU1BEU1CEU1DEU1EEU1FEU1GEU1HEWVHQFiVHsAAAABdcikFAAAoS9VL1kvXS9hL2UvaS9tL3EvdS95L30vgS+FL4kvjS+RL5UvmS+dL6EvpTcsNTcwNTc0NTc4NTc8NTdANTdENTdINTdMNTdQNTdUNTdYNTdcNTdgNZUdAVy4UgAAAAF1yKgUAAChNYQhNYghNYwhNZAhNZQhNZghNZwhNaAhNaQhNaghNawhNbAhNbQhNbghNbwhNcAhNcQhNcghNcwhlR0BEUKPgAAAAXXIrBQAAKE1LBE1MBE1NBE1OBE1PBE1QBE1RBE1SBE1TBE1UBE1VBE1WBE1XBE1YBGVHQFhXCkAAAABdciwFAAAoTYINTYMNTYQNTYUNTYYNTYcNTYgNTYkNTYoNTYsNTYwNTY0NTY4NTY8NTZANTZENZUdAUT64YAAAAF1yLQUAAChNNxJNOBJNORJNOhJNOxJNPBJNPRJNPhJNPxJNQBJNQRJNQhJNQxJNRBJlR0BYsAAAAAAAXXIuBQAAKE3KB03LB03MB03NB03OB03PB03QB03RB03SB03TB03UB03VB03WB03XB03YB03ZB03aB03bB03cB03dB2VHQFVzM0AAAABdci8FAAAoTf8RTQASTQESTQISTQMSTQQSTQUSTQYSTQcSTQgSTQkSZUdAWHhR4AAAAF1yMAUAAChNuwVNvAVNvQVNvgVNvwVNwAVNwQVNwgVNwwVNxAVNxQVNxgVNxwVNyAVNyQVNygVNywVNzAVNzQVNzgVNzwVN0AVN0QVN0gVlR0BYlHrgAAAAXXIxBQAAKE35DE36DE37DE38DE39DE3+DE3/DE0ADU0BDU0CDU0DDU0EDU0FDU0GDU0HDU0IDWVHQFWo9cAAAABdcjIFAAAoTXQITXUITXYITXcITXgITXkITXoITXsITXwITX0ITX4ITX8ITYAITYEITYIITYMITYQITYUITYYITYcITYgITdkJTdoJTdsJTdwJTd0JTd4JTd8JTeAJTeEJTeIJZUdAV71woAAAAF1yMwUAAChNOA5NOQ5NOg5NOw5NPA5NPQ5NPg5NPw5NQA5NQQ5lR0BYrXCgAAAAXXI0BQAAKE16Bk17Bk18Bk19Bk1+Bk1/Bk2ABk2LB02MB02NB02OB02PB02QB02RB02SB02TB02UB02VB02WB02XB02YB02ZB02aB02bB02cB02dB2VHQEccKQAAAABdcjUFAAAoTWcETWgETWkETWoETWsETWwETW0ETW4ETW8ETXAETXEETXIEZUdAT2euIAAAAF1yNgUAAChNlBpNlRpNlhpNlxpNmBpNmRpNmhplR0BUD1wgAAAAXXI3BQAAKE2KC02LC02MC02NC02OC02PC02QC02RC02SC02TC02UC02VC02WC02XC02YC02ZC2VHQESQo+AAAABdcjgFAAAoTd0aTd4aTd8aTeAaTeEaTeIaTeMaTeQaTeUaTeYaZUdAUZo9gAAAAF1yOQUAAChNkAJNkQJNkgJNkwJNlAJNlQJNlgJNlwJNmAJNmQJNmgJNmwJNnAJNnQJNngJNnwJNoAJNoQJNogJNowJNpAJNpQJlR0BWOFHgAAAAXXI6BQAAKE0uAk0vAk0wAk0xAk0yAk0zAk00Ak01Ak02Ak03Ak04Ak05Ak06Ak07Ak08Ak09Ak0+Ak0/Ak1AAk1BAk1CAmVHQESlHsAAAABdcjsFAAAoTRcTTRgTTRkTTRoTTRsTTRwTTR0TTR4TTR8TTSATTSETTSITTSMTTSQTTSUTZUdAPrhR4AAAAF1yPAUAAChNhQNNhgNNhwNNiANNiQNNigNNiwNNjANNjQNNjgNNjwNNkANNkQNNkgNNkwNNlANNlQNNlgNNlwNNmANNmQNNmgNlR0BVTMzAAAAAXXI9BQAAKE15FE16FE17FE18FE19FE1+FE1/FE2AFE2BFE2CFE2DFE2EFE2FFE2GFE2HFE2IFE2JFE2KFE2LFE2MFE2NFE2OFE2PFE2QFGVHQFbDM0AAAABdcj4FAAAoTdgRTdkRTdoRTdsRTdwRTd0RTd4RTd8RTeARTeERTeIRTeMRTbkUTboUTbsUTbwUTb0UTb4UTb8UTcAUTcEUTcIUTcMUTcQUTcUUTcYUZUdASM4UgAAAAF1yPwUAAChNMANNMQNNMgNNMwNNNANNNQNNNgNNNwNNOANNOQNNOgNNOwNNPANNPQNNPgNlR0BW164gAAAAXXJABQAAKE0iCU0jCU0kCU0lCU0mCU0nCU0oCU0pCU0qCU0rCU0sCU0tCU0uCU0vCU0wCU0xCU0yCU0zCU00CU01CU02CU03CWVHQFd1woAAAABdckEFAAAoTWUFTWYFTWcFTWgFTWkFTWoFTWsFZUdAVewpAAAAAF1yQgUAAChNYhpNYxpNZBpNZRpNZhpNZxpNaBpNaRpNahpNaxpNbBpNbRpNbhpNbxpNcBpNcRpNchpNcxpNdBplR0BF9wpAAAAAXXJDBQAAKE0FFE0GFE0HFE0IFE0JFE0KFE0LFE0MFE0NFE0OFE0PFE0QFE0RFE0SFGVHQEwgAAAAAABdckQFAAAoTdUOTdYOTdcOTdgOTdkOTdoOTdsOZUdAQTR64AAAAF1yRQUAAChNzgpNzwpN0ApN0QpN0gpN0wpN1ApN1QpN1gpN1wpN2ApN2QpN2gpN2wpN3ApN3QpN3gpN3wpN4AplR0BVx64gAAAAXXJGBQAAKE3XFE3YFE3ZFE3aFE3bFE3cFE3dFE3eFE3fFE3gFE3hFE3iFE3jFE3kFE3lFE3mFE3nFE3oFE3pFE3qFGVHQFg+FIAAAABdckcFAAAoTf0HTf4HTf8HTQAITQEITQIITQMITQQITQUITQYITQcITQgITQkITQoITQsITQwITQ0ITQ4ITQ8ITRAITREITRIITRMITRQIZUdAREj1wAAAAF1ySAUAAChNSxNNTBNNTRNNThNNTxNNUBNNURNlR0BYUo9gAAAAXXJJBQAAKE1GGU1HGU1IGU1JGU1KGU1LGU1MGU1NGU1OGU1PGU1QGU1RGU1SGU1TGU1UGWVHQERdcKAAAABdckoFAAAoTYYKTYcKTYgKTYkKTYoKTYsKTYwKTY0KTY4KTY8KTZAKTZEKTZIKTZMKTZQKTZUKTZYKTZcKTZgKTZkKTZoKTZsKTZwKTZ0KTfUSTfYSTfcSTfgSTfkSTfoSTfsSTfwSTf0STf4STf8STQATTQETTQITTQMTTQQTTQUTTQYTTQcTTQgTTQkTTQoTTQsTTQwTZUdAWJHrgAAAAF1ySwUAAChLtEu1S7ZLt0u4S7lLuku7S7xLvUu+S79LwEvBZUdAWK9cIAAAAF1yTAUAAChN9gVN9wVN+AVN+QVN+gVN+wVN/AVN/QVN/gVN/wVNAAZNPAZNPQZNPgZNPwZNQAZNQQZNQgZNQwZNRAZNRQZNRgZNRwZNSAZNSQZNSgZNSwZNTAZNTQZNTgZNZQZNZgZNZwZNaAZNaQZNagZNawZNbAZNbQZNbgZNbwZNcAZNcQZNcgZNKQ1NKg1NKw1NLA1NLQ1NLg1NLw1NMA1NMQ1NMg1lR0BYmFHgAAAAXXJNBQAAKE0jDk0kDk0lDk0mDk0nDk0oDk0pDk0qDk0rDk0sDk0tDk0uDk0vDk0wDmVHQEaGZmAAAABdck4FAAAoTRkPTRoPTRsPTRwPTR0PTR4PTR8PTSAPTSEPTSIPTSMPTSQPTSUPTSYPZUdAWLKPYAAAAF1yTwUAAChN6wFN7AFN7QFN7gFN7wFN8AFN8QFN8gFN8wFN9AFN9QFN9gFN9wFN+AFN+QFN+gFNowZNpAZNpQZNpgZNpwZNqAZNqQZNqgZNqwZNrAZNrQZNrgZNrwZNsAZNsQZNsgZNswZNtAZNtQZlR0BEsKPgAAAAXXJQBQAAKE01EE02EE03EE04EE05EE06EE07EE08EE09EE0+EE0/EE1AEE1BEE1CEE1DEE1EEE1FEE1GEE1HEGVHQFWQAAAAAABdclEFAAAoTb0MTb4MTb8MTcAMTcEMTcIMTcMMTcQMTcUMTcYMTccMZUdAWKR64AAAAF1yUgUAAChNxxdNyBdNyRdNyhdNyxdNzBdNzRdNzhdNzxdN0BdN0RdN0hdN0xdN1BdN1RdN1hdlR0BJqj2AAAAAXXJTBQAAKE06Ck07Ck08Ck09Ck0+Ck0/Ck1ACmVHQFLNcKAAAABdclQFAAAoTeYETecETegETekETeoETesETewETe0ETe4ETe8ETfAETfEETfIETfMETfQETfUETfYETfcETfgETfkETfoETfsETfwETf0EZUdAQ8PXAAAAAF1yVQUAAChN0RpN0hpN0xpN1BpN1RpN1hpN1xpN2BpN2RpN2hpN2xpN3BplR0BX2ZmgAAAAXXJWBQAAKE1CDk1DDk1EDk1FDk1GDk1HDk1IDk1JDk1KDk1LDk1MDk1NDk1ODk1PDk1QDk1RDk1SDk1TDk1UDk26GU27GU28GU29GU2+GU2/GU3AGU3BGU3CGU3DGU3EGU3FGU3GGU3HGWVHQFAPXCAAAABdclcFAAAoTRYVTRcVTRgVTRkVTRoVTRsVTRwVTR0VTR4VTR8VTSAVTSEVTSIVTSMVTSQVTSUVTSYVZUdAUfZmYAAAAF1yWAUAAChNzgRNzwRN0ARN0QRN0gRN0wRN1ARN1QRN1gRN1wRN2ARN2QRN2gRN2wRN3ARN3QRN3gRN3wRN4ARN4QRN4gRN4wRN5ARN5QRlR0BGbMzAAAAAXXJZBQAAKE3REk3SEk3TEk3UEk3VEk3WEk3XEk3YEk3ZEk3aEk3bEk3cEk3dEk3eEk3fEmVHQFcfXCAAAABdcloFAAAoTcgYTckYTcoYTcsYTcwYTc0YTc4YTc8YTdAYTdEYTdIYTdMYTdQYTdUYTdYYTdcYTdgYZUdAWEhR4AAAAF1yWwUAAChNlQVNlgVNlwVNmAVNmQVNmgVNmwVNnAVNnQVNngVNnwVlR0BQvrhgAAAAXXJcBQAAKE3ABE3BBE3CBE3DBE3EBE3FBE3GBE3HBE3IBE3JBE3KBE3LBE3MBE3NBGVHQFezM0AAAABdcl0FAAAoTcALTcELTcILTcMLTcQLTcULTcYLTccLTcgLTckLZUdAV9MzQAAAAF1yXgUAAChNTRdNThdNTxdNUBdNURdNUhdNUxdNVBdNVRdNVhdNVxdNWBdNWRdNWhdNWxdNXBdNXRdNXhdNXxdNYBdNYRdNYhdNYxdNZBdlR0BXcUegAAAAXXJfBQAAKE1VDk1WDk1XDk1YDk1ZDk1aDk1bDk1cDk1dDk1eDk1fDk1gDk1hDk1iDmVHQFiFwoAAAABdcmAFAAAoTYgXTYkXTYoXTYsXTYwXTY0XTY4XTY8XTZAXTZEXTZIXTZMXTZQXTZUXZUdAVcZmYAAAAF1yYQUAAChNKAVNKQVNKgVNKwVNLAVNLQVNLgVNLwVNMAVNMQVNMgVNMwVNNAVNNQVNNgVNNwVNOAVlR0BXYeuAAAAAXXJiBQAAKE0IGk0JGk0KGk0LGk0MGk0NGk0OGk0PGk0QGk0RGk0SGk0TGk0UGk0VGk0WGk0XGk0YGk0ZGk0aGk0bGk0cGk0dGk0eGk0fGmVHQD4R64AAAABdcmMFAAAoTeMDTeQDTeUDTeYDTecDTegDTekDTeoDTesDTewDTe0DTe4DZUdASQUewAAAAF1yZAUAAChNOwtNPAtNPQtNPgtNPwtNQAtNQQtNQgtNQwtNRAtlR0BYOZmgAAAAXXJlBQAAKE1UB01VB01WB01XB01YB01ZB01aB01bB01cB01dB01eB01fB01gB01hB01iB01jB01kB01lB01mB00ODE0PDE0QDE0RDE0SDE0TDE0UDE0VDE0WDE0XDE0YDE0ZDE0aDE0bDE0cDE0dDE0eDGVHQFaK4UAAAABdcmYFAAAoTWMOTWQOTWUOTWYOTWcOTWgOTWkOTWoOTWsOTWwOTW0OTW4OTW8OTXAOTXEOTXIOTXMOTXQOTXUOZUdAVk4UgAAAAF1yZwUAAChNbhRNbxRNcBRNcRRNchRNcxRNdBRNdRRNdhRNdxRNeBRlR0BBoUegAAAAXXJoBQAAKE1tA01uA01vA01wA01xA01yA01zA010A011A012A013A014A015A016A2VHQFB3CkAAAABdcmkFAAAoTcwQTc0QTc4QTc8QTdAQTdEQTdIQTdMQTdQQTdUQTdYQZUdAOPMzQAAAAF1yagUAAChNEARNEQRNEgRNEwRNFARNFQRNFgRlR0BEy4UgAAAAXXJrBQAAKE0SD00TD00UD00VD00WD00XD00YD2VHQEQKPYAAAABdcmwFAAAoTZ4KTZ8KTaAKTaEKTaIKTaMKTaQKTaUKTaYKTacKTagKZUdARzMzQAAAAF1ybQUAAChNMAtNMQtNMgtNMwtNNAtNNQtNNgtNNwtNOAtNOQtNOgtlR0BYoAAAAAAAXXJuBQAAKE2eB02fB02gB02hB02iB02jB02kB02lB02mB02nB02oB02pB02qB02rB02sB2VHQFa0euAAAABdcm8FAAAoTZMWTZQWTZUWTZYWTZcWTZgWTZkWTZoWTZsWTZwWTZ0WTZ4WTZ8WTaAWTaEWTaIWTaMWTaQWTaUWTaYWTacWTagWTaQXTaUXTaYXTacXTagXTakXTaoXTasXTawXTa0XTa4XTa8XTbAXTbEXZUdAVGuFIAAAAF1ycAUAAChNdRZNdhZNdxZNeBZNeRZNehZNexZNfBZNfRZNfhZNfxZNgBZNgRZNghZlR0BCgo9gAAAAXXJxBQAAKE0GEE0HEE0IEE0JEE0KEE0LEE0MEGVHQFfI9cAAAABdcnIFAAAoTTwHTT0HTT4HTT8HTUAHTUEHTUIHTUMHTUQHTUUHTUYHTUcHTUgHTUkHTUoHTUsHTUwHTU0HTU4HTU8HTVAHTVEHTVIHTVMHZUdAV/hR4AAAAF1ycwUAAChN6RZN6hZN6xZN7BZN7RZN7hZN7xZN8BZN8RZN8hZN8xZN9BZN9RZN9hZN9xZN+BZN+RZlR0BU8euAAAAAXXJ0BQAAKE2XDk2YDk2ZDk2aDk2bDk2cDk2dDk2eDk2fDk2gDk2hDk2iDk2jDk2kDk2lDk2mDk2nDk2oDk2pDk2qDk2rDk2sDk2tDk2uDmVHQFCh64AAAABdcnUFAAAoTQsKTQwKTQ0KTQ4KTQ8KTRAKTREKTRIKTRMKTRQKZUdARl64YAAAAF1ydgUAAChNrxpNsBpNsRpNshpNsxpNtBpNtRplR0BWGuFAAAAAXXJ3BQAAKE1kFE1lFE1mFE1nFE1oFE1pFE1qFE1rFE1sFE1tFGVHQFAvXCAAAABdcngFAAAoTTEVTTIVTTMVTTQVTTUVTTYVTTcVTTgVTTkVTToVTTsVTTwVTT0VTT4VTT8VTUAVTUEVTUIVTUMVTUQVTUUVTUYVZUdAWBrhQAAAAF1yeQUAAChNMQ5NMg5NMw5NNA5NNQ5NNg5NNw5lR0BLsKPgAAAAXXJ6BQAAKE0lCk0mCk0nCk0oCk0pCk0qCk0rCk0sCk0tCk0uCk0vCk0wCk0xCk0yCk0zCk00Ck01Ck02Ck03Ck04Ck05CmVHQFZYUeAAAABdcnsFAAAoTTwWTT0WTT4WTT8WTUAWTUEWTUIWTUMWTUQWTUUWTUYWTUcWTUgWTUkWTUoWTUsWZUdAQMUewAAAAF1yfAUAAChNLARNLQRNLgRNLwRNMARNMQRNMgRNMwRNNARNNQRNNgRNNwRNOARNOQRNOgRNOwRNPARlR0BFuZmgAAAAXXJ9BQAAKE1/EE2AEE2BEE2CEE2DEE2EEE2FEE2GEE2HEE2IEE2JEE2KEE2LEE2MEGVHQEXLhSAAAABdcn4FAAAoTfYOTfcOTfgOTfkOTfoOTfsOTfwOTf0OTf4OTf8OTQAPZUdAWHZmYAAAAF1yfwUAAChNWRhNWhhNWxhNXBhNXRhNXhhNXxhNYBhNYRhNYhhNYxhNZBhNZRhNZhhlR0BXgUegAAAAXXKABQAAKE0yGE0zGE00GE01GE02GE03GE04GGVHQETuFIAAAABdcoEFAAAoTaEPTaIPTaMPTaQPTaUPTaYPTacPTagPTakPTaoPTasPTawPTa0PTa4PTa8PTbAPTbEPTbIPTbMPTbQPTbUPTbYPTbcPTbgPZUdARxcKQAAAAF1yggUAAChNcA9NcQ9Ncg9Ncw9NdA9NdQ9Ndg9Ndw9NeA9NeQ9Neg9New9NfA9NfQ9lR0BEfXCgAAAAXXKDBQAAKE2pCk2qCk2rCk2sCk2tCk2uCk2vCk2wCk2xCk2yCk2zCmVHQFiHCkAAAABdcoQFAAAoTfsBTfwBTf0BTf4BTf8BTQACTQECTQICTQMCTQQCTQUCZUdAUJuFIAAAAF1yhQUAAChN2QJN2gJN2wJN3AJN3QJN3gJN3wJN4AJN4QJN4gJN4wJlR0BF+ZmgAAAAXXKGBQAAKE1hD01iD01jD01kD01lD01mD01nD01oD01pD01qD01rD01sD01tD01uD01vD2VHQE+a4UAAAABdcocFAAAoTUUSTUYSTUcSTUgSTUkSTUoSTUsSTUwSTU0STU4STU8SZUdAWF9cIAAAAF1yiAUAAChN2Q1N2g1N2w1N3A1N3Q1N3g1N3w1N4A1N4Q1N4g1N4w1N5A1N5Q1N5g1N5w1N6A1lR0BW8UegAAAAXXKJBQAAKE3DFU3EFU3FFU3GFU3HFU3IFU3JFU3KFU3LFU3MFU3NFU3OFU3PFU3QFU3RFU3SFU3TFU3UFU3VFU3WFU3XFWVHQE9uFIAAAABdcooFAAAoTRUKTRYKTRcKTRgKTRkKTRoKTRsKTRwKTR0KTR4KTR8KTSAKTSEKTSIKTSMKTSQKZUdAWAHrgAAAAF1yiwUAAChNSxhNTBhNTRhNThhNTxhNUBhNURhNUhhNUxhNVBhNVRhNVhhNVxhNWBhlR0BHDMzAAAAAXXKMBQAAKE2TEk2UEk2VEk2WEk2XEk2YEk2ZEk2aEk2bEk2cEmVHQFgq4UAAAABdco0FAAAoTcAXTcEXTcIXTcMXTcQXTcUXTcYXZUdAQXwpAAAAAF1yjgUAAChNUhNNUxNNVBNNVRNNVhNNVxNNWBNNWRNNWhNNWxNNXBNNXRNNXhNNXxNNYBNNYRNNYhNNYxNNZBNNZRNNZhNNZxNlR0BYs9cAAAAAXXKPBQAAKE3FAU3GAU3HAU3IAU3JAU3KAU3LAU3MAU3NAU3OAU3PAU3QAU2SBk2TBk2UBk2VBk2WBk2XBk2YBk2ZBk2aBk2bBk2cBk2dBk2eBk2fBk2gBk2hBk2iBmVHQFhT1wAAAABdcpAFAAAoTaoFTasFTawFTa0FTa4FTa8FTbAFTbEFTbIFTbMFTbQFTbUFTbYFTbcFTbgFTbkFTboFZUdAVWhR4AAAAF1ykQUAAChN7QZN7gZN7wZN8AZN8QZN8gZN8wZN9AZN9QZN9gZN9wZN+AZN+QZN+gZN+wZN/AZN/QZN/gZN/wZNAAdNAQdNAgdNAwdNBAdlR0BYG4UgAAAAXXKSBQAAKE1kAU1lAU1mAU1nAU1oAU1pAU1qAU1rAU1sAU1tAU1uAU1vAU1wAU1xAU1yAWVHQFilwoAAAABdcpMFAAAoTdMFTdQFTdUFTdYFTdcFTdgFTdkFTdoFTdsFTdwFTXMGTXQGTXUGTXYGTXcGTXgGTXkGZUdAWDCj4AAAAF1ylAUAAChNPwhNQAhNQQhNQghNQwhNRAhNRQhNRghNRwhNSAhlR0BVRR7AAAAAXXKVBQAAKE12Dk13Dk14Dk15Dk16Dk17Dk18Dk19Dk1+Dk1/Dk2ADk2BDk1dFE1eFE1fFE1gFE1hFE1iFE1jFGVHQFfz1wAAAABdcpYFAAAoTVUJTVYJTVcJTVgJTVkJTVoJTVsJTVwJTV0JTV4JTV8JTWAJTZYXTZcXTZgXTZkXTZoXTZsXTZwXTZ0XTZ4XTZ8XTaAXTaEXTaIXTaMXZUdAR4KPYAAAAF1ylwUAAChN5w5N6A5N6Q5N6g5N6w5N7A5N7Q5N7g5N7w5N8A5N8Q5N8g5N8w5N9A5N9Q5lR0BYq4UgAAAAXXKYBQAAKE21AU22AU23AU24AU25AU26AU27AU28AU29AU2+AU2/AU3AAU3BAU3CAU3DAU3EAWVHQFhvXCAAAABdcpkFAAAoTWcYTWgYTWkYTWoYTWsYTWwYTW0YTW4YTW8YTXAYZUdAUmj1wAAAAF1ymgUAAChLE0sUSxVLFksXSxhLGUsaSxtLHEsdSx5LH0sgZUdAWIFHoAAAAF1ymwUAAChNqgFNqwFNrAFNrQFNrgFNrwFNsAFNsQFNsgFNswFNtAFlR0BR6PXAAAAAXXKcBQAAKE1LFE1MFE1NFE1OFE1PFE1QFE1RFE1SFE1TFE1UFE1VFGVHQFX9cKAAAABdcp0FAAAoTaoVTasVTawVTa0VTa4VTa8VTbAVTbEVTbIVTbMVTbQVTbUVTbYVTbcVZUdARLR64AAAAF1yngUAAChNnxNNoBNNoRNNohNNoxNNpBNNpRNNphNNpxNNqBNNqRNNqhNNqxNNrBNlR0BYOuFAAAAAXXKfBQAAKEtqS2tLbEttS25Lb0twS3FLcktzS3RLdUt2S3dLeEt5S3plR0BYT1wgAAAAXXKgBQAAKE2ZDU2aDU2bDU2cDU2dDU2eDU2fDU2gDU2hDU2iDU2jDU2kDU2lDU2mDWVHQFQlwoAAAABdcqEFAAAoTWcWTWgWTWkWTWoWTWsWTWwWTW0WTW4WTW8WTXAWTXEWTXIWTXMWTXQWZUdAQ7wpAAAAAF1yogUAAChNJhNNJxNNKBNNKRNNKhNNKxNNLBNNLRNNLhNNLxNNMBNNMRNNMhNNMxNNNBNNNRNlR0BYY9cAAAAAXXKjBQAAKE0LDk0MDk0NDk0ODk0PDk0QDk0RDk0SDk0TDk0UDk0VDk0WDk0XDk0YDk0ZDk0aDk0bDmVHQFiT1wAAAABdcqQFAAAoTd4HTd8HTeAHTeEHTeIHTeMHTeQHTeUHTeYHTecHTegHTekHTeoHTesHTewHZUdAWIzMwAAAAF1ypQUAAChNoAFNoQFNogFNowFNpAFNpQFNpgFNpwFNqAFNqQFlR0BE+ZmgAAAAXXKmBQAAKE3gEk3hEk3iEk3jEk3kEk3lEk3mEk3nEk3oEk3pEk3qEk3rEk3sEk3tEk3uEk3vEk3wEk3xEk3yEk3zEk30EmVHQFcYUeAAAABdcqcFAAAoTdwMTd0MTd4MTd8MTeAMTeEMTeIMTeMMTeQMTeUMTeYMTecMTegMTekMTeoMZUdAQg4UgAAAAF1yqAUAAChNyhpNyxpNzBpNzRpNzhpNzxpN0BplR0BYtcKAAAAAXXKpBQAAKE3XF03YF03ZF03aF03bF03cF03dF03eF03fF03gF03hF03iF03jF03kF03lF03mF2VHQErXCkAAAABdcqoFAAAoTX4ETX8ETYAETYEETYIETYMETYQETYUETYYETYcEZUdAUgUewAAAAF1yqwUAAChNJBJNJRJNJhJNJxJNKBJNKRJNKhJNKxJNLBJNLRJNLhJNLxJNMBJNMRJNMhJNMxJNNBJNNRJNNhJlR0BDS4UgAAAAXXKsBQAAKE1lCk1mCk1nCk1oCk1pCk1qCk1rCk1sCk1tCk1uCk1vCk1wCk1xCk1yCk1zCk10CmVHQFio9cAAAABdcq0FAAAoTbYGTbcGTbgGTbkGTboGTbsGTbwGTb0GTb4GTb8GTUsNTUwNTU0NTU4NTU8NTVANTVENTVINTVMNTVQNTVUNTVYNTVcNTVgNTVkNTVoNTVsNTVwNTV0NTV4NTV8NTWANZUdATXR64AAAAF1yrgUAAChNngRNnwRNoARNoQRNogRNowRNpARNpQRNpgRNpwRlR0BVmj2AAAAAXXKvBQAAKE2DFk2EFk2FFk2GFk2HFk2IFk2JFk2KFk2LFk2MFk2NFk2OFk2PFk2QFk2RFk2SFmVHQEadcKAAAABdcrAFAAAoTX0TTX4TTX8TTYATTYETTYITTYMTTYQTTYUTTYYTZUdAV84UgAAAAF1ysQUAAChNyBlNyRlNyhlNyxlNzBlNzRlNzhlNzxlN0BlN0RlN0hlN0xlN1BlN1RlN1hlN1xlN2BlN2RlN2hllR0BWu4UgAAAAXXKyBQAAKEuHS4hLiUuKS4tLjEuNS45Lj0uQS5FLkmVHQFQYUeAAAABdcrMFAAAoTd4QTd8QTeAQTeEQTeIQTeMQTeQQTeUQTeYQTecQTegQTekQTeoQTesQTewQTe0QTe4QTe8QTfAQTfEQTfIQTfMQTfQQTfUQZUdAVdAAAAAAAF1ytAUAAChNkRRNkhRNkxRNlBRNlRRNlhRNlxRNmBRNmRRNmhRNmxRNnBRNnRRNnhRNnxRNoBRNoRRNohRNoxRNpBRlR0BV5HrgAAAAXXK1BQAAKE2aC02bC02cC02dC02eC02fC02gC02hC02iC02jC02kC02lC02mC02nC2VHQFUNcKAAAABdcrYFAAAoTeMJTeQJTeUJTeYJTecJTegJTekJTeoJTesJTewJTe0JTe4JTe8JTfAJTfEJTfIJTfMJTfQJTfUJZUdAOv1woAAAAF1ytwUAAChNFwRNGARNGQRNGgRNGwRNHARNHQRlR0BBGFHgAAAAXXK4BQAAKE3nGk3oGk3pGk3qGk3rGk3sGk3tGk3uGk3vGk3wGmVHQFch64AAAABdcrkFAAAoTRcJTRgJTRkJTRoJTRsJTRwJTR0JTR4JTR8JTSAJTSEJZUdAVazMwAAAAF1yugUAAChNSAxNSQxNSgxNSwxNTAxNTQxNTgxNVBpNVRpNVhpNVxpNWBpNWRpNWhpNWxpNXBpNXRpNXhpNXxpNYBpNYRplR0BYNmZgAAAAXXK7BQAAKEtAS0FLQktDS0RLRUtGS0dLSEtJS0pLS0tMS01LTktPS1BLUUtSS1NLVE2KGE2LGE2MGE2NGE2OGE2PGE2QGE2RGE2SGE2TGE2UGGVHQEJBR6AAAABdcrwFAAAoTWoQTWsQTWwQTW0QTW4QTW8QTXAQTXEQTXIQTXMQTXQQTXUQTXYQTXcQZUdAStwpAAAAAF1yvQUAAChNmxpNnBpNnRpNnhpNnxpNoBpNoRpNohpNoxpNpBpNpRpNphpNpxpNqBpNqRpNqhpNqxpNrBpNrRpNrhplR0BPa4UgAAAAXXK+BQAAKE2oCE2pCE2qCE2rCE2sCE2tCE2uCE2vCE2wCE2xCE2yCE2zCE20CE21CE22CE23CE24CGVHQFZLhSAAAABdcr8FAAAoTdsGTdwGTd0GTd4GTd8GTeAGTeEGZUdAWHPXAAAAAF1ywAUAAChNPRdNPhdNPxdNQBdNQRdNQhdNQxdNRBdNRRdNRhdNRxdNSBdNSRdNShdNSxdNTBdlR0BT6j2AAAAAXXLBBQAAKE18DE19DE1+DE1/DE2ADE2BDE2CDE2DDE2EDE2FDGVHQFR6PYAAAABdcsIFAAAoTW4MTW8MTXAMTXEMTXIMTXMMTXQMTXUMTXYMTXcMTXgMTXkMTXoMTXsMZUdARc4UgAAAAF1ywwUAAChNJxBNKBBNKRBNKhBNKxBNLBBNLRBNLhBNLxBNMBBNMRBNMhBNMxBNNBBlR0BXJ64gAAAAXXLEBQAAKE2LCU2MCU2NCU2OCU2PCU2QCU2RCWVHQFfFwoAAAABdcsUFAAAoTR8MTSAMTSEMTSIMTSMMTSQMTSUMTSYMTScMTSgMTSkMTSoMTSsMTSwMTS0MTS4MTS8MTTAMTTEMTTIMTTMMTTQMTTUMTTYMZUdAVDwpAAAAAF1yxgUAAChNrw5NsA5NsQ5Nsg5Nsw5NtA5NtQ5Ntg5Ntw5NuA5NuQ5Nug5Nuw5NvA5NvQ5Nvg5Nvw5NwA5NwQ5lR0BRXXCgAAAAXXLHBQAAKE3CDk3DDk3EDk3FDk3GDk3HDk3IDmVHQFhlHsAAAABdcsgFAAAoTa0HTa4HTa8HTbAHTbEHTbIHTbMHTbQHTbUHTbYHTbcHTbgHZUdASjHrgAAAAF1yyQUAAChNsxBNtBBNtRBNthBNtxBNuBBNuRBNuhBNuxBNvBBNvRBlR0BXmj2AAAAAXXLKBQAAKE1IEU1JEU1KEU1LEU1MEU1NEU1OEU1PEU1QEU1REU1SEU1TEU1UEU1VEU1WEU1XEWVHQFiuuGAAAABdcssFAAAoTQEGTQIGTQMGTQQGTQUGTQYGTQcGTQgGTQkGTQoGTQsGTQwGTQ0GTQ4GTQ8GTRAGTREGTRIGTRMGZUdAWLcKQAAAAF1yzAUAAChN5xdN6BdN6RdN6hdN6xdN7BdN7RdN7hdN7xdN8BdN8RdN8hdN8xdN9BdN9RdN9hdN9xdN+BdN+RdlR0BXQUegAAAAXXLNBQAAKE2yC02zC020C021C022C023C024C025C026C027C028C029C02+C02/C2VHQFbHCkAAAABdcs4FAAAoTakWTaoWTasWTawWTa0WTa4WTa8WTbAWTbEWTbIWTbMWTbQWTbUWTbYWZUdAWI1woAAAAF1yzwUAAChNZwdNaAdNaQdNagdNawdNbAdNbQdNbgdNbwdNcAdldYeHVQlvY2N1cGFuY3ly0AUAAIiJTf0aRz/wAAAAAAAAfYeHdVUHZGlzcGxheXLRBQAATf0aiX2HdS4='))
	bondInfo = cPickle.loads(base64.b64decode('gAJ9cQEoVQVjb2xvcnECTVIbSwF9cQMoSwJdcQQoTb8CTcACTcECTcICTcMCTcQCTcUCTcYCTccCTcgCTckCTcoCTcsCTcwCTc0CTc4CTc8CTdACTdECTdICTdMCTdQCTdUCTdYCTdcCTdkCTdoCTdsCTdwCTd0CTd4CTd8CTeACTeECTeICTeMCTeQCTeUCTeYCTecCTegCTekCTeoCTesCTewCTe0CTe4CTe8CTfACTfECTfICTfMCTfQCTfUCTfYCTfcCTfgCTfkCTfoCTfsCTfwCTf0CTf4CTf8CTQADTQEDTQIDTQMDTQQDTQUDTQYDTQcDTQgDTQkDTQoDTQsDTQwDTQ0DTQ4DTQ8DTRADTREDTRIDTRMDTRQDTRUDTRYDTRcDZUsDXXEFKE2BCE2CCE2DCE2ECE2FCE2GCE2HCE2ICE2JCE2KCE2LCE2MCE2NCE2OCE2PCE2QCE2RCE2SCE2UCE2VCE2WCE2XCE2YCE2ZCE2aCE2bCE2cCE2dCE2eCE2fCE2gCE2hCE2iCE2jCE2kCE2lCE2mCE2nCE2oCE2pCE2qCE2rCE2sCE2tCE2uCE2vCE2wCE2xCE2yCE2zCE20CE21CE22CE23CE24CE25CE26CE27CE28CE29CE2+CE2/CE3ACE3BCE3CCE3DCE3ECE3FCE3GCE3HCE3ICE3JCE3KCE3LCE3MCE3NCE3OCE3PCE3QCE3RCE3SCE3TCE3UCE3VCE3WCE3XCE3YCE3ZCGVLBF1xBihNsQxNsgxNswxNtAxNtQxNtgxNtwxNuAxNuQxNugxNuwxNvAxNvQxNvgxNvwxNwAxNwQxNwgxNxAxNxQxNxgxNxwxNyAxNyQxNygxNywxNzAxNzQxNzgxNzwxN0AxN0QxN0gxN0wxN1AxN1QxN1gxN1wxN2AxN2QxN2gxN2wxN3AxN3QxN3gxN3wxN4AxN4QxN4gxN4wxN5AxN5QxN5gxN5wxN6AxN6QxN6gxN6wxN7AxN7QxN7gxN7wxN8AxN8QxN8gxN8wxN9AxN9QxN9gxN9wxN+AxN+QxN+gxN+wxN/AxN/QxN/gxN/wxNAA1NAQ1NAg1NAw1NBA1NBQ1NBg1NBw1NCA1NCQ1NCg1NCw1NDA1NDQ1NDg1NDw1NEA1NEQ1NEg1NEw1NFA1NFQ1NFg1NFw1ldYdVBWF0b21zcQddcQgoXXEJKE3SAU3UAWVdcQooTdIBTdYBZV1xCyhN0gFN1QFlXXEMKE3WAU3ZAWVdcQ0oTdYBTdcBZV1xDihN1gFN2AFlXXEPKE3YAU3cAWVdcRAoTdkBTdoBZV1xEShN2QFN2wFlXXESKE3ZAU3dAWVdcRMoTd0BTd4BZV1xFChN3QFN3wFlXXEVKE3dAU3gAWVdcRYoTeABTeEBZV1xFyhN4QFN4gFlXXEYKE3hAU3jAWVdcRkoTeEBTeQBZV1xGihN0wFN0gFlXXEbKE3lAU3nAWVdcRwoTeUBTeYBZV1xHShN5wFN6QFlXXEeKE3nAU3qAWVdcR8oTecBTegBZV1xIChN6QFN7QFlXXEhKE3qAU3uAWVdcSIoTeoBTewBZV1xIyhN6gFN6wFlXXEkKE3uAU3vAWVdcSUoTe4BTfIBZV1xJihN7wFN8QFlXXEnKE3vAU3wAWVdcSgoTdgBTeUBZV1xKShN8wFN9AFlXXEqKE3zAU31AWVdcSsoTfUBTfYBZV1xLChN9QFN9wFlXXEtKE31AU34AWVdcS4oTfcBTfsBZV1xLyhN+AFN+gFlXXEwKE34AU35AWVdcTEoTfgBTfwBZV1xMihN/AFN/QFlXXEzKE38AU3/AWVdcTQoTf0BTQMCZV1xNShN/QFN/gFlXXE2KE3/AU0AAmVdcTcoTf8BTQECZV1xOChNAQJNAwJlXXE5KE0BAk0CAmVdcTooTekBTfMBZV1xOyhNBAJNBQJlXXE8KE0EAk0PAmVdcT0oTQUCTQgCZV1xPihNBQJNBgJlXXE/KE0FAk0HAmVdcUAoTQcCTQsCZV1xQShNCAJNCQJlXXFCKE0IAk0KAmVdcUMoTQgCTQwCZV1xRChNDAJNDgJlXXFFKE0MAk0NAmVdcUYoTQwCTQ8CZV1xRyhNDwJNEAJlXXFIKE0PAk0RAmVdcUkoTfcBTQQCZV1xSihNEgJNFAJlXXFLKE0SAk0TAmVdcUwoTRQCTRYCZV1xTShNFAJNFQJlXXFOKE0UAk0XAmVdcU8oTRYCTRoCZV1xUChNFwJNGwJlXXFRKE0XAk0YAmVdcVIoTRcCTRkCZV1xUyhNGwJNHgJlXXFUKE0bAk0cAmVdcVUoTRwCTSACZV1xVihNHAJNHQJlXXFXKE0eAk0iAmVdcVgoTR4CTR8CZV1xWShNIAJNJgJlXXFaKE0gAk0hAmVdcVsoTSICTSYCZV1xXChNIgJNIwJlXXFdKE0kAk0mAmVdcV4oTSQCTSUCZV1xXyhNBwJNEgJlXXFgKE0nAk0pAmVdcWEoTScCTSgCZV1xYihNKQJNKwJlXXFjKE0pAk0qAmVdcWQoTSkCTSwCZV1xZShNKwJNLwJlXXFmKE0sAk0wAmVdcWcoTSwCTS0CZV1xaChNLAJNLgJlXXFpKE0wAk0zAmVdcWooTTACTTECZV1xayhNMQJNNQJlXXFsKE0xAk0yAmVdcW0oTTMCTTcCZV1xbihNMwJNNAJlXXFvKE01Ak07AmVdcXAoTTUCTTYCZV1xcShNNwJNOwJlXXFyKE03Ak04AmVdcXMoTTkCTTsCZV1xdChNOQJNOgJlXXF1KE0WAk0nAmVdcXYoTTwCTT4CZV1xdyhNPAJNPQJlXXF4KE0+Ak0/AmVdcXkoTT4CTUECZV1xeihNPgJNQAJlXXF7KE1AAk1EAmVdcXwoTUECTUUCZV1xfShNQQJNQgJlXXF+KE1BAk1DAmVdcX8oTUUCTUYCZV1xgChNRQJNRwJlXXGBKE1FAk1IAmVdcYIoTUgCTUwCZV1xgyhNSAJNSQJlXXGEKE1JAk1KAmVdcYUoTUkCTUsCZV1xhihNKwJNPAJlXXGHKE1NAk1PAmVdcYgoTU0CTU4CZV1xiShNTwJNUAJlXXGKKE1PAk1SAmVdcYsoTU8CTVECZV1xjChNUQJNVQJlXXGNKE1SAk1TAmVdcY4oTVICTVQCZV1xjyhNUgJNVgJlXXGQKE1WAk1XAmVdcZEoTVYCTVgCZV1xkihNQAJNTQJlXXGTKE1ZAk1bAmVdcZQoTVkCTVoCZV1xlShNWwJNXAJlXXGWKE1bAk1eAmVdcZcoTVsCTV0CZV1xmChNXQJNYQJlXXGZKE1eAk1fAmVdcZooTV4CTWACZV1xmyhNXgJNYgJlXXGcKE1iAk1jAmVdcZ0oTWICTWQCZV1xnihNUQJNWQJlXXGfKE1lAk1nAmVdcaAoTWUCTWYCZV1xoShNZwJNaAJlXXGiKE1nAk1qAmVdcaMoTWcCTWkCZV1xpChNaQJNbQJlXXGlKE1qAk1uAmVdcaYoTWoCTWsCZV1xpyhNagJNbAJlXXGoKE1uAk1vAmVdcakoTW4CTXACZV1xqihNbgJNcQJlXXGrKE1xAk11AmVdcawoTXECTXICZV1xrShNcgJNcwJlXXGuKE1yAk10AmVdca8oTV0CTWUCZV1xsChNdgJNdwJlXXGxKE12Ak14AmVdcbIoTXgCTXkCZV1xsyhNeAJNewJlXXG0KE14Ak16AmVdcbUoTXoCTX0CZV1xtihNewJNfAJlXXG3KE17Ak1+AmVdcbgoTXsCTYICZV1xuShNfgJNfwJlXXG6KE1+Ak2AAmVdcbsoTX4CTYECZV1xvChNggJNgwJlXXG9KE2CAk2EAmVdcb4oTYICTYUCZV1xvyhNaQJNdgJlXXHAKE2GAk2HAmVdccEoTYYCTYgCZV1xwihNiAJNiQJlXXHDKE2IAk2LAmVdccQoTYgCTYoCZV1xxShNigJNjQJlXXHGKE2LAk2MAmVdcccoTYsCTY4CZV1xyChNiwJNkgJlXXHJKE2OAk2PAmVdccooTY4CTZACZV1xyyhNjgJNkQJlXXHMKE2SAk2TAmVdcc0oTXoCTYYCZV1xzihNlAJNlgJlXXHPKE2UAk2VAmVdcdAoTZYCTZcCZV1x0ShNlgJNmQJlXXHSKE2WAk2YAmVdcdMoTZgCTZwCZV1x1ChNmQJNmgJlXXHVKE2ZAk2bAmVdcdYoTZkCTZ0CZV1x1yhNnQJNngJlXXHYKE2dAk2fAmVdcdkoTZ0CTaMCZV1x2ihNnwJNoAJlXXHbKE2fAk2hAmVdcdwoTZ8CTaICZV1x3ShNowJNpAJlXXHeKE2jAk2lAmVdcd8oTaMCTaYCZV1x4ChNigJNlAJlXXHhKE2nAk2pAmVdceIoTacCTagCZV1x4yhNqQJNqwJlXXHkKE2pAk2qAmVdceUoTakCTawCZV1x5ihNqwJNrwJlXXHnKE2sAk2wAmVdcegoTawCTa0CZV1x6ShNrAJNrgJlXXHqKE2wAk2zAmVdcesoTbACTbECZV1x7ChNsQJNtQJlXXHtKE2xAk2yAmVdce4oTbMCTbcCZV1x7yhNswJNtAJlXXHwKE21Ak27AmVdcfEoTbUCTbYCZV1x8ihNtwJNuwJlXXHzKE23Ak24AmVdcfQoTbkCTbsCZV1x9ShNuQJNugJlXXH2KE2YAk2nAmVdcfcoTbwCTb0CZV1x+ChNvAJNvgJlXXH5KE2+Ak2/AmVdcfooTb4CTcACZV1x+yhNvgJNwQJlXXH8KE3AAk3EAmVdcf0oTcECTcMCZV1x/ihNwQJNwgJlXXH/KE3BAk3FAmVdcgABAAAoTcUCTcYCZV1yAQEAAChNxQJNyAJlXXICAQAAKE3GAk3MAmVdcgMBAAAoTcYCTccCZV1yBAEAAChNyAJNyQJlXXIFAQAAKE3IAk3KAmVdcgYBAAAoTcoCTcwCZV1yBwEAAChNygJNywJlXXIIAQAAKE2rAk28AmVdcgkBAAAoTc0CTc4CZV1yCgEAAChNzQJNzwJlXXILAQAAKE3PAk3QAmVdcgwBAAAoTc8CTdECZV1yDQEAAChNzwJN0gJlXXIOAQAAKE3SAk3TAmVdcg8BAAAoTcACTc0CZV1yEAEAAChN1AJN1gJlXXIRAQAAKE3UAk3VAmVdchIBAAAoTdYCTdcCZV1yEwEAAChN1gJN2QJlXXIUAQAAKE3WAk3YAmVdchUBAAAoTdgCTdwCZV1yFgEAAChN2QJN2gJlXXIXAQAAKE3ZAk3bAmVdchgBAAAoTdkCTd0CZV1yGQEAAChN3QJN3gJlXXIaAQAAKE3dAk3fAmVdchsBAAAoTdICTdQCZV1yHAEAAChN4AJN4gJlXXIdAQAAKE3gAk3hAmVdch4BAAAoTeICTeMCZV1yHwEAAChN4gJN5QJlXXIgAQAAKE3iAk3kAmVdciEBAAAoTeQCTekCZV1yIgEAAChN5QJN5gJlXXIjAQAAKE3lAk3nAmVdciQBAAAoTeUCTegCZV1yJQEAAChN2AJN4AJlXXImAQAAKE3qAk3sAmVdcicBAAAoTeoCTesCZV1yKAEAAChN7AJN7QJlXXIpAQAAKE3sAk3vAmVdcioBAAAoTewCTe4CZV1yKwEAAChN7gJN8gJlXXIsAQAAKE3vAk3wAmVdci0BAAAoTe8CTfECZV1yLgEAAChN7wJN8wJlXXIvAQAAKE3zAk30AmVdcjABAAAoTfMCTfUCZV1yMQEAAChN8wJN+QJlXXIyAQAAKE31Ak32AmVdcjMBAAAoTfUCTfcCZV1yNAEAAChN9QJN+AJlXXI1AQAAKE35Ak36AmVdcjYBAAAoTfkCTfsCZV1yNwEAAChN+QJN/AJlXXI4AQAAKE3kAk3qAmVdcjkBAAAoTf0CTf8CZV1yOgEAAChN/QJN/gJlXXI7AQAAKE3/Ak0AA2VdcjwBAAAoTf8CTQIDZV1yPQEAAChN/wJNAQNlXXI+AQAAKE0BA00FA2Vdcj8BAAAoTQIDTQMDZV1yQAEAAChNAgNNBANlXXJBAQAAKE0CA00GA2VdckIBAAAoTQYDTQcDZV1yQwEAAChNBgNNCANlXXJEAQAAKE3uAk39AmVdckUBAAAoTQkDTQoDZV1yRgEAAChNCQNNCwNlXXJHAQAAKE0LA00MA2VdckgBAAAoTQsDTQ4DZV1ySQEAAChNCwNNDQNlXXJKAQAAKE0NA00QA2VdcksBAAAoTQ4DTQ8DZV1yTAEAAChNDgNNEQNlXXJNAQAAKE0OA00VA2Vdck4BAAAoTREDTRIDZV1yTwEAAChNEQNNEwNlXXJQAQAAKE0RA00UA2VdclEBAAAoTRUDTRYDZV1yUgEAAChNFQNNFwNlXXJTAQAAKE0VA00YA2VdclQBAAAoTQEDTQkDZV1yVQEAAChNGQNNGwNlXXJWAQAAKE0ZA00aA2VdclcBAAAoTRsDTRwDZV1yWAEAAChNGwNNHgNlXXJZAQAAKE0bA00dA2VdcloBAAAoTR0DTSEDZV1yWwEAAChNHgNNHwNlXXJcAQAAKE0eA00gA2Vdcl0BAAAoTR4DTSIDZV1yXgEAAChNIgNNIwNlXXJfAQAAKE0iA00kA2VdcmABAAAoTSIDTSgDZV1yYQEAAChNJANNJQNlXXJiAQAAKE0kA00mA2VdcmMBAAAoTSQDTScDZV1yZAEAAChNKANNKQNlXXJlAQAAKE0oA00qA2VdcmYBAAAoTSgDTSsDZV1yZwEAAChNDQNNGQNlXXJoAQAAKE0sA00uA2VdcmkBAAAoTSwDTS0DZV1yagEAAChNLgNNLwNlXXJrAQAAKE0uA00xA2VdcmwBAAAoTS4DTTADZV1ybQEAAChNMANNNQNlXXJuAQAAKE0xA00yA2Vdcm8BAAAoTTEDTTMDZV1ycAEAAChNMQNNNANlXXJxAQAAKE0dA00sA2VdcnIBAAAoTTYDTTcDZV1ycwEAAChNNgNNOANlXXJ0AQAAKE04A005A2VdcnUBAAAoTTgDTTsDZV1ydgEAAChNOANNOgNlXXJ3AQAAKE06A00+A2VdcngBAAAoTTsDTTwDZV1yeQEAAChNOwNNPQNlXXJ6AQAAKE07A00/A2VdcnsBAAAoTT8DTUADZV1yfAEAAChNPwNNQQNlXXJ9AQAAKE0/A01CA2Vdcn4BAAAoTUIDTUMDZV1yfwEAAChNQgNNRANlXXKAAQAAKE0wA002A2VdcoEBAAAoTUUDTUcDZV1yggEAAChNRQNNRgNlXXKDAQAAKE1HA01IA2VdcoQBAAAoTUcDTUoDZV1yhQEAAChNRwNNSQNlXXKGAQAAKE1JA01NA2VdcocBAAAoTUoDTUsDZV1yiAEAAChNSgNNTANlXXKJAQAAKE1KA01OA2VdcooBAAAoTU4DTU8DZV1yiwEAAChNTgNNUANlXXKMAQAAKE1OA01UA2Vdco0BAAAoTVADTVEDZV1yjgEAAChNUANNUgNlXXKPAQAAKE1QA01TA2VdcpABAAAoTVQDTVUDZV1ykQEAAChNVANNVgNlXXKSAQAAKE1UA01XA2VdcpMBAAAoTToDTUUDZV1ylAEAAChNWANNWQNlXXKVAQAAKE1YA01jA2VdcpYBAAAoTVkDTVwDZV1ylwEAAChNWQNNWgNlXXKYAQAAKE1ZA01bA2VdcpkBAAAoTVsDTV8DZV1ymgEAAChNXANNXQNlXXKbAQAAKE1cA01eA2VdcpwBAAAoTVwDTWADZV1ynQEAAChNYANNYgNlXXKeAQAAKE1gA01hA2Vdcp8BAAAoTWADTWMDZV1yoAEAAChNYwNNZANlXXKhAQAAKE1jA01lA2VdcqIBAAAoTUkDTVgDZV1yowEAAChNZgNNaANlXXKkAQAAKE1mA01nA2VdcqUBAAAoTWgDTWkDZV1ypgEAAChNaANNawNlXXKnAQAAKE1oA01qA2VdcqgBAAAoTWoDTW4DZV1yqQEAAChNawNNbANlXXKqAQAAKE1rA01tA2VdcqsBAAAoTWsDTW8DZV1yrAEAAChNbwNNcANlXXKtAQAAKE1vA01xA2Vdcq4BAAAoTVsDTWYDZV1yrwEAAChNcgNNdANlXXKwAQAAKE1yA01zA2VdcrEBAAAoTXQDTXUDZV1ysgEAAChNdANNdwNlXXKzAQAAKE10A012A2VdcrQBAAAoTXYDTXsDZV1ytQEAAChNdwNNeANlXXK2AQAAKE13A015A2VdcrcBAAAoTXcDTXoDZV1yuAEAAChNagNNcgNlXXK5AQAAKE18A019A2VdcroBAAAoTXwDTX4DZV1yuwEAAChNfgNNfwNlXXK8AQAAKE1+A02BA2Vdcr0BAAAoTX4DTYADZV1yvgEAAChNgANNhANlXXK/AQAAKE2BA02CA2VdcsABAAAoTYEDTYMDZV1ywQEAAChNgQNNhQNlXXLCAQAAKE2FA02GA2VdcsMBAAAoTXYDTXwDZV1yxAEAAChNhwNNiANlXXLFAQAAKE2HA02JA2VdcsYBAAAoTYkDTYoDZV1yxwEAAChNiQNNjANlXXLIAQAAKE2JA02LA2VdcskBAAAoTYsDTY4DZV1yygEAAChNjANNjQNlXXLLAQAAKE2MA02PA2VdcswBAAAoTYwDTZMDZV1yzQEAAChNjwNNkANlXXLOAQAAKE2PA02RA2Vdcs8BAAAoTY8DTZIDZV1y0AEAAChNkwNNlANlXXLRAQAAKE2TA02VA2VdctIBAAAoTZMDTZYDZV1y0wEAAChNgANNhwNlXXLUAQAAKE2XA02ZA2VdctUBAAAoTZcDTZgDZV1y1gEAAChNmQNNmgNlXXLXAQAAKE2ZA02cA2VdctgBAAAoTZkDTZsDZV1y2QEAAChNmwNNnwNlXXLaAQAAKE2cA02dA2VdctsBAAAoTZwDTZ4DZV1y3AEAAChNnANNoANlXXLdAQAAKE2gA02hA2Vdct4BAAAoTaADTaIDZV1y3wEAAChNiwNNlwNlXXLgAQAAKE2jA02lA2VdcuEBAAAoTaMDTaQDZV1y4gEAAChNpQNNpgNlXXLjAQAAKE2lA02oA2VdcuQBAAAoTaUDTacDZV1y5QEAAChNpwNNrANlXXLmAQAAKE2oA02pA2VdcucBAAAoTagDTaoDZV1y6AEAAChNqANNqwNlXXLpAQAAKE2bA02jA2VdcuoBAAAoTa0DTa4DZV1y6wEAAChNrQNNrwNlXXLsAQAAKE2vA02wA2Vdcu0BAAAoTa8DTbIDZV1y7gEAAChNrwNNsQNlXXLvAQAAKE2xA020A2VdcvABAAAoTbIDTbMDZV1y8QEAAChNsgNNtQNlXXLyAQAAKE2yA025A2VdcvMBAAAoTbUDTbYDZV1y9AEAAChNtQNNtwNlXXL1AQAAKE21A024A2VdcvYBAAAoTbkDTboDZV1y9wEAAChNuQNNuwNlXXL4AQAAKE25A028A2VdcvkBAAAoTacDTa0DZV1y+gEAAChNvQNNvgNlXXL7AQAAKE29A02/A2VdcvwBAAAoTb8DTcADZV1y/QEAAChNvwNNwgNlXXL+AQAAKE2/A03BA2Vdcv8BAAAoTcEDTcQDZV1yAAIAAChNwgNNwwNlXXIBAgAAKE3CA03FA2VdcgICAAAoTcIDTckDZV1yAwIAAChNxQNNxgNlXXIEAgAAKE3FA03HA2VdcgUCAAAoTcUDTcgDZV1yBgIAAChNyQNNygNlXXIHAgAAKE3JA03LA2VdcggCAAAoTckDTcwDZV1yCQIAAChNsQNNvQNlXXIKAgAAKE3NA03OA2VdcgsCAAAoTc0DTc8DZV1yDAIAAChNzwNN0ANlXXINAgAAKE3PA03SA2Vdcg4CAAAoTc8DTdEDZV1yDwIAAChN0QNN1QNlXXIQAgAAKE3SA03TA2VdchECAAAoTdIDTdQDZV1yEgIAAChN0gNN1gNlXXITAgAAKE3WA03XA2VdchQCAAAoTcEDTc0DZV1yFQIAAChN2ANN2gNlXXIWAgAAKE3YA03ZA2VdchcCAAAoTdoDTdsDZV1yGAIAAChN2gNN3QNlXXIZAgAAKE3aA03cA2VdchoCAAAoTdwDTeADZV1yGwIAAChN3QNN3gNlXXIcAgAAKE3dA03fA2Vdch0CAAAoTd0DTeEDZV1yHgIAAChN4QNN4gNlXXIfAgAAKE3hA03jA2VdciACAAAoTdEDTdgDZV1yIQIAAChN5ANN5QNlXXIiAgAAKE3kA03vA2VdciMCAAAoTeUDTegDZV1yJAIAAChN5QNN5gNlXXIlAgAAKE3lA03nA2VdciYCAAAoTecDTesDZV1yJwIAAChN6ANN6QNlXXIoAgAAKE3oA03qA2VdcikCAAAoTegDTewDZV1yKgIAAChN7ANN7gNlXXIrAgAAKE3sA03tA2VdciwCAAAoTewDTe8DZV1yLQIAAChN7wNN8ANlXXIuAgAAKE3vA03xA2Vdci8CAAAoTdwDTeQDZV1yMAIAAChN8gNN8wNlXXIxAgAAKE3yA039A2VdcjICAAAoTfMDTfYDZV1yMwIAAChN8wNN9ANlXXI0AgAAKE3zA031A2VdcjUCAAAoTfUDTfkDZV1yNgIAAChN9gNN9wNlXXI3AgAAKE32A034A2VdcjgCAAAoTfYDTfoDZV1yOQIAAChN+gNN/ANlXXI6AgAAKE36A037A2VdcjsCAAAoTfoDTf0DZV1yPAIAAChN/QNN/gNlXXI9AgAAKE39A03/A2Vdcj4CAAAoTecDTfIDZV1yPwIAAChNAARNAgRlXXJAAgAAKE0ABE0BBGVdckECAAAoTQIETQQEZV1yQgIAAChNAgRNAwRlXXJDAgAAKE0CBE0FBGVdckQCAAAoTQQETQgEZV1yRQIAAChNBQRNCQRlXXJGAgAAKE0FBE0GBGVdckcCAAAoTQUETQcEZV1ySAIAAChNCQRNDARlXXJJAgAAKE0JBE0KBGVdckoCAAAoTQoETQ4EZV1ySwIAAChNCgRNCwRlXXJMAgAAKE0MBE0QBGVdck0CAAAoTQwETQ0EZV1yTgIAAChNDgRNFARlXXJPAgAAKE0OBE0PBGVdclACAAAoTRAETRQEZV1yUQIAAChNEARNEQRlXXJSAgAAKE0SBE0UBGVdclMCAAAoTRIETRMEZV1yVAIAAChN9QNNAARlXXJVAgAAKE0VBE0WBGVdclYCAAAoTRUETRcEZV1yVwIAAChNFwRNGARlXXJYAgAAKE0XBE0ZBGVdclkCAAAoTRcETRoEZV1yWgIAAChNGgRNGwRlXXJbAgAAKE0EBE0VBGVdclwCAAAoTRwETR4EZV1yXQIAAChNHARNHQRlXXJeAgAAKE0eBE0fBGVdcl8CAAAoTR4ETSEEZV1yYAIAAChNHgRNIARlXXJhAgAAKE0gBE0kBGVdcmICAAAoTSEETSIEZV1yYwIAAChNIQRNIwRlXXJkAgAAKE0hBE0lBGVdcmUCAAAoTSUETSYEZV1yZgIAAChNJQRNJwRlXXJnAgAAKE0lBE0rBGVdcmgCAAAoTScETSgEZV1yaQIAAChNJwRNKQRlXXJqAgAAKE0nBE0qBGVdcmsCAAAoTSsETSwEZV1ybAIAAChNKwRNLQRlXXJtAgAAKE0rBE0uBGVdcm4CAAAoTRoETRwEZV1ybwIAAChNLwRNMARlXXJwAgAAKE0vBE0xBGVdcnECAAAoTTEETTIEZV1ycgIAAChNMQRNMwRlXXJzAgAAKE0xBE00BGVdcnQCAAAoTTQETTUEZV1ydQIAAChNIARNLwRlXXJ2AgAAKE02BE03BGVdcncCAAAoTTYETTgEZV1yeAIAAChNOARNOQRlXXJ5AgAAKE04BE07BGVdcnoCAAAoTTgETToEZV1yewIAAChNOgRNPgRlXXJ8AgAAKE07BE08BGVdcn0CAAAoTTsETT0EZV1yfgIAAChNOwRNPwRlXXJ/AgAAKE0/BE1ABGVdcoACAAAoTT8ETUIEZV1ygQIAAChNQARNQQRlXXKCAgAAKE1ABE1EBGVdcoMCAAAoTUIETUYEZV1yhAIAAChNQgRNQwRlXXKFAgAAKE1EBE1FBGVdcoYCAAAoTUQETUgEZV1yhwIAAChNRgRNSARlXXKIAgAAKE1GBE1HBGVdcokCAAAoTUgETUkEZV1yigIAAChNNARNNgRlXXKLAgAAKE1KBE1MBGVdcowCAAAoTUoETUsEZV1yjQIAAChNTARNTwRlXXKOAgAAKE1MBE1NBGVdco8CAAAoTUwETU4EZV1ykAIAAChNTgRNUgRlXXKRAgAAKE1PBE1QBGVdcpICAAAoTU8ETVEEZV1ykwIAAChNTwRNUwRlXXKUAgAAKE1TBE1UBGVdcpUCAAAoTVMETVUEZV1ylgIAAChNUwRNVgRlXXKXAgAAKE1WBE1XBGVdcpgCAAAoTVcETVgEZV1ymQIAAChNVwRNWQRlXXKaAgAAKE1XBE1aBGVdcpsCAAAoTToETUoEZV1ynAIAAChNWwRNXARlXXKdAgAAKE1bBE1dBGVdcp4CAAAoTV0ETV4EZV1ynwIAAChNXQRNXwRlXXKgAgAAKE1dBE1gBGVdcqECAAAoTWAETWEEZV1yogIAAChNTgRNWwRlXXKjAgAAKE1iBE1jBGVdcqQCAAAoTWIETWQEZV1ypQIAAChNZARNZQRlXXKmAgAAKE1kBE1nBGVdcqcCAAAoTWQETWYEZV1yqAIAAChNZgRNagRlXXKpAgAAKE1nBE1oBGVdcqoCAAAoTWcETWkEZV1yqwIAAChNZwRNawRlXXKsAgAAKE1rBE1sBGVdcq0CAAAoTWsETW0EZV1yrgIAAChNawRNbgRlXXKvAgAAKE1uBE1vBGVdcrACAAAoTW4ETXAEZV1ysQIAAChNbgRNcQRlXXKyAgAAKE1xBE1yBGVdcrMCAAAoTXEETXMEZV1ytAIAAChNcQRNdARlXXK1AgAAKE10BE11BGVdcrYCAAAoTXQETXYEZV1ytwIAAChNdARNdwRlXXK4AgAAKE1gBE1iBGVdcrkCAAAoTXgETXkEZV1yugIAAChNeARNegRlXXK7AgAAKE16BE17BGVdcrwCAAAoTXoETX0EZV1yvQIAAChNegRNfARlXXK+AgAAKE18BE2ABGVdcr8CAAAoTX0ETX4EZV1ywAIAAChNfQRNfwRlXXLBAgAAKE19BE2BBGVdcsICAAAoTYEETYIEZV1ywwIAAChNgQRNgwRlXXLEAgAAKE2BBE2EBGVdcsUCAAAoTYQETYUEZV1yxgIAAChNhARNhgRlXXLHAgAAKE1mBE14BGVdcsgCAAAoTYcETYkEZV1yyQIAAChNhwRNiARlXXLKAgAAKE2JBE2LBGVdcssCAAAoTYkETYoEZV1yzAIAAChNiQRNjARlXXLNAgAAKE2LBE2PBGVdcs4CAAAoTYwETY0EZV1yzwIAAChNjARNjgRlXXLQAgAAKE2MBE2QBGVdctECAAAoTZAETZMEZV1y0gIAAChNkARNkQRlXXLTAgAAKE2RBE2SBGVdctQCAAAoTZEETZcEZV1y1QIAAChNkwRNlARlXXLWAgAAKE2TBE2VBGVdctcCAAAoTZQETZcEZV1y2AIAAChNlARNmwRlXXLZAgAAKE2VBE2dBGVdctoCAAAoTZUETZYEZV1y2wIAAChNlwRNmARlXXLcAgAAKE2ZBE2bBGVdct0CAAAoTZkETZoEZV1y3gIAAChNmQRNnQRlXXLfAgAAKE2bBE2cBGVdcuACAAAoTZ0ETZ4EZV1y4QIAAChNfARNhwRlXXLiAgAAKE2fBE2hBGVdcuMCAAAoTZ8ETaAEZV1y5AIAAChNoQRNogRlXXLlAgAAKE2hBE2kBGVdcuYCAAAoTaEETaMEZV1y5wIAAChNowRNpwRlXXLoAgAAKE2kBE2lBGVdcukCAAAoTaQETaYEZV1y6gIAAChNpARNqARlXXLrAgAAKE2oBE2pBGVdcuwCAAAoTagETaoEZV1y7QIAAChNiwRNnwRlXXLuAgAAKE2rBE2sBGVdcu8CAAAoTasETa0EZV1y8AIAAChNrQRNrgRlXXLxAgAAKE2tBE2wBGVdcvICAAAoTa0ETa8EZV1y8wIAAChNrwRNswRlXXL0AgAAKE2wBE2xBGVdcvUCAAAoTbAETbIEZV1y9gIAAChNsARNtARlXXL3AgAAKE20BE21BGVdcvgCAAAoTaMETasEZV1y+QIAAChNtgRNtwRlXXL6AgAAKE22BE24BGVdcvsCAAAoTbgETbkEZV1y/AIAAChNuARNugRlXXL9AgAAKE24BE27BGVdcv4CAAAoTbsETbwEZV1y/wIAAChNrwRNtgRlXXIAAwAAKE29BE2+BGVdcgEDAAAoTb0ETb8EZV1yAgMAAChNvwRNwARlXXIDAwAAKE2/BE3CBGVdcgQDAAAoTb8ETcEEZV1yBQMAAChNwQRNxQRlXXIGAwAAKE3CBE3DBGVdcgcDAAAoTcIETcQEZV1yCAMAAChNwgRNxgRlXXIJAwAAKE3GBE3HBGVdcgoDAAAoTcYETcgEZV1yCwMAAChNxgRNyQRlXXIMAwAAKE3JBE3KBGVdcg0DAAAoTckETcsEZV1yDgMAAChNyQRNzARlXXIPAwAAKE3MBE3NBGVdchADAAAoTcwETc4EZV1yEQMAAChNzARNzwRlXXISAwAAKE3PBE3QBGVdchMDAAAoTc8ETdEEZV1yFAMAAChNzwRN0gRlXXIVAwAAKE27BE29BGVdchYDAAAoTdMETdQEZV1yFwMAAChN0wRN1QRlXXIYAwAAKE3VBE3WBGVdchkDAAAoTdUETdgEZV1yGgMAAChN1QRN1wRlXXIbAwAAKE3XBE3bBGVdchwDAAAoTdgETdkEZV1yHQMAAChN2ARN2gRlXXIeAwAAKE3YBE3cBGVdch8DAAAoTdwETd0EZV1yIAMAAChNwQRN0wRlXXIhAwAAKE3eBE3fBGVdciIDAAAoTd4ETeAEZV1yIwMAAChN4ARN4QRlXXIkAwAAKE3gBE3jBGVdciUDAAAoTeAETeIEZV1yJgMAAChN4gRN5gRlXXInAwAAKE3jBE3kBGVdcigDAAAoTeMETeUEZV1yKQMAAChN4wRN5wRlXXIqAwAAKE3nBE3oBGVdcisDAAAoTecETeoEZV1yLAMAAChN6ARN6QRlXXItAwAAKE3oBE3sBGVdci4DAAAoTeoETe4EZV1yLwMAAChN6gRN6wRlXXIwAwAAKE3sBE3tBGVdcjEDAAAoTewETfAEZV1yMgMAAChN7gRN8ARlXXIzAwAAKE3uBE3vBGVdcjQDAAAoTfAETfEEZV1yNQMAAChN1wRN3gRlXXI2AwAAKE3yBE3zBGVdcjcDAAAoTfIETfQEZV1yOAMAAChN9ARN9QRlXXI5AwAAKE30BE33BGVdcjoDAAAoTfQETfYEZV1yOwMAAChN9gRN+QRlXXI8AwAAKE33BE34BGVdcj0DAAAoTfcETfoEZV1yPgMAAChN9wRN/gRlXXI/AwAAKE36BE37BGVdckADAAAoTfoETfwEZV1yQQMAAChN+gRN/QRlXXJCAwAAKE3+BE3/BGVdckMDAAAoTf4ETQAFZV1yRAMAAChN/gRNAQVlXXJFAwAAKE3iBE3yBGVdckYDAAAoTQIFTQMFZV1yRwMAAChNAgVNBAVlXXJIAwAAKE0EBU0FBWVdckkDAAAoTQQFTQcFZV1ySgMAAChNBAVNBgVlXXJLAwAAKE0GBU0KBWVdckwDAAAoTQcFTQgFZV1yTQMAAChNBwVNCQVlXXJOAwAAKE0HBU0LBWVdck8DAAAoTQsFTQwFZV1yUAMAAChNCwVNDQVlXXJRAwAAKE0LBU0OBWVdclIDAAAoTQ4FTQ8FZV1yUwMAAChNDgVNEAVlXXJUAwAAKE32BE0CBWVdclUDAAAoTREFTRIFZV1yVgMAAChNEQVNEwVlXXJXAwAAKE0TBU0VBWVdclgDAAAoTRMFTRQFZV1yWQMAAChNEwVNFgVlXXJaAwAAKE0VBU0ZBWVdclsDAAAoTRYFTRcFZV1yXAMAAChNFgVNGAVlXXJdAwAAKE0WBU0aBWVdcl4DAAAoTRoFTRsFZV1yXwMAAChNGgVNHAVlXXJgAwAAKE0aBU0dBWVdcmEDAAAoTR0FTR4FZV1yYgMAAChNHQVNHwVlXXJjAwAAKE0dBU0gBWVdcmQDAAAoTSAFTSEFZV1yZQMAAChNIAVNKAVlXXJmAwAAKE0iBU0oBWVdcmcDAAAoTSIFTSMFZV1yaAMAAChNIgVNJAVlXXJpAwAAKE0lBU0nBWVdcmoDAAAoTSUFTSgFZV1yawMAAChNJQVNJgVlXXJsAwAAKE0GBU0RBWVdcm0DAAAoTSkFTSoFZV1ybgMAAChNKQVNKwVlXXJvAwAAKE0rBU0sBWVdcnADAAAoTSsFTS4FZV1ycQMAAChNKwVNLQVlXXJyAwAAKE0tBU0xBWVdcnMDAAAoTS4FTS8FZV1ydAMAAChNLgVNMAVlXXJ1AwAAKE0uBU0yBWVdcnYDAAAoTTIFTTMFZV1ydwMAAChNMgVNNAVlXXJ4AwAAKE0yBU01BWVdcnkDAAAoTTUFTTYFZV1yegMAAChNNQVNNwVlXXJ7AwAAKE01BU04BWVdcnwDAAAoTTgFTTkFZV1yfQMAAChNOAVNOgVlXXJ+AwAAKE04BU07BWVdcn8DAAAoTTsFTTwFZV1ygAMAAChNOwVNPQVlXXKBAwAAKE07BU0+BWVdcoIDAAAoTRUFTSkFZV1ygwMAAChNPwVNQAVlXXKEAwAAKE0/BU1KBWVdcoUDAAAoTUAFTUMFZV1yhgMAAChNQAVNQQVlXXKHAwAAKE1ABU1CBWVdcogDAAAoTUIFTUYFZV1yiQMAAChNQwVNRAVlXXKKAwAAKE1DBU1FBWVdcosDAAAoTUMFTUcFZV1yjAMAAChNRwVNSQVlXXKNAwAAKE1HBU1IBWVdco4DAAAoTUcFTUoFZV1yjwMAAChNSgVNSwVlXXKQAwAAKE1KBU1MBWVdcpEDAAAoTS0FTT8FZV1ykgMAAChNTQVNTwVlXXKTAwAAKE1NBU1OBWVdcpQDAAAoTU8FTVAFZV1ylQMAAChNTwVNUgVlXXKWAwAAKE1PBU1RBWVdcpcDAAAoTVEFTVYFZV1ymAMAAChNUgVNUwVlXXKZAwAAKE1SBU1UBWVdcpoDAAAoTVIFTVUFZV1ymwMAAChNQgVNTQVlXXKcAwAAKE1XBU1YBWVdcp0DAAAoTVcFTVkFZV1yngMAAChNWQVNWgVlXXKfAwAAKE1ZBU1cBWVdcqADAAAoTVkFTVsFZV1yoQMAAChNWwVNXwVlXXKiAwAAKE1cBU1dBWVdcqMDAAAoTVwFTV4FZV1ypAMAAChNXAVNYAVlXXKlAwAAKE1gBU1hBWVdcqYDAAAoTWAFTWIFZV1ypwMAAChNYAVNYwVlXXKoAwAAKE1jBU1kBWVdcqkDAAAoTWMFTWUFZV1yqgMAAChNYwVNZgVlXXKrAwAAKE1mBU1nBWVdcqwDAAAoTWYFTWgFZV1yrQMAAChNZgVNaQVlXXKuAwAAKE1pBU1qBWVdcq8DAAAoTWkFTWsFZV1ysAMAAChNaQVNbAVlXXKxAwAAKE1RBU1XBWVdcrIDAAAoTW0FTW4FZV1yswMAAChNbQVNbwVlXXK0AwAAKE1vBU1xBWVdcrUDAAAoTW8FTXAFZV1ytgMAAChNbwVNcgVlXXK3AwAAKE1xBU11BWVdcrgDAAAoTXIFTXMFZV1yuQMAAChNcgVNdAVlXXK6AwAAKE1yBU12BWVdcrsDAAAoTXYFTXcFZV1yvAMAAChNdgVNeAVlXXK9AwAAKE12BU15BWVdcr4DAAAoTXkFTXoFZV1yvwMAAChNeQVNewVlXXLAAwAAKE15BU18BWVdcsEDAAAoTXwFTX0FZV1ywgMAAChNfAVNhAVlXXLDAwAAKE1+BU2EBWVdcsQDAAAoTX4FTX8FZV1yxQMAAChNfgVNgAVlXXLGAwAAKE2BBU2DBWVdcscDAAAoTYEFTYQFZV1yyAMAAChNgQVNggVlXXLJAwAAKE1bBU1tBWVdcsoDAAAoTYUFTYcFZV1yywMAAChNhQVNhgVlXXLMAwAAKE2HBU2JBWVdcs0DAAAoTYcFTYoFZV1yzgMAAChNhwVNiAVlXXLPAwAAKE2JBU2NBWVdctADAAAoTYoFTY4FZV1y0QMAAChNigVNjAVlXXLSAwAAKE2KBU2LBWVdctMDAAAoTY4FTY8FZV1y1AMAAChNjgVNkgVlXXLVAwAAKE2PBU2RBWVdctYDAAAoTY8FTZAFZV1y1wMAAChNcQVNhQVlXXLYAwAAKE2TBU2UBWVdctkDAAAoTZMFTZUFZV1y2gMAAChNlQVNlgVlXXLbAwAAKE2VBU2YBWVdctwDAAAoTZUFTZcFZV1y3QMAAChNlwVNmgVlXXLeAwAAKE2YBU2ZBWVdct8DAAAoTZgFTZsFZV1y4AMAAChNmAVNnwVlXXLhAwAAKE2bBU2cBWVdcuIDAAAoTZsFTZ0FZV1y4wMAAChNmwVNngVlXXLkAwAAKE2fBU2gBWVdcuUDAAAoTYkFTZMFZV1y5gMAAChNoQVNogVlXXLnAwAAKE2hBU2jBWVdcugDAAAoTaMFTaQFZV1y6QMAAChNowVNpgVlXXLqAwAAKE2jBU2lBWVdcusDAAAoTaUFTakFZV1y7AMAAChNpgVNpwVlXXLtAwAAKE2mBU2oBWVdcu4DAAAoTaYFTaoFZV1y7wMAAChNqgVNqwVlXXLwAwAAKE2qBU2tBWVlKF1y8QMAAChNqwVNrAVlXXLyAwAAKE2rBU2vBWVdcvMDAAAoTa0FTbEFZV1y9AMAAChNrQVNrgVlXXL1AwAAKE2vBU2wBWVdcvYDAAAoTa8FTbMFZV1y9wMAAChNsQVNswVlXXL4AwAAKE2xBU2yBWVdcvkDAAAoTbMFTbQFZV1y+gMAAChNlwVNoQVlXXL7AwAAKE21BU23BWVdcvwDAAAoTbUFTbYFZV1y/QMAAChNtwVNuAVlXXL+AwAAKE23BU26BWVdcv8DAAAoTbcFTbkFZV1yAAQAAChNuQVNvQVlXXIBBAAAKE26BU27BWVdcgIEAAAoTboFTbwFZV1yAwQAAChNugVNvgVlXXIEBAAAKE2+BU2/BWVdcgUEAAAoTb4FTcAFZV1yBgQAAChNpQVNtQVlXXIHBAAAKE3BBU3CBWVdcggEAAAoTcEFTcMFZV1yCQQAAChNwwVNxAVlXXIKBAAAKE3DBU3FBWVdcgsEAAAoTcMFTcYFZV1yDAQAAChNxQVNyQVlXXINBAAAKE3GBU3IBWVdcg4EAAAoTcYFTccFZV1yDwQAAChNxgVNygVlXXIQBAAAKE3KBU3LBWVdchEEAAAoTcoFTc0FZV1yEgQAAChNywVN0QVlXXITBAAAKE3LBU3MBWVdchQEAAAoTc0FTc4FZV1yFQQAAChNzQVNzwVlXXIWBAAAKE3PBU3RBWVdchcEAAAoTc8FTdAFZV1yGAQAAChNuQVNwQVlXXIZBAAAKE3SBU3TBWVdchoEAAAoTdIFTdQFZV1yGwQAAChN1AVN1QVlXXIcBAAAKE3UBU3XBWVdch0EAAAoTdQFTdYFZV1yHgQAAChN1gVN2QVlXXIfBAAAKE3XBU3YBWVdciAEAAAoTdcFTdoFZV1yIQQAAChN1wVN3gVlXXIiBAAAKE3aBU3bBWVdciMEAAAoTdoFTdwFZV1yJAQAAChN2gVN3QVlXXIlBAAAKE3eBU3fBWVdciYEAAAoTd4FTeAFZV1yJwQAAChN3gVN4QVlXXIoBAAAKE3FBU3SBWVdcikEAAAoTeIFTeMFZV1yKgQAAChN4gVN5AVlXXIrBAAAKE3kBU3lBWVdciwEAAAoTeQFTeYFZV1yLQQAAChN5AVN5wVlXXIuBAAAKE3nBU3oBWVdci8EAAAoTdYFTeIFZV1yMAQAAChN6QVN6gVlXXIxBAAAKE3pBU3rBWVdcjIEAAAoTesFTewFZV1yMwQAAChN6wVN7QVlXXI0BAAAKE3rBU3uBWVdcjUEAAAoTe4FTe8FZV1yNgQAAChN5wVN6QVlXXI3BAAAKE3wBU3yBWVdcjgEAAAoTfAFTfEFZV1yOQQAAChN8gVN9AVlXXI6BAAAKE3yBU31BWVdcjsEAAAoTfIFTfMFZV1yPAQAAChN9AVN+AVlXXI9BAAAKE31BU35BWVdcj4EAAAoTfUFTfcFZV1yPwQAAChN9QVN9gVlXXJABAAAKE35BU36BWVdckEEAAAoTfkFTf0FZV1yQgQAAChN+gVN/AVlXXJDBAAAKE36BU37BWVdckQEAAAoTe4FTfAFZV1yRQQAAChN/gVN/wVlXXJGBAAAKE3+BU0ABmVdckcEAAAoTQAGTQEGZV1ySAQAAChNAAZNAgZlXXJJBAAAKE0ABk0DBmVdckoEAAAoTQIGTQYGZV1ySwQAAChNAwZNBQZlXXJMBAAAKE0DBk0EBmVdck0EAAAoTQMGTQcGZV1yTgQAAChNBwZNCAZlXXJPBAAAKE0HBk0KBmVdclAEAAAoTQgGTQ4GZV1yUQQAAChNCAZNCQZlXXJSBAAAKE0KBk0LBmVdclMEAAAoTQoGTQwGZV1yVAQAAChNDAZNDgZlXXJVBAAAKE0MBk0NBmVdclYEAAAoTfQFTf4FZV1yVwQAAChNDwZNEQZlXXJYBAAAKE0PBk0QBmVdclkEAAAoTREGTRMGZV1yWgQAAChNEQZNFAZlXXJbBAAAKE0RBk0SBmVdclwEAAAoTRMGTRcGZV1yXQQAAChNFAZNGAZlXXJeBAAAKE0UBk0WBmVdcl8EAAAoTRQGTRUGZV1yYAQAAChNGAZNGQZlXXJhBAAAKE0YBk0cBmVdcmIEAAAoTRkGTRsGZV1yYwQAAChNGQZNGgZlXXJkBAAAKE0CBk0PBmVdcmUEAAAoTR0GTR4GZV1yZgQAAChNHQZNKAZlXXJnBAAAKE0eBk0hBmVdcmgEAAAoTR4GTR8GZV1yaQQAAChNHgZNIAZlXXJqBAAAKE0gBk0kBmVdcmsEAAAoTSEGTSIGZV1ybAQAAChNIQZNIwZlXXJtBAAAKE0hBk0lBmVdcm4EAAAoTSUGTScGZV1ybwQAAChNJQZNJgZlXXJwBAAAKE0lBk0oBmVdcnEEAAAoTSgGTSkGZV1ycgQAAChNKAZNKgZlXXJzBAAAKE0TBk0dBmVdcnQEAAAoTSsGTSwGZV1ydQQAAChNKwZNLQZlXXJ2BAAAKE0tBk0uBmVdcncEAAAoTS0GTTAGZV1yeAQAAChNLQZNLwZlXXJ5BAAAKE0vBk0yBmVdcnoEAAAoTTAGTTEGZV1yewQAAChNMAZNMwZlXXJ8BAAAKE0wBk03BmVdcn0EAAAoTTMGTTQGZV1yfgQAAChNMwZNNQZlXXJ/BAAAKE0zBk02BmVdcoAEAAAoTTcGTTgGZV1ygQQAAChNIAZNKwZlXXKCBAAAKE05Bk07BmVdcoMEAAAoTTkGTToGZV1yhAQAAChNOwZNPAZlXXKFBAAAKE07Bk0+BmVdcoYEAAAoTTsGTT0GZV1yhwQAAChNPQZNQQZlXXKIBAAAKE0+Bk0/BmVdcokEAAAoTT4GTUAGZV1yigQAAChNPgZNQgZlXXKLBAAAKE1CBk1DBmVdcowEAAAoTUIGTUQGZV1yjQQAAChNLwZNOQZlXXKOBAAAKE1FBk1GBmVdco8EAAAoTUUGTUcGZV1ykAQAAChNRwZNSAZlXXKRBAAAKE1HBk1KBmVdcpIEAAAoTUcGTUkGZV1ykwQAAChNSQZNTQZlXXKUBAAAKE1KBk1LBmVdcpUEAAAoTUoGTUwGZV1ylgQAAChNSgZNTgZlXXKXBAAAKE1OBk1PBmVdcpgEAAAoTT0GTUUGZV1ymQQAAChNUAZNUgZlXXKaBAAAKE1QBk1RBmVdcpsEAAAoTVIGTVMGZV1ynAQAAChNUgZNVQZlXXKdBAAAKE1SBk1UBmVdcp4EAAAoTVQGTVkGZV1ynwQAAChNVQZNVgZlXXKgBAAAKE1VBk1XBmVdcqEEAAAoTVUGTVgGZV1yogQAAChNSQZNUAZlXXKjBAAAKE1aBk1cBmVdcqQEAAAoTVoGTVsGZV1ypQQAAChNXAZNXQZlXXKmBAAAKE1cBk1fBmVdcqcEAAAoTVwGTV4GZV1yqAQAAChNXgZNYgZlXXKpBAAAKE1fBk1gBmVdcqoEAAAoTV8GTWEGZV1yqwQAAChNXwZNYwZlXXKsBAAAKE1jBk1kBmVdcq0EAAAoTWMGTWUGZV1yrgQAAChNVAZNWgZlXXKvBAAAKE1mBk1oBmVdcrAEAAAoTWYGTWcGZV1ysQQAAChNaAZNaQZlXXKyBAAAKE1oBk1rBmVdcrMEAAAoTWgGTWoGZV1ytAQAAChNagZNbwZlXXK1BAAAKE1rBk1sBmVdcrYEAAAoTWsGTW0GZV1ytwQAAChNawZNbgZlXXK4BAAAKE1eBk1mBmVdcrkEAAAoTXAGTXIGZV1yugQAAChNcAZNcQZlXXK7BAAAKE1yBk1zBmVdcrwEAAAoTXIGTXUGZV1yvQQAAChNcgZNdAZlXXK+BAAAKE10Bk15BmVdcr8EAAAoTXUGTXYGZV1ywAQAAChNdQZNdwZlXXLBBAAAKE11Bk14BmVdcsIEAAAoTWoGTXAGZV1ywwQAAChNegZNewZlXXLEBAAAKE16Bk18BmVdcsUEAAAoTXwGTX4GZV1yxgQAAChNfAZNfQZlXXLHBAAAKE18Bk1/BmVdcsgEAAAoTX4GTYIGZV1yyQQAAChNfwZNgAZlXXLKBAAAKE1/Bk2BBmVdcssEAAAoTX8GTYMGZV1yzAQAAChNgwZNhAZlXXLNBAAAKE2DBk2FBmVdcs4EAAAoTYMGTYYGZV1yzwQAAChNhgZNhwZlXXLQBAAAKE2GBk2IBmVdctEEAAAoTYYGTYkGZV1y0gQAAChNiQZNigZlXXLTBAAAKE2JBk2RBmVdctQEAAAoTYsGTZEGZV1y1QQAAChNiwZNjAZlXXLWBAAAKE2LBk2NBmVdctcEAAAoTY4GTZAGZV1y2AQAAChNjgZNkQZlXXLZBAAAKE2OBk2PBmVdctoEAAAoTXQGTXoGZV1y2wQAAChNkgZNkwZlXXLcBAAAKE2SBk2UBmVdct0EAAAoTZQGTZUGZV1y3gQAAChNlAZNlwZlXXLfBAAAKE2UBk2WBmVdcuAEAAAoTZYGTZkGZV1y4QQAAChNlwZNmAZlXXLiBAAAKE2XBk2aBmVdcuMEAAAoTZcGTZ4GZV1y5AQAAChNmgZNmwZlXXLlBAAAKE2aBk2cBmVdcuYEAAAoTZoGTZ0GZV1y5wQAAChNngZNnwZlXXLoBAAAKE1+Bk2SBmVdcukEAAAoTaAGTaEGZV1y6gQAAChNoAZNogZlXXLrBAAAKE2iBk2kBmVdcuwEAAAoTaIGTaMGZV1y7QQAAChNogZNpQZlXXLuBAAAKE2kBk2oBmVdcu8EAAAoTaUGTaYGZV1y8AQAAChNpQZNpwZlXXLxBAAAKE2lBk2pBmVdcvIEAAAoTakGTaoGZV1y8wQAAChNqQZNqwZlXXL0BAAAKE2pBk2sBmVdcvUEAAAoTawGTa0GZV1y9gQAAChNrAZNrgZlXXL3BAAAKE2sBk2vBmVdcvgEAAAoTa8GTbAGZV1y+QQAAChNrwZNtwZlXXL6BAAAKE2xBk23BmVdcvsEAAAoTbEGTbIGZV1y/AQAAChNsQZNswZlXXL9BAAAKE20Bk22BmVdcv4EAAAoTbQGTbcGZV1y/wQAAChNtAZNtQZlXXIABQAAKE2WBk2gBmVdcgEFAAAoTbgGTbkGZV1yAgUAAChNuAZNugZlXXIDBQAAKE26Bk28BmVdcgQFAAAoTboGTbsGZV1yBQUAAChNugZNvQZlXXIGBQAAKE28Bk3ABmVdcgcFAAAoTb0GTb4GZV1yCAUAAChNvQZNvwZlXXIJBQAAKE29Bk3BBmVdcgoFAAAoTcEGTcIGZV1yCwUAAChNwQZNwwZlXXIMBQAAKE3BBk3EBmVdcg0FAAAoTcQGTcUGZV1yDgUAAChNxAZNxgZlXXIPBQAAKE3EBk3HBmVdchAFAAAoTccGTcgGZV1yEQUAAChNxwZNzwZlXXISBQAAKE3JBk3PBmVdchMFAAAoTckGTcoGZV1yFAUAAChNyQZNywZlXXIVBQAAKE3MBk3OBmVdchYFAAAoTcwGTc8GZV1yFwUAAChNzAZNzQZlXXIYBQAAKE2kBk24BmVdchkFAAAoTdAGTdEGZV1yGgUAAChN0AZN0gZlXXIbBQAAKE3SBk3TBmVdchwFAAAoTdIGTdUGZV1yHQUAAChN0gZN1AZlXXIeBQAAKE3UBk3XBmVdch8FAAAoTdUGTdYGZV1yIAUAAChN1QZN2AZlXXIhBQAAKE3VBk3cBmVdciIFAAAoTdgGTdkGZV1yIwUAAChN2AZN2gZlXXIkBQAAKE3YBk3bBmVdciUFAAAoTdwGTd0GZV1yJgUAAChN3AZN3gZlXXInBQAAKE3cBk3fBmVdcigFAAAoTbwGTdAGZV1yKQUAAChN4AZN4QZlXXIqBQAAKE3gBk3iBmVdcisFAAAoTeIGTeMGZV1yLAUAAChN4gZN5QZlXXItBQAAKE3iBk3kBmVdci4FAAAoTeQGTegGZV1yLwUAAChN5QZN5gZlXXIwBQAAKE3lBk3nBmVdcjEFAAAoTeUGTekGZV1yMgUAAChN6QZN6gZlXXIzBQAAKE3pBk3rBmVdcjQFAAAoTekGTewGZV1yNQUAAChN7AZN7QZlXXI2BQAAKE3sBk3uBmVdcjcFAAAoTdQGTeAGZV1yOAUAAChN7wZN8AZlXXI5BQAAKE3vBk3xBmVdcjoFAAAoTfEGTfIGZV1yOwUAAChN8QZN9AZlXXI8BQAAKE3xBk3zBmVdcj0FAAAoTfMGTfcGZV1yPgUAAChN9AZN9QZlXXI/BQAAKE30Bk32BmVdckAFAAAoTfQGTfgGZV1yQQUAAChN+AZN+QZlXXJCBQAAKE3kBk3vBmVdckMFAAAoTfoGTfwGZV1yRAUAAChN+gZN+wZlXXJFBQAAKE38Bk39BmVdckYFAAAoTfwGTf8GZV1yRwUAAChN/AZN/gZlXXJIBQAAKE3+Bk0CB2VdckkFAAAoTf8GTQMHZV1ySgUAAChN/wZNAAdlXXJLBQAAKE3/Bk0BB2VdckwFAAAoTQMHTQQHZV1yTQUAAChNAwdNBQdlXXJOBQAAKE0DB00GB2Vdck8FAAAoTQYHTQoHZV1yUAUAAChNBgdNBwdlXXJRBQAAKE0HB00IB2VdclIFAAAoTQcHTQkHZV1yUwUAAChN8wZN+gZlXXJUBQAAKE0LB00MB2VdclUFAAAoTQsHTQ0HZV1yVgUAAChNDQdNDwdlXXJXBQAAKE0NB00OB2VdclgFAAAoTQ0HTRAHZV1yWQUAAChNDwdNEwdlXXJaBQAAKE0QB00RB2VdclsFAAAoTRAHTRIHZV1yXAUAAChNEAdNFAdlXXJdBQAAKE0UB00VB2Vdcl4FAAAoTRQHTRYHZV1yXwUAAChNFAdNFwdlXXJgBQAAKE0XB00YB2VdcmEFAAAoTRcHTRkHZV1yYgUAAChNFwdNGgdlXXJjBQAAKE0aB00bB2VdcmQFAAAoTRoHTSIHZV1yZQUAAChNHAdNIgdlXXJmBQAAKE0cB00dB2VdcmcFAAAoTRwHTR4HZV1yaAUAAChNHwdNIQdlXXJpBQAAKE0fB00iB2VdcmoFAAAoTR8HTSAHZV1yawUAAChN/gZNCwdlXXJsBQAAKE0jB00kB2Vdcm0FAAAoTSMHTSUHZV1ybgUAAChNJQdNJgdlXXJvBQAAKE0lB00oB2VdcnAFAAAoTSUHTScHZV1ycQUAAChNJwdNKwdlXXJyBQAAKE0oB00pB2VdcnMFAAAoTSgHTSoHZV1ydAUAAChNKAdNLAdlXXJ1BQAAKE0sB00tB2VdcnYFAAAoTSwHTS8HZV1ydwUAAChNLQdNLgdlXXJ4BQAAKE0tB00xB2VdcnkFAAAoTS8HTTMHZV1yegUAAChNLwdNMAdlXXJ7BQAAKE0xB00yB2VdcnwFAAAoTTEHTTUHZV1yfQUAAChNMwdNNQdlXXJ+BQAAKE0zB000B2Vdcn8FAAAoTTUHTTYHZV1ygAUAAChNDwdNIwdlXXKBBQAAKE03B004B2VdcoIFAAAoTTcHTTkHZV1ygwUAAChNOQdNOgdlXXKEBQAAKE05B007B2VdcoUFAAAoTTkHTTwHZV1yhgUAAChNPAdNPQdlXXKHBQAAKE0nB003B2VdcogFAAAoTT4HTUAHZV1yiQUAAChNPgdNPwdlXXKKBQAAKE1AB01BB2VdcosFAAAoTUAHTUMHZV1yjAUAAChNQAdNQgdlXXKNBQAAKE1CB01GB2Vdco4FAAAoTUMHTUcHZV1yjwUAAChNQwdNRAdlXXKQBQAAKE1DB01FB2VdcpEFAAAoTUcHTUgHZV1ykgUAAChNRwdNSQdlXXKTBQAAKE1HB01KB2VdcpQFAAAoTUoHTU4HZV1ylQUAAChNSgdNSwdlXXKWBQAAKE1LB01MB2VdcpcFAAAoTUsHTU0HZV1ymAUAAChNPAdNPgdlXXKZBQAAKE1PB01RB2VdcpoFAAAoTU8HTVAHZV1ymwUAAChNUQdNUwdlXXKcBQAAKE1RB01SB2Vdcp0FAAAoTVEHTVQHZV1yngUAAChNUwdNVwdlXXKfBQAAKE1UB01VB2VdcqAFAAAoTVQHTVYHZV1yoQUAAChNVAdNWAdlXXKiBQAAKE1YB01bB2VdcqMFAAAoTVgHTVkHZV1ypAUAAChNWQdNWgdlXXKlBQAAKE1ZB01fB2VdcqYFAAAoTVsHTVwHZV1ypwUAAChNWwdNXQdlXXKoBQAAKE1cB01fB2VdcqkFAAAoTVwHTWMHZV1yqgUAAChNXQdNZQdlXXKrBQAAKE1dB01eB2VdcqwFAAAoTV8HTWAHZV1yrQUAAChNYQdNYwdlXXKuBQAAKE1hB01iB2Vdcq8FAAAoTWEHTWUHZV1ysAUAAChNYwdNZAdlXXKxBQAAKE1lB01mB2VdcrIFAAAoTUIHTU8HZV1yswUAAChNZwdNaAdlXXK0BQAAKE1nB01pB2VdcrUFAAAoTWkHTWoHZV1ytgUAAChNaQdNbAdlXXK3BQAAKE1pB01rB2VdcrgFAAAoTWsHTW8HZV1yuQUAAChNbAdNbQdlXXK6BQAAKE1sB01uB2VdcrsFAAAoTWwHTXAHZV1yvAUAAChNcAdNcQdlXXK9BQAAKE1TB01nB2Vdcr4FAAAoTXIHTXQHZV1yvwUAAChNcgdNcwdlXXLABQAAKE10B011B2VdcsEFAAAoTXQHTXcHZV1ywgUAAChNdAdNdgdlXXLDBQAAKE12B017B2VdcsQFAAAoTXcHTXgHZV1yxQUAAChNdwdNeQdlXXLGBQAAKE13B016B2VdcscFAAAoTWsHTXIHZV1yyAUAAChNfAdNfgdlXXLJBQAAKE18B019B2VdcsoFAAAoTX4HTX8HZV1yywUAAChNfgdNgQdlXXLMBQAAKE1+B02AB2Vdcs0FAAAoTYAHTYQHZV1yzgUAAChNgQdNhQdlXXLPBQAAKE2BB02CB2VdctAFAAAoTYEHTYMHZV1y0QUAAChNhQdNhgdlXXLSBQAAKE2FB02HB2VdctMFAAAoTYUHTYgHZV1y1AUAAChNiAdNjAdlXXLVBQAAKE2IB02JB2VdctYFAAAoTYkHTYoHZV1y1wUAAChNiQdNiwdlXXLYBQAAKE12B018B2VdctkFAAAoTY0HTY8HZV1y2gUAAChNjQdNjgdlXXLbBQAAKE2PB02RB2VdctwFAAAoTY8HTZAHZV1y3QUAAChNjwdNkgdlXXLeBQAAKE2RB02VB2Vdct8FAAAoTZIHTZMHZV1y4AUAAChNkgdNlAdlXXLhBQAAKE2SB02WB2VdcuIFAAAoTZYHTZkHZV1y4wUAAChNlgdNlwdlXXLkBQAAKE2XB02YB2VdcuUFAAAoTZcHTZ0HZV1y5gUAAChNmQdNmgdlXXLnBQAAKE2ZB02bB2VdcugFAAAoTZoHTZ0HZV1y6QUAAChNmgdNoQdlXXLqBQAAKE2bB02jB2VdcusFAAAoTZsHTZwHZV1y7AUAAChNnQdNngdlXXLtBQAAKE2fB02hB2Vdcu4FAAAoTZ8HTaAHZV1y7wUAAChNnwdNowdlXXLwBQAAKE2hB02iB2VdcvEFAAAoTaMHTaQHZV1y8gUAAChNgAdNjQdlXXLzBQAAKE2lB02nB2VdcvQFAAAoTaUHTaYHZV1y9QUAAChNpwdNqAdlXXL2BQAAKE2nB02qB2VdcvcFAAAoTacHTakHZV1y+AUAAChNqQdNrgdlXXL5BQAAKE2qB02rB2VdcvoFAAAoTaoHTawHZV1y+wUAAChNqgdNrQdlXXL8BQAAKE2RB02lB2Vdcv0FAAAoTa8HTbEHZV1y/gUAAChNrwdNsAdlXXL/BQAAKE2xB02yB2VdcgAGAAAoTbEHTbQHZV1yAQYAAChNsQdNswdlXXICBgAAKE2zB024B2VdcgMGAAAoTbQHTbUHZV1yBAYAAChNtAdNtgdlXXIFBgAAKE20B023B2VdcgYGAAAoTakHTa8HZV1yBwYAAChNuQdNugdlXXIIBgAAKE25B027B2VdcgkGAAAoTbsHTbwHZV1yCgYAAChNuwdNvgdlXXILBgAAKE27B029B2VdcgwGAAAoTb0HTcEHZV1yDQYAAChNvgdNvwdlXXIOBgAAKE2+B03AB2Vdcg8GAAAoTb4HTcIHZV1yEAYAAChNwgdNwwdlXXIRBgAAKE3CB03EB2VdchIGAAAoTcIHTcUHZV1yEwYAAChNxQdNxgdlXXIUBgAAKE3FB03HB2VdchUGAAAoTbMHTbkHZV1yFgYAAChNyAdNyQdlXXIXBgAAKE3IB03KB2VdchgGAAAoTcoHTcsHZV1yGQYAAChNygdNzQdlXXIaBgAAKE3KB03MB2VdchsGAAAoTcwHTdAHZV1yHAYAAChNzQdNzgdlXXIdBgAAKE3NB03PB2Vdch4GAAAoTc0HTdEHZV1yHwYAAChN0QdN0gdlXXIgBgAAKE29B03IB2VdciEGAAAoTdMHTdUHZV1yIgYAAChN0wdN1AdlXXIjBgAAKE3VB03WB2VdciQGAAAoTdUHTdgHZV1yJQYAAChN1QdN1wdlXXImBgAAKE3XB03bB2VdcicGAAAoTdgHTdkHZV1yKAYAAChN2AdN2gdlXXIpBgAAKE3YB03cB2VdcioGAAAoTdwHTd0HZV1yKwYAAChN3AdN3gdlXXIsBgAAKE3cB03iB2Vdci0GAAAoTd4HTd8HZV1yLgYAAChN3gdN4AdlXXIvBgAAKE3eB03hB2VdcjAGAAAoTeIHTeMHZV1yMQYAAChN4gdN5AdlXXIyBgAAKE3iB03lB2VdcjMGAAAoTcwHTdMHZV1yNAYAAChN5gdN5wdlXXI1BgAAKE3mB03oB2VdcjYGAAAoTegHTeoHZV1yNwYAAChN6AdN6QdlXXI4BgAAKE3oB03rB2VdcjkGAAAoTeoHTe4HZV1yOgYAAChN6wdN7AdlXXI7BgAAKE3rB03tB2VdcjwGAAAoTesHTe8HZV1yPQYAAChN7wdN8AdlXXI+BgAAKE3vB03xB2Vdcj8GAAAoTe8HTfIHZV1yQAYAAChN8gdN8wdlXXJBBgAAKE3yB030B2VdckIGAAAoTfIHTfUHZV1yQwYAAChN9QdN9gdlXXJEBgAAKE31B039B2VdckUGAAAoTfcHTf0HZV1yRgYAAChN9wdN+AdlXXJHBgAAKE33B035B2VdckgGAAAoTfoHTfwHZV1ySQYAAChN+gdN/QdlXXJKBgAAKE36B037B2VdcksGAAAoTdcHTeYHZV1yTAYAAChN/gdN/wdlXXJNBgAAKE3+B00ACGVdck4GAAAoTQAITQEIZV1yTwYAAChNAAhNAwhlXXJQBgAAKE0ACE0CCGVdclEGAAAoTQIITQUIZV1yUgYAAChNAwhNBAhlXXJTBgAAKE0DCE0GCGVdclQGAAAoTQMITQoIZV1yVQYAAChNBghNBwhlXXJWBgAAKE0GCE0ICGVdclcGAAAoTQYITQkIZV1yWAYAAChNCghNCwhlXXJZBgAAKE0KCE0MCGVdcloGAAAoTQoITQ0IZV1yWwYAAChN6gdN/gdlXXJcBgAAKE0OCE0QCGVdcl0GAAAoTQ4ITQ8IZV1yXgYAAChNEAhNEQhlXXJfBgAAKE0QCE0TCGVdcmAGAAAoTRAITRIIZV1yYQYAAChNEghNFghlXXJiBgAAKE0TCE0UCGVdcmMGAAAoTRMITRUIZV1yZAYAAChNEwhNFwhlXXJlBgAAKE0XCE0YCGVdcmYGAAAoTRcITRkIZV1yZwYAAChNFwhNHQhlXXJoBgAAKE0ZCE0aCGVdcmkGAAAoTRkITRsIZV1yagYAAChNGQhNHAhlXXJrBgAAKE0dCE0eCGVdcmwGAAAoTR0ITR8IZV1ybQYAAChNHQhNIAhlXXJuBgAAKE0CCE0OCGVdcm8GAAAoTSEITSIIZV1ycAYAAChNIQhNIwhlXXJxBgAAKE0jCE0kCGVdcnIGAAAoTSMITSYIZV1ycwYAAChNIwhNJQhlXXJ0BgAAKE0lCE0pCGVdcnUGAAAoTSYITScIZV1ydgYAAChNJghNKAhlXXJ3BgAAKE0mCE0qCGVdcngGAAAoTSoITSsIZV1yeQYAAChNKghNLAhlXXJ6BgAAKE0qCE0tCGVdcnsGAAAoTS0ITS4IZV1yfAYAAChNLQhNLwhlXXJ9BgAAKE0tCE0wCGVdcn4GAAAoTTAITTEIZV1yfwYAAChNMAhNMghlXXKABgAAKE0wCE0zCGVdcoEGAAAoTTMITTQIZV1yggYAAChNMwhNNQhlXXKDBgAAKE0zCE02CGVdcoQGAAAoTRIITSEIZV1yhQYAAChNNwhNOAhlXXKGBgAAKE03CE1CCGVdcocGAAAoTTgITTsIZV1yiAYAAChNOAhNOQhlXXKJBgAAKE04CE06CGVdcooGAAAoTToITT4IZV1yiwYAAChNOwhNPAhlXXKMBgAAKE07CE09CGVdco0GAAAoTTsITT8IZV1yjgYAAChNPwhNQQhlXXKPBgAAKE0/CE1ACGVdcpAGAAAoTT8ITUIIZV1ykQYAAChNQghNQwhlXXKSBgAAKE1CCE1ECGVdcpMGAAAoTSUITTcIZV1ylAYAAChNRQhNRghlXXKVBgAAKE1FCE1HCGVdcpYGAAAoTUcITUgIZV1ylwYAAChNRwhNSQhlXXKYBgAAKE1HCE1KCGVdcpkGAAAoTUoITUsIZV1ymgYAAChNOghNRQhlXXKbBgAAKE1MCE1NCGVdcpwGAAAoTUwITU4IZV1ynQYAAChNTghNTwhlXXKeBgAAKE1OCE1QCGVdcp8GAAAoTU4ITVEIZV1yoAYAAChNUQhNUghlXXKhBgAAKE1KCE1MCGVdcqIGAAAoTVMITVQIZV1yowYAAChNUwhNVQhlXXKkBgAAKE1VCE1WCGVdcqUGAAAoTVUITVcIZV1ypgYAAChNVQhNWAhlXXKnBgAAKE1XCE1bCGVdcqgGAAAoTVgITVoIZV1yqQYAAChNWAhNWQhlXXKqBgAAKE1YCE1cCGVdcqsGAAAoTVwITV0IZV1yrAYAAChNXAhNXwhlXXKtBgAAKE1dCE1jCGVdcq4GAAAoTV0ITV4IZV1yrwYAAChNXwhNYAhlXXKwBgAAKE1fCE1hCGVdcrEGAAAoTWEITWMIZV1ysgYAAChNYQhNYghlXXKzBgAAKE1RCE1TCGVdcrQGAAAoTWQITWYIZV1ytQYAAChNZAhNZQhlXXK2BgAAKE1mCE1pCGVdcrcGAAAoTWYITWcIZV1yuAYAAChNZghNaAhlXXK5BgAAKE1oCE1sCGVdcroGAAAoTWkITWoIZV1yuwYAAChNaQhNawhlXXK8BgAAKE1pCE1tCGVdcr0GAAAoTW0ITW4IZV1yvgYAAChNbQhNbwhlXXK/BgAAKE1tCE1wCGVdcsAGAAAoTXAITXEIZV1ywQYAAChNcQhNcghlXXLCBgAAKE1xCE1zCGVdcsMGAAAoTXEITXQIZV1yxAYAAChNVwhNZAhlXXLFBgAAKE11CE13CGVdcsYGAAAoTXUITXYIZV1yxwYAAChNdwhNeAhlXXLIBgAAKE13CE16CGVdcskGAAAoTXcITXkIZV1yygYAAChNeQhNfQhlXXLLBgAAKE16CE17CGVdcswGAAAoTXoITXwIZV1yzQYAAChNeghNfghlXXLOBgAAKE1+CE1/CGVdcs8GAAAoTX4ITYAIZV1y0AYAAChNfghNhAhlXXLRBgAAKE2ACE2BCGVdctIGAAAoTYAITYIIZV1y0wYAAChNgAhNgwhlXXLUBgAAKE2ECE2FCGVdctUGAAAoTYQITYYIZV1y1gYAAChNhAhNhwhlXXLXBgAAKE1oCE11CGVdctgGAAAoTYgITYoIZV1y2QYAAChNiAhNiQhlXXLaBgAAKE2KCE2LCGVdctsGAAAoTYoITY0IZV1y3AYAAChNighNjAhlXXLdBgAAKE2MCE2RCGVdct4GAAAoTY0ITY4IZV1y3wYAAChNjQhNjwhlXXLgBgAAKE2NCE2QCGVdcuEGAAAoTXkITYgIZV1y4gYAAChNkghNkwhlXXLjBgAAKE2SCE2UCGVdcuQGAAAoTZQITZUIZV1y5QYAAChNlAhNlwhlXXLmBgAAKE2UCE2WCGVdcucGAAAoTZYITZoIZV1y6AYAAChNlwhNmAhlXXLpBgAAKE2XCE2ZCGVdcuoGAAAoTZcITZsIZV1y6wYAAChNmwhNnAhlXXLsBgAAKE2bCE2eCGVdcu0GAAAoTZwITZ0IZV1y7gYAAChNnAhNoAhlXXLvBgAAKE2eCE2iCGVdcvAGAAAoTZ4ITZ8IZV1y8QYAAChNoAhNoQhlXXLyBgAAKE2gCE2kCGVdcvMGAAAoTaIITaQIZV1y9AYAAChNoghNowhlXXL1BgAAKE2kCE2lCGVdcvYGAAAoTYwITZIIZV1y9wYAAChNpghNpwhlXXL4BgAAKE2mCE2oCGVdcvkGAAAoTagITakIZV1y+gYAAChNqAhNqghlXXL7BgAAKE2oCE2rCGVdcvwGAAAoTasITawIZV1y/QYAAChNlghNpghlXXL+BgAAKE2tCE2uCGVdcv8GAAAoTa0ITa8IZV1yAAcAAChNrwhNsAhlXXIBBwAAKE2vCE2xCGVdcgIHAAAoTa8ITbIIZV1yAwcAAChNsghNswhlXXIEBwAAKE2rCE2tCGVdcgUHAAAoTbQITbUIZV1yBgcAAChNtAhNtghlXXIHBwAAKE22CE23CGVdcggHAAAoTbYITbkIZV1yCQcAAChNtghNuAhlXXIKBwAAKE24CE28CGVdcgsHAAAoTbkITboIZV1yDAcAAChNuQhNuwhlXXINBwAAKE25CE29CGVdcg4HAAAoTb0ITb4IZV1yDwcAAChNsghNtAhlXXIQBwAAKE2/CE3ACGVdchEHAAAoTb8ITcEIZV1yEgcAAChNwQhNwwhlXXITBwAAKE3BCE3CCGVdchQHAAAoTcEITcQIZV1yFQcAAChNwwhNxwhlXXIWBwAAKE3ECE3FCGVdchcHAAAoTcQITcYIZV1yGAcAAChNxAhNyAhlXXIZBwAAKE3ICE3JCGVdchoHAAAoTcgITcoIZV1yGwcAAChNyAhNywhlXXIcBwAAKE3LCE3MCGVdch0HAAAoTcsITc0IZV1yHgcAAChNywhNzghlXXIfBwAAKE3OCE3PCGVdciAHAAAoTc4ITdYIZV1yIQcAAChN0AhN1ghlXXIiBwAAKE3QCE3RCGVdciMHAAAoTdAITdIIZV1yJAcAAChN0whN1QhlXXIlBwAAKE3TCE3WCGVdciYHAAAoTdMITdQIZV1yJwcAAChNuAhNvwhlXXIoBwAAKE3XCE3YCGVdcikHAAAoTdcITdkIZV1yKgcAAChN2QhN2ghlXXIrBwAAKE3ZCE3cCGVdciwHAAAoTdkITdsIZV1yLQcAAChN2whN3ghlXXIuBwAAKE3cCE3dCGVdci8HAAAoTdwITd8IZV1yMAcAAChN3AhN4whlXXIxBwAAKE3fCE3gCGVdcjIHAAAoTd8ITeEIZV1yMwcAAChN3whN4ghlXXI0BwAAKE3jCE3kCGVdcjUHAAAoTcMITdcIZV1yNgcAAChN5QhN5whlXXI3BwAAKE3lCE3mCGVdcjgHAAAoTecITekIZV1yOQcAAChN5whN6AhlXXI6BwAAKE3nCE3qCGVdcjsHAAAoTekITe0IZV1yPAcAAChN6ghN6whlXXI9BwAAKE3qCE3sCGVdcj4HAAAoTeoITe4IZV1yPwcAAChN7ghN8QhlXXJABwAAKE3uCE3vCGVdckEHAAAoTe8ITfAIZV1yQgcAAChN7whN9QhlXXJDBwAAKE3xCE3yCGVdckQHAAAoTfEITfMIZV1yRQcAAChN8ghN9QhlXXJGBwAAKE3yCE35CGVdckcHAAAoTfMITfsIZV1ySAcAAChN8whN9AhlXXJJBwAAKE31CE32CGVdckoHAAAoTfcITfkIZV1ySwcAAChN9whN+AhlXXJMBwAAKE33CE37CGVdck0HAAAoTfkITfoIZV1yTgcAAChN+whN/AhlXXJPBwAAKE3bCE3lCGVdclAHAAAoTf0ITf4IZV1yUQcAAChN/QhN/whlXXJSBwAAKE3/CE0ACWVdclMHAAAoTf8ITQEJZV1yVAcAAChN/whNAgllXXJVBwAAKE0BCU0FCWVdclYHAAAoTQIJTQQJZV1yVwcAAChNAglNAwllXXJYBwAAKE0CCU0GCWVdclkHAAAoTQYJTQcJZV1yWgcAAChNBglNCQllXXJbBwAAKE0HCU0NCWVdclwHAAAoTQcJTQgJZV1yXQcAAChNCQlNCgllXXJeBwAAKE0JCU0LCWVdcl8HAAAoTQsJTQ0JZV1yYAcAAChNCwlNDAllXXJhBwAAKE3pCE39CGVdcmIHAAAoTQ4JTQ8JZV1yYwcAAChNDglNEAllXXJkBwAAKE0QCU0SCWVdcmUHAAAoTRAJTREJZV1yZgcAAChNEAlNEwllXXJnBwAAKE0SCU0WCWVdcmgHAAAoTRMJTRQJZV1yaQcAAChNEwlNFQllXXJqBwAAKE0TCU0XCWVdcmsHAAAoTRcJTRgJZV1ybAcAAChNFwlNGQllXXJtBwAAKE0XCU0aCWVdcm4HAAAoTRoJTRsJZV1ybwcAAChNGglNHAllXXJwBwAAKE0aCU0dCWVdcnEHAAAoTR0JTR4JZV1ycgcAAChNHQlNJQllXXJzBwAAKE0fCU0lCWVdcnQHAAAoTR8JTSAJZV1ydQcAAChNHwlNIQllXXJ2BwAAKE0iCU0kCWVdcncHAAAoTSIJTSUJZV1yeAcAAChNIglNIwllXXJ5BwAAKE0BCU0OCWVdcnoHAAAoTSYJTSgJZV1yewcAAChNJglNJwllXXJ8BwAAKE0oCU0pCWVdcn0HAAAoTSgJTSsJZV1yfgcAAChNKAlNKgllXXJ/BwAAKE0qCU0uCWVdcoAHAAAoTSsJTSwJZV1ygQcAAChNKwlNLQllXXKCBwAAKE0rCU0vCWVdcoMHAAAoTS8JTTAJZV1yhAcAAChNLwlNMQllXXKFBwAAKE0vCU01CWVdcoYHAAAoTTEJTTIJZV1yhwcAAChNMQlNMwllXXKIBwAAKE0xCU00CWVdcokHAAAoTTUJTTYJZV1yigcAAChNNQlNNwllXXKLBwAAKE01CU04CWVdcowHAAAoTRIJTSYJZV1yjQcAAChNOQlNOwllXXKOBwAAKE05CU06CWVdco8HAAAoTTsJTTwJZV1ykAcAAChNOwlNPgllXXKRBwAAKE07CU09CWVdcpIHAAAoTT0JTUIJZV1ykwcAAChNPglNPwllXXKUBwAAKE0+CU1ACWVdcpUHAAAoTT4JTUEJZV1ylgcAAChNKglNOQllXXKXBwAAKE1DCU1ECWVdcpgHAAAoTUMJTUUJZV1ymQcAAChNRQlNRgllXXKaBwAAKE1FCU1ICWVdcpsHAAAoTUUJTUcJZV1ynAcAAChNRwlNSgllXXKdBwAAKE1ICU1JCWVdcp4HAAAoTUgJTUsJZV1ynwcAAChNSAlNTwllXXKgBwAAKE1LCU1MCWVdcqEHAAAoTUsJTU0JZV1yogcAAChNSwlNTgllXXKjBwAAKE1PCU1QCWVdcqQHAAAoTU8JTVEJZV1ypQcAAChNTwlNUgllXXKmBwAAKE09CU1DCWVdcqcHAAAoTVMJTVUJZV1yqAcAAChNUwlNVAllXXKpBwAAKE1VCU1WCWVdcqoHAAAoTVUJTVgJZV1yqwcAAChNVQlNVwllXXKsBwAAKE1XCU1cCWVdcq0HAAAoTVgJTVkJZV1yrgcAAChNWAlNWgllXXKvBwAAKE1YCU1bCWVdcrAHAAAoTUcJTVMJZV1ysQcAAChNXQlNXgllXXKyBwAAKE1dCU1fCWVdcrMHAAAoTV8JTWAJZV1ytAcAAChNXwlNYgllXXK1BwAAKE1fCU1hCWVdcrYHAAAoTWEJTWQJZV1ytwcAAChNYglNYwllXXK4BwAAKE1iCU1oCWVdcrkHAAAoTWIJTWUJZV1yugcAAChNZQlNZgllXXK7BwAAKE1lCU1nCWVdcrwHAAAoTWUJTWwJZV1yvQcAAChNaAlNaQllXXK+BwAAKE1oCU1qCWVdcr8HAAAoTWgJTWsJZV1ywAcAAChNbAlNbQllXXLBBwAAKE1sCU1uCWVdcsIHAAAoTWwJTW8JZV1ywwcAAChNVwlNXQllXXLEBwAAKE1wCU1xCWVdcsUHAAAoTXAJTXIJZV1yxgcAAChNcglNcwllXXLHBwAAKE1yCU11CWVdcsgHAAAoTXIJTXQJZV1yyQcAAChNdAlNeAllXXLKBwAAKE11CU12CWVdcssHAAAoTXUJTXcJZV1yzAcAAChNdQlNeQllXXLNBwAAKE15CU16CWVdcs4HAAAoTXkJTXsJZV1yzwcAAChNeQlNfAllXXLQBwAAKE18CU19CWVdctEHAAAoTXwJTX4JZV1y0gcAAChNYQlNcAllXXLTBwAAKE1/CU2BCWVdctQHAAAoTX8JTYAJZV1y1QcAAChNgQlNggllXXLWBwAAKE2BCU2ECWVdctcHAAAoTYEJTYMJZV1y2AcAAChNgwlNhwllZShdctkHAAAoTYQJTYUJZV1y2gcAAChNhAlNhgllXXLbBwAAKE2ECU2ICWVdctwHAAAoTYgJTYkJZV1y3QcAAChNiAlNigllXXLeBwAAKE10CU1/CWVdct8HAAAoTYsJTY0JZV1y4AcAAChNiwlNjAllXXLhBwAAKE2NCU2OCWVdcuIHAAAoTY0JTZAJZV1y4wcAAChNjQlNjwllXXLkBwAAKE2PCU2UCWVdcuUHAAAoTZAJTZEJZV1y5gcAAChNkAlNkgllXXLnBwAAKE2QCU2TCWVdcugHAAAoTYMJTYsJZV1y6QcAAChNlQlNlgllXXLqBwAAKE2VCU2XCWVdcusHAAAoTZcJTZgJZV1y7AcAAChNlwlNmQllXXLtBwAAKE2XCU2aCWVdcu4HAAAoTZoJTZsJZV1y7wcAAChNjwlNlQllXXLwBwAAKE2cCU2dCWVdcvEHAAAoTZwJTZ4JZV1y8gcAAChNnglNnwllXXLzBwAAKE2eCU2hCWVdcvQHAAAoTZ4JTaAJZV1y9QcAAChNoAlNpAllXXL2BwAAKE2hCU2iCWVdcvcHAAAoTaEJTaMJZV1y+AcAAChNoQlNpQllXXL5BwAAKE2lCU2mCWVdcvoHAAAoTaUJTagJZV1y+wcAAChNpglNpwllXXL8BwAAKE2mCU2qCWVdcv0HAAAoTagJTawJZV1y/gcAAChNqAlNqQllXXL/BwAAKE2qCU2rCWVdcgAIAAAoTaoJTa4JZV1yAQgAAChNrAlNrgllXXICCAAAKE2sCU2tCWVdcgMIAAAoTa4JTa8JZV1yBAgAAChNmglNnAllXXIFCAAAKE2wCU2xCWVdcgYIAAAoTbAJTbIJZV1yBwgAAChNsglNswllXXIICAAAKE2yCU21CWVdcgkIAAAoTbIJTbQJZV1yCggAAChNtAlNuAllXXILCAAAKE21CU22CWVdcgwIAAAoTbUJTbcJZV1yDQgAAChNtQlNuQllXXIOCAAAKE25CU26CWVdcg8IAAAoTbkJTbsJZV1yEAgAAChNuQlNvAllXXIRCAAAKE28CU29CWVdchIIAAAoTbwJTb4JZV1yEwgAAChNoAlNsAllXXIUCAAAKE2/CU3ACWVdchUIAAAoTb8JTcEJZV1yFggAAChNwQlNwgllXXIXCAAAKE3BCU3ECWVdchgIAAAoTcEJTcMJZV1yGQgAAChNwwlNxgllXXIaCAAAKE3ECU3FCWVdchsIAAAoTcQJTccJZV1yHAgAAChNxAlNywllXXIdCAAAKE3HCU3ICWVdch4IAAAoTccJTckJZV1yHwgAAChNxwlNygllXXIgCAAAKE3LCU3MCWVdciEIAAAoTcsJTc0JZV1yIggAAChNywlNzgllXXIjCAAAKE20CU2/CWVdciQIAAAoTc8JTdAJZV1yJQgAAChNzwlN0QllXXImCAAAKE3RCU3TCWVdcicIAAAoTdEJTdIJZV1yKAgAAChN0QlN1AllXXIpCAAAKE3TCU3XCWVdcioIAAAoTdQJTdUJZV1yKwgAAChN1AlN1gllXXIsCAAAKE3UCU3YCWVdci0IAAAoTdgJTdkJZV1yLggAAChN2AlN2gllXXIvCAAAKE3YCU3bCWVdcjAIAAAoTdsJTdwJZV1yMQgAAChN2wlN3QllXXIyCAAAKE3bCU3eCWVdcjMIAAAoTd4JTd8JZV1yNAgAAChN3glN5gllXXI1CAAAKE3gCU3mCWVdcjYIAAAoTeAJTeEJZV1yNwgAAChN4AlN4gllXXI4CAAAKE3jCU3lCWVdcjkIAAAoTeMJTeYJZV1yOggAAChN4wlN5AllXXI7CAAAKE3DCU3PCWVdcjwIAAAoTecJTekJZV1yPQgAAChN5wlN6AllXXI+CAAAKE3pCU3qCWVdcj8IAAAoTekJTewJZV1yQAgAAChN6QlN6wllXXJBCAAAKE3rCU3vCWVdckIIAAAoTewJTe0JZV1yQwgAAChN7AlN7gllXXJECAAAKE3sCU3wCWVdckUIAAAoTfAJTfEJZV1yRggAAChN8AlN8gllXXJHCAAAKE3TCU3nCWVdckgIAAAoTfMJTfQJZV1ySQgAAChN8wlN9QllXXJKCAAAKE31CU32CWVdcksIAAAoTfUJTfgJZV1yTAgAAChN9QlN9wllXXJNCAAAKE33CU37CWVdck4IAAAoTfgJTfkJZV1yTwgAAChN+AlN+gllXXJQCAAAKE34CU38CWVdclEIAAAoTfwJTf0JZV1yUggAAChN6wlN8wllXXJTCAAAKE3+CU3/CWVdclQIAAAoTf4JTQAKZV1yVQgAAChNAApNAQplXXJWCAAAKE0ACk0DCmVdclcIAAAoTQAKTQIKZV1yWAgAAChNAgpNBQplXXJZCAAAKE0DCk0ECmVdcloIAAAoTQMKTQkKZV1yWwgAAChNAwpNBgplXXJcCAAAKE0GCk0HCmVdcl0IAAAoTQYKTQgKZV1yXggAAChNBgpNDQplXXJfCAAAKE0JCk0KCmVdcmAIAAAoTQkKTQsKZV1yYQgAAChNCQpNDAplXXJiCAAAKE0NCk0OCmVdcmMIAAAoTQ0KTQ8KZV1yZAgAAChNDQpNEAplXXJlCAAAKE33CU3+CWVdcmYIAAAoTREKTRMKZV1yZwgAAChNEQpNEgplXXJoCAAAKE0TCk0UCmVdcmkIAAAoTRMKTRYKZV1yaggAAChNEwpNFQplXXJrCAAAKE0VCk0aCmVdcmwIAAAoTRYKTRcKZV1ybQgAAChNFgpNGAplXXJuCAAAKE0WCk0ZCmVdcm8IAAAoTQIKTREKZV1ycAgAAChNGwpNHQplXXJxCAAAKE0bCk0cCmVdcnIIAAAoTR0KTR8KZV1ycwgAAChNHQpNHgplXXJ0CAAAKE0dCk0gCmVdcnUIAAAoTR8KTSMKZV1ydggAAChNIApNIQplXXJ3CAAAKE0gCk0iCmVdcngIAAAoTSAKTSQKZV1yeQgAAChNJApNJwplXXJ6CAAAKE0kCk0lCmVdcnsIAAAoTSUKTSYKZV1yfAgAAChNJQpNKwplXXJ9CAAAKE0nCk0oCmVdcn4IAAAoTScKTSkKZV1yfwgAAChNKApNKwplXXKACAAAKE0oCk0vCmVdcoEIAAAoTSkKTTEKZV1ygggAAChNKQpNKgplXXKDCAAAKE0rCk0sCmVdcoQIAAAoTS0KTS8KZV1yhQgAAChNLQpNLgplXXKGCAAAKE0tCk0xCmVdcocIAAAoTS8KTTAKZV1yiAgAAChNMQpNMgplXXKJCAAAKE0VCk0bCmVdcooIAAAoTTMKTTUKZV1yiwgAAChNMwpNNAplXXKMCAAAKE01Ck02CmVdco0IAAAoTTUKTTgKZV1yjggAAChNNQpNNwplXXKPCAAAKE03Ck07CmVdcpAIAAAoTTgKTTkKZV1ykQgAAChNOApNOgplXXKSCAAAKE04Ck08CmVdcpMIAAAoTTwKTT0KZV1ylAgAAChNPApNPgplXXKVCAAAKE08Ck1CCmVdcpYIAAAoTT4KTT8KZV1ylwgAAChNPgpNQAplXXKYCAAAKE0+Ck1BCmVdcpkIAAAoTUIKTUMKZV1ymggAAChNQgpNRAplXXKbCAAAKE1CCk1FCmVdcpwIAAAoTR8KTTMKZV1ynQgAAChNRgpNSAplXXKeCAAAKE1GCk1HCmVdcp8IAAAoTUgKTUoKZV1yoAgAAChNSApNSQplXXKhCAAAKE1ICk1LCmVdcqIIAAAoTUoKTU4KZV1yowgAAChNSwpNTwplXXKkCAAAKE1LCk1MCmVdcqUIAAAoTUsKTU0KZV1ypggAAChNTwpNUgplXXKnCAAAKE1PCk1QCmVdcqgIAAAoTVAKTVQKZV1yqQgAAChNUApNUQplXXKqCAAAKE1SCk1WCmVdcqsIAAAoTVIKTVMKZV1yrAgAAChNVApNWgplXXKtCAAAKE1UCk1VCmVdcq4IAAAoTVYKTVoKZV1yrwgAAChNVgpNVwplXXKwCAAAKE1YCk1aCmVdcrEIAAAoTVgKTVkKZV1ysggAAChNNwpNRgplXXKzCAAAKE1bCk1cCmVdcrQIAAAoTVsKTV0KZV1ytQgAAChNXQpNXgplXXK2CAAAKE1dCk1fCmVdcrcIAAAoTV0KTWAKZV1yuAgAAChNYApNYQplXXK5CAAAKE1KCk1bCmVdcroIAAAoTWIKTWQKZV1yuwgAAChNYgpNYwplXXK8CAAAKE1kCk1lCmVdcr0IAAAoTWQKTWcKZV1yvggAAChNZApNZgplXXK/CAAAKE1mCk1qCmVdcsAIAAAoTWcKTWsKZV1ywQgAAChNZwpNaAplXXLCCAAAKE1nCk1pCmVdcsMIAAAoTWsKTWwKZV1yxAgAAChNawpNbQplXXLFCAAAKE1rCk1uCmVdcsYIAAAoTW4KTXIKZV1yxwgAAChNbgpNbwplXXLICAAAKE1vCk1wCmVdcskIAAAoTW8KTXEKZV1yyggAAChNYApNYgplXXLLCAAAKE1zCk10CmVdcswIAAAoTXMKTXUKZV1yzQgAAChNdQpNdgplXXLOCAAAKE11Ck13CmVdcs8IAAAoTXUKTXgKZV1y0AgAAChNeApNeQplXXLRCAAAKE1mCk1zCmVdctIIAAAoTXoKTXwKZV1y0wgAAChNegpNewplXXLUCAAAKE18Ck1/CmVdctUIAAAoTXwKTX0KZV1y1ggAAChNfApNfgplXXLXCAAAKE1+Ck2CCmVdctgIAAAoTX8KTYAKZV1y2QgAAChNfwpNgQplXXLaCAAAKE1/Ck2DCmVdctsIAAAoTYMKTYQKZV1y3AgAAChNgwpNhQplXXLdCAAAKE2DCk2GCmVdct4IAAAoTYYKTYcKZV1y3wgAAChNhwpNiAplXXLgCAAAKE2HCk2JCmVdcuEIAAAoTYcKTYoKZV1y4ggAAChNeApNegplXXLjCAAAKE2LCk2MCmVdcuQIAAAoTYsKTZYKZV1y5QgAAChNjApNjwplXXLmCAAAKE2MCk2NCmVdcucIAAAoTYwKTY4KZV1y6AgAAChNjgpNkgplXXLpCAAAKE2PCk2QCmVdcuoIAAAoTY8KTZEKZV1y6wgAAChNjwpNkwplXXLsCAAAKE2TCk2VCmVdcu0IAAAoTZMKTZQKZV1y7ggAAChNkwpNlgplXXLvCAAAKE2WCk2XCmVdcvAIAAAoTZYKTZgKZV1y8QgAAChNfgpNiwplXXLyCAAAKE2ZCk2aCmVdcvMIAAAoTZkKTZsKZV1y9AgAAChNmwpNnAplXXL1CAAAKE2bCk2eCmVdcvYIAAAoTZsKTZ0KZV1y9wgAAChNnQpNoQplXXL4CAAAKE2eCk2fCmVdcvkIAAAoTZ4KTaAKZV1y+ggAAChNngpNogplXXL7CAAAKE2iCk2jCmVdcvwIAAAoTaIKTaQKZV1y/QgAAChNogpNpQplXXL+CAAAKE2lCk2mCmVdcv8IAAAoTaUKTacKZV1yAAkAAChNpQpNqAplXXIBCQAAKE2oCk2pCmVdcgIJAAAoTagKTaoKZV1yAwkAAChNqApNqwplXXIECQAAKE2rCk2sCmVdcgUJAAAoTasKTa0KZV1yBgkAAChNqwpNrgplXXIHCQAAKE2OCk2ZCmVdcggJAAAoTa8KTbAKZV1yCQkAAChNrwpNsQplXXIKCQAAKE2xCk2yCmVdcgsJAAAoTbEKTbQKZV1yDAkAAChNsQpNswplXXINCQAAKE2zCk23CmVdcg4JAAAoTbQKTbUKZV1yDwkAAChNtApNtgplXXIQCQAAKE20Ck24CmVdchEJAAAoTbgKTbkKZV1yEgkAAChNnQpNrwplXXITCQAAKE26Ck28CmVdchQJAAAoTboKTbsKZV1yFQkAAChNvApNvQplXXIWCQAAKE28Ck2/CmVdchcJAAAoTbwKTb4KZV1yGAkAAChNvgpNwgplXXIZCQAAKE2/Ck3ACmVdchoJAAAoTb8KTcEKZV1yGwkAAChNvwpNwwplXXIcCQAAKE3DCk3ECmVdch0JAAAoTcMKTcUKZV1yHgkAAChNwwpNyQplXXIfCQAAKE3FCk3GCmVdciAJAAAoTcUKTccKZV1yIQkAAChNxQpNyAplXXIiCQAAKE3JCk3KCmVdciMJAAAoTckKTcsKZV1yJAkAAChNyQpNzAplXXIlCQAAKE2zCk26CmVdciYJAAAoTc0KTc8KZV1yJwkAAChNzQpNzgplXXIoCQAAKE3PCk3QCmVdcikJAAAoTc8KTdIKZV1yKgkAAChNzwpN0QplXXIrCQAAKE3RCk3VCmVdciwJAAAoTdIKTdMKZV1yLQkAAChN0gpN1AplXXIuCQAAKE3SCk3WCmVdci8JAAAoTdYKTdcKZV1yMAkAAChN1gpN2AplXXIxCQAAKE2+Ck3NCmVdcjIJAAAoTdkKTdoKZV1yMwkAAChN2QpN2wplXXI0CQAAKE3bCk3cCmVdcjUJAAAoTdsKTd4KZV1yNgkAAChN2wpN3QplXXI3CQAAKE3dCk3gCmVdcjgJAAAoTd4KTd8KZV1yOQkAAChN3gpN4QplXXI6CQAAKE3eCk3lCmVdcjsJAAAoTeEKTeIKZV1yPAkAAChN4QpN4wplXXI9CQAAKE3hCk3kCmVdcj4JAAAoTeUKTeYKZV1yPwkAAChN5QpN5wplXXJACQAAKE3lCk3oCmVdckEJAAAoTdEKTdkKZV1yQgkAAChN6QpN6gplXXJDCQAAKE3pCk3rCmVdckQJAAAoTesKTewKZV1yRQkAAChN6wpN7gplXXJGCQAAKE3rCk3tCmVdckcJAAAoTe0KTfEKZV1ySAkAAChN7gpN7wplXXJJCQAAKE3uCk3wCmVdckoJAAAoTe4KTfIKZV1ySwkAAChN8gpN8wplXXJMCQAAKE3dCk3pCmVdck0JAAAoTfQKTfUKZV1yTgkAAChN9ApN9gplXXJPCQAAKE32Ck33CmVdclAJAAAoTfYKTfkKZV1yUQkAAChN9gpN+AplXXJSCQAAKE34Ck38CmVdclMJAAAoTfkKTfoKZV1yVAkAAChN+QpN+wplXXJVCQAAKE35Ck39CmVdclYJAAAoTf0KTf4KZV1yVwkAAChN/QpN/wplXXJYCQAAKE39Ck0AC2VdclkJAAAoTQALTQELZV1yWgkAAChNAAtNAgtlXXJbCQAAKE0AC00DC2VdclwJAAAoTQMLTQQLZV1yXQkAAChNAwtNBQtlXXJeCQAAKE0DC00GC2Vdcl8JAAAoTQYLTQcLZV1yYAkAAChNBgtNCAtlXXJhCQAAKE0GC00JC2VdcmIJAAAoTe0KTfQKZV1yYwkAAChNCgtNDAtlXXJkCQAAKE0KC00LC2VdcmUJAAAoTQwLTQ0LZV1yZgkAAChNDAtNDwtlXXJnCQAAKE0MC00OC2VdcmgJAAAoTQ4LTRMLZV1yaQkAAChNDwtNEAtlXXJqCQAAKE0PC00RC2VdcmsJAAAoTQ8LTRILZV1ybAkAAChN+ApNCgtlXXJtCQAAKE0UC00VC2Vdcm4JAAAoTRQLTRYLZV1ybwkAAChNFgtNFwtlXXJwCQAAKE0WC00ZC2VdcnEJAAAoTRYLTRgLZV1ycgkAAChNGAtNGwtlXXJzCQAAKE0ZC00aC2VdcnQJAAAoTRkLTR8LZV1ydQkAAChNGQtNHAtlXXJ2CQAAKE0cC00dC2VdcncJAAAoTRwLTR4LZV1yeAkAAChNHAtNIwtlXXJ5CQAAKE0fC00gC2VdcnoJAAAoTR8LTSELZV1yewkAAChNHwtNIgtlXXJ8CQAAKE0jC00kC2Vdcn0JAAAoTSMLTSULZV1yfgkAAChNIwtNJgtlXXJ/CQAAKE0OC00UC2VdcoAJAAAoTScLTSkLZV1ygQkAAChNJwtNKAtlXXKCCQAAKE0pC00qC2VdcoMJAAAoTSkLTSwLZV1yhAkAAChNKQtNKwtlXXKFCQAAKE0rC00vC2VdcoYJAAAoTSwLTS0LZV1yhwkAAChNLAtNLgtlXXKICQAAKE0sC00wC2VdcokJAAAoTTALTTELZV1yigkAAChNMAtNMgtlXXKLCQAAKE0YC00nC2VdcowJAAAoTTMLTTQLZV1yjQkAAChNMwtNNQtlXXKOCQAAKE01C002C2Vdco8JAAAoTTULTTgLZV1ykAkAAChNNQtNNwtlXXKRCQAAKE03C007C2VdcpIJAAAoTTgLTTkLZV1ykwkAAChNOAtNOgtlXXKUCQAAKE04C008C2VdcpUJAAAoTTwLTT0LZV1ylgkAAChNPAtNPgtlXXKXCQAAKE08C00/C2VdcpgJAAAoTT8LTUALZV1ymQkAAChNPwtNQQtlXXKaCQAAKE0/C01CC2VdcpsJAAAoTUILTUMLZV1ynAkAAChNQgtNRAtlXXKdCQAAKE1CC01FC2Vdcp4JAAAoTUULTUYLZV1ynwkAAChNRQtNRwtlXXKgCQAAKE1FC01IC2VdcqEJAAAoTSsLTTMLZV1yogkAAChNSQtNSwtlXXKjCQAAKE1JC01KC2VdcqQJAAAoTUsLTUwLZV1ypQkAAChNSwtNTgtlXXKmCQAAKE1LC01NC2VdcqcJAAAoTU0LTVILZV1yqAkAAChNTgtNTwtlXXKpCQAAKE1OC01QC2VdcqoJAAAoTU4LTVELZV1yqwkAAChNNwtNSQtlXXKsCQAAKE1TC01VC2Vdcq0JAAAoTVMLTVQLZV1yrgkAAChNVQtNVgtlXXKvCQAAKE1VC01YC2VdcrAJAAAoTVULTVcLZV1ysQkAAChNVwtNXAtlXXKyCQAAKE1YC01ZC2VdcrMJAAAoTVgLTVoLZV1ytAkAAChNWAtNWwtlXXK1CQAAKE1NC01TC2VdcrYJAAAoTV0LTV4LZV1ytwkAAChNXQtNXwtlXXK4CQAAKE1fC01gC2VdcrkJAAAoTV8LTWELZV1yugkAAChNXwtNYgtlXXK7CQAAKE1iC01jC2VdcrwJAAAoTVcLTV0LZV1yvQkAAChNZAtNZgtlXXK+CQAAKE1kC01lC2Vdcr8JAAAoTWYLTWcLZV1ywAkAAChNZgtNaQtlXXLBCQAAKE1mC01oC2VdcsIJAAAoTWgLTW0LZV1ywwkAAChNaQtNagtlXXLECQAAKE1pC01rC2VdcsUJAAAoTWkLTWwLZV1yxgkAAChNYgtNZAtlXXLHCQAAKE1uC01vC2VdcsgJAAAoTW4LTXALZV1yyQkAAChNcAtNcQtlXXLKCQAAKE1wC01zC2VdcssJAAAoTXALTXILZV1yzAkAAChNcgtNdgtlXXLNCQAAKE1zC010C2Vdcs4JAAAoTXMLTXULZV1yzwkAAChNcwtNdwtlXXLQCQAAKE13C014C2VdctEJAAAoTXcLTXkLZV1y0gkAAChNdwtNegtlXXLTCQAAKE16C017C2VdctQJAAAoTXoLTXwLZV1y1QkAAChNegtNfQtlXXLWCQAAKE19C01+C2VdctcJAAAoTX0LTX8LZV1y2AkAAChNfQtNgAtlXXLZCQAAKE2AC02BC2VdctoJAAAoTYALTYILZV1y2wkAAChNgAtNgwtlXXLcCQAAKE1oC01uC2Vdct0JAAAoTYQLTYULZV1y3gkAAChNhAtNhgtlXXLfCQAAKE2GC02IC2VdcuAJAAAoTYYLTYcLZV1y4QkAAChNhgtNiQtlXXLiCQAAKE2IC02MC2VdcuMJAAAoTYkLTYoLZV1y5AkAAChNiQtNiwtlXXLlCQAAKE2JC02NC2VdcuYJAAAoTY0LTY4LZV1y5wkAAChNjQtNjwtlXXLoCQAAKE2NC02QC2VdcukJAAAoTZALTZELZV1y6gkAAChNkAtNkgtlXXLrCQAAKE2QC02TC2VdcuwJAAAoTZMLTZQLZV1y7QkAAChNkwtNmwtlXXLuCQAAKE2VC02bC2Vdcu8JAAAoTZULTZYLZV1y8AkAAChNlQtNlwtlXXLxCQAAKE2YC02aC2VdcvIJAAAoTZgLTZsLZV1y8wkAAChNmAtNmQtlXXL0CQAAKE1yC02EC2VdcvUJAAAoTZwLTZ0LZV1y9gkAAChNnAtNngtlXXL3CQAAKE2eC02fC2VdcvgJAAAoTZ4LTaELZV1y+QkAAChNngtNoAtlXXL6CQAAKE2gC02kC2VdcvsJAAAoTaELTaILZV1y/AkAAChNoQtNowtlXXL9CQAAKE2hC02lC2Vdcv4JAAAoTaULTaYLZV1y/wkAAChNpQtNpwtlXXIACgAAKE2lC02oC2VdcgEKAAAoTagLTakLZV1yAgoAAChNqAtNqgtlXXIDCgAAKE2IC02cC2VdcgQKAAAoTasLTa0LZV1yBQoAAChNqwtNrAtlXXIGCgAAKE2tC02uC2VdcgcKAAAoTa0LTbALZV1yCAoAAChNrQtNrwtlXXIJCgAAKE2vC020C2VdcgoKAAAoTbALTbELZV1yCwoAAChNsAtNsgtlXXIMCgAAKE2wC02zC2Vdcg0KAAAoTaALTasLZV1yDgoAAChNtQtNtwtlXXIPCgAAKE21C022C2VdchAKAAAoTbcLTbgLZV1yEQoAAChNtwtNugtlXXISCgAAKE23C025C2VdchMKAAAoTbkLTb0LZV1yFAoAAChNugtNuwtlXXIVCgAAKE26C028C2VdchYKAAAoTboLTb4LZV1yFwoAAChNvgtNvwtlXXIYCgAAKE2+C03AC2VdchkKAAAoTb4LTcQLZV1yGgoAAChNwAtNwQtlXXIbCgAAKE3AC03CC2VdchwKAAAoTcALTcMLZV1yHQoAAChNxAtNxQtlXXIeCgAAKE3EC03GC2Vdch8KAAAoTcQLTccLZV1yIAoAAChNrwtNtQtlXXIhCgAAKE3IC03JC2VdciIKAAAoTcgLTcoLZV1yIwoAAChNygtNywtlXXIkCgAAKE3KC03MC2VdciUKAAAoTcoLTc0LZV1yJgoAAChNzQtNzgtlXXInCgAAKE25C03IC2VdcigKAAAoTc8LTdALZV1yKQoAAChNzwtN0QtlXXIqCgAAKE3RC03SC2VdcisKAAAoTdELTdQLZV1yLAoAAChN0QtN0wtlXXItCgAAKE3TC03WC2Vdci4KAAAoTdQLTdULZV1yLwoAAChN1AtN1wtlXXIwCgAAKE3UC03bC2VdcjEKAAAoTdcLTdgLZV1yMgoAAChN1wtN2QtlXXIzCgAAKE3XC03aC2VdcjQKAAAoTdsLTdwLZV1yNQoAAChNzQtNzwtlXXI2CgAAKE3dC03fC2VdcjcKAAAoTd0LTd4LZV1yOAoAAChN3wtN4AtlXXI5CgAAKE3fC03iC2VdcjoKAAAoTd8LTeELZV1yOwoAAChN4QtN5gtlXXI8CgAAKE3iC03jC2Vdcj0KAAAoTeILTeQLZV1yPgoAAChN4gtN5QtlXXI/CgAAKE3TC03dC2VdckAKAAAoTecLTegLZV1yQQoAAChN5wtN6QtlXXJCCgAAKE3pC03qC2VdckMKAAAoTekLTewLZV1yRAoAAChN6QtN6wtlXXJFCgAAKE3rC03uC2VdckYKAAAoTewLTe0LZV1yRwoAAChN7AtN7wtlXXJICgAAKE3sC03zC2VdckkKAAAoTe8LTfALZV1ySgoAAChN7wtN8QtlXXJLCgAAKE3vC03yC2VdckwKAAAoTfMLTfQLZV1yTQoAAChN8wtN9QtlXXJOCgAAKE3zC032C2Vdck8KAAAoTeELTecLZV1yUAoAAChN9wtN+QtlXXJRCgAAKE33C034C2VdclIKAAAoTfkLTfsLZV1yUwoAAChN+QtN+gtlXXJUCgAAKE35C038C2VdclUKAAAoTfsLTf8LZV1yVgoAAChN/AtNAAxlXXJXCgAAKE38C039C2VdclgKAAAoTfwLTf4LZV1yWQoAAChNAAxNAwxlXXJaCgAAKE0ADE0BDGVdclsKAAAoTQEMTQUMZV1yXAoAAChNAQxNAgxlXXJdCgAAKE0DDE0HDGVdcl4KAAAoTQMMTQQMZV1yXwoAAChNBQxNCwxlXXJgCgAAKE0FDE0GDGVdcmEKAAAoTQcMTQsMZV1yYgoAAChNBwxNCAxlXXJjCgAAKE0JDE0LDGVdcmQKAAAoTQkMTQoMZV1yZQoAAChN6wtN9wtlXXJmCgAAKE0MDE0NDGVdcmcKAAAoTQwMTQ4MZV1yaAoAAChNDgxNDwxlXXJpCgAAKE0ODE0QDGVdcmoKAAAoTQ4MTREMZV1yawoAAChNEQxNEgxlXXJsCgAAKE37C00MDGVdcm0KAAAoTRMMTRUMZV1ybgoAAChNEwxNFAxlXXJvCgAAKE0VDE0WDGVdcnAKAAAoTRUMTRgMZV1ycQoAAChNFQxNFwxlXXJyCgAAKE0XDE0bDGVdcnMKAAAoTRgMTRkMZV1ydAoAAChNGAxNGgxlXXJ1CgAAKE0YDE0cDGVdcnYKAAAoTRwMTR0MZV1ydwoAAChNHAxNHgxlXXJ4CgAAKE0RDE0TDGVdcnkKAAAoTR8MTSAMZV1yegoAAChNHwxNIQxlXXJ7CgAAKE0hDE0iDGVdcnwKAAAoTSEMTSMMZV1yfQoAAChNIQxNJAxlXXJ+CgAAKE0kDE0lDGVdcn8KAAAoTRcMTR8MZV1ygAoAAChNJgxNJwxlXXKBCgAAKE0mDE0oDGVdcoIKAAAoTSgMTSkMZV1ygwoAAChNKAxNKgxlXXKECgAAKE0oDE0rDGVdcoUKAAAoTSoMTS4MZV1yhgoAAChNKwxNLQxlXXKHCgAAKE0rDE0sDGVdcogKAAAoTSsMTS8MZV1yiQoAAChNLwxNMAxlXXKKCgAAKE0vDE0yDGVdcosKAAAoTTAMTTYMZV1yjAoAAChNMAxNMQxlXXKNCgAAKE0yDE0zDGVdco4KAAAoTTIMTTQMZV1yjwoAAChNNAxNNgxlXXKQCgAAKE00DE01DGVdcpEKAAAoTSQMTSYMZV1ykgoAAChNNwxNOAxlXXKTCgAAKE03DE05DGVdcpQKAAAoTTkMTToMZV1ylQoAAChNOQxNPAxlXXKWCgAAKE05DE07DGVdcpcKAAAoTTsMTT4MZV1ymAoAAChNPAxNPQxlXXKZCgAAKE08DE0/DGVdcpoKAAAoTTwMTUMMZV1ymwoAAChNPwxNQAxlXXKcCgAAKE0/DE1BDGVdcp0KAAAoTT8MTUIMZV1yngoAAChNQwxNRAxlXXKfCgAAKE1DDE1FDGVdcqAKAAAoTUMMTUYMZV1yoQoAAChNKgxNNwxlXXKiCgAAKE1HDE1JDGVdcqMKAAAoTUcMTUgMZV1ypAoAAChNSQxNSgxlXXKlCgAAKE1JDE1MDGVdcqYKAAAoTUkMTUsMZV1ypwoAAChNSwxNTwxlXXKoCgAAKE1MDE1QDGVdcqkKAAAoTUwMTU0MZV1yqgoAAChNTAxNTgxlXXKrCgAAKE1QDE1RDGVdcqwKAAAoTVAMTVIMZV1yrQoAAChNUAxNUwxlXXKuCgAAKE1TDE1XDGVdcq8KAAAoTVMMTVQMZV1ysAoAAChNVAxNVQxlXXKxCgAAKE1UDE1WDGVdcrIKAAAoTTsMTUcMZV1yswoAAChNWAxNWQxlXXK0CgAAKE1YDE1aDGVdcrUKAAAoTVoMTVwMZV1ytgoAAChNWgxNWwxlXXK3CgAAKE1aDE1dDGVdcrgKAAAoTVwMTWAMZV1yuQoAAChNXQxNXgxlXXK6CgAAKE1dDE1fDGVdcrsKAAAoTV0MTWEMZV1yvAoAAChNYQxNYgxlXXK9CgAAKE1hDE1jDGVdcr4KAAAoTWEMTWQMZV1yvwoAAChNZAxNZQxlXXLACgAAKE1kDE1mDGVdcsEKAAAoTWQMTWcMZV1ywgoAAChNZwxNaAxlXXLDCgAAKE1nDE1vDGVdcsQKAAAoTWkMTW8MZV1yxQoAAChNaQxNagxlXXLGCgAAKE1pDE1rDGVdcscKAAAoTWwMTW4MZV1yyAoAAChNbAxNbwxlXXLJCgAAKE1sDE1tDGVdcsoKAAAoTUsMTVgMZV1yywoAAChNcAxNcQxlXXLMCgAAKE1wDE1yDGVdcs0KAAAoTXIMTXMMZV1yzgoAAChNcgxNdQxlXXLPCgAAKE1yDE10DGVdctAKAAAoTXQMTXgMZV1y0QoAAChNdQxNdgxlXXLSCgAAKE11DE13DGVdctMKAAAoTXUMTXkMZV1y1AoAAChNeQxNegxlXXLVCgAAKE1cDE1wDGVdctYKAAAoTXsMTXwMZV1y1woAAChNewxNfQxlXXLYCgAAKE19DE1+DGVdctkKAAAoTX0MTYAMZV1y2goAAChNfQxNfwxlXXLbCgAAKE1/DE2DDGVdctwKAAAoTYAMTYEMZV1y3QoAAChNgAxNggxlXXLeCgAAKE2ADE2EDGVdct8KAAAoTYQMTYUMZV1y4AoAAChNdAxNewxlXXLhCgAAKE2GDE2HDGVdcuIKAAAoTYYMTYgMZV1y4woAAChNiAxNiQxlXXLkCgAAKE2IDE2LDGVdcuUKAAAoTYgMTYoMZV1y5goAAChNigxNjgxlXXLnCgAAKE2LDE2MDGVdcugKAAAoTYsMTY0MZV1y6QoAAChNiwxNjwxlXXLqCgAAKE2PDE2QDGVdcusKAAAoTY8MTZEMZV1y7AoAAChNjwxNkgxlXXLtCgAAKE2SDE2TDGVdcu4KAAAoTZIMTZQMZV1y7woAAChNfwxNhgxlXXLwCgAAKE2VDE2WDGVdcvEKAAAoTZUMTZcMZV1y8goAAChNlwxNmAxlXXLzCgAAKE2XDE2aDGVdcvQKAAAoTZcMTZkMZV1y9QoAAChNmQxNnQxlXXL2CgAAKE2aDE2bDGVdcvcKAAAoTZoMTZwMZV1y+AoAAChNmgxNngxlXXL5CgAAKE2eDE2fDGVdcvoKAAAoTYoMTZUMZV1y+woAAChNoAxNoQxlXXL8CgAAKE2gDE2iDGVdcv0KAAAoTaIMTaMMZV1y/goAAChNogxNpQxlXXL/CgAAKE2iDE2kDGVdcgALAAAoTaQMTacMZV1yAQsAAChNpQxNpgxlXXICCwAAKE2lDE2rDGVdcgMLAAAoTaUMTagMZV1yBAsAAChNqAxNqQxlXXIFCwAAKE2oDE2qDGVdcgYLAAAoTagMTa8MZV1yBwsAAChNqwxNrAxlXXIICwAAKE2rDE2tDGVdcgkLAAAoTasMTa4MZV1yCgsAAChNrwxNsAxlXXILCwAAKE2vDE2xDGVdcgwLAAAoTa8MTbIMZV1yDQsAAChNmQxNoAxlXXIOCwAAKE2zDE20DGVdcg8LAAAoTbMMTbUMZV1yEAsAAChNtQxNtgxlXXIRCwAAKE21DE23DGVdchILAAAoTbUMTbgMZV1yEwsAAChNuAxNuQxlXXIUCwAAKE2kDE2zDGVdchULAAAoTboMTbwMZV1yFgsAAChNugxNuwxlXXIXCwAAKE28DE2+DGVdchgLAAAoTbwMTb0MZV1yGQsAAChNvAxNvwxlXXIaCwAAKE2+DE3CDGVdchsLAAAoTb8MTcMMZV1yHAsAAChNvwxNwAxlXXIdCwAAKE2/DE3BDGVdch4LAAAoTcMMTcYMZV1yHwsAAChNwwxNxAxlXXIgCwAAKE3EDE3IDGVdciELAAAoTcQMTcUMZV1yIgsAAChNxgxNygxlXXIjCwAAKE3GDE3HDGVdciQLAAAoTcgMTc4MZV1yJQsAAChNyAxNyQxlXXImCwAAKE3KDE3ODGVdcicLAAAoTcoMTcsMZV1yKAsAAChNzAxNzgxlXXIpCwAAKE3MDE3NDGVdcioLAAAoTbgMTboMZV1yKwsAAChNzwxN0AxlXXIsCwAAKE3PDE3RDGVdci0LAAAoTdEMTdIMZV1yLgsAAChN0QxN0wxlXXIvCwAAKE3RDE3UDGVdcjALAAAoTdQMTdUMZV1yMQsAAChNvgxNzwxlXXIyCwAAKE3WDE3XDGVdcjMLAAAoTdYMTdgMZV1yNAsAAChN2AxN2QxlXXI1CwAAKE3YDE3aDGVdcjYLAAAoTdgMTdsMZV1yNwsAAChN2wxN3AxlXXI4CwAAKE3UDE3WDGVdcjkLAAAoTd0MTd4MZV1yOgsAAChN3QxN3wxlXXI7CwAAKE3fDE3gDGVdcjwLAAAoTd8MTeIMZV1yPQsAAChN3wxN4QxlXXI+CwAAKE3hDE3lDGVdcj8LAAAoTeIMTeMMZV1yQAsAAChN4gxN5AxlXXJBCwAAKE3iDE3mDGVdckILAAAoTeYMTecMZV1yQwsAAChN2wxN3QxlXXJECwAAKE3oDE3qDGVdckULAAAoTegMTekMZV1yRgsAAChN6gxN6wxlXXJHCwAAKE3qDE3tDGVdckgLAAAoTeoMTewMZV1ySQsAAChN7AxN8AxlXXJKCwAAKE3tDE3uDGVdcksLAAAoTe0MTe8MZV1yTAsAAChN7QxN8QxlXXJNCwAAKE3xDE3yDGVdck4LAAAoTfEMTfMMZV1yTwsAAChN4QxN6AxlXXJQCwAAKE30DE31DGVdclELAAAoTfQMTf8MZV1yUgsAAChN9QxN+AxlXXJTCwAAKE31DE32DGVdclQLAAAoTfUMTfcMZV1yVQsAAChN9wxN+wxlXXJWCwAAKE34DE35DGVdclcLAAAoTfgMTfoMZV1yWAsAAChN+AxN/AxlXXJZCwAAKE38DE3+DGVdcloLAAAoTfwMTf0MZV1yWwsAAChN/AxN/wxlXXJcCwAAKE3/DE0ADWVdcl0LAAAoTf8MTQENZV1yXgsAAChN7AxN9AxlXXJfCwAAKE0CDU0DDWVdcmALAAAoTQINTQQNZV1yYQsAAChNBA1NBQ1lXXJiCwAAKE0EDU0HDWVdcmMLAAAoTQQNTQYNZV1yZAsAAChNBg1NCg1lXXJlCwAAKE0HDU0IDWVdcmYLAAAoTQcNTQkNZV1yZwsAAChNBw1NCw1lXXJoCwAAKE0LDU0MDWVdcmkLAAAoTfcMTQINZV1yagsAAChNDQ1NDw1lXXJrCwAAKE0NDU0ODWVdcmwLAAAoTQ8NTRANZV1ybQsAAChNDw1NEg1lXXJuCwAAKE0PDU0RDWVdcm8LAAAoTRENTRYNZV1ycAsAAChNEg1NEw1lXXJxCwAAKE0SDU0UDWVdcnILAAAoTRINTRUNZV1ycwsAAChNBg1NDQ1lXXJ0CwAAKE0XDU0ZDWVdcnULAAAoTRcNTRgNZV1ydgsAAChNGQ1NGg1lXXJ3CwAAKE0ZDU0cDWVdcngLAAAoTRkNTRsNZV1yeQsAAChNGw1NHw1lXXJ6CwAAKE0cDU0dDWVdcnsLAAAoTRwNTR4NZV1yfAsAAChNHA1NIA1lXXJ9CwAAKE0gDU0hDWVdcn4LAAAoTSANTSINZV1yfwsAAChNEQ1NFw1lXXKACwAAKE0jDU0kDWVdcoELAAAoTSMNTSUNZV1yggsAAChNJQ1NJg1lXXKDCwAAKE0lDU0oDWVdcoQLAAAoTSUNTScNZV1yhQsAAChNJw1NKg1lXXKGCwAAKE0oDU0pDWVdcocLAAAoTSgNTSsNZV1yiAsAAChNKA1NLw1lXXKJCwAAKE0rDU0sDWVdcooLAAAoTSsNTS0NZV1yiwsAAChNKw1NLg1lXXKMCwAAKE0vDU0wDWVdco0LAAAoTRsNTSMNZV1yjgsAAChNMQ1NMg1lXXKPCwAAKE0xDU0zDWVdcpALAAAoTTMNTTUNZV1ykQsAAChNMw1NNA1lXXKSCwAAKE0zDU02DWVdcpMLAAAoTTUNTTkNZV1ylAsAAChNNg1NNw1lXXKVCwAAKE02DU04DWVdcpYLAAAoTTYNTToNZV1ylwsAAChNOg1NOw1lXXKYCwAAKE06DU08DWVdcpkLAAAoTToNTT0NZV1ymgsAAChNPQ1NPg1lXXKbCwAAKE09DU0/DWVdcpwLAAAoTT0NTUANZV1ynQsAAChNQA1NQQ1lXXKeCwAAKE1ADU1IDWVdcp8LAAAoTUINTUgNZV1yoAsAAChNQg1NQw1lXXKhCwAAKE1CDU1EDWVdcqILAAAoTUUNTUcNZV1yowsAAChNRQ1NSA1lXXKkCwAAKE1FDU1GDWVdcqULAAAoTScNTTENZV1ypgsAAChNSQ1NSg1lXXKnCwAAKE1JDU1LDWVdcqgLAAAoTUsNTUwNZV1yqQsAAChNSw1NTg1lXXKqCwAAKE1LDU1NDWVdcqsLAAAoTU0NTVANZV1yrAsAAChNTg1NTw1lXXKtCwAAKE1ODU1UDWVdcq4LAAAoTU4NTVENZV1yrwsAAChNUQ1NUg1lXXKwCwAAKE1RDU1TDWVdcrELAAAoTVENTVgNZV1ysgsAAChNVA1NVQ1lXXKzCwAAKE1UDU1WDWVdcrQLAAAoTVQNTVcNZV1ytQsAAChNWA1NWQ1lXXK2CwAAKE1YDU1aDWVdcrcLAAAoTVgNTVsNZV1yuAsAAChNNQ1NSQ1lXXK5CwAAKE1cDU1dDWVdcroLAAAoTVwNTV4NZV1yuwsAAChNXg1NXw1lXXK8CwAAKE1eDU1hDWVdcr0LAAAoTV4NTWANZV1yvgsAAChNYA1NYw1lXXK/CwAAKE1hDU1iDWVdcsALAAAoTWENTWQNZWUoXXLBCwAAKE1hDU1oDWVdcsILAAAoTWQNTWUNZV1ywwsAAChNZA1NZg1lXXLECwAAKE1kDU1nDWVdcsULAAAoTWgNTWkNZV1yxgsAAChNaA1Nag1lXXLHCwAAKE1oDU1rDWVdcsgLAAAoTU0NTVwNZV1yyQsAAChNbA1NbQ1lXXLKCwAAKE1sDU1uDWVdcssLAAAoTW4NTW8NZV1yzAsAAChNbg1NcQ1lXXLNCwAAKE1uDU1wDWVdcs4LAAAoTXANTXMNZV1yzwsAAChNcQ1Ncg1lXXLQCwAAKE1xDU10DWVdctELAAAoTXENTXgNZV1y0gsAAChNdA1NdQ1lXXLTCwAAKE10DU12DWVdctQLAAAoTXQNTXcNZV1y1QsAAChNeA1NeQ1lXXLWCwAAKE1gDU1sDWVdctcLAAAoTXoNTXwNZV1y2AsAAChNeg1New1lXXLZCwAAKE18DU19DWVdctoLAAAoTXwNTX8NZV1y2wsAAChNfA1Nfg1lXXLcCwAAKE1+DU2DDWVdct0LAAAoTX8NTYANZV1y3gsAAChNfw1NgQ1lXXLfCwAAKE1/DU2CDWVdcuALAAAoTXANTXoNZV1y4QsAAChNhA1NhQ1lXXLiCwAAKE2EDU2PDWVdcuMLAAAoTYUNTYgNZV1y5AsAAChNhQ1Nhg1lXXLlCwAAKE2FDU2HDWVdcuYLAAAoTYcNTYsNZV1y5wsAAChNiA1NiQ1lXXLoCwAAKE2IDU2KDWVdcukLAAAoTYgNTYwNZV1y6gsAAChNjA1Njg1lXXLrCwAAKE2MDU2NDWVdcuwLAAAoTYwNTY8NZV1y7QsAAChNjw1NkA1lXXLuCwAAKE2PDU2RDWVdcu8LAAAoTX4NTYQNZV1y8AsAAChNkg1NlA1lXXLxCwAAKE2SDU2TDWVdcvILAAAoTZQNTZUNZV1y8wsAAChNlA1Nlw1lXXL0CwAAKE2UDU2WDWVdcvULAAAoTZYNTZsNZV1y9gsAAChNlw1NmA1lXXL3CwAAKE2XDU2ZDWVdcvgLAAAoTZcNTZoNZV1y+QsAAChNhw1Nkg1lXXL6CwAAKE2cDU2dDWVdcvsLAAAoTZwNTZ4NZV1y/AsAAChNng1Nnw1lXXL9CwAAKE2eDU2hDWVdcv4LAAAoTZ4NTaANZV1y/wsAAChNoA1Now1lXXIADAAAKE2hDU2iDWVdcgEMAAAoTaENTaQNZV1yAgwAAChNoQ1NqA1lXXIDDAAAKE2kDU2lDWVdcgQMAAAoTaQNTaYNZV1yBQwAAChNpA1Npw1lXXIGDAAAKE2oDU2pDWVdcgcMAAAoTZYNTZwNZV1yCAwAAChNqg1NrA1lXXIJDAAAKE2qDU2rDWVdcgoMAAAoTawNTa0NZV1yCwwAAChNrA1Nrw1lXXIMDAAAKE2sDU2uDWVdcg0MAAAoTa4NTbINZV1yDgwAAChNrw1NsA1lXXIPDAAAKE2vDU2xDWVdchAMAAAoTa8NTbMNZV1yEQwAAChNsw1NtA1lXXISDAAAKE2zDU21DWVdchMMAAAoTaANTaoNZV1yFAwAAChNtg1NuA1lXXIVDAAAKE22DU23DWVdchYMAAAoTbgNTbkNZV1yFwwAAChNuA1Nuw1lXXIYDAAAKE24DU26DWVdchkMAAAoTboNTb8NZV1yGgwAAChNuw1NvA1lXXIbDAAAKE27DU29DWVdchwMAAAoTbsNTb4NZV1yHQwAAChNrg1Ntg1lXXIeDAAAKE3ADU3CDWVdch8MAAAoTcANTcENZV1yIAwAAChNwg1Nww1lXXIhDAAAKE3CDU3FDWVdciIMAAAoTcINTcQNZV1yIwwAAChNxA1NyQ1lXXIkDAAAKE3FDU3GDWVdciUMAAAoTcUNTccNZV1yJgwAAChNxQ1NyA1lXXInDAAAKE26DU3ADWVdcigMAAAoTcoNTcsNZV1yKQwAAChNyg1NzA1lXXIqDAAAKE3MDU3NDWVdcisMAAAoTcwNTc8NZV1yLAwAAChNzA1Nzg1lXXItDAAAKE3ODU3SDWVdci4MAAAoTc8NTdANZV1yLwwAAChNzw1N0Q1lXXIwDAAAKE3PDU3TDWVdcjEMAAAoTdMNTdQNZV1yMgwAAChN0w1N1Q1lXXIzDAAAKE3TDU3WDWVdcjQMAAAoTdYNTdcNZV1yNQwAAChN1g1N2A1lXXI2DAAAKE3WDU3ZDWVdcjcMAAAoTdkNTdoNZV1yOAwAAChN2Q1N2w1lXXI5DAAAKE3ZDU3cDWVdcjoMAAAoTdwNTd0NZV1yOwwAAChN3A1N3g1lXXI8DAAAKE3cDU3fDWVdcj0MAAAoTcQNTcoNZV1yPgwAAChN4A1N4g1lXXI/DAAAKE3gDU3hDWVdckAMAAAoTeINTeMNZV1yQQwAAChN4g1N5Q1lXXJCDAAAKE3iDU3kDWVdckMMAAAoTeQNTegNZV1yRAwAAChN5Q1N6Q1lXXJFDAAAKE3lDU3mDWVdckYMAAAoTeUNTecNZV1yRwwAAChN6Q1N6g1lXXJIDAAAKE3pDU3rDWVdckkMAAAoTekNTewNZV1ySgwAAChN7A1N8A1lXXJLDAAAKE3sDU3tDWVdckwMAAAoTe0NTe4NZV1yTQwAAChN7Q1N7w1lXXJODAAAKE3ODU3gDWVdck8MAAAoTfENTfMNZV1yUAwAAChN8Q1N8g1lXXJRDAAAKE3zDU31DWVdclIMAAAoTfMNTfQNZV1yUwwAAChN8w1N9g1lXXJUDAAAKE31DU35DWVdclUMAAAoTfYNTfcNZV1yVgwAAChN9g1N+A1lXXJXDAAAKE32DU36DWVdclgMAAAoTfoNTf0NZV1yWQwAAChN+g1N+w1lXXJaDAAAKE37DU38DWVdclsMAAAoTfsNTQEOZV1yXAwAAChN/Q1N/g1lXXJdDAAAKE39DU3/DWVdcl4MAAAoTf4NTQEOZV1yXwwAAChN/g1NBQ5lXXJgDAAAKE3/DU0HDmVdcmEMAAAoTf8NTQAOZV1yYgwAAChNAQ5NAg5lXXJjDAAAKE0DDk0FDmVdcmQMAAAoTQMOTQQOZV1yZQwAAChNAw5NBw5lXXJmDAAAKE0FDk0GDmVdcmcMAAAoTQcOTQgOZV1yaAwAAChN5A1N8Q1lXXJpDAAAKE0JDk0LDmVdcmoMAAAoTQkOTQoOZV1yawwAAChNCw5NDA5lXXJsDAAAKE0LDk0ODmVdcm0MAAAoTQsOTQ0OZV1ybgwAAChNDQ5NEQ5lXXJvDAAAKE0ODk0SDmVdcnAMAAAoTQ4OTQ8OZV1ycQwAAChNDg5NEA5lXXJyDAAAKE0SDk0TDmVdcnMMAAAoTRIOTRQOZV1ydAwAAChNEg5NFQ5lXXJ1DAAAKE0VDk0ZDmVdcnYMAAAoTRUOTRYOZV1ydwwAAChNFg5NFw5lXXJ4DAAAKE0WDk0YDmVdcnkMAAAoTfUNTQkOZV1yegwAAChNGg5NGw5lXXJ7DAAAKE0aDk0cDmVdcnwMAAAoTRwOTR0OZV1yfQwAAChNHA5NHg5lXXJ+DAAAKE0cDk0fDmVdcn8MAAAoTR8OTSAOZV1ygAwAAChNDQ5NGg5lXXKBDAAAKE0hDk0jDmVdcoIMAAAoTSEOTSIOZV1ygwwAAChNIw5NJQ5lXXKEDAAAKE0jDk0kDmVdcoUMAAAoTSMOTSYOZV1yhgwAAChNJQ5NKQ5lXXKHDAAAKE0mDk0nDmVdcogMAAAoTSYOTSgOZV1yiQwAAChNJg5NKg5lXXKKDAAAKE0qDk0tDmVdcosMAAAoTSoOTSsOZV1yjAwAAChNKw5NLA5lXXKNDAAAKE0rDk0xDmVdco4MAAAoTS0OTS4OZV1yjwwAAChNLQ5NLw5lXXKQDAAAKE0uDk0xDmVdcpEMAAAoTS4OTTUOZV1ykgwAAChNLw5NNw5lXXKTDAAAKE0vDk0wDmVdcpQMAAAoTTEOTTIOZV1ylQwAAChNMw5NNQ5lXXKWDAAAKE0zDk00DmVdcpcMAAAoTTMOTTcOZV1ymAwAAChNNQ5NNg5lXXKZDAAAKE03Dk04DmVdcpoMAAAoTR8OTSEOZV1ymwwAAChNOQ5NOg5lXXKcDAAAKE05Dk07DmVdcp0MAAAoTTsOTTwOZV1yngwAAChNOw5NPQ5lXXKfDAAAKE07Dk0+DmVdcqAMAAAoTT4OTT8OZV1yoQwAAChNJQ5NOQ5lXXKiDAAAKE1ADk1BDmVdcqMMAAAoTUAOTUIOZV1ypAwAAChNQg5NQw5lXXKlDAAAKE1CDk1FDmVdcqYMAAAoTUIOTUQOZV1ypwwAAChNRA5NRw5lXXKoDAAAKE1FDk1GDmVdcqkMAAAoTUUOTUgOZV1yqgwAAChNRQ5NTA5lXXKrDAAAKE1IDk1JDmVdcqwMAAAoTUgOTUoOZV1yrQwAAChNSA5NSw5lXXKuDAAAKE1MDk1NDmVdcq8MAAAoTT4OTUAOZV1ysAwAAChNTg5NUA5lXXKxDAAAKE1ODk1PDmVdcrIMAAAoTVAOTVEOZV1yswwAAChNUA5NUw5lXXK0DAAAKE1QDk1SDmVdcrUMAAAoTVIOTVcOZV1ytgwAAChNUw5NVA5lXXK3DAAAKE1TDk1VDmVdcrgMAAAoTVMOTVYOZV1yuQwAAChNRA5NTg5lXXK6DAAAKE1YDk1aDmVdcrsMAAAoTVgOTVkOZV1yvAwAAChNWg5NWw5lXXK9DAAAKE1aDk1dDmVdcr4MAAAoTVoOTVwOZV1yvwwAAChNXA5NYA5lXXLADAAAKE1dDk1eDmVdcsEMAAAoTV0OTV8OZV1ywgwAAChNXQ5NYQ5lXXLDDAAAKE1hDk1iDmVdcsQMAAAoTWEOTWMOZV1yxQwAAChNYQ5NZw5lXXLGDAAAKE1jDk1kDmVdcscMAAAoTWMOTWUOZV1yyAwAAChNYw5NZg5lXXLJDAAAKE1nDk1oDmVdcsoMAAAoTWcOTWkOZV1yywwAAChNZw5Nag5lXXLMDAAAKE1SDk1YDmVdcs0MAAAoTWsOTWwOZV1yzgwAAChNaw5NbQ5lXXLPDAAAKE1tDk1uDmVdctAMAAAoTW0OTXAOZV1y0QwAAChNbQ5Nbw5lXXLSDAAAKE1vDk1zDmVdctMMAAAoTXAOTXEOZV1y1AwAAChNcA5Ncg5lXXLVDAAAKE1wDk10DmVdctYMAAAoTXQOTXUOZV1y1wwAAChNdA5Ndg5lXXLYDAAAKE10Dk13DmVdctkMAAAoTXcOTXgOZV1y2gwAAChNdw5NeQ5lXXLbDAAAKE13Dk16DmVdctwMAAAoTXoOTXsOZV1y3QwAAChNeg5NfA5lXXLeDAAAKE16Dk19DmVdct8MAAAoTX0OTX4OZV1y4AwAAChNfQ5Nfw5lXXLhDAAAKE19Dk2ADmVdcuIMAAAoTVwOTWsOZV1y4wwAAChNgQ5Ngg5lXXLkDAAAKE2BDk2MDmVdcuUMAAAoTYIOTYUOZV1y5gwAAChNgg5Ngw5lXXLnDAAAKE2CDk2EDmVdcugMAAAoTYQOTYgOZV1y6QwAAChNhQ5Nhg5lXXLqDAAAKE2FDk2HDmVdcusMAAAoTYUOTYkOZV1y7AwAAChNiQ5Niw5lXXLtDAAAKE2JDk2KDmVdcu4MAAAoTYkOTYwOZV1y7wwAAChNjA5NjQ5lXXLwDAAAKE2MDk2ODmVdcvEMAAAoTW8OTYEOZV1y8gwAAChNjw5NkA5lXXLzDAAAKE2PDk2RDmVdcvQMAAAoTZEOTZIOZV1y9QwAAChNkQ5NlA5lXXL2DAAAKE2RDk2TDmVdcvcMAAAoTZMOTZcOZV1y+AwAAChNlA5NlQ5lXXL5DAAAKE2UDk2WDmVdcvoMAAAoTZQOTZgOZV1y+wwAAChNmA5NmQ5lXXL8DAAAKE2EDk2PDmVdcv0MAAAoTZoOTZsOZV1y/gwAAChNmg5NnA5lXXL/DAAAKE2cDk2dDmVdcgANAAAoTZwOTZ8OZV1yAQ0AAChNnA5Nng5lXXICDQAAKE2eDk2iDmVdcgMNAAAoTZ8OTaAOZV1yBA0AAChNnw5NoQ5lXXIFDQAAKE2fDk2jDmVdcgYNAAAoTaMOTaQOZV1yBw0AAChNow5Npg5lXXIIDQAAKE2kDk2lDmVdcgkNAAAoTaQOTagOZV1yCg0AAChNpg5Nqg5lXXILDQAAKE2mDk2nDmVdcgwNAAAoTagOTakOZV1yDQ0AAChNqA5NrA5lXXIODQAAKE2qDk2sDmVdcg8NAAAoTaoOTasOZV1yEA0AAChNrA5NrQ5lXXIRDQAAKE2TDk2aDmVdchINAAAoTa4OTa8OZV1yEw0AAChNrg5NsA5lXXIUDQAAKE2wDk2xDmVdchUNAAAoTbAOTbMOZV1yFg0AAChNsA5Nsg5lXXIXDQAAKE2yDk22DmVdchgNAAAoTbMOTbQOZV1yGQ0AAChNsw5NtQ5lXXIaDQAAKE2zDk23DmVdchsNAAAoTbcOTbgOZV1yHA0AAChNtw5NuQ5lXXIdDQAAKE23Dk26DmVdch4NAAAoTboOTbsOZV1yHw0AAChNug5NvA5lXXIgDQAAKE2eDk2uDmVdciENAAAoTb0OTb4OZV1yIg0AAChNvQ5NyA5lXXIjDQAAKE2+Dk3BDmVdciQNAAAoTb4OTb8OZV1yJQ0AAChNvg5NwA5lXXImDQAAKE3ADk3EDmVdcicNAAAoTcEOTcIOZV1yKA0AAChNwQ5Nww5lXXIpDQAAKE3BDk3FDmVdcioNAAAoTcUOTccOZV1yKw0AAChNxQ5Nxg5lXXIsDQAAKE3FDk3IDmVdci0NAAAoTcgOTckOZV1yLg0AAChNyA5Nyg5lXXIvDQAAKE2yDk29DmVdcjANAAAoTcsOTcwOZV1yMQ0AAChNyw5NzQ5lXXIyDQAAKE3NDk3ODmVdcjMNAAAoTc0OTdAOZV1yNA0AAChNzQ5Nzw5lXXI1DQAAKE3PDk3SDmVdcjYNAAAoTdAOTdEOZV1yNw0AAChN0A5N0w5lXXI4DQAAKE3QDk3XDmVdcjkNAAAoTdMOTdQOZV1yOg0AAChN0w5N1Q5lXXI7DQAAKE3TDk3WDmVdcjwNAAAoTdcOTdgOZV1yPQ0AAChN1w5N2Q5lXXI+DQAAKE3XDk3aDmVdcj8NAAAoTcAOTcsOZV1yQA0AAChN2w5N3A5lXXJBDQAAKE3bDk3dDmVdckINAAAoTd0OTd4OZV1yQw0AAChN3Q5N4A5lXXJEDQAAKE3dDk3fDmVdckUNAAAoTd8OTeIOZV1yRg0AAChN4A5N4Q5lXXJHDQAAKE3gDk3jDmVdckgNAAAoTeAOTecOZV1ySQ0AAChN4w5N5A5lXXJKDQAAKE3jDk3lDmVdcksNAAAoTeMOTeYOZV1yTA0AAChN5w5N6A5lXXJNDQAAKE3nDk3pDmVdck4NAAAoTecOTeoOZV1yTw0AAChNzw5N2w5lXXJQDQAAKE3rDk3sDmVdclENAAAoTesOTe0OZV1yUg0AAChN7Q5N7g5lXXJTDQAAKE3tDk3wDmVdclQNAAAoTe0OTe8OZV1yVQ0AAChN7w5N8g5lXXJWDQAAKE3wDk3xDmVdclcNAAAoTfAOTfMOZV1yWA0AAChN8A5N9w5lXXJZDQAAKE3zDk30DmVdcloNAAAoTfMOTfUOZV1yWw0AAChN8w5N9g5lXXJcDQAAKE33Dk34DmVdcl0NAAAoTfcOTfkOZV1yXg0AAChN9w5N+g5lXXJfDQAAKE3fDk3rDmVdcmANAAAoTfsOTf0OZV1yYQ0AAChN+w5N/A5lXXJiDQAAKE39Dk3+DmVdcmMNAAAoTf0OTQAPZV1yZA0AAChN/Q5N/w5lXXJlDQAAKE3/Dk0ED2VdcmYNAAAoTQAPTQEPZV1yZw0AAChNAA9NAg9lXXJoDQAAKE0AD00DD2VdcmkNAAAoTe8OTfsOZV1yag0AAChNBQ9NBg9lXXJrDQAAKE0FD00HD2VdcmwNAAAoTQcPTQkPZV1ybQ0AAChNBw9NCA9lXXJuDQAAKE0HD00KD2Vdcm8NAAAoTQkPTQ0PZV1ycA0AAChNCg9NCw9lXXJxDQAAKE0KD00MD2VdcnINAAAoTQoPTQ4PZV1ycw0AAChNDg9NDw9lXXJ0DQAAKE0OD00QD2VdcnUNAAAoTQ4PTREPZV1ydg0AAChNEQ9NEg9lXXJ3DQAAKE0RD00TD2VdcngNAAAoTREPTRQPZV1yeQ0AAChNFA9NFQ9lXXJ6DQAAKE0UD00cD2VdcnsNAAAoTRYPTRwPZV1yfA0AAChNFg9NFw9lXXJ9DQAAKE0WD00YD2Vdcn4NAAAoTRkPTRsPZV1yfw0AAChNGQ9NHA9lXXKADQAAKE0ZD00aD2VdcoENAAAoTf8OTQUPZV1ygg0AAChNHQ9NHg9lXXKDDQAAKE0dD00fD2VdcoQNAAAoTR8PTSAPZV1yhQ0AAChNHw9NIg9lXXKGDQAAKE0fD00hD2VdcocNAAAoTSEPTSUPZV1yiA0AAChNIg9NIw9lXXKJDQAAKE0iD00kD2VdcooNAAAoTSIPTSYPZV1yiw0AAChNJg9NJw9lXXKMDQAAKE0mD00oD2Vdco0NAAAoTSYPTSkPZV1yjg0AAChNKQ9NKg9lXXKPDQAAKE0pD00rD2VdcpANAAAoTSkPTSwPZV1ykQ0AAChNLA9NLQ9lXXKSDQAAKE0sD00uD2VdcpMNAAAoTSwPTS8PZV1ylA0AAChNLw9NMA9lXXKVDQAAKE0vD00xD2VdcpYNAAAoTS8PTTIPZV1ylw0AAChNCQ9NHQ9lXXKYDQAAKE0zD000D2VdcpkNAAAoTTMPTT4PZV1ymg0AAChNNA9NNw9lXXKbDQAAKE00D001D2VdcpwNAAAoTTQPTTYPZV1ynQ0AAChNNg9NOg9lXXKeDQAAKE03D004D2Vdcp8NAAAoTTcPTTkPZV1yoA0AAChNNw9NOw9lXXKhDQAAKE07D009D2VdcqINAAAoTTsPTTwPZV1yow0AAChNOw9NPg9lXXKkDQAAKE0+D00/D2VdcqUNAAAoTT4PTUAPZV1ypg0AAChNIQ9NMw9lXXKnDQAAKE1BD01DD2VdcqgNAAAoTUEPTUIPZV1yqQ0AAChNQw9NRA9lXXKqDQAAKE1DD01GD2VdcqsNAAAoTUMPTUUPZV1yrA0AAChNRQ9NSQ9lXXKtDQAAKE1GD01HD2Vdcq4NAAAoTUYPTUgPZV1yrw0AAChNRg9NSg9lXXKwDQAAKE1KD01LD2VdcrENAAAoTUoPTUwPZV1ysg0AAChNSg9NUA9lXXKzDQAAKE1MD01ND2VdcrQNAAAoTUwPTU4PZV1ytQ0AAChNTA9NTw9lXXK2DQAAKE1QD01RD2VdcrcNAAAoTVAPTVIPZV1yuA0AAChNUA9NUw9lXXK5DQAAKE02D01BD2VdcroNAAAoTVQPTVUPZV1yuw0AAChNVA9NVg9lXXK8DQAAKE1WD01XD2Vdcr0NAAAoTVYPTVkPZV1yvg0AAChNVg9NWA9lXXK/DQAAKE1YD01bD2VdcsANAAAoTVkPTVoPZV1ywQ0AAChNWQ9NXA9lXXLCDQAAKE1ZD01gD2VdcsMNAAAoTVwPTV0PZV1yxA0AAChNXA9NXg9lXXLFDQAAKE1cD01fD2VdcsYNAAAoTWAPTWEPZV1yxw0AAChNYA9NYg9lXXLIDQAAKE1gD01jD2VdcskNAAAoTUUPTVQPZV1yyg0AAChNZA9NZQ9lXXLLDQAAKE1kD01mD2VdcswNAAAoTWYPTWcPZV1yzQ0AAChNZg9NaA9lXXLODQAAKE1mD01pD2Vdcs8NAAAoTWkPTWoPZV1y0A0AAChNWA9NZA9lXXLRDQAAKE1rD01sD2VdctINAAAoTWsPTW0PZV1y0w0AAChNbQ9Nbg9lXXLUDQAAKE1tD01wD2VdctUNAAAoTW0PTW8PZV1y1g0AAChNbw9Ncg9lXXLXDQAAKE1wD01xD2VdctgNAAAoTXAPTXMPZV1y2Q0AAChNcA9Ndw9lXXLaDQAAKE1zD010D2VdctsNAAAoTXMPTXUPZV1y3A0AAChNcw9Ndg9lXXLdDQAAKE13D014D2Vdct4NAAAoTWkPTWsPZV1y3w0AAChNeQ9Neg9lXXLgDQAAKE15D017D2VdcuENAAAoTXsPTXwPZV1y4g0AAChNew9Nfg9lXXLjDQAAKE17D019D2VdcuQNAAAoTX0PTYAPZV1y5Q0AAChNfg9Nfw9lXXLmDQAAKE1+D02BD2VdcucNAAAoTX4PTYUPZV1y6A0AAChNgQ9Ngg9lXXLpDQAAKE2BD02DD2VdcuoNAAAoTYEPTYQPZV1y6w0AAChNhQ9Nhg9lXXLsDQAAKE2FD02HD2Vdcu0NAAAoTYUPTYgPZV1y7g0AAChNbw9NeQ9lXXLvDQAAKE2JD02LD2VdcvANAAAoTYkPTYoPZV1y8Q0AAChNiw9NjA9lXXLyDQAAKE2LD02OD2VdcvMNAAAoTYsPTY0PZV1y9A0AAChNjQ9Nkg9lXXL1DQAAKE2OD02PD2VdcvYNAAAoTY4PTZAPZV1y9w0AAChNjg9NkQ9lXXL4DQAAKE19D02JD2VdcvkNAAAoTZMPTZUPZV1y+g0AAChNkw9NlA9lXXL7DQAAKE2VD02WD2VdcvwNAAAoTZUPTZgPZV1y/Q0AAChNlQ9Nlw9lXXL+DQAAKE2XD02cD2Vdcv8NAAAoTZgPTZkPZV1yAA4AAChNmA9Nmg9lXXIBDgAAKE2YD02bD2VdcgIOAAAoTY0PTZMPZV1yAw4AAChNnQ9Nnw9lXXIEDgAAKE2dD02eD2VdcgUOAAAoTZ8PTaEPZV1yBg4AAChNnw9Nog9lXXIHDgAAKE2fD02gD2VdcggOAAAoTaEPTaUPZV1yCQ4AAChNog9Npg9lXXIKDgAAKE2iD02kD2VdcgsOAAAoTaIPTaMPZV1yDA4AAChNpg9Npw9lXXINDgAAKE2mD02qD2Vdcg4OAAAoTacPTakPZV1yDw4AAChNpw9NqA9lXXIQDgAAKE2XD02dD2VdchEOAAAoTasPTawPZV1yEg4AAChNqw9NrQ9lXXITDgAAKE2tD02uD2VdchQOAAAoTa0PTbAPZV1yFQ4AAChNrQ9Nrw9lXXIWDgAAKE2vD02yD2VdchcOAAAoTbAPTbEPZV1yGA4AAChNsA9Nsw9lXXIZDgAAKE2wD023D2VdchoOAAAoTbMPTbQPZV1yGw4AAChNsw9NtQ9lXXIcDgAAKE2zD022D2Vdch0OAAAoTbcPTbgPZV1yHg4AAChNtw9NuQ9lXXIfDgAAKE23D026D2VdciAOAAAoTaEPTasPZV1yIQ4AAChNuw9NvQ9lXXIiDgAAKE27D028D2VdciMOAAAoTb0PTb4PZV1yJA4AAChNvQ9NwA9lXXIlDgAAKE29D02/D2VdciYOAAAoTb8PTcMPZV1yJw4AAChNwA9NwQ9lXXIoDgAAKE3AD03CD2VdcikOAAAoTcAPTcQPZV1yKg4AAChNxA9NxQ9lXXIrDgAAKE3ED03GD2VdciwOAAAoTcQPTcoPZV1yLQ4AAChNxg9Nxw9lXXIuDgAAKE3GD03ID2Vdci8OAAAoTcYPTckPZV1yMA4AAChNyg9Nyw9lXXIxDgAAKE3KD03MD2VdcjIOAAAoTcoPTc0PZV1yMw4AAChNrw9Nuw9lXXI0DgAAKE3OD03PD2VdcjUOAAAoTc4PTdAPZV1yNg4AAChN0A9N0Q9lXXI3DgAAKE3QD03TD2VdcjgOAAAoTdAPTdIPZV1yOQ4AAChN0g9N1g9lXXI6DgAAKE3TD03UD2VdcjsOAAAoTdMPTdUPZV1yPA4AAChN0w9N1w9lXXI9DgAAKE3XD03YD2Vdcj4OAAAoTdcPTdkPZV1yPw4AAChN1w9N2g9lXXJADgAAKE3aD03bD2VdckEOAAAoTdoPTdwPZV1yQg4AAChNvw9Nzg9lXXJDDgAAKE3dD03eD2VdckQOAAAoTd0PTd8PZV1yRQ4AAChN3w9N4A9lXXJGDgAAKE3fD03hD2VdckcOAAAoTd8PTeIPZV1ySA4AAChN4Q9N5Q9lXXJJDgAAKE3iD03kD2VdckoOAAAoTeIPTeMPZV1ySw4AAChN4g9N5g9lXXJMDgAAKE3mD03nD2Vdck0OAAAoTeYPTekPZV1yTg4AAChN5w9N7Q9lXXJPDgAAKE3nD03oD2VdclAOAAAoTekPTeoPZV1yUQ4AAChN6Q9N6w9lXXJSDgAAKE3rD03tD2VdclMOAAAoTesPTewPZV1yVA4AAChN0g9N3Q9lXXJVDgAAKE3uD03vD2VdclYOAAAoTe4PTfAPZV1yVw4AAChN8A9N8Q9lXXJYDgAAKE3wD03yD2VdclkOAAAoTfAPTfMPZV1yWg4AAChN8w9N9A9lXXJbDgAAKE3hD03uD2VdclwOAAAoTfUPTfYPZV1yXQ4AAChN9Q9N9w9lXXJeDgAAKE33D034D2Vdcl8OAAAoTfcPTfoPZV1yYA4AAChN9w9N+Q9lXXJhDgAAKE35D038D2VdcmIOAAAoTfoPTfsPZV1yYw4AAChN+g9N/Q9lXXJkDgAAKE36D00BEGVdcmUOAAAoTf0PTf4PZV1yZg4AAChN/Q9N/w9lXXJnDgAAKE39D00AEGVdcmgOAAAoTQEQTQIQZV1yaQ4AAChN8w9N9Q9lXXJqDgAAKE0DEE0EEGVdcmsOAAAoTQMQTQUQZV1ybA4AAChNBRBNBhBlXXJtDgAAKE0FEE0HEGVdcm4OAAAoTQUQTQgQZV1ybw4AAChNCBBNCRBlXXJwDgAAKE35D00DEGVdcnEOAAAoTQoQTQwQZV1ycg4AAChNChBNCxBlXXJzDgAAKE0MEE0NEGVdcnQOAAAoTQwQTQ8QZV1ydQ4AAChNDBBNDhBlXXJ2DgAAKE0OEE0TEGVdcncOAAAoTQ8QTRAQZV1yeA4AAChNDxBNERBlXXJ5DgAAKE0PEE0SEGVdcnoOAAAoTQgQTQoQZV1yew4AAChNFBBNFhBlXXJ8DgAAKE0UEE0VEGVdcn0OAAAoTRYQTRcQZV1yfg4AAChNFhBNGRBlXXJ/DgAAKE0WEE0YEGVdcoAOAAAoTRgQTRwQZV1ygQ4AAChNGRBNGhBlXXKCDgAAKE0ZEE0bEGVdcoMOAAAoTRkQTR0QZV1yhA4AAChNHRBNHhBlXXKFDgAAKE0dEE0fEGVdcoYOAAAoTR0QTSMQZV1yhw4AAChNHxBNIBBlXXKIDgAAKE0fEE0hEGVdcokOAAAoTR8QTSIQZV1yig4AAChNIxBNJBBlXXKLDgAAKE0jEE0lEGVdcowOAAAoTSMQTSYQZV1yjQ4AAChNDhBNFBBlXXKODgAAKE0nEE0pEGVdco8OAAAoTScQTSgQZV1ykA4AAChNKRBNKxBlXXKRDgAAKE0pEE0sEGVdcpIOAAAoTSkQTSoQZV1ykw4AAChNKxBNLxBlXXKUDgAAKE0sEE0wEGVdcpUOAAAoTSwQTS4QZV1ylg4AAChNLBBNLRBlXXKXDgAAKE0wEE0xEGVdcpgOAAAoTTAQTTQQZV1ymQ4AAChNMRBNMxBlXXKaDgAAKE0xEE0yEGVdcpsOAAAoTRgQTScQZV1ynA4AAChNNRBNNhBlXXKdDgAAKE01EE03EGVdcp4OAAAoTTcQTTgQZV1ynw4AAChNNxBNOhBlXXKgDgAAKE03EE05EGVdcqEOAAAoTTkQTTwQZV1yog4AAChNOhBNOxBlXXKjDgAAKE06EE1AEGVdcqQOAAAoTToQTT0QZV1ypQ4AAChNPRBNPhBlXXKmDgAAKE09EE0/EGVdcqcOAAAoTT0QTUQQZV1yqA4AAChNQBBNQRBlXXKpDgAAKE1AEE1CEGVdcqoOAAAoTUAQTUMQZV1yqw4AAChNRBBNRRBlXXKsDgAAKE1EEE1GEGVdcq0OAAAoTUQQTUcQZV1yrg4AAChNKxBNNRBlXXKvDgAAKE1IEE1KEGVdcrAOAAAoTUgQTUkQZV1ysQ4AAChNShBNSxBlXXKyDgAAKE1KEE1NEGVdcrMOAAAoTUoQTUwQZV1ytA4AAChNTBBNUBBlXXK1DgAAKE1NEE1OEGVdcrYOAAAoTU0QTU8QZV1ytw4AAChNTRBNURBlXXK4DgAAKE1REE1SEGVdcrkOAAAoTVEQTVMQZV1yug4AAChNORBNSBBlXXK7DgAAKE1UEE1WEGVdcrwOAAAoTVQQTVUQZV1yvQ4AAChNVhBNVxBlXXK+DgAAKE1WEE1ZEGVdcr8OAAAoTVYQTVgQZV1ywA4AAChNWBBNXRBlXXLBDgAAKE1ZEE1aEGVdcsIOAAAoTVkQTVsQZV1yww4AAChNWRBNXBBlXXLEDgAAKE1MEE1UEGVdcsUOAAAoTV4QTV8QZV1yxg4AAChNXhBNYBBlXXLHDgAAKE1gEE1hEGVdcsgOAAAoTWAQTWMQZV1yyQ4AAChNYBBNYhBlXXLKDgAAKE1iEE1mEGVdcssOAAAoTWMQTWQQZV1yzA4AAChNYxBNZRBlXXLNDgAAKE1jEE1nEGVdcs4OAAAoTWcQTWgQZV1yzw4AAChNWBBNXhBlXXLQDgAAKE1pEE1qEGVdctEOAAAoTWkQTWsQZV1y0g4AAChNaxBNbRBlXXLTDgAAKE1rEE1sEGVdctQOAAAoTWsQTW4QZV1y1Q4AAChNbRBNcRBlXXLWDgAAKE1uEE1vEGVdctcOAAAoTW4QTXAQZV1y2A4AAChNbhBNchBlXXLZDgAAKE1yEE1zEGVdctoOAAAoTXIQTXQQZV1y2w4AAChNchBNdRBlXXLcDgAAKE11EE12EGVdct0OAAAoTXUQTXcQZV1y3g4AAChNdRBNeBBlXXLfDgAAKE14EE15EGVdcuAOAAAoTXgQTYAQZV1y4Q4AAChNehBNgBBlXXLiDgAAKE16EE17EGVdcuMOAAAoTXoQTXwQZV1y5A4AAChNfRBNfxBlXXLlDgAAKE19EE2AEGVdcuYOAAAoTX0QTX4QZV1y5w4AAChNYhBNaRBlXXLoDgAAKE2BEE2CEGVdcukOAAAoTYEQTYMQZV1y6g4AAChNgxBNhBBlXXLrDgAAKE2DEE2GEGVdcuwOAAAoTYMQTYUQZV1y7Q4AAChNhRBNiBBlXXLuDgAAKE2GEE2HEGVdcu8OAAAoTYYQTYwQZV1y8A4AAChNhhBNiRBlXXLxDgAAKE2JEE2KEGVdcvIOAAAoTYkQTYsQZV1y8w4AAChNiRBNkBBlXXL0DgAAKE2MEE2NEGVdcvUOAAAoTYwQTY4QZV1y9g4AAChNjBBNjxBlXXL3DgAAKE2QEE2REGVdcvgOAAAoTZAQTZIQZV1y+Q4AAChNkBBNkxBlXXL6DgAAKE1tEE2BEGVdcvsOAAAoTZQQTZUQZV1y/A4AAChNlBBNlhBlXXL9DgAAKE2WEE2XEGVdcv4OAAAoTZYQTZgQZV1y/w4AAChNlhBNmRBlXXIADwAAKE2ZEE2aEGVdcgEPAAAoTYUQTZQQZV1yAg8AAChNmxBNnRBlXXIDDwAAKE2bEE2cEGVdcgQPAAAoTZ0QTZ4QZV1yBQ8AAChNnRBNoBBlXXIGDwAAKE2dEE2fEGVdcgcPAAAoTZ8QTaMQZV1yCA8AAChNoBBNoRBlXXIJDwAAKE2gEE2iEGVdcgoPAAAoTaAQTaQQZV1yCw8AAChNpBBNpRBlXXIMDwAAKE2kEE2mEGVdcg0PAAAoTZkQTZsQZV1yDg8AAChNpxBNqBBlXXIPDwAAKE2nEE2pEGVdchAPAAAoTakQTaoQZV1yEQ8AAChNqRBNqxBlXXISDwAAKE2pEE2sEGVdchMPAAAoTawQTa0QZV1yFA8AAChNnxBNpxBlXXIVDwAAKE2uEE2vEGVdchYPAAAoTa4QTbAQZV1yFw8AAChNsBBNsRBlXXIYDwAAKE2wEE2zEGVdchkPAAAoTbAQTbIQZV1yGg8AAChNshBNthBlXXIbDwAAKE2zEE20EGVdchwPAAAoTbMQTbUQZV1yHQ8AAChNsxBNtxBlXXIeDwAAKE23EE24EGVdch8PAAAoTawQTa4QZV1yIA8AAChNuRBNuhBlXXIhDwAAKE25EE27EGVdciIPAAAoTbsQTbwQZV1yIw8AAChNuxBNvhBlXXIkDwAAKE27EE29EGVdciUPAAAoTb0QTcEQZV1yJg8AAChNvhBNvxBlXXInDwAAKE2+EE3AEGVdcigPAAAoTb4QTcIQZV1yKQ8AAChNwhBNwxBlXXIqDwAAKE3CEE3EEGVdcisPAAAoTcIQTcUQZV1yLA8AAChNxRBNxhBlXXItDwAAKE3FEE3HEGVdci4PAAAoTbIQTbkQZV1yLw8AAChNyBBNyRBlXXIwDwAAKE3IEE3KEGVdcjEPAAAoTcoQTcsQZV1yMg8AAChNyhBNzRBlXXIzDwAAKE3KEE3MEGVdcjQPAAAoTcwQTdAQZV1yNQ8AAChNzRBNzhBlXXI2DwAAKE3NEE3PEGVdcjcPAAAoTc0QTdEQZV1yOA8AAChN0RBN0hBlXXI5DwAAKE29EE3IEGVdcjoPAAAoTdMQTdUQZV1yOw8AAChN0xBN1BBlXXI8DwAAKE3VEE3WEGVdcj0PAAAoTdUQTdgQZV1yPg8AAChN1RBN1xBlXXI/DwAAKE3XEE3bEGVdckAPAAAoTdgQTdwQZV1yQQ8AAChN2BBN2RBlXXJCDwAAKE3YEE3aEGVdckMPAAAoTdwQTd0QZV1yRA8AAChN3BBN3hBlXXJFDwAAKE3cEE3fEGVdckYPAAAoTd8QTeMQZV1yRw8AAChN3xBN4BBlXXJIDwAAKE3gEE3hEGVdckkPAAAoTeAQTeIQZV1ySg8AAChNzBBN0xBlXXJLDwAAKE3kEE3lEGVdckwPAAAoTeQQTeYQZV1yTQ8AAChN5hBN5xBlXXJODwAAKE3mEE3oEGVdck8PAAAoTeYQTekQZV1yUA8AAChN6RBN6hBlXXJRDwAAKE3XEE3kEGVdclIPAAAoTesQTewQZV1yUw8AAChN6xBN9hBlXXJUDwAAKE3sEE3vEGVdclUPAAAoTewQTe0QZV1yVg8AAChN7BBN7hBlXXJXDwAAKE3uEE3yEGVdclgPAAAoTe8QTfAQZV1yWQ8AAChN7xBN8RBlXXJaDwAAKE3vEE3zEGVdclsPAAAoTfMQTfUQZV1yXA8AAChN8xBN9BBlXXJdDwAAKE3zEE32EGVdcl4PAAAoTfYQTfcQZV1yXw8AAChN9hBN+BBlXXJgDwAAKE3pEE3rEGVdcmEPAAAoTfkQTfoQZV1yYg8AAChN+RBN+xBlXXJjDwAAKE37EE39EGVdcmQPAAAoTfsQTfwQZV1yZQ8AAChN+xBN/hBlXXJmDwAAKE39EE0BEWVdcmcPAAAoTf4QTf8QZV1yaA8AAChN/hBNABFlXXJpDwAAKE3+EE0CEWVdcmoPAAAoTQIRTQMRZV1yaw8AAChNAhFNBBFlXXJsDwAAKE0CEU0FEWVdcm0PAAAoTQURTQYRZV1ybg8AAChNBRFNBxFlXXJvDwAAKE0FEU0IEWVdcnAPAAAoTQgRTQkRZV1ycQ8AAChNCBFNEBFlXXJyDwAAKE0KEU0QEWVdcnMPAAAoTQoRTQsRZV1ydA8AAChNChFNDBFlXXJ1DwAAKE0NEU0PEWVdcnYPAAAoTQ0RTRARZV1ydw8AAChNDRFNDhFlXXJ4DwAAKE3uEE35EGVdcnkPAAAoTRERTRMRZV1yeg8AAChNERFNEhFlXXJ7DwAAKE0TEU0UEWVdcnwPAAAoTRMRTRYRZV1yfQ8AAChNExFNFRFlXXJ+DwAAKE0VEU0ZEWVdcn8PAAAoTRYRTRcRZV1ygA8AAChNFhFNGBFlXXKBDwAAKE0WEU0aEWVdcoIPAAAoTRoRTRsRZV1ygw8AAChNGhFNHBFlXXKEDwAAKE39EE0REWVdcoUPAAAoTR0RTR4RZV1yhg8AAChNHRFNHxFlXXKHDwAAKE0fEU0gEWVdcogPAAAoTR8RTSIRZV1yiQ8AAChNHxFNIRFlXXKKDwAAKE0hEU0lEWVdcosPAAAoTSIRTSMRZV1yjA8AAChNIhFNJBFlXXKNDwAAKE0iEU0mEWVdco4PAAAoTSYRTScRZV1yjw8AAChNFRFNHRFlXXKQDwAAKE0oEU0pEWVdcpEPAAAoTSgRTSoRZV1ykg8AAChNKhFNKxFlXXKTDwAAKE0qEU0tEWVdcpQPAAAoTSoRTSwRZV1ylQ8AAChNLBFNMBFlXXKWDwAAKE0tEU0uEWVdcpcPAAAoTS0RTS8RZV1ymA8AAChNLRFNMRFlXXKZDwAAKE0xEU0yEWVdcpoPAAAoTSERTSgRZV1ymw8AAChNMxFNNBFlXXKcDwAAKE0zEU01EWVdcp0PAAAoTTURTTYRZV1yng8AAChNNRFNOBFlXXKfDwAAKE01EU03EWVdcqAPAAAoTTcRTTsRZV1yoQ8AAChNOBFNORFlXXKiDwAAKE04EU06EWVdcqMPAAAoTTgRTTwRZV1ypA8AAChNPBFNPRFlXXKlDwAAKE08EU0+EWVdcqYPAAAoTTwRTT8RZV1ypw8AAChNPxFNQBFlXXKoDwAAKE0/EU1BEWVlKF1yqQ8AAChNLBFNMxFlXXKqDwAAKE1CEU1DEWVdcqsPAAAoTUIRTU0RZV1yrA8AAChNQxFNRhFlXXKtDwAAKE1DEU1EEWVdcq4PAAAoTUMRTUURZV1yrw8AAChNRRFNSRFlXXKwDwAAKE1GEU1HEWVdcrEPAAAoTUYRTUgRZV1ysg8AAChNRhFNShFlXXKzDwAAKE1KEU1MEWVdcrQPAAAoTUoRTUsRZV1ytQ8AAChNShFNTRFlXXK2DwAAKE1NEU1OEWVdcrcPAAAoTU0RTU8RZV1yuA8AAChNNxFNQhFlXXK5DwAAKE1QEU1REWVdcroPAAAoTVARTVIRZV1yuw8AAChNUhFNUxFlXXK8DwAAKE1SEU1VEWVdcr0PAAAoTVIRTVQRZV1yvg8AAChNVBFNWBFlXXK/DwAAKE1VEU1WEWVdcsAPAAAoTVURTVcRZV1ywQ8AAChNVRFNWRFlXXLCDwAAKE1ZEU1aEWVdcsMPAAAoTUURTVARZV1yxA8AAChNWxFNXRFlXXLFDwAAKE1bEU1cEWVdcsYPAAAoTV0RTV4RZV1yxw8AAChNXRFNYBFlXXLIDwAAKE1dEU1fEWVdcskPAAAoTV8RTWQRZV1yyg8AAChNYBFNYRFlXXLLDwAAKE1gEU1iEWVdcswPAAAoTWARTWMRZV1yzQ8AAChNVBFNWxFlXXLODwAAKE1lEU1mEWVdcs8PAAAoTWURTWcRZV1y0A8AAChNZxFNaBFlXXLRDwAAKE1nEU1qEWVdctIPAAAoTWcRTWkRZV1y0w8AAChNaRFNbBFlXXLUDwAAKE1qEU1rEWVdctUPAAAoTWoRTW0RZV1y1g8AAChNahFNcRFlXXLXDwAAKE1tEU1uEWVdctgPAAAoTW0RTW8RZV1y2Q8AAChNbRFNcBFlXXLaDwAAKE1xEU1yEWVdctsPAAAoTV8RTWURZV1y3A8AAChNcxFNdBFlXXLdDwAAKE1zEU11EWVdct4PAAAoTXURTXcRZV1y3w8AAChNdRFNdhFlXXLgDwAAKE11EU14EWVdcuEPAAAoTXcRTXsRZV1y4g8AAChNeBFNeRFlXXLjDwAAKE14EU16EWVdcuQPAAAoTXgRTXwRZV1y5Q8AAChNfBFNfRFlXXLmDwAAKE18EU1+EWVdcucPAAAoTXwRTX8RZV1y6A8AAChNfxFNgBFlXXLpDwAAKE1/EU2BEWVdcuoPAAAoTX8RTYIRZV1y6w8AAChNghFNgxFlXXLsDwAAKE2CEU2KEWVdcu0PAAAoTYQRTYoRZV1y7g8AAChNhBFNhRFlXXLvDwAAKE2EEU2GEWVdcvAPAAAoTYcRTYkRZV1y8Q8AAChNhxFNihFlXXLyDwAAKE2HEU2IEWVdcvMPAAAoTWkRTXMRZV1y9A8AAChNixFNjBFlXXL1DwAAKE2LEU2NEWVdcvYPAAAoTY0RTY8RZV1y9w8AAChNjRFNjhFlXXL4DwAAKE2NEU2QEWVdcvkPAAAoTY8RTZMRZV1y+g8AAChNkBFNkRFlXXL7DwAAKE2QEU2SEWVdcvwPAAAoTZARTZQRZV1y/Q8AAChNlBFNlRFlXXL+DwAAKE2UEU2WEWVdcv8PAAAoTZQRTZcRZV1yABAAAChNlxFNmBFlXXIBEAAAKE2XEU2ZEWVdcgIQAAAoTZcRTZoRZV1yAxAAAChNmhFNmxFlXXIEEAAAKE2aEU2iEWVdcgUQAAAoTZwRTaIRZV1yBhAAAChNnBFNnRFlXXIHEAAAKE2cEU2eEWVdcggQAAAoTZ8RTaERZV1yCRAAAChNnxFNohFlXXIKEAAAKE2fEU2gEWVdcgsQAAAoTXcRTYsRZV1yDBAAAChNoxFNpRFlXXINEAAAKE2jEU2kEWVdcg4QAAAoTaURTacRZV1yDxAAAChNpRFNphFlXXIQEAAAKE2lEU2oEWVdchEQAAAoTacRTasRZV1yEhAAAChNqBFNrBFlXXITEAAAKE2oEU2pEWVdchQQAAAoTagRTaoRZV1yFRAAAChNrBFNrxFlXXIWEAAAKE2sEU2tEWVdchcQAAAoTa0RTbERZV1yGBAAAChNrRFNrhFlXXIZEAAAKE2vEU2zEWVdchoQAAAoTa8RTbARZV1yGxAAAChNsRFNtxFlXXIcEAAAKE2xEU2yEWVdch0QAAAoTbMRTbcRZV1yHhAAAChNsxFNtBFlXXIfEAAAKE21EU23EWVdciAQAAAoTbURTbYRZV1yIRAAAChNjxFNoxFlXXIiEAAAKE24EU25EWVdciMQAAAoTbgRTboRZV1yJBAAAChNuhFNuxFlXXIlEAAAKE26EU29EWVdciYQAAAoTboRTbwRZV1yJxAAAChNvBFNvxFlXXIoEAAAKE29EU2+EWVdcikQAAAoTb0RTcARZV1yKhAAAChNvRFNxBFlXXIrEAAAKE3AEU3BEWVdciwQAAAoTcARTcIRZV1yLRAAAChNwBFNwxFlXXIuEAAAKE3EEU3FEWVdci8QAAAoTacRTbgRZV1yMBAAAChNxhFNxxFlXXIxEAAAKE3GEU3IEWVdcjIQAAAoTcgRTckRZV1yMxAAAChNyBFNyhFlXXI0EAAAKE3IEU3LEWVdcjUQAAAoTcsRTcwRZV1yNhAAAChNvBFNxhFlXXI3EAAAKE3NEU3OEWVdcjgQAAAoTc0RTc8RZV1yORAAAChNzxFN0BFlXXI6EAAAKE3PEU3SEWVdcjsQAAAoTc8RTdERZV1yPBAAAChN0RFN1RFlXXI9EAAAKE3SEU3TEWVdcj4QAAAoTdIRTdQRZV1yPxAAAChN0hFN1hFlXXJAEAAAKE3WEU3XEWVdckEQAAAoTcsRTc0RZV1yQhAAAChN2BFN2RFlXXJDEAAAKE3YEU3aEWVdckQQAAAoTdoRTdsRZV1yRRAAAChN2hFN3BFlXXJGEAAAKE3aEU3dEWVdckcQAAAoTd0RTd4RZV1ySBAAAChN0RFN2BFlXXJJEAAAKE3fEU3hEWVdckoQAAAoTd8RTeARZV1ySxAAAChN4RFN4hFlXXJMEAAAKE3hEU3kEWVdck0QAAAoTeERTeMRZV1yThAAAChN4xFN6BFlXXJPEAAAKE3kEU3lEWVdclAQAAAoTeQRTeYRZV1yURAAAChN5BFN5xFlXXJSEAAAKE3dEU3fEWVdclMQAAAoTekRTeoRZV1yVBAAAChN6RFN6xFlXXJVEAAAKE3rEU3sEWVdclYQAAAoTesRTe4RZV1yVxAAAChN6xFN7RFlXXJYEAAAKE3tEU3wEWVdclkQAAAoTe4RTe8RZV1yWhAAAChN7hFN8RFlXXJbEAAAKE3uEU31EWVdclwQAAAoTfERTfIRZV1yXRAAAChN8RFN8xFlXXJeEAAAKE3xEU30EWVdcl8QAAAoTfURTfYRZV1yYBAAAChN9RFN9xFlXXJhEAAAKE31EU34EWVdcmIQAAAoTeMRTekRZV1yYxAAAChN+RFN+xFlXXJkEAAAKE35EU36EWVdcmUQAAAoTfsRTf0RZV1yZhAAAChN+xFN/hFlXXJnEAAAKE37EU38EWVdcmgQAAAoTf0RTQESZV1yaRAAAChN/hFNAhJlXXJqEAAAKE3+EU0AEmVdcmsQAAAoTf4RTf8RZV1ybBAAAChNAhJNAxJlXXJtEAAAKE0CEk0GEmVdcm4QAAAoTQMSTQUSZV1ybxAAAChNAxJNBBJlXXJwEAAAKE3tEU35EWVdcnEQAAAoTQcSTQgSZV1ychAAAChNBxJNCRJlXXJzEAAAKE0JEk0KEmVdcnQQAAAoTQkSTQwSZV1ydRAAAChNCRJNCxJlXXJ2EAAAKE0LEk0OEmVdcncQAAAoTQwSTQ0SZV1yeBAAAChNDBJNEhJlXXJ5EAAAKE0MEk0PEmVdcnoQAAAoTQ8STRASZV1yexAAAChNDxJNERJlXXJ8EAAAKE0PEk0WEmVdcn0QAAAoTRISTRMSZV1yfhAAAChNEhJNFBJlXXJ/EAAAKE0SEk0VEmVdcoAQAAAoTRYSTRcSZV1ygRAAAChNFhJNGBJlXXKCEAAAKE0WEk0ZEmVdcoMQAAAoTf0RTQcSZV1yhBAAAChNGhJNHBJlXXKFEAAAKE0aEk0bEmVdcoYQAAAoTRwSTR0SZV1yhxAAAChNHBJNHxJlXXKIEAAAKE0cEk0eEmVdcokQAAAoTR4STSMSZV1yihAAAChNHxJNIBJlXXKLEAAAKE0fEk0hEmVdcowQAAAoTR8STSISZV1yjRAAAChNCxJNGhJlXXKOEAAAKE0kEk0mEmVdco8QAAAoTSQSTSUSZV1ykBAAAChNJhJNJxJlXXKREAAAKE0mEk0pEmVdcpIQAAAoTSYSTSgSZV1ykxAAAChNKBJNLRJlXXKUEAAAKE0pEk0qEmVdcpUQAAAoTSkSTSsSZV1ylhAAAChNKRJNLBJlXXKXEAAAKE0eEk0kEmVdcpgQAAAoTS4STS8SZV1ymRAAAChNLhJNMBJlXXKaEAAAKE0wEk0xEmVdcpsQAAAoTTASTTMSZV1ynBAAAChNMBJNMhJlXXKdEAAAKE0yEk01EmVdcp4QAAAoTTMSTTQSZV1ynxAAAChNMxJNNhJlXXKgEAAAKE0zEk06EmVdcqEQAAAoTTYSTTcSZV1yohAAAChNNhJNOBJlXXKjEAAAKE02Ek05EmVdcqQQAAAoTToSTTsSZV1ypRAAAChNKBJNLhJlXXKmEAAAKE08Ek09EmVdcqcQAAAoTTwSTUcSZV1yqBAAAChNPRJNQBJlXXKpEAAAKE09Ek0+EmVdcqoQAAAoTT0STT8SZV1yqxAAAChNPxJNQxJlXXKsEAAAKE1AEk1BEmVdcq0QAAAoTUASTUISZV1yrhAAAChNQBJNRBJlXXKvEAAAKE1EEk1GEmVdcrAQAAAoTUQSTUUSZV1ysRAAAChNRBJNRxJlXXKyEAAAKE1HEk1IEmVdcrMQAAAoTUcSTUkSZV1ytBAAAChNMhJNPBJlXXK1EAAAKE1KEk1LEmVdcrYQAAAoTUoSTUwSZV1ytxAAAChNTBJNTRJlXXK4EAAAKE1MEk1OEmVdcrkQAAAoTUwSTU8SZV1yuhAAAChNTxJNUBJlXXK7EAAAKE0/Ek1KEmVdcrwQAAAoTVESTVISZV1yvRAAAChNURJNXBJlXXK+EAAAKE1SEk1VEmVdcr8QAAAoTVISTVMSZV1ywBAAAChNUhJNVBJlXXLBEAAAKE1UEk1YEmVdcsIQAAAoTVUSTVYSZV1ywxAAAChNVRJNVxJlXXLEEAAAKE1VEk1ZEmVdcsUQAAAoTVkSTVsSZV1yxhAAAChNWRJNWhJlXXLHEAAAKE1ZEk1cEmVdcsgQAAAoTVwSTV0SZV1yyRAAAChNXBJNXhJlXXLKEAAAKE1PEk1REmVdcssQAAAoTV8STWASZV1yzBAAAChNXxJNYRJlXXLNEAAAKE1hEk1jEmVdcs4QAAAoTWESTWISZV1yzxAAAChNYRJNZBJlXXLQEAAAKE1jEk1nEmVdctEQAAAoTWQSTWUSZV1y0hAAAChNZBJNZhJlXXLTEAAAKE1kEk1oEmVdctQQAAAoTWgSTWkSZV1y1RAAAChNaBJNahJlXXLWEAAAKE1oEk1rEmVdctcQAAAoTWsSTWwSZV1y2BAAAChNaxJNbRJlXXLZEAAAKE1rEk1uEmVdctoQAAAoTW4STW8SZV1y2xAAAChNbhJNdhJlXXLcEAAAKE1wEk12EmVdct0QAAAoTXASTXESZV1y3hAAAChNcBJNchJlXXLfEAAAKE1zEk11EmVdcuAQAAAoTXMSTXYSZV1y4RAAAChNcxJNdBJlXXLiEAAAKE1UEk1fEmVdcuMQAAAoTXcSTXgSZV1y5BAAAChNdxJNeRJlXXLlEAAAKE15Ek16EmVdcuYQAAAoTXkSTXsSZV1y5xAAAChNeRJNfBJlXXLoEAAAKE18Ek19EmVdcukQAAAoTWMSTXcSZV1y6hAAAChNfhJNfxJlXXLrEAAAKE1+Ek2AEmVdcuwQAAAoTYASTYESZV1y7RAAAChNgBJNghJlXXLuEAAAKE2AEk2DEmVdcu8QAAAoTYMSTYQSZV1y8BAAAChNfBJNfhJlXXLxEAAAKE2FEk2GEmVdcvIQAAAoTYUSTYcSZV1y8xAAAChNhxJNiBJlXXL0EAAAKE2HEk2KEmVdcvUQAAAoTYcSTYkSZV1y9hAAAChNiRJNjRJlXXL3EAAAKE2KEk2LEmVdcvgQAAAoTYoSTYwSZV1y+RAAAChNihJNjhJlXXL6EAAAKE2OEk2PEmVdcvsQAAAoTYMSTYUSZV1y/BAAAChNkBJNkRJlXXL9EAAAKE2QEk2bEmVdcv4QAAAoTZESTZQSZV1y/xAAAChNkRJNkhJlXXIAEQAAKE2REk2TEmVdcgERAAAoTZMSTZcSZV1yAhEAAChNlBJNlRJlXXIDEQAAKE2UEk2WEmVdcgQRAAAoTZQSTZgSZV1yBREAAChNmBJNmhJlXXIGEQAAKE2YEk2ZEmVdcgcRAAAoTZgSTZsSZV1yCBEAAChNmxJNnBJlXXIJEQAAKE2bEk2dEmVdcgoRAAAoTYkSTZASZV1yCxEAAChNnhJNnxJlXXIMEQAAKE2eEk2gEmVdcg0RAAAoTaASTaESZV1yDhEAAChNoBJNoxJlXXIPEQAAKE2gEk2iEmVdchARAAAoTaISTaYSZV1yEREAAChNoxJNpBJlXXISEQAAKE2jEk2lEmVdchMRAAAoTaMSTacSZV1yFBEAAChNpxJNqBJlXXIVEQAAKE2TEk2eEmVdchYRAAAoTakSTaoSZV1yFxEAAChNqRJNqxJlXXIYEQAAKE2rEk2sEmVdchkRAAAoTasSTa0SZV1yGhEAAChNqxJNrhJlXXIbEQAAKE2uEk2vEmVdchwRAAAoTaISTakSZV1yHREAAChNsBJNsRJlXXIeEQAAKE2wEk2yEmVdch8RAAAoTbISTbQSZV1yIBEAAChNshJNsxJlXXIhEQAAKE2yEk21EmVdciIRAAAoTbQSTbgSZV1yIxEAAChNtRJNthJlXXIkEQAAKE21Ek23EmVdciURAAAoTbUSTbkSZV1yJhEAAChNuRJNuhJlXXInEQAAKE25Ek27EmVdcigRAAAoTbkSTbwSZV1yKREAAChNvBJNvRJlXXIqEQAAKE28Ek2+EmVdcisRAAAoTbwSTb8SZV1yLBEAAChNvxJNwBJlXXItEQAAKE2/Ek3HEmVdci4RAAAoTcESTccSZV1yLxEAAChNwRJNwhJlXXIwEQAAKE3BEk3DEmVdcjERAAAoTcQSTcYSZV1yMhEAAChNxBJNxxJlXXIzEQAAKE3EEk3FEmVdcjQRAAAoTa4STbASZV1yNREAAChNyBJNyhJlXXI2EQAAKE3IEk3JEmVdcjcRAAAoTcoSTcwSZV1yOBEAAChNyhJNyxJlXXI5EQAAKE3KEk3NEmVdcjoRAAAoTcwSTdASZV1yOxEAAChNzRJNzhJlXXI8EQAAKE3NEk3PEmVdcj0RAAAoTc0STdESZV1yPhEAAChN0RJN1BJlXXI/EQAAKE3REk3SEmVdckARAAAoTdISTdMSZV1yQREAAChN0hJN2BJlXXJCEQAAKE3UEk3VEmVdckMRAAAoTdQSTdYSZV1yRBEAAChN1RJN2BJlXXJFEQAAKE3VEk3cEmVdckYRAAAoTdYSTd4SZV1yRxEAAChN1hJN1xJlXXJIEQAAKE3YEk3ZEmVdckkRAAAoTdoSTdwSZV1yShEAAChN2hJN2xJlXXJLEQAAKE3aEk3eEmVdckwRAAAoTdwSTd0SZV1yTREAAChN3hJN3xJlXXJOEQAAKE20Ek3IEmVdck8RAAAoTeASTeESZV1yUBEAAChN4BJN6xJlXXJREQAAKE3hEk3kEmVdclIRAAAoTeESTeISZV1yUxEAAChN4RJN4xJlXXJUEQAAKE3jEk3nEmVdclURAAAoTeQSTeUSZV1yVhEAAChN5BJN5hJlXXJXEQAAKE3kEk3oEmVdclgRAAAoTegSTeoSZV1yWREAAChN6BJN6RJlXXJaEQAAKE3oEk3rEmVdclsRAAAoTesSTewSZV1yXBEAAChN6xJN7RJlXXJdEQAAKE3MEk3gEmVdcl4RAAAoTe4STe8SZV1yXxEAAChN7hJN8BJlXXJgEQAAKE3wEk3xEmVdcmERAAAoTfASTfMSZV1yYhEAAChN8BJN8hJlXXJjEQAAKE3yEk31EmVdcmQRAAAoTfMSTfQSZV1yZREAAChN8xJN9hJlXXJmEQAAKE3zEk36EmVdcmcRAAAoTfYSTfcSZV1yaBEAAChN9hJN+BJlXXJpEQAAKE32Ek35EmVdcmoRAAAoTfoSTfsSZV1yaxEAAChN4xJN7hJlXXJsEQAAKE38Ek3+EmVdcm0RAAAoTfwSTf0SZV1ybhEAAChN/hJNABNlXXJvEQAAKE3+Ek0BE2VdcnARAAAoTf4STf8SZV1ycREAAChNABNNBBNlXXJyEQAAKE0BE00FE2VdcnMRAAAoTQETTQMTZV1ydBEAAChNARNNAhNlXXJ1EQAAKE0FE00GE2VdcnYRAAAoTQUTTQkTZV1ydxEAAChNBhNNCBNlXXJ4EQAAKE0GE00HE2VdcnkRAAAoTfISTfwSZV1yehEAAChNChNNCxNlXXJ7EQAAKE0KE00ME2VdcnwRAAAoTQwTTQ0TZV1yfREAAChNDBNNDxNlXXJ+EQAAKE0ME00OE2Vdcn8RAAAoTQ4TTRETZV1ygBEAAChNDxNNEBNlXXKBEQAAKE0PE00SE2VdcoIRAAAoTQ8TTRYTZV1ygxEAAChNEhNNExNlXXKEEQAAKE0SE00UE2VdcoURAAAoTRITTRUTZV1yhhEAAChNFhNNFxNlXXKHEQAAKE0WE00YE2VdcogRAAAoTRYTTRkTZV1yiREAAChNABNNChNlXXKKEQAAKE0aE00bE2VdcosRAAAoTRoTTRwTZV1yjBEAAChNHBNNHRNlXXKNEQAAKE0cE00fE2Vdco4RAAAoTRwTTR4TZV1yjxEAAChNHhNNIRNlXXKQEQAAKE0fE00gE2VdcpERAAAoTR8TTSITZV1ykhEAAChNHxNNJhNlXXKTEQAAKE0iE00jE2VdcpQRAAAoTSITTSQTZV1ylREAAChNIhNNJRNlXXKWEQAAKE0mE00nE2VdcpcRAAAoTSYTTSgTZV1ymBEAAChNJhNNKRNlXXKZEQAAKE0OE00aE2VdcpoRAAAoTSoTTSwTZV1ymxEAAChNKhNNKxNlXXKcEQAAKE0sE00tE2Vdcp0RAAAoTSwTTS8TZV1ynhEAAChNLBNNLhNlXXKfEQAAKE0uE00yE2VdcqARAAAoTS8TTTATZV1yoREAAChNLxNNMRNlXXKiEQAAKE0vE00zE2VdcqMRAAAoTTMTTTQTZV1ypBEAAChNMxNNNRNlXXKlEQAAKE0zE005E2VdcqYRAAAoTTUTTTYTZV1ypxEAAChNNRNNNxNlXXKoEQAAKE01E004E2VdcqkRAAAoTTkTTToTZV1yqhEAAChNORNNOxNlXXKrEQAAKE05E008E2VdcqwRAAAoTR4TTSoTZV1yrREAAChNPRNNPxNlXXKuEQAAKE09E00+E2Vdcq8RAAAoTT8TTUATZV1ysBEAAChNPxNNQhNlXXKxEQAAKE0/E01BE2VdcrIRAAAoTUETTUUTZV1ysxEAAChNQhNNQxNlXXK0EQAAKE1CE01EE2VdcrURAAAoTUITTUYTZV1ythEAAChNRhNNRxNlXXK3EQAAKE1GE01IE2VdcrgRAAAoTS4TTT0TZV1yuREAAChNSRNNSxNlXXK6EQAAKE1JE01KE2VdcrsRAAAoTUsTTUwTZV1yvBEAAChNSxNNThNlXXK9EQAAKE1LE01NE2Vdcr4RAAAoTU0TTVETZV1yvxEAAChNThNNTxNlXXLAEQAAKE1OE01QE2VdcsERAAAoTU4TTVITZV1ywhEAAChNUhNNUxNlXXLDEQAAKE1SE01UE2VdcsQRAAAoTUETTUkTZV1yxREAAChNVRNNVhNlXXLGEQAAKE1VE01XE2VdcscRAAAoTVcTTVgTZV1yyBEAAChNVxNNWhNlXXLJEQAAKE1XE01ZE2VdcsoRAAAoTVkTTVwTZV1yyxEAAChNWhNNWxNlXXLMEQAAKE1aE01dE2Vdcs0RAAAoTVoTTWETZV1yzhEAAChNXRNNXhNlXXLPEQAAKE1dE01fE2VdctARAAAoTV0TTWATZV1y0REAAChNYRNNYhNlXXLSEQAAKE1NE01VE2VdctMRAAAoTWMTTWUTZV1y1BEAAChNYxNNZBNlXXLVEQAAKE1lE01mE2VdctYRAAAoTWUTTWgTZV1y1xEAAChNZRNNZxNlXXLYEQAAKE1nE01rE2VdctkRAAAoTWgTTWwTZV1y2hEAAChNaBNNaRNlXXLbEQAAKE1oE01qE2VdctwRAAAoTWwTTW0TZV1y3REAAChNbBNNbhNlXXLeEQAAKE1sE01vE2Vdct8RAAAoTW8TTXMTZV1y4BEAAChNbxNNcBNlXXLhEQAAKE1wE01xE2VdcuIRAAAoTXATTXITZV1y4xEAAChNWRNNYxNlXXLkEQAAKE10E012E2VdcuURAAAoTXQTTXUTZV1y5hEAAChNdhNNdxNlXXLnEQAAKE12E015E2VdcugRAAAoTXYTTXgTZV1y6REAAChNeBNNfRNlXXLqEQAAKE15E016E2VdcusRAAAoTXkTTXsTZV1y7BEAAChNeRNNfBNlXXLtEQAAKE1nE010E2Vdcu4RAAAoTX4TTYATZV1y7xEAAChNfhNNfxNlXXLwEQAAKE2AE02BE2VdcvERAAAoTYATTYMTZV1y8hEAAChNgBNNghNlXXLzEQAAKE2CE02HE2VdcvQRAAAoTYMTTYQTZV1y9REAAChNgxNNhRNlXXL2EQAAKE2DE02GE2VdcvcRAAAoTXgTTX4TZV1y+BEAAChNiBNNiRNlXXL5EQAAKE2IE02KE2VdcvoRAAAoTYoTTYsTZV1y+xEAAChNihNNjRNlXXL8EQAAKE2KE02ME2Vdcv0RAAAoTYwTTZATZV1y/hEAAChNjRNNjhNlXXL/EQAAKE2NE02PE2VdcgASAAAoTY0TTZETZV1yARIAAChNkRNNkhNlXXICEgAAKE2RE02TE2VdcgMSAAAoTZETTZQTZV1yBBIAAChNlBNNlRNlXXIFEgAAKE2UE02WE2VdcgYSAAAoTYITTYgTZV1yBxIAAChNlxNNmRNlXXIIEgAAKE2XE02YE2VdcgkSAAAoTZkTTZoTZV1yChIAAChNmRNNnBNlXXILEgAAKE2ZE02bE2VdcgwSAAAoTZsTTZ8TZV1yDRIAAChNnBNNnRNlXXIOEgAAKE2cE02eE2Vdcg8SAAAoTZwTTaATZV1yEBIAAChNoBNNoRNlXXIREgAAKE2gE02iE2VdchISAAAoTaATTaYTZV1yExIAAChNohNNoxNlXXIUEgAAKE2iE02kE2VdchUSAAAoTaITTaUTZV1yFhIAAChNphNNpxNlXXIXEgAAKE2mE02oE2VdchgSAAAoTaYTTakTZV1yGRIAAChNjBNNlxNlXXIaEgAAKE2qE02sE2VdchsSAAAoTaoTTasTZV1yHBIAAChNrBNNrRNlXXIdEgAAKE2sE02vE2Vdch4SAAAoTawTTa4TZV1yHxIAAChNrhNNshNlXXIgEgAAKE2vE02wE2VdciESAAAoTa8TTbETZV1yIhIAAChNrxNNsxNlXXIjEgAAKE2zE020E2VdciQSAAAoTbMTTbUTZV1yJRIAAChNmxNNqhNlXXImEgAAKE22E024E2VdcicSAAAoTbYTTbcTZV1yKBIAAChNuBNNuRNlXXIpEgAAKE24E027E2VdcioSAAAoTbgTTboTZV1yKxIAAChNuhNNvxNlXXIsEgAAKE27E028E2Vdci0SAAAoTbsTTb0TZV1yLhIAAChNuxNNvhNlXXIvEgAAKE2uE022E2VdcjASAAAoTcATTcITZV1yMRIAAChNwBNNwRNlXXIyEgAAKE3CE03DE2VdcjMSAAAoTcITTcUTZV1yNBIAAChNwhNNxBNlXXI1EgAAKE3EE03IE2VdcjYSAAAoTcUTTckTZV1yNxIAAChNxRNNxhNlXXI4EgAAKE3FE03HE2VdcjkSAAAoTckTTcoTZV1yOhIAAChNyRNNyxNlXXI7EgAAKE3JE03ME2VdcjwSAAAoTcwTTdATZV1yPRIAAChNzBNNzRNlXXI+EgAAKE3NE03OE2Vdcj8SAAAoTc0TTc8TZV1yQBIAAChNuhNNwBNlXXJBEgAAKE3RE03SE2VdckISAAAoTdETTdMTZV1yQxIAAChN0xNN1BNlXXJEEgAAKE3TE03WE2VdckUSAAAoTdMTTdUTZV1yRhIAAChN1RNN2RNlXXJHEgAAKE3WE03XE2VdckgSAAAoTdYTTdgTZV1ySRIAAChN1hNN2hNlXXJKEgAAKE3aE03bE2VdcksSAAAoTcQTTdETZV1yTBIAAChN3BNN3RNlXXJNEgAAKE3cE03eE2Vdck4SAAAoTd4TTd8TZV1yTxIAAChN3hNN4BNlXXJQEgAAKE3eE03hE2VdclESAAAoTeETTeITZV1yUhIAAChN1RNN3BNlXXJTEgAAKE3jE03kE2VdclQSAAAoTeMTTeUTZV1yVRIAAChN5RNN5hNlXXJWEgAAKE3lE03oE2VdclcSAAAoTeUTTecTZV1yWBIAAChN5xNN6hNlXXJZEgAAKE3oE03pE2VdcloSAAAoTegTTe4TZV1yWxIAAChN6BNN6xNlXXJcEgAAKE3rE03sE2Vdcl0SAAAoTesTTe0TZV1yXhIAAChN6xNN8hNlXXJfEgAAKE3uE03vE2VdcmASAAAoTe4TTfATZV1yYRIAAChN7hNN8RNlXXJiEgAAKE3yE03zE2VdcmMSAAAoTfITTfQTZV1yZBIAAChN8hNN9RNlXXJlEgAAKE3hE03jE2VdcmYSAAAoTfYTTfgTZV1yZxIAAChN9hNN9xNlXXJoEgAAKE34E035E2VdcmkSAAAoTfgTTfsTZV1yahIAAChN+BNN+hNlXXJrEgAAKE36E03+E2VdcmwSAAAoTfsTTfwTZV1ybRIAAChN+xNN/RNlXXJuEgAAKE37E03/E2Vdcm8SAAAoTf8TTQAUZV1ycBIAAChN/xNNARRlXXJxEgAAKE3/E00FFGVdcnISAAAoTQEUTQIUZV1ycxIAAChNARRNAxRlXXJ0EgAAKE0BFE0EFGVdcnUSAAAoTQUUTQYUZV1ydhIAAChNBRRNBxRlXXJ3EgAAKE0FFE0IFGVdcngSAAAoTecTTfYTZV1yeRIAAChNCRRNChRlXXJ6EgAAKE0JFE0LFGVdcnsSAAAoTQsUTQwUZV1yfBIAAChNCxRNDhRlXXJ9EgAAKE0LFE0NFGVdcn4SAAAoTQ0UTRAUZV1yfxIAAChNDhRNDxRlXXKAEgAAKE0OFE0RFGVdcoESAAAoTQ4UTRUUZV1yghIAAChNERRNEhRlXXKDEgAAKE0RFE0TFGVdcoQSAAAoTREUTRQUZV1yhRIAAChNFRRNFhRlXXKGEgAAKE36E00JFGVdcocSAAAoTRcUTRgUZV1yiBIAAChNFxRNGRRlXXKJEgAAKE0ZFE0aFGVdcooSAAAoTRkUTRwUZV1yixIAAChNGRRNGxRlXXKMEgAAKE0bFE0fFGVdco0SAAAoTRwUTR0UZV1yjhIAAChNHBRNHhRlXXKPEgAAKE0cFE0gFGVdcpASAAAoTSAUTSEUZV1ykRIAAChNDRRNFxRlXXKSEgAAKE0iFE0jFGVdcpMSAAAoTSIUTSQUZV1ylBIAAChNJBRNJRRlXXKVEgAAKE0kFE0mFGVdcpYSAAAoTSQUTScUZV1ylxIAAChNJxRNKBRlXXKYEgAAKE0bFE0iFGVdcpkSAAAoTSkUTSoUZV1ymhIAAChNKRRNKxRlXXKbEgAAKE0rFE0sFGVdcpwSAAAoTSsUTS4UZV1ynRIAAChNKxRNLRRlXXKeEgAAKE0tFE0xFGVdcp8SAAAoTS4UTS8UZV1yoBIAAChNLhRNMBRlXXKhEgAAKE0uFE0yFGVdcqISAAAoTTIUTTMUZV1yoxIAAChNMhRNNBRlXXKkEgAAKE0yFE01FGVdcqUSAAAoTTUUTTYUZV1yphIAAChNNRRNNxRlXXKnEgAAKE01FE04FGVdcqgSAAAoTTgUTTkUZV1yqRIAAChNOBRNOhRlXXKqEgAAKE04FE07FGVdcqsSAAAoTTsUTTwUZV1yrBIAAChNOxRNPRRlXXKtEgAAKE07FE0+FGVdcq4SAAAoTScUTSkUZV1yrxIAAChNPxRNQBRlXXKwEgAAKE0/FE1BFGVdcrESAAAoTUEUTUIUZV1yshIAAChNQRRNRBRlXXKzEgAAKE1BFE1DFGVdcrQSAAAoTUMUTUYUZV1ytRIAAChNRBRNRRRlXXK2EgAAKE1EFE1HFGVdcrcSAAAoTUQUTUsUZV1yuBIAAChNRxRNSBRlXXK5EgAAKE1HFE1JFGVdcroSAAAoTUcUTUoUZV1yuxIAAChNSxRNTBRlXXK8EgAAKE1LFE1NFGVdcr0SAAAoTUsUTU4UZV1yvhIAAChNLRRNPxRlXXK/EgAAKE1PFE1QFGVdcsASAAAoTU8UTVEUZV1ywRIAAChNURRNUhRlXXLCEgAAKE1RFE1UFGVdcsMSAAAoTVEUTVMUZV1yxBIAAChNUxRNVxRlXXLFEgAAKE1UFE1VFGVdcsYSAAAoTVQUTVYUZV1yxxIAAChNVBRNWBRlXXLIEgAAKE1YFE1ZFGVdcskSAAAoTVgUTVoUZV1yyhIAAChNWBRNWxRlXXLLEgAAKE1bFE1cFGVdcswSAAAoTVsUTV0UZV1yzRIAAChNWxRNXhRlXXLOEgAAKE1eFE1fFGVdcs8SAAAoTV4UTWAUZV1y0BIAAChNXhRNYRRlXXLREgAAKE1hFE1iFGVdctISAAAoTWEUTWMUZV1y0xIAAChNYRRNZBRlXXLUEgAAKE1DFE1PFGVdctUSAAAoTWUUTWcUZV1y1hIAAChNZRRNZhRlXXLXEgAAKE1nFE1oFGVdctgSAAAoTWcUTWoUZV1y2RIAAChNZxRNaRRlXXLaEgAAKE1pFE1uFGVdctsSAAAoTWoUTWsUZV1y3BIAAChNahRNbBRlXXLdEgAAKE1qFE1tFGVdct4SAAAoTVMUTWUUZV1y3xIAAChNbxRNcBRlXXLgEgAAKE1vFE1xFGVdcuESAAAoTXEUTXIUZV1y4hIAAChNcRRNcxRlXXLjEgAAKE1xFE10FGVdcuQSAAAoTXQUTXUUZV1y5RIAAChNaRRNbxRlXXLmEgAAKE12FE13FGVdcucSAAAoTXYUTXgUZV1y6BIAAChNeBRNeRRlXXLpEgAAKE14FE16FGVdcuoSAAAoTXgUTXsUZV1y6xIAAChNexRNfBRlXXLsEgAAKE10FE12FGVdcu0SAAAoTX0UTX4UZV1y7hIAAChNfRRNfxRlXXLvEgAAKE1/FE2AFGVdcvASAAAoTX8UTYIUZV1y8RIAAChNfxRNgRRlXXLyEgAAKE2BFE2FFGVdcvMSAAAoTYIUTYMUZV1y9BIAAChNghRNhBRlXXL1EgAAKE2CFE2GFGVdcvYSAAAoTYYUTYcUZV1y9xIAAChNhhRNiRRlXXL4EgAAKE2HFE2IFGVdcvkSAAAoTYcUTYsUZV1y+hIAAChNiRRNjRRlXXL7EgAAKE2JFE2KFGVdcvwSAAAoTYsUTYwUZV1y/RIAAChNixRNjxRlXXL+EgAAKE2NFE2PFGVdcv8SAAAoTY0UTY4UZV1yABMAAChNjxRNkBRlXXIBEwAAKE17FE19FGVdcgITAAAoTZEUTZIUZV1yAxMAAChNkRRNkxRlXXIEEwAAKE2TFE2UFGVdcgUTAAAoTZMUTZYUZV1yBhMAAChNkxRNlRRlXXIHEwAAKE2VFE2ZFGVdcggTAAAoTZYUTZcUZV1yCRMAAChNlhRNmBRlXXIKEwAAKE2WFE2aFGVdcgsTAAAoTZoUTZsUZV1yDBMAAChNgRRNkRRlXXINEwAAKE2cFE2dFGVdcg4TAAAoTZwUTZ4UZV1yDxMAAChNnhRNnxRlXXIQEwAAKE2eFE2gFGVdchETAAAoTZ4UTaEUZV1yEhMAAChNoRRNohRlXXITEwAAKE2VFE2cFGVdchQTAAAoTaMUTaQUZV1yFRMAAChNoxRNpRRlXXIWEwAAKE2lFE2mFGVdchcTAAAoTaUUTagUZV1yGBMAAChNpRRNpxRlXXIZEwAAKE2nFE2rFGVdchoTAAAoTagUTakUZV1yGxMAAChNqBRNqhRlXXIcEwAAKE2oFE2sFGVdch0TAAAoTawUTa0UZV1yHhMAAChNrBRNrhRlXXIfEwAAKE2sFE2vFGVdciATAAAoTa8UTbAUZV1yIRMAAChNrxRNsRRlXXIiEwAAKE2hFE2jFGVdciMTAAAoTbIUTbQUZV1yJBMAAChNshRNsxRlXXIlEwAAKE20FE22FGVdciYTAAAoTbQUTbUUZV1yJxMAAChNtBRNtxRlXXIoEwAAKE22FE26FGVdcikTAAAoTbcUTbsUZV1yKhMAAChNtxRNuBRlXXIrEwAAKE23FE25FGVdciwTAAAoTbsUTb4UZV1yLRMAAChNuxRNvBRlXXIuEwAAKE28FE3AFGVdci8TAAAoTbwUTb0UZV1yMBMAAChNvhRNwhRlXXIxEwAAKE2+FE2/FGVdcjITAAAoTcAUTcYUZV1yMxMAAChNwBRNwRRlXXI0EwAAKE3CFE3GFGVdcjUTAAAoTcIUTcMUZV1yNhMAAChNxBRNxhRlXXI3EwAAKE3EFE3FFGVdcjgTAAAoTacUTbIUZV1yORMAAChNxxRNyBRlXXI6EwAAKE3HFE3JFGVdcjsTAAAoTckUTcsUZV1yPBMAAChNyRRNyhRlXXI9EwAAKE3JFE3MFGVdcj4TAAAoTcsUTc8UZV1yPxMAAChNzBRNzRRlXXJAEwAAKE3MFE3OFGVdckETAAAoTcwUTdAUZV1yQhMAAChN0BRN0RRlXXJDEwAAKE3QFE3SFGVdckQTAAAoTdAUTdMUZV1yRRMAAChN0xRN1BRlXXJGEwAAKE3TFE3VFGVdckcTAAAoTdMUTdYUZV1ySBMAAChN1hRN1xRlXXJJEwAAKE3WFE3eFGVdckoTAAAoTdgUTd4UZV1ySxMAAChN2BRN2RRlXXJMEwAAKE3YFE3aFGVdck0TAAAoTdsUTd0UZV1yThMAAChN2xRN3hRlXXJPEwAAKE3bFE3cFGVdclATAAAoTbYUTccUZV1yURMAAChN3xRN4RRlXXJSEwAAKE3fFE3gFGVdclMTAAAoTeEUTeIUZV1yVBMAAChN4RRN5BRlXXJVEwAAKE3hFE3jFGVdclYTAAAoTeMUTegUZV1yVxMAAChN5BRN5RRlXXJYEwAAKE3kFE3mFGVdclkTAAAoTeQUTecUZV1yWhMAAChNyxRN3xRlXXJbEwAAKE3pFE3qFGVdclwTAAAoTekUTesUZV1yXRMAAChN6xRN7BRlXXJeEwAAKE3rFE3uFGVdcl8TAAAoTesUTe0UZV1yYBMAAChN7RRN8RRlXXJhEwAAKE3uFE3vFGVdcmITAAAoTe4UTfAUZV1yYxMAAChN7hRN8hRlXXJkEwAAKE3yFE3zFGVdcmUTAAAoTfIUTfQUZV1yZhMAAChN8hRN9RRlXXJnEwAAKE31FE32FGVdcmgTAAAoTfUUTfcUZV1yaRMAAChN4xRN6RRlXXJqEwAAKE34FE35FGVdcmsTAAAoTfgUTfoUZV1ybBMAAChN+hRN+xRlXXJtEwAAKE36FE39FGVdcm4TAAAoTfoUTfwUZV1ybxMAAChN/BRN/xRlXXJwEwAAKE39FE3+FGVdcnETAAAoTf0UTQAVZV1ychMAAChN/RRNBBVlXXJzEwAAKE0AFU0BFWVdcnQTAAAoTQAVTQIVZV1ydRMAAChNABVNAxVlXXJ2EwAAKE0EFU0FFWVdcncTAAAoTQQVTQYVZV1yeBMAAChNBBVNBxVlXXJ5EwAAKE3tFE34FGVdcnoTAAAoTQgVTQoVZV1yexMAAChNCBVNCRVlXXJ8EwAAKE0KFU0MFWVdcn0TAAAoTQoVTQsVZV1yfhMAAChNChVNDRVlXXJ/EwAAKE0MFU0QFWVdcoATAAAoTQ0VTREVZV1ygRMAAChNDRVNDhVlXXKCEwAAKE0NFU0PFWVdcoMTAAAoTREVTRQVZV1yhBMAAChNERVNEhVlXXKFEwAAKE0SFU0WFWVdcoYTAAAoTRIVTRMVZV1yhxMAAChNFBVNGBVlXXKIEwAAKE0UFU0VFWVdcokTAAAoTRYVTRwVZV1yihMAAChNFhVNFxVlXXKLEwAAKE0YFU0cFWVdcowTAAAoTRgVTRkVZV1yjRMAAChNGhVNHBVlXXKOEwAAKE0aFU0bFWVdco8TAAAoTfwUTQgVZV1ykBMAAChNHRVNHhVlZShdcpETAAAoTR0VTR8VZV1ykhMAAChNHxVNIBVlXXKTEwAAKE0fFU0hFWVdcpQTAAAoTR8VTSIVZV1ylRMAAChNIhVNIxVlXXKWEwAAKE0MFU0dFWVdcpcTAAAoTSQVTSUVZV1ymBMAAChNJBVNJhVlXXKZEwAAKE0mFU0nFWVdcpoTAAAoTSYVTSkVZV1ymxMAAChNJhVNKBVlXXKcEwAAKE0oFU0sFWVdcp0TAAAoTSkVTSoVZV1ynhMAAChNKRVNKxVlXXKfEwAAKE0pFU0tFWVdcqATAAAoTS0VTS4VZV1yoRMAAChNLRVNLxVlXXKiEwAAKE0tFU0wFWVdcqMTAAAoTTAVTTEVZV1ypBMAAChNMBVNMhVlXXKlEwAAKE0wFU0zFWVdcqYTAAAoTTMVTTQVZV1ypxMAAChNMxVNNRVlXXKoEwAAKE0zFU02FWVdcqkTAAAoTTYVTTcVZV1yqhMAAChNNhVNOBVlXXKrEwAAKE02FU05FWVdcqwTAAAoTSIVTSQVZV1yrRMAAChNOhVNPBVlXXKuEwAAKE06FU07FWVdcq8TAAAoTTwVTT4VZV1ysBMAAChNPBVNPRVlXXKxEwAAKE08FU0/FWVdcrITAAAoTT4VTUIVZV1ysxMAAChNPxVNQxVlXXK0EwAAKE0/FU1AFWVdcrUTAAAoTT8VTUEVZV1ythMAAChNQxVNRhVlXXK3EwAAKE1DFU1EFWVdcrgTAAAoTUQVTUgVZV1yuRMAAChNRBVNRRVlXXK6EwAAKE1GFU1KFWVdcrsTAAAoTUYVTUcVZV1yvBMAAChNSBVNThVlXXK9EwAAKE1IFU1JFWVdcr4TAAAoTUoVTU4VZV1yvxMAAChNShVNSxVlXXLAEwAAKE1MFU1OFWVdcsETAAAoTUwVTU0VZV1ywhMAAChNKBVNOhVlXXLDEwAAKE1PFU1RFWVdcsQTAAAoTU8VTVAVZV1yxRMAAChNURVNUhVlXXLGEwAAKE1RFU1UFWVdcscTAAAoTVEVTVMVZV1yyBMAAChNUxVNWBVlXXLJEwAAKE1UFU1VFWVdcsoTAAAoTVQVTVYVZV1yyxMAAChNVBVNVxVlXXLMEwAAKE0+FU1PFWVdcs0TAAAoTVkVTVoVZV1yzhMAAChNWRVNWxVlXXLPEwAAKE1bFU1dFWVdctATAAAoTVsVTVwVZV1y0RMAAChNWxVNXhVlXXLSEwAAKE1dFU1hFWVdctMTAAAoTV4VTV8VZV1y1BMAAChNXhVNYBVlXXLVEwAAKE1eFU1iFWVdctYTAAAoTWIVTWMVZV1y1xMAAChNYhVNZBVlXXLYEwAAKE1iFU1lFWVdctkTAAAoTWUVTWYVZV1y2hMAAChNZRVNZxVlXXLbEwAAKE1lFU1oFWVdctwTAAAoTWgVTWkVZV1y3RMAAChNaBVNcBVlXXLeEwAAKE1qFU1wFWVdct8TAAAoTWoVTWsVZV1y4BMAAChNahVNbBVlXXLhEwAAKE1tFU1vFWVdcuITAAAoTW0VTXAVZV1y4xMAAChNbRVNbhVlXXLkEwAAKE1TFU1ZFWVdcuUTAAAoTXEVTXMVZV1y5hMAAChNcRVNchVlXXLnEwAAKE1zFU11FWVdcugTAAAoTXMVTXYVZV1y6RMAAChNcxVNdBVlXXLqEwAAKE11FU15FWVdcusTAAAoTXYVTXoVZV1y7BMAAChNdhVNeBVlXXLtEwAAKE12FU13FWVdcu4TAAAoTXoVTXsVZV1y7xMAAChNehVNfhVlXXLwEwAAKE17FU19FWVdcvETAAAoTXsVTXwVZV1y8hMAAChNXRVNcRVlXXLzEwAAKE1/FU2AFWVdcvQTAAAoTX8VTYEVZV1y9RMAAChNgRVNghVlXXL2EwAAKE2BFU2EFWVdcvcTAAAoTYEVTYMVZV1y+BMAAChNgxVNhxVlXXL5EwAAKE2EFU2FFWVdcvoTAAAoTYQVTYYVZV1y+xMAAChNhBVNiBVlXXL8EwAAKE2IFU2JFWVdcv0TAAAoTYgVTYoVZV1y/hMAAChNiBVNixVlXXL/EwAAKE2LFU2MFWVdcgAUAAAoTYsVTY0VZV1yARQAAChNdRVNfxVlXXICFAAAKE2OFU2PFWVdcgMUAAAoTY4VTZAVZV1yBBQAAChNkBVNkRVlXXIFFAAAKE2QFU2TFWVdcgYUAAAoTZAVTZIVZV1yBxQAAChNkhVNlRVlXXIIFAAAKE2TFU2UFWVdcgkUAAAoTZMVTZkVZV1yChQAAChNkxVNlhVlXXILFAAAKE2WFU2XFWVdcgwUAAAoTZYVTZgVZV1yDRQAAChNlhVNnRVlXXIOFAAAKE2ZFU2aFWVdcg8UAAAoTZkVTZsVZV1yEBQAAChNmRVNnBVlXXIRFAAAKE2dFU2eFWVdchIUAAAoTZ0VTZ8VZV1yExQAAChNnRVNoBVlXXIUFAAAKE2DFU2OFWVdchUUAAAoTaEVTaIVZV1yFhQAAChNoRVNoxVlXXIXFAAAKE2jFU2lFWVdchgUAAAoTaMVTaQVZV1yGRQAAChNoxVNphVlXXIaFAAAKE2lFU2pFWVdchsUAAAoTaYVTacVZV1yHBQAAChNphVNqBVlXXIdFAAAKE2mFU2qFWVdch4UAAAoTaoVTasVZV1yHxQAAChNqhVNrBVlXXIgFAAAKE2qFU2tFWVdciEUAAAoTa0VTa4VZV1yIhQAAChNrRVNrxVlXXIjFAAAKE2tFU2wFWVdciQUAAAoTbAVTbEVZV1yJRQAAChNsBVNuBVlXXImFAAAKE2yFU24FWVdcicUAAAoTbIVTbMVZV1yKBQAAChNshVNtBVlXXIpFAAAKE21FU23FWVdcioUAAAoTbUVTbgVZV1yKxQAAChNtRVNthVlXXIsFAAAKE2SFU2hFWVdci0UAAAoTbkVTboVZV1yLhQAAChNuRVNuxVlXXIvFAAAKE27FU28FWVdcjAUAAAoTbsVTb4VZV1yMRQAAChNuxVNvRVlXXIyFAAAKE29FU3BFWVdcjMUAAAoTb4VTb8VZV1yNBQAAChNvhVNwBVlXXI1FAAAKE2+FU3CFWVdcjYUAAAoTcIVTcMVZV1yNxQAAChNwhVNxBVlXXI4FAAAKE3CFU3FFWVdcjkUAAAoTcUVTcYVZV1yOhQAAChNxRVNxxVlXXI7FAAAKE2lFU25FWVdcjwUAAAoTcgVTckVZV1yPRQAAChNyBVNyhVlXXI+FAAAKE3KFU3LFWVdcj8UAAAoTcoVTc0VZV1yQBQAAChNyhVNzBVlXXJBFAAAKE3MFU3QFWVdckIUAAAoTc0VTc4VZV1yQxQAAChNzRVNzxVlXXJEFAAAKE3NFU3RFWVdckUUAAAoTdEVTdIVZV1yRhQAAChN0RVN0xVlXXJHFAAAKE3RFU3UFWVdckgUAAAoTdQVTdUVZV1ySRQAAChN1BVN1hVlXXJKFAAAKE29FU3IFWVdcksUAAAoTdcVTdgVZV1yTBQAAChN1xVN2RVlXXJNFAAAKE3ZFU3aFWVdck4UAAAoTdkVTdwVZV1yTxQAAChN2RVN2xVlXXJQFAAAKE3bFU3eFWVdclEUAAAoTdwVTd0VZV1yUhQAAChN3BVN3xVlXXJTFAAAKE3cFU3jFWVdclQUAAAoTd8VTeAVZV1yVRQAAChN3xVN4RVlXXJWFAAAKE3fFU3iFWVdclcUAAAoTeMVTeQVZV1yWBQAAChNzBVN1xVlXXJZFAAAKE3lFU3mFWVdcloUAAAoTeUVTecVZV1yWxQAAChN5xVN6BVlXXJcFAAAKE3nFU3qFWVdcl0UAAAoTecVTekVZV1yXhQAAChN6RVN7BVlXXJfFAAAKE3qFU3rFWVdcmAUAAAoTeoVTe0VZV1yYRQAAChN6hVN8RVlXXJiFAAAKE3tFU3uFWVdcmMUAAAoTe0VTe8VZV1yZBQAAChN7RVN8BVlXXJlFAAAKE3xFU3yFWVdcmYUAAAoTfEVTfMVZV1yZxQAAChN8RVN9BVlXXJoFAAAKE3bFU3lFWVdcmkUAAAoTfUVTfcVZV1yahQAAChN9RVN9hVlXXJrFAAAKE33FU35FWVdcmwUAAAoTfcVTfgVZV1ybRQAAChN9xVN+hVlXXJuFAAAKE35FU39FWVdcm8UAAAoTfoVTf4VZV1ycBQAAChN+hVN+xVlXXJxFAAAKE36FU38FWVdcnIUAAAoTf4VTQEWZV1ycxQAAChN/hVN/xVlXXJ0FAAAKE3/FU0DFmVdcnUUAAAoTf8VTQAWZV1ydhQAAChNARZNBRZlXXJ3FAAAKE0BFk0CFmVdcngUAAAoTQMWTQkWZV1yeRQAAChNAxZNBBZlXXJ6FAAAKE0FFk0JFmVdcnsUAAAoTQUWTQYWZV1yfBQAAChNBxZNCRZlXXJ9FAAAKE0HFk0IFmVdcn4UAAAoTekVTfUVZV1yfxQAAChNChZNCxZlXXKAFAAAKE0KFk0MFmVdcoEUAAAoTQwWTQ0WZV1yghQAAChNDBZNDhZlXXKDFAAAKE0MFk0PFmVdcoQUAAAoTQ8WTRAWZV1yhRQAAChN+RVNChZlXXKGFAAAKE0RFk0TFmVdcocUAAAoTREWTRIWZV1yiBQAAChNExZNFBZlXXKJFAAAKE0TFk0WFmVdcooUAAAoTRMWTRUWZV1yixQAAChNFRZNGRZlXXKMFAAAKE0WFk0XFmVdco0UAAAoTRYWTRgWZV1yjhQAAChNFhZNGhZlXXKPFAAAKE0aFk0bFmVdcpAUAAAoTRoWTRwWZV1ykRQAAChNDxZNERZlXXKSFAAAKE0dFk0eFmVdcpMUAAAoTR0WTR8WZV1ylBQAAChNHxZNIBZlXXKVFAAAKE0fFk0iFmVdcpYUAAAoTR8WTSEWZV1ylxQAAChNIRZNJRZlXXKYFAAAKE0iFk0jFmVdcpkUAAAoTSIWTSQWZV1ymhQAAChNIhZNJhZlXXKbFAAAKE0mFk0nFmVdcpwUAAAoTRUWTR0WZV1ynRQAAChNKBZNKRZlXXKeFAAAKE0oFk0qFmVdcp8UAAAoTSoWTSsWZV1yoBQAAChNKhZNLBZlXXKhFAAAKE0qFk0tFmVdcqIUAAAoTS0WTS4WZV1yoxQAAChNIRZNKBZlXXKkFAAAKE0vFk0wFmVdcqUUAAAoTS8WTTEWZV1yphQAAChNMRZNMhZlXXKnFAAAKE0xFk0zFmVdcqgUAAAoTTEWTTQWZV1yqRQAAChNNBZNNRZlXXKqFAAAKE0tFk0vFmVdcqsUAAAoTTYWTTgWZV1yrBQAAChNNhZNNxZlXXKtFAAAKE04Fk05FmVdcq4UAAAoTTgWTTsWZV1yrxQAAChNOBZNOhZlXXKwFAAAKE06Fk0/FmVdcrEUAAAoTTsWTTwWZV1yshQAAChNOxZNPRZlXXKzFAAAKE07Fk0+FmVdcrQUAAAoTTQWTTYWZV1ytRQAAChNQBZNQRZlXXK2FAAAKE1AFk1CFmVdcrcUAAAoTUIWTUMWZV1yuBQAAChNQhZNRRZlXXK5FAAAKE1CFk1EFmVdcroUAAAoTUQWTUgWZV1yuxQAAChNRRZNRhZlXXK8FAAAKE1FFk1HFmVdcr0UAAAoTUUWTUkWZV1yvhQAAChNSRZNShZlXXK/FAAAKE06Fk1AFmVdcsAUAAAoTUsWTUwWZV1ywRQAAChNSxZNTRZlXXLCFAAAKE1NFk1PFmVdcsMUAAAoTU0WTU4WZV1yxBQAAChNTRZNUBZlXXLFFAAAKE1PFk1TFmVdcsYUAAAoTVAWTVEWZV1yxxQAAChNUBZNUhZlXXLIFAAAKE1QFk1UFmVdcskUAAAoTVQWTVUWZV1yyhQAAChNVBZNVhZlXXLLFAAAKE1UFk1XFmVdcswUAAAoTVcWTVgWZV1yzRQAAChNVxZNWRZlXXLOFAAAKE1XFk1aFmVdcs8UAAAoTVoWTVsWZV1y0BQAAChNWhZNYhZlXXLRFAAAKE1cFk1iFmVdctIUAAAoTVwWTV0WZV1y0xQAAChNXBZNXhZlXXLUFAAAKE1fFk1hFmVdctUUAAAoTV8WTWIWZV1y1hQAAChNXxZNYBZlXXLXFAAAKE1EFk1LFmVdctgUAAAoTWMWTWQWZV1y2RQAAChNYxZNZRZlXXLaFAAAKE1lFk1mFmVdctsUAAAoTWUWTWgWZV1y3BQAAChNZRZNZxZlXXLdFAAAKE1nFk1rFmVdct4UAAAoTWgWTWkWZV1y3xQAAChNaBZNahZlXXLgFAAAKE1oFk1sFmVdcuEUAAAoTWwWTW0WZV1y4hQAAChNbBZNbxZlXXLjFAAAKE1tFk1uFmVdcuQUAAAoTW0WTXEWZV1y5RQAAChNbxZNcxZlXXLmFAAAKE1vFk1wFmVdcucUAAAoTXEWTXIWZV1y6BQAAChNcRZNdRZlXXLpFAAAKE1zFk11FmVdcuoUAAAoTXMWTXQWZV1y6xQAAChNdRZNdhZlXXLsFAAAKE1PFk1jFmVdcu0UAAAoTXcWTXgWZV1y7hQAAChNdxZNeRZlXXLvFAAAKE15Fk16FmVdcvAUAAAoTXkWTXwWZV1y8RQAAChNeRZNexZlXXLyFAAAKE17Fk1/FmVdcvMUAAAoTXwWTX0WZV1y9BQAAChNfBZNfhZlXXL1FAAAKE18Fk2AFmVdcvYUAAAoTYAWTYEWZV1y9xQAAChNgBZNgxZlXXL4FAAAKE2BFk2CFmVdcvkUAAAoTYEWTYUWZV1y+hQAAChNgxZNhxZlXXL7FAAAKE2DFk2EFmVdcvwUAAAoTYUWTYYWZV1y/RQAAChNhRZNiRZlXXL+FAAAKE2HFk2JFmVdcv8UAAAoTYcWTYgWZV1yABUAAChNiRZNihZlXXIBFQAAKE1nFk13FmVdcgIVAAAoTYsWTYwWZV1yAxUAAChNixZNlhZlXXIEFQAAKE2MFk2PFmVdcgUVAAAoTYwWTY0WZV1yBhUAAChNjBZNjhZlXXIHFQAAKE2OFk2SFmVdcggVAAAoTY8WTZAWZV1yCRUAAChNjxZNkRZlXXIKFQAAKE2PFk2TFmVdcgsVAAAoTZMWTZUWZV1yDBUAAChNkxZNlBZlXXINFQAAKE2TFk2WFmVdcg4VAAAoTZYWTZcWZV1yDxUAAChNlhZNmBZlXXIQFQAAKE17Fk2LFmVdchEVAAAoTZkWTZoWZV1yEhUAAChNmRZNmxZlXXITFQAAKE2bFk2cFmVdchQVAAAoTZsWTZ4WZV1yFRUAAChNmxZNnRZlXXIWFQAAKE2dFk2gFmVdchcVAAAoTZ4WTZ8WZV1yGBUAAChNnhZNoRZlXXIZFQAAKE2eFk2lFmVdchoVAAAoTaEWTaIWZV1yGxUAAChNoRZNoxZlXXIcFQAAKE2hFk2kFmVdch0VAAAoTaUWTaYWZV1yHhUAAChNpRZNpxZlXXIfFQAAKE2lFk2oFmVdciAVAAAoTY4WTZkWZV1yIRUAAChNqRZNqhZlXXIiFQAAKE2pFk2rFmVdciMVAAAoTasWTawWZV1yJBUAAChNqxZNrhZlXXIlFQAAKE2rFk2tFmVdciYVAAAoTa0WTbEWZV1yJxUAAChNrhZNrxZlXXIoFQAAKE2uFk2wFmVdcikVAAAoTa4WTbIWZV1yKhUAAChNshZNsxZlXXIrFQAAKE2yFk21FmVdciwVAAAoTbMWTbQWZV1yLRUAAChNsxZNtxZlXXIuFQAAKE21Fk25FmVdci8VAAAoTbUWTbYWZV1yMBUAAChNtxZNuBZlXXIxFQAAKE23Fk27FmVdcjIVAAAoTbkWTbsWZV1yMxUAAChNuRZNuhZlXXI0FQAAKE27Fk28FmVdcjUVAAAoTZ0WTakWZV1yNhUAAChNvRZNvhZlXXI3FQAAKE29Fk2/FmVdcjgVAAAoTb8WTcAWZV1yORUAAChNvxZNwhZlXXI6FQAAKE2/Fk3BFmVdcjsVAAAoTcEWTcUWZV1yPBUAAChNwhZNwxZlXXI9FQAAKE3CFk3EFmVdcj4VAAAoTcIWTcYWZV1yPxUAAChNxhZNxxZlXXJAFQAAKE3GFk3IFmVdckEVAAAoTcYWTckWZV1yQhUAAChNyRZNyhZlXXJDFQAAKE3JFk3LFmVdckQVAAAoTckWTcwWZV1yRRUAAChNzBZNzRZlXXJGFQAAKE3MFk3OFmVdckcVAAAoTcwWTc8WZV1ySBUAAChNzxZN0BZlXXJJFQAAKE3PFk3RFmVdckoVAAAoTc8WTdIWZV1ySxUAAChNrRZNvRZlXXJMFQAAKE3TFk3VFmVdck0VAAAoTdMWTdQWZV1yThUAAChN1RZN1xZlXXJPFQAAKE3VFk3WFmVdclAVAAAoTdUWTdgWZV1yURUAAChN1xZN2xZlXXJSFQAAKE3YFk3cFmVdclMVAAAoTdgWTdkWZV1yVBUAAChN2BZN2hZlXXJVFQAAKE3cFk3fFmVdclYVAAAoTdwWTd0WZV1yVxUAAChN3RZN4RZlXXJYFQAAKE3dFk3eFmVdclkVAAAoTd8WTeMWZV1yWhUAAChN3xZN4BZlXXJbFQAAKE3hFk3nFmVdclwVAAAoTeEWTeIWZV1yXRUAAChN4xZN5xZlXXJeFQAAKE3jFk3kFmVdcl8VAAAoTeUWTecWZV1yYBUAAChN5RZN5hZlXXJhFQAAKE3BFk3TFmVdcmIVAAAoTegWTeoWZV1yYxUAAChN6BZN6RZlXXJkFQAAKE3qFk3rFmVdcmUVAAAoTeoWTe0WZV1yZhUAAChN6hZN7BZlXXJnFQAAKE3sFk3wFmVdcmgVAAAoTe0WTfEWZV1yaRUAAChN7RZN7hZlXXJqFQAAKE3tFk3vFmVdcmsVAAAoTfEWTfIWZV1ybBUAAChN8RZN8xZlXXJtFQAAKE3xFk30FmVdcm4VAAAoTfQWTfgWZV1ybxUAAChN9BZN9RZlXXJwFQAAKE31Fk32FmVdcnEVAAAoTfUWTfcWZV1ychUAAChN1xZN6BZlXXJzFQAAKE35Fk37FmVdcnQVAAAoTfkWTfoWZV1ydRUAAChN+xZN/BZlXXJ2FQAAKE37Fk3+FmVdcncVAAAoTfsWTf0WZV1yeBUAAChN/RZNAhdlXXJ5FQAAKE3+Fk3/FmVdcnoVAAAoTf4WTQAXZV1yexUAAChN/hZNARdlXXJ8FQAAKE3sFk35FmVdcn0VAAAoTQMXTQQXZV1yfhUAAChNAxdNBRdlXXJ/FQAAKE0FF00GF2VdcoAVAAAoTQUXTQgXZV1ygRUAAChNBRdNBxdlXXKCFQAAKE0HF00LF2VdcoMVAAAoTQgXTQkXZV1yhBUAAChNCBdNChdlXXKFFQAAKE0IF00MF2VdcoYVAAAoTQwXTQ0XZV1yhxUAAChNDBdNDhdlXXKIFQAAKE0MF00PF2VdcokVAAAoTQ8XTRAXZV1yihUAAChNDxdNERdlXXKLFQAAKE0PF00SF2VdcowVAAAoTRIXTRMXZV1yjRUAAChNEhdNFBdlXXKOFQAAKE0SF00VF2Vdco8VAAAoTRUXTRYXZV1ykBUAAChNFRdNFxdlXXKRFQAAKE0VF00YF2VdcpIVAAAoTf0WTQMXZV1ykxUAAChNGRdNGxdlXXKUFQAAKE0ZF00aF2VdcpUVAAAoTRsXTRwXZV1ylhUAAChNGxdNHhdlXXKXFQAAKE0bF00dF2VdcpgVAAAoTR0XTSIXZV1ymRUAAChNHhdNHxdlXXKaFQAAKE0eF00gF2VdcpsVAAAoTR4XTSEXZV1ynBUAAChNBxdNGRdlXXKdFQAAKE0jF00kF2Vdcp4VAAAoTSMXTS4XZV1ynxUAAChNJBdNJxdlXXKgFQAAKE0kF00lF2VdcqEVAAAoTSQXTSYXZV1yohUAAChNJhdNKhdlXXKjFQAAKE0nF00oF2VdcqQVAAAoTScXTSkXZV1ypRUAAChNJxdNKxdlXXKmFQAAKE0rF00tF2VdcqcVAAAoTSsXTSwXZV1yqBUAAChNKxdNLhdlXXKpFQAAKE0uF00vF2VdcqoVAAAoTS4XTTAXZV1yqxUAAChNHRdNIxdlXXKsFQAAKE0xF00yF2Vdcq0VAAAoTTEXTTMXZV1yrhUAAChNMxdNNBdlXXKvFQAAKE0zF002F2VdcrAVAAAoTTMXTTUXZV1ysRUAAChNNRdNOBdlXXKyFQAAKE02F003F2VdcrMVAAAoTTYXTTkXZV1ytBUAAChNNhdNPRdlXXK1FQAAKE05F006F2VdcrYVAAAoTTkXTTsXZV1ytxUAAChNORdNPBdlXXK4FQAAKE09F00+F2VdcrkVAAAoTSYXTTEXZV1yuhUAAChNPxdNQBdlXXK7FQAAKE0/F01BF2VdcrwVAAAoTUEXTUIXZV1yvRUAAChNQRdNRBdlXXK+FQAAKE1BF01DF2Vdcr8VAAAoTUMXTUcXZV1ywBUAAChNRBdNRRdlXXLBFQAAKE1EF01GF2VdcsIVAAAoTUQXTUgXZV1ywxUAAChNSBdNSRdlXXLEFQAAKE1IF01KF2VdcsUVAAAoTUgXTUsXZV1yxhUAAChNSxdNTBdlXXLHFQAAKE1LF01NF2VdcsgVAAAoTUsXTU4XZV1yyRUAAChNThdNTxdlXXLKFQAAKE1OF01QF2VdcssVAAAoTU4XTVEXZV1yzBUAAChNURdNUhdlXXLNFQAAKE1RF01TF2Vdcs4VAAAoTVEXTVQXZV1yzxUAAChNNRdNPxdlXXLQFQAAKE1VF01WF2VdctEVAAAoTVUXTVcXZV1y0hUAAChNVxdNWBdlXXLTFQAAKE1XF01aF2VdctQVAAAoTVcXTVkXZV1y1RUAAChNWRdNXRdlXXLWFQAAKE1aF01bF2VdctcVAAAoTVoXTVwXZV1y2BUAAChNWhdNXhdlXXLZFQAAKE1eF01fF2VdctoVAAAoTV4XTWAXZV1y2xUAAChNXhdNYRdlXXLcFQAAKE1hF01iF2Vdct0VAAAoTWEXTWMXZV1y3hUAAChNQxdNVRdlXXLfFQAAKE1kF01lF2VdcuAVAAAoTWQXTWYXZV1y4RUAAChNZhdNaBdlXXLiFQAAKE1mF01nF2VdcuMVAAAoTWYXTWkXZV1y5BUAAChNaBdNbBdlXXLlFQAAKE1pF01qF2VdcuYVAAAoTWkXTWsXZV1y5xUAAChNaRdNbRdlXXLoFQAAKE1tF01uF2VdcukVAAAoTW0XTW8XZV1y6hUAAChNbRdNcBdlXXLrFQAAKE1wF01xF2VdcuwVAAAoTXAXTXIXZV1y7RUAAChNcBdNcxdlXXLuFQAAKE1zF010F2Vdcu8VAAAoTXMXTXsXZV1y8BUAAChNdRdNexdlXXLxFQAAKE11F012F2VdcvIVAAAoTXUXTXcXZV1y8xUAAChNeBdNehdlXXL0FQAAKE14F017F2VdcvUVAAAoTXgXTXkXZV1y9hUAAChNWRdNZBdlXXL3FQAAKE18F019F2VdcvgVAAAoTXwXTYcXZV1y+RUAAChNfRdNgBdlXXL6FQAAKE19F01+F2VdcvsVAAAoTX0XTX8XZV1y/BUAAChNfxdNgxdlXXL9FQAAKE2AF02BF2Vdcv4VAAAoTYAXTYIXZV1y/xUAAChNgBdNhBdlXXIAFgAAKE2EF02GF2VdcgEWAAAoTYQXTYUXZV1yAhYAAChNhBdNhxdlXXIDFgAAKE2HF02IF2VdcgQWAAAoTYcXTYkXZV1yBRYAAChNaBdNfBdlXXIGFgAAKE2KF02LF2VdcgcWAAAoTYoXTYwXZV1yCBYAAChNjBdNjRdlXXIJFgAAKE2MF02PF2VdcgoWAAAoTYwXTY4XZV1yCxYAAChNjhdNkhdlXXIMFgAAKE2PF02QF2Vdcg0WAAAoTY8XTZEXZV1yDhYAAChNjxdNkxdlXXIPFgAAKE2TF02UF2VdchAWAAAoTX8XTYoXZV1yERYAAChNlRdNlxdlXXISFgAAKE2VF02WF2VdchMWAAAoTZcXTZkXZV1yFBYAAChNlxdNmBdlXXIVFgAAKE2XF02aF2VdchYWAAAoTZkXTZ0XZV1yFxYAAChNmhdNnhdlXXIYFgAAKE2aF02bF2VdchkWAAAoTZoXTZwXZV1yGhYAAChNnhdNoRdlXXIbFgAAKE2eF02fF2VdchwWAAAoTZ8XTaMXZV1yHRYAAChNnxdNoBdlXXIeFgAAKE2hF02lF2Vdch8WAAAoTaEXTaIXZV1yIBYAAChNoxdNqRdlXXIhFgAAKE2jF02kF2VdciIWAAAoTaUXTakXZV1yIxYAAChNpRdNphdlXXIkFgAAKE2nF02pF2VdciUWAAAoTacXTagXZV1yJhYAAChNjhdNlRdlXXInFgAAKE2qF02rF2VdcigWAAAoTaoXTawXZV1yKRYAAChNrBdNrRdlXXIqFgAAKE2sF02vF2VdcisWAAAoTawXTa4XZV1yLBYAAChNrhdNsRdlXXItFgAAKE2vF02wF2Vdci4WAAAoTa8XTbIXZV1yLxYAAChNrxdNthdlXXIwFgAAKE2yF02zF2VdcjEWAAAoTbIXTbQXZV1yMhYAAChNshdNtRdlXXIzFgAAKE22F023F2VdcjQWAAAoTbYXTbgXZV1yNRYAAChNthdNuRdlXXI2FgAAKE2ZF02qF2VdcjcWAAAoTboXTbwXZV1yOBYAAChNuhdNuxdlXXI5FgAAKE28F02+F2VdcjoWAAAoTbwXTb8XZV1yOxYAAChNvBdNvRdlXXI8FgAAKE2+F03CF2Vdcj0WAAAoTb8XTcMXZV1yPhYAAChNvxdNwRdlXXI/FgAAKE2/F03AF2VdckAWAAAoTcMXTcQXZV1yQRYAAChNwxdNxxdlXXJCFgAAKE3EF03GF2VdckMWAAAoTcQXTcUXZV1yRBYAAChNrhdNuhdlXXJFFgAAKE3IF03JF2VdckYWAAAoTcgXTcoXZV1yRxYAAChNyhdNyxdlXXJIFgAAKE3KF03NF2VdckkWAAAoTcoXTcwXZV1yShYAAChNzBdN0BdlXXJLFgAAKE3NF03OF2VdckwWAAAoTc0XTc8XZV1yTRYAAChNzRdN0RdlXXJOFgAAKE3RF03SF2Vdck8WAAAoTdEXTdMXZV1yUBYAAChN0RdN1BdlXXJRFgAAKE3UF03VF2VdclIWAAAoTdQXTdYXZV1yUxYAAChNvhdNyBdlXXJUFgAAKE3XF03ZF2VdclUWAAAoTdcXTdgXZV1yVhYAAChN2RdN2hdlXXJXFgAAKE3ZF03cF2VdclgWAAAoTdkXTdsXZV1yWRYAAChN2xdN3xdlXXJaFgAAKE3cF03dF2VdclsWAAAoTdwXTd4XZV1yXBYAAChN3BdN4BdlXXJdFgAAKE3gF03hF2Vdcl4WAAAoTeAXTeIXZV1yXxYAAChNzBdN1xdlXXJgFgAAKE3jF03kF2VdcmEWAAAoTeMXTeUXZV1yYhYAAChN5RdN5hdlXXJjFgAAKE3lF03nF2VdcmQWAAAoTeUXTegXZV1yZRYAAChN6BdN6RdlXXJmFgAAKE3bF03jF2VdcmcWAAAoTeoXTewXZV1yaBYAAChN6hdN6xdlXXJpFgAAKE3sF03uF2VdcmoWAAAoTewXTe8XZV1yaxYAAChN7BdN7RdlXXJsFgAAKE3uF03yF2Vdcm0WAAAoTe8XTfMXZV1ybhYAAChN7xdN8RdlXXJvFgAAKE3vF03wF2VdcnAWAAAoTfMXTfQXZV1ycRYAAChN8xdN9xdlXXJyFgAAKE30F032F2VdcnMWAAAoTfQXTfUXZV1ydBYAAChN6BdN6hdlXXJ1FgAAKE34F035F2VdcnYWAAAoTfgXTfoXZV1ydxYAAChN+hdN+xdlXXJ4FgAAKE36F039F2VdcnkWAAAoTfoXTfwXZV1yehYAAChN/BdNABhlXXJ7FgAAKE39F03+F2VdcnwWAAAoTf0XTf8XZV1yfRYAAChN/RdNARhlXXJ+FgAAKE0BGE0CGGVdcn8WAAAoTQEYTQMYZV1ygBYAAChNARhNBBhlXXKBFgAAKE0EGE0FGGVdcoIWAAAoTQQYTQYYZV1ygxYAAChNBBhNBxhlXXKEFgAAKE0HGE0IGGVdcoUWAAAoTQcYTQkYZV1yhhYAAChNBxhNChhlXXKHFgAAKE0KGE0LGGVdcogWAAAoTQoYTQwYZV1yiRYAAChNChhNDRhlXXKKFgAAKE3uF034F2VdcosWAAAoTQ4YTQ8YZV1yjBYAAChNDhhNEBhlXXKNFgAAKE0QGE0RGGVdco4WAAAoTRAYTRMYZV1yjxYAAChNEBhNEhhlXXKQFgAAKE0SGE0VGGVdcpEWAAAoTRMYTRQYZV1ykhYAAChNExhNFhhlXXKTFgAAKE0TGE0aGGVdcpQWAAAoTRYYTRcYZV1ylRYAAChNFhhNGBhlXXKWFgAAKE0WGE0ZGGVdcpcWAAAoTRoYTRsYZV1ymBYAAChNGhhNHBhlXXKZFgAAKE0aGE0dGGVdcpoWAAAoTfwXTQ4YZV1ymxYAAChNHhhNIBhlXXKcFgAAKE0eGE0fGGVdcp0WAAAoTSAYTSEYZV1ynhYAAChNIBhNIxhlXXKfFgAAKE0gGE0iGGVdcqAWAAAoTSIYTScYZV1yoRYAAChNIxhNJBhlXXKiFgAAKE0jGE0lGGVdcqMWAAAoTSMYTSYYZV1ypBYAAChNEhhNHhhlXXKlFgAAKE0oGE0pGGVdcqYWAAAoTSgYTSoYZV1ypxYAAChNKhhNKxhlXXKoFgAAKE0qGE0sGGVdcqkWAAAoTSoYTS0YZV1yqhYAAChNLBhNMBhlXXKrFgAAKE0tGE0vGGVdcqwWAAAoTS0YTS4YZV1yrRYAAChNLRhNMRhlXXKuFgAAKE0xGE0yGGVdcq8WAAAoTTEYTTQYZV1ysBYAAChNMhhNOBhlXXKxFgAAKE0yGE0zGGVdcrIWAAAoTTQYTTUYZV1ysxYAAChNNBhNNhhlXXK0FgAAKE02GE04GGVdcrUWAAAoTTYYTTcYZV1ythYAAChNIhhNKBhlXXK3FgAAKE05GE07GGVdcrgWAAAoTTkYTToYZV1yuRYAAChNOxhNPRhlXXK6FgAAKE07GE0+GGVdcrsWAAAoTTsYTTwYZV1yvBYAAChNPRhNQRhlXXK9FgAAKE0+GE1CGGVdcr4WAAAoTT4YTUAYZV1yvxYAAChNPhhNPxhlXXLAFgAAKE1CGE1DGGVdcsEWAAAoTUIYTUYYZV1ywhYAAChNQxhNRRhlXXLDFgAAKE1DGE1EGGVdcsQWAAAoTSwYTTkYZV1yxRYAAChNRxhNSBhlXXLGFgAAKE1HGE1JGGVdcscWAAAoTUkYTUoYZV1yyBYAAChNSRhNTBhlXXLJFgAAKE1JGE1LGGVdcsoWAAAoTUsYTU4YZV1yyxYAAChNTBhNTRhlXXLMFgAAKE1MGE1PGGVdcs0WAAAoTUwYTVMYZV1yzhYAAChNTxhNUBhlXXLPFgAAKE1PGE1RGGVdctAWAAAoTU8YTVIYZV1y0RYAAChNUxhNVBhlXXLSFgAAKE09GE1HGGVdctMWAAAoTVUYTVYYZV1y1BYAAChNVRhNVxhlXXLVFgAAKE1XGE1YGGVdctYWAAAoTVcYTVoYZV1y1xYAAChNVxhNWRhlXXLYFgAAKE1ZGE1cGGVdctkWAAAoTVoYTVsYZV1y2hYAAChNWhhNXRhlXXLbFgAAKE1aGE1hGGVdctwWAAAoTV0YTV4YZV1y3RYAAChNXRhNXxhlXXLeFgAAKE1dGE1gGGVdct8WAAAoTWEYTWIYZV1y4BYAAChNYRhNYxhlXXLhFgAAKE1hGE1kGGVdcuIWAAAoTUsYTVUYZV1y4xYAAChNZRhNZhhlXXLkFgAAKE1lGE1nGGVdcuUWAAAoTWcYTWgYZV1y5hYAAChNZxhNahhlXXLnFgAAKE1nGE1pGGVdcugWAAAoTWkYTW0YZV1y6RYAAChNahhNaxhlXXLqFgAAKE1qGE1sGGVdcusWAAAoTWoYTW4YZV1y7BYAAChNbhhNbxhlXXLtFgAAKE1uGE1wGGVdcu4WAAAoTW4YTXEYZV1y7xYAAChNcRhNchhlXXLwFgAAKE1xGE1zGGVdcvEWAAAoTXEYTXQYZV1y8hYAAChNdBhNdRhlXXLzFgAAKE10GE12GGVdcvQWAAAoTXQYTXcYZV1y9RYAAChNdxhNeBhlXXL2FgAAKE13GE15GGVdcvcWAAAoTXcYTXoYZV1y+BYAAChNWRhNZRhlXXL5FgAAKE17GE18GGVdcvoWAAAoTXsYTYYYZV1y+xYAAChNfBhNfxhlXXL8FgAAKE18GE19GGVdcv0WAAAoTXwYTX4YZV1y/hYAAChNfhhNghhlXXL/FgAAKE1/GE2AGGVdcgAXAAAoTX8YTYEYZV1yARcAAChNfxhNgxhlXXICFwAAKE2DGE2FGGVdcgMXAAAoTYMYTYQYZV1yBBcAAChNgxhNhhhlXXIFFwAAKE2GGE2HGGVdcgYXAAAoTYYYTYgYZV1yBxcAAChNaRhNexhlXXIIFwAAKE2JGE2LGGVdcgkXAAAoTYkYTYoYZV1yChcAAChNixhNjBhlXXILFwAAKE2LGE2OGGVdcgwXAAAoTYsYTY0YZV1yDRcAAChNjRhNkRhlXXIOFwAAKE2OGE2PGGVdcg8XAAAoTY4YTZAYZV1yEBcAAChNjhhNkhhlXXIRFwAAKE2SGE2TGGVdchIXAAAoTZIYTZQYZV1yExcAAChNkhhNmBhlXXIUFwAAKE2UGE2VGGVdchUXAAAoTZQYTZYYZV1yFhcAAChNlBhNlxhlXXIXFwAAKE2YGE2ZGGVdchgXAAAoTZgYTZoYZV1yGRcAAChNmBhNmxhlXXIaFwAAKE1+GE2JGGVdchsXAAAoTZwYTZ4YZV1yHBcAAChNnBhNnRhlXXIdFwAAKE2eGE2fGGVdch4XAAAoTZ4YTaEYZV1yHxcAAChNnhhNoBhlXXIgFwAAKE2gGE2kGGVdciEXAAAoTaEYTaIYZV1yIhcAAChNoRhNoxhlXXIjFwAAKE2hGE2lGGVdciQXAAAoTaUYTaYYZV1yJRcAAChNpRhNpxhlXXImFwAAKE2NGE2cGGVdcicXAAAoTagYTaoYZV1yKBcAAChNqBhNqRhlXXIpFwAAKE2qGE2rGGVdcioXAAAoTaoYTa0YZV1yKxcAAChNqhhNrBhlXXIsFwAAKE2sGE2wGGVdci0XAAAoTa0YTa4YZV1yLhcAAChNrRhNrxhlXXIvFwAAKE2tGE2xGGVdcjAXAAAoTbEYTbIYZV1yMRcAAChNsRhNsxhlXXIyFwAAKE2xGE23GGVdcjMXAAAoTbMYTbQYZV1yNBcAAChNsxhNtRhlXXI1FwAAKE2zGE22GGVdcjYXAAAoTbcYTbgYZV1yNxcAAChNtxhNuRhlXXI4FwAAKE23GE26GGVdcjkXAAAoTaAYTagYZV1yOhcAAChNuxhNvRhlXXI7FwAAKE27GE28GGVdcjwXAAAoTb0YTcAYZV1yPRcAAChNvRhNvhhlXXI+FwAAKE29GE2/GGVdcj8XAAAoTb8YTcMYZV1yQBcAAChNwBhNwRhlXXJBFwAAKE3AGE3CGGVdckIXAAAoTcAYTcQYZV1yQxcAAChNxBhNxRhlXXJEFwAAKE3EGE3GGGVdckUXAAAoTcQYTccYZV1yRhcAAChNxxhNyBhlXXJHFwAAKE3IGE3JGGVdckgXAAAoTcgYTcoYZV1ySRcAAChNyBhNyxhlXXJKFwAAKE2sGE27GGVdcksXAAAoTcwYTc0YZV1yTBcAAChNzBhNzhhlXXJNFwAAKE3OGE3QGGVdck4XAAAoTc4YTc8YZV1yTxcAAChNzhhN0RhlXXJQFwAAKE3QGE3UGGVdclEXAAAoTdEYTdIYZV1yUhcAAChN0RhN0xhlXXJTFwAAKE3RGE3VGGVdclQXAAAoTdUYTdYYZV1yVRcAAChN1RhN1xhlXXJWFwAAKE3VGE3YGGVdclcXAAAoTdgYTdkYZV1yWBcAAChN2BhN2hhlXXJZFwAAKE3YGE3bGGVdcloXAAAoTdsYTdwYZV1yWxcAAChN2xhN4xhlXXJcFwAAKE3dGE3jGGVdcl0XAAAoTd0YTd4YZV1yXhcAAChN3RhN3xhlXXJfFwAAKE3gGE3iGGVdcmAXAAAoTeAYTeMYZV1yYRcAAChN4BhN4RhlXXJiFwAAKE2/GE3MGGVdcmMXAAAoTeQYTeYYZV1yZBcAAChN5BhN5RhlXXJlFwAAKE3mGE3oGGVdcmYXAAAoTeYYTecYZV1yZxcAAChN5hhN6RhlXXJoFwAAKE3oGE3sGGVdcmkXAAAoTekYTeoYZV1yahcAAChN6RhN6xhlXXJrFwAAKE3pGE3tGGVdcmwXAAAoTe0YTfAYZV1ybRcAAChN7RhN7hhlXXJuFwAAKE3uGE3vGGVdcm8XAAAoTe4YTfQYZV1ycBcAAChN8BhN8RhlXXJxFwAAKE3wGE3yGGVdcnIXAAAoTfEYTfQYZV1ycxcAAChN8RhN+BhlXXJ0FwAAKE3yGE36GGVdcnUXAAAoTfIYTfMYZV1ydhcAAChN9BhN9RhlXXJ3FwAAKE32GE34GGVdcngXAAAoTfYYTfcYZWUoXXJ5FwAAKE32GE36GGVdcnoXAAAoTfgYTfkYZV1yexcAAChN+hhN+xhlXXJ8FwAAKE3QGE3kGGVdcn0XAAAoTfwYTf4YZV1yfhcAAChN/BhN/RhlXXJ/FwAAKE3+GE3/GGVdcoAXAAAoTf4YTQEZZV1ygRcAAChN/hhNABllXXKCFwAAKE0AGU0EGWVdcoMXAAAoTQEZTQIZZV1yhBcAAChNARlNAxllXXKFFwAAKE0BGU0FGWVdcoYXAAAoTQUZTQYZZV1yhxcAAChNBRlNBxllXXKIFwAAKE0FGU0LGWVdcokXAAAoTQcZTQgZZV1yihcAAChNBxlNCRllXXKLFwAAKE0HGU0KGWVdcowXAAAoTQsZTQwZZV1yjRcAAChNCxlNDRllXXKOFwAAKE0LGU0OGWVdco8XAAAoTegYTfwYZV1ykBcAAChNDxlNEBllXXKRFwAAKE0PGU0RGWVdcpIXAAAoTREZTRIZZV1ykxcAAChNERlNFBllXXKUFwAAKE0RGU0TGWVdcpUXAAAoTRMZTRYZZV1ylhcAAChNFBlNFRllXXKXFwAAKE0UGU0XGWVdcpgXAAAoTRQZTRsZZV1ymRcAAChNFxlNGBllXXKaFwAAKE0XGU0ZGWVdcpsXAAAoTRcZTRoZZV1ynBcAAChNGxlNHBllXXKdFwAAKE0bGU0dGWVdcp4XAAAoTRsZTR4ZZV1ynxcAAChNABlNDxllXXKgFwAAKE0fGU0gGWVdcqEXAAAoTR8ZTSEZZV1yohcAAChNIRlNIxllXXKjFwAAKE0hGU0iGWVdcqQXAAAoTSEZTSQZZV1ypRcAAChNIxlNJxllXXKmFwAAKE0kGU0lGWVdcqcXAAAoTSQZTSYZZV1yqBcAAChNJBlNKBllXXKpFwAAKE0oGU0pGWVdcqoXAAAoTSgZTSoZZV1yqxcAAChNKBlNKxllXXKsFwAAKE0rGU0sGWVdcq0XAAAoTSsZTS0ZZV1yrhcAAChNKxlNLhllXXKvFwAAKE0uGU0vGWVdcrAXAAAoTS4ZTTYZZV1ysRcAAChNMBlNNhllXXKyFwAAKE0wGU0xGWVdcrMXAAAoTTAZTTIZZV1ytBcAAChNMxlNNRllXXK1FwAAKE0zGU02GWVdcrYXAAAoTTMZTTQZZV1ytxcAAChNExlNHxllXXK4FwAAKE03GU05GWVdcrkXAAAoTTcZTTgZZV1yuhcAAChNORlNOhllXXK7FwAAKE05GU08GWVdcrwXAAAoTTkZTTsZZV1yvRcAAChNOxlNPxllXXK+FwAAKE08GU09GWVdcr8XAAAoTTwZTT4ZZV1ywBcAAChNPBlNQBllXXLBFwAAKE1AGU1BGWVdcsIXAAAoTUAZTUIZZV1ywxcAAChNQBlNRhllXXLEFwAAKE1CGU1DGWVdcsUXAAAoTUIZTUQZZV1yxhcAAChNQhlNRRllXXLHFwAAKE1GGU1HGWVdcsgXAAAoTUYZTUgZZV1yyRcAAChNRhlNSRllXXLKFwAAKE0jGU03GWVdcssXAAAoTUoZTUsZZV1yzBcAAChNShlNTBllXXLNFwAAKE1MGU1NGWVdcs4XAAAoTUwZTU8ZZV1yzxcAAChNTBlNThllXXLQFwAAKE1OGU1RGWVdctEXAAAoTU8ZTVAZZV1y0hcAAChNTxlNUhllXXLTFwAAKE1PGU1WGWVdctQXAAAoTVIZTVMZZV1y1RcAAChNUhlNVBllXXLWFwAAKE1SGU1VGWVdctcXAAAoTVYZTVcZZV1y2BcAAChNVhlNWBllXXLZFwAAKE1WGU1ZGWVdctoXAAAoTTsZTUoZZV1y2xcAAChNWhlNWxllXXLcFwAAKE1aGU1cGWVdct0XAAAoTVwZTV0ZZV1y3hcAAChNXBlNXxllXXLfFwAAKE1cGU1eGWVdcuAXAAAoTV4ZTWEZZV1y4RcAAChNXxlNYBllXXLiFwAAKE1fGU1iGWVdcuMXAAAoTV8ZTWYZZV1y5BcAAChNYhlNYxllXXLlFwAAKE1iGU1kGWVdcuYXAAAoTWIZTWUZZV1y5xcAAChNZhlNZxllXXLoFwAAKE1OGU1aGWVdcukXAAAoTWgZTWkZZV1y6hcAAChNaBlNcxllXXLrFwAAKE1pGU1sGWVdcuwXAAAoTWkZTWoZZV1y7RcAAChNaRlNaxllXXLuFwAAKE1rGU1vGWVdcu8XAAAoTWwZTW0ZZV1y8BcAAChNbBlNbhllXXLxFwAAKE1sGU1wGWVdcvIXAAAoTXAZTXIZZV1y8xcAAChNcBlNcRllXXL0FwAAKE1wGU1zGWVdcvUXAAAoTXMZTXQZZV1y9hcAAChNcxlNdRllXXL3FwAAKE1eGU1oGWVdcvgXAAAoTXYZTXcZZV1y+RcAAChNdhlNgRllXXL6FwAAKE13GU16GWVdcvsXAAAoTXcZTXgZZV1y/BcAAChNdxlNeRllXXL9FwAAKE15GU19GWVdcv4XAAAoTXoZTXsZZV1y/xcAAChNehlNfBllXXIAGAAAKE16GU1+GWVdcgEYAAAoTX4ZTYAZZV1yAhgAAChNfhlNfxllXXIDGAAAKE1+GU2BGWVdcgQYAAAoTYEZTYIZZV1yBRgAAChNgRlNgxllXXIGGAAAKE1rGU12GWVdcgcYAAAoTYQZTYYZZV1yCBgAAChNhBlNhRllXXIJGAAAKE2GGU2IGWVdcgoYAAAoTYYZTYkZZV1yCxgAAChNhhlNhxllXXIMGAAAKE2IGU2MGWVdcg0YAAAoTYkZTY0ZZV1yDhgAAChNiRlNixllXXIPGAAAKE2JGU2KGWVdchAYAAAoTY0ZTY4ZZV1yERgAAChNjRlNkRllXXISGAAAKE2OGU2QGWVdchMYAAAoTY4ZTY8ZZV1yFBgAAChNeRlNhBllXXIVGAAAKE2SGU2TGWVdchYYAAAoTZIZTZQZZV1yFxgAAChNlBlNlRllXXIYGAAAKE2UGU2WGWVdchkYAAAoTZQZTZcZZV1yGhgAAChNlxlNmBllXXIbGAAAKE2IGU2SGWVdchwYAAAoTZkZTZoZZV1yHRgAAChNmRlNmxllXXIeGAAAKE2bGU2cGWVdch8YAAAoTZsZTZ4ZZV1yIBgAAChNmxlNnRllXXIhGAAAKE2dGU2gGWVdciIYAAAoTZ4ZTZ8ZZV1yIxgAAChNnhlNoRllXXIkGAAAKE2eGU2lGWVdciUYAAAoTaEZTaIZZV1yJhgAAChNoRlNoxllXXInGAAAKE2hGU2kGWVdcigYAAAoTaUZTaYZZV1yKRgAAChNpRlNpxllXXIqGAAAKE2lGU2oGWVdcisYAAAoTZcZTZkZZV1yLBgAAChNqRlNqhllXXItGAAAKE2pGU2rGWVdci4YAAAoTasZTawZZV1yLxgAAChNqxlNrhllXXIwGAAAKE2rGU2tGWVdcjEYAAAoTa0ZTbAZZV1yMhgAAChNrhlNrxllXXIzGAAAKE2uGU2xGWVdcjQYAAAoTa4ZTbUZZV1yNRgAAChNsRlNshllXXI2GAAAKE2xGU2zGWVdcjcYAAAoTbEZTbQZZV1yOBgAAChNtRlNthllXXI5GAAAKE21GU23GWVdcjoYAAAoTbUZTbgZZV1yOxgAAChNnRlNqRllXXI8GAAAKE25GU27GWVdcj0YAAAoTbkZTboZZV1yPhgAAChNuxlNvBllXXI/GAAAKE27GU2+GWVdckAYAAAoTbsZTb0ZZV1yQRgAAChNvRlNwRllXXJCGAAAKE2+GU2/GWVdckMYAAAoTb4ZTcAZZV1yRBgAAChNvhlNwhllXXJFGAAAKE3CGU3DGWVdckYYAAAoTcIZTcQZZV1yRxgAAChNwhlNyBllXXJIGAAAKE3EGU3FGWVdckkYAAAoTcQZTcYZZV1yShgAAChNxBlNxxllXXJLGAAAKE3IGU3JGWVdckwYAAAoTcgZTcoZZV1yTRgAAChNyBlNyxllXXJOGAAAKE2tGU25GWVdck8YAAAoTcwZTc4ZZV1yUBgAAChNzBlNzRllXXJRGAAAKE3OGU3PGWVdclIYAAAoTc4ZTdEZZV1yUxgAAChNzhlN0BllXXJUGAAAKE3QGU3UGWVdclUYAAAoTdEZTdIZZV1yVhgAAChN0RlN0xllXXJXGAAAKE3RGU3VGWVdclgYAAAoTdUZTdYZZV1yWRgAAChN1RlN1xllXXJaGAAAKE29GU3MGWVdclsYAAAoTdgZTdkZZV1yXBgAAChN2BlN4xllXXJdGAAAKE3ZGU3cGWVdcl4YAAAoTdkZTdoZZV1yXxgAAChN2RlN2xllXXJgGAAAKE3bGU3fGWVdcmEYAAAoTdwZTd0ZZV1yYhgAAChN3BlN3hllXXJjGAAAKE3cGU3gGWVdcmQYAAAoTeAZTeIZZV1yZRgAAChN4BlN4RllXXJmGAAAKE3gGU3jGWVdcmcYAAAoTeMZTeQZZV1yaBgAAChN4xlN5RllXXJpGAAAKE3QGU3YGWVdcmoYAAAoTeYZTecZZV1yaxgAAChN5hlN6BllXXJsGAAAKE3oGU3pGWVdcm0YAAAoTegZTesZZV1ybhgAAChN6BlN6hllXXJvGAAAKE3qGU3uGWVdcnAYAAAoTesZTewZZV1ycRgAAChN6xlN7RllXXJyGAAAKE3rGU3vGWVdcnMYAAAoTe8ZTfAZZV1ydBgAAChN7xlN8hllXXJ1GAAAKE3wGU3xGWVdcnYYAAAoTfAZTfQZZV1ydxgAAChN8hlN9hllXXJ4GAAAKE3yGU3zGWVdcnkYAAAoTfQZTfUZZV1yehgAAChN9BlN+BllXXJ7GAAAKE32GU34GWVdcnwYAAAoTfYZTfcZZV1yfRgAAChN+BlN+RllXXJ+GAAAKE3bGU3mGWVdcn8YAAAoTfoZTfwZZV1ygBgAAChN+hlN+xllXXKBGAAAKE38GU39GWVdcoIYAAAoTfwZTf8ZZV1ygxgAAChN/BlN/hllXXKEGAAAKE3+GU0DGmVdcoUYAAAoTf8ZTQAaZV1yhhgAAChN/xlNARplXXKHGAAAKE3/GU0CGmVdcogYAAAoTeoZTfoZZV1yiRgAAChNBBpNBRplXXKKGAAAKE0EGk0GGmVdcosYAAAoTQYaTQcaZV1yjBgAAChNBhpNCBplXXKNGAAAKE0GGk0JGmVdco4YAAAoTQkaTQoaZV1yjxgAAChN/hlNBBplXXKQGAAAKE0LGk0MGmVdcpEYAAAoTQsaTQ0aZV1ykhgAAChNDRpNDhplXXKTGAAAKE0NGk0QGmVdcpQYAAAoTQ0aTQ8aZV1ylRgAAChNDxpNExplXXKWGAAAKE0QGk0RGmVdcpcYAAAoTRAaTRIaZV1ymBgAAChNEBpNFBplXXKZGAAAKE0UGk0VGmVdcpoYAAAoTQkaTQsaZV1ymxgAAChNFhpNFxplXXKcGAAAKE0WGk0YGmVdcp0YAAAoTRgaTRkaZV1ynhgAAChNGBpNGhplXXKfGAAAKE0YGk0bGmVdcqAYAAAoTRsaTRwaZV1yoRgAAChNDxpNFhplXXKiGAAAKE0dGk0eGmVdcqMYAAAoTR0aTR8aZV1ypBgAAChNHxpNIBplXXKlGAAAKE0fGk0iGmVdcqYYAAAoTR8aTSEaZV1ypxgAAChNIRpNJBplXXKoGAAAKE0iGk0jGmVdcqkYAAAoTSIaTSUaZV1yqhgAAChNIhpNKRplXXKrGAAAKE0lGk0mGmVdcqwYAAAoTSUaTScaZV1yrRgAAChNJRpNKBplXXKuGAAAKE0pGk0qGmVdcq8YAAAoTRsaTR0aZV1ysBgAAChNKxpNLBplXXKxGAAAKE0rGk0tGmVdcrIYAAAoTS0aTS4aZV1ysxgAAChNLRpNMBplXXK0GAAAKE0tGk0vGmVdcrUYAAAoTS8aTTIaZV1ythgAAChNMBpNMRplXXK3GAAAKE0wGk0zGmVdcrgYAAAoTTAaTTcaZV1yuRgAAChNMxpNNBplXXK6GAAAKE0zGk01GmVdcrsYAAAoTTMaTTYaZV1yvBgAAChNNxpNOBplXXK9GAAAKE0hGk0rGmVdcr4YAAAoTTkaTTsaZV1yvxgAAChNORpNOhplXXLAGAAAKE07Gk08GmVdcsEYAAAoTTsaTT4aZV1ywhgAAChNOxpNPRplXXLDGAAAKE09Gk1CGmVdcsQYAAAoTT4aTT8aZV1yxRgAAChNPhpNQBplXXLGGAAAKE0+Gk1BGmVdcscYAAAoTS8aTTkaZV1yyBgAAChNQxpNRBplXXLJGAAAKE1DGk1FGmVdcsoYAAAoTUUaTUYaZV1yyxgAAChNRRpNSBplXXLMGAAAKE1FGk1HGmVdcs0YAAAoTUcaTUsaZV1yzhgAAChNSBpNSRplXXLPGAAAKE1IGk1KGmVdctAYAAAoTUgaTUwaZV1y0RgAAChNTBpNTRplXXLSGAAAKE1MGk1OGmVdctMYAAAoTUwaTU8aZV1y1BgAAChNTxpNUBplXXLVGAAAKE1PGk1RGmVdctYYAAAoTT0aTUMaZV1y1xgAAChNUhpNVBplXXLYGAAAKE1SGk1TGmVdctkYAAAoTVQaTVUaZV1y2hgAAChNVBpNVxplXXLbGAAAKE1UGk1WGmVdctwYAAAoTVYaTVsaZV1y3RgAAChNVxpNWBplXXLeGAAAKE1XGk1ZGmVdct8YAAAoTVcaTVoaZV1y4BgAAChNRxpNUhplXXLhGAAAKE1cGk1dGmVdcuIYAAAoTVwaTV4aZV1y4xgAAChNXhpNXxplXXLkGAAAKE1eGk1hGmVdcuUYAAAoTV4aTWAaZV1y5hgAAChNYBpNZBplXXLnGAAAKE1hGk1iGmVdcugYAAAoTWEaTWMaZV1y6RgAAChNYRpNZRplXXLqGAAAKE1lGk1mGmVdcusYAAAoTVYaTVwaZV1y7BgAAChNZxpNaBplXXLtGAAAKE1nGk1pGmVdcu4YAAAoTWkaTWoaZV1y7xgAAChNaRpNbBplXXLwGAAAKE1pGk1rGmVdcvEYAAAoTWsaTW4aZV1y8hgAAChNbBpNbRplXXLzGAAAKE1sGk1yGmVdcvQYAAAoTWwaTW8aZV1y9RgAAChNbxpNcBplXXL2GAAAKE1vGk1xGmVdcvcYAAAoTW8aTXYaZV1y+BgAAChNchpNcxplXXL5GAAAKE1yGk10GmVdcvoYAAAoTXIaTXUaZV1y+xgAAChNdhpNdxplXXL8GAAAKE12Gk14GmVdcv0YAAAoTXYaTXkaZV1y/hgAAChNYBpNZxplXXL/GAAAKE16Gk17GmVdcgAZAAAoTXoaTXwaZV1yARkAAChNfBpNfRplXXICGQAAKE18Gk1+GmVdcgMZAAAoTXwaTX8aZV1yBBkAAChNfhpNghplXXIFGQAAKE1/Gk2BGmVdcgYZAAAoTX8aTYAaZV1yBxkAAChNfxpNgxplXXIIGQAAKE2DGk2EGmVdcgkZAAAoTYMaTYYaZV1yChkAAChNhBpNihplXXILGQAAKE2EGk2FGmVdcgwZAAAoTYYaTYcaZV1yDRkAAChNhhpNiBplXXIOGQAAKE2IGk2KGmVdcg8ZAAAoTYgaTYkaZV1yEBkAAChNaxpNehplXXIRGQAAKE2LGk2MGmVdchIZAAAoTYsaTY0aZV1yExkAAChNjRpNjhplXXIUGQAAKE2NGk2QGmVdchUZAAAoTY0aTY8aZV1yFhkAAChNjxpNkxplXXIXGQAAKE2QGk2RGmVdchgZAAAoTZAaTZIaZV1yGRkAAChNkBpNlBplXXIaGQAAKE2UGk2VGmVdchsZAAAoTZQaTZYaZV1yHBkAAChNlBpNlxplXXIdGQAAKE2XGk2YGmVdch4ZAAAoTZcaTZkaZV1yHxkAAChNfhpNixplXXIgGQAAKE2aGk2bGmVdciEZAAAoTZoaTZwaZV1yIhkAAChNnBpNnRplXXIjGQAAKE2cGk2eGmVdciQZAAAoTZwaTZ8aZV1yJRkAAChNnhpNohplXXImGQAAKE2fGk2hGmVdcicZAAAoTZ8aTaAaZV1yKBkAAChNnxpNoxplXXIpGQAAKE2jGk2kGmVdcioZAAAoTaMaTaYaZV1yKxkAAChNpBpNqhplXXIsGQAAKE2kGk2lGmVdci0ZAAAoTaYaTacaZV1yLhkAAChNphpNqBplXXIvGQAAKE2oGk2qGmVdcjAZAAAoTagaTakaZV1yMRkAAChNjxpNmhplXXIyGQAAKE2rGk2sGmVdcjMZAAAoTasaTa0aZV1yNBkAAChNrRpNrhplXXI1GQAAKE2tGk2wGmVdcjYZAAAoTa0aTa8aZV1yNxkAAChNrxpNsxplXXI4GQAAKE2wGk2xGmVdcjkZAAAoTbAaTbIaZV1yOhkAAChNsBpNtBplXXI7GQAAKE20Gk21GmVdcjwZAAAoTbQaTbYaZV1yPRkAAChNtBpNtxplXXI+GQAAKE23Gk24GmVdcj8ZAAAoTbcaTbkaZV1yQBkAAChNtxpNuhplXXJBGQAAKE26Gk27GmVdckIZAAAoTboaTbwaZV1yQxkAAChNuhpNvRplXXJEGQAAKE29Gk2+GmVdckUZAAAoTb0aTb8aZV1yRhkAAChNvRpNwBplXXJHGQAAKE2eGk2rGmVdckgZAAAoTcEaTcIaZV1ySRkAAChNwRpNwxplXXJKGQAAKE3DGk3FGmVdcksZAAAoTcMaTcQaZV1yTBkAAChNwxpNxhplXXJNGQAAKE3FGk3JGmVdck4ZAAAoTcYaTccaZV1yTxkAAChNxhpNyBplXXJQGQAAKE3GGk3KGmVdclEZAAAoTcoaTcsaZV1yUhkAAChNyhpNzBplXXJTGQAAKE3KGk3NGmVdclQZAAAoTc0aTc4aZV1yVRkAAChNzRpNzxplXXJWGQAAKE3NGk3QGmVdclcZAAAoTdAaTdEaZV1yWBkAAChN0BpN2BplXXJZGQAAKE3SGk3YGmVdcloZAAAoTdIaTdMaZV1yWxkAAChN0hpN1BplXXJcGQAAKE3VGk3XGmVdcl0ZAAAoTdUaTdgaZV1yXhkAAChN1RpN1hplXXJfGQAAKE2vGk3BGmVdcmAZAAAoTdkaTdoaZV1yYRkAAChN2RpN2xplXXJiGQAAKE3bGk3cGmVdcmMZAAAoTdsaTd4aZV1yZBkAAChN2xpN3RplXXJlGQAAKE3dGk3hGmVdcmYZAAAoTd4aTd8aZV1yZxkAAChN3hpN4BplXXJoGQAAKE3eGk3iGmVdcmkZAAAoTeIaTeMaZV1yahkAAChNxRpN2RplXXJrGQAAKE3kGk3lGmVdcmwZAAAoTeQaTeYaZV1ybRkAAChN5hpN5xplXXJuGQAAKE3mGk3pGmVdcm8ZAAAoTeYaTegaZV1ycBkAAChN6BpN6xplXXJxGQAAKE3pGk3qGmVdcnIZAAAoTekaTe8aZV1ycxkAAChN6RpN7BplXXJ0GQAAKE3sGk3tGmVdcnUZAAAoTewaTe4aZV1ydhkAAChN7BpN8xplXXJ3GQAAKE3vGk3wGmVdcngZAAAoTe8aTfEaZV1yeRkAAChN7xpN8hplXXJ6GQAAKE3zGk30GmVdcnsZAAAoTfMaTfUaZV1yfBkAAChN8xpN9hplXXJ9GQAAKE3dGk3kGmVdcn4ZAAAoTfcaTfgaZV1yfxkAAChN9xpN+RplXXKAGQAAKE35Gk36GmVdcoEZAAAoTfkaTfwaZV1yghkAAChN+RpN+xplXXKDGQAAKE37Gk3+GmVdcoQZAAAoTfwaTf0aZV1yhRkAAChN/BpN/xplXXKGGQAAKE38Gk0DG2VdcocZAAAoTf8aTQAbZV1yiBkAAChN/xpNARtlXXKJGQAAKE3/Gk0CG2VdcooZAAAoTQMbTQQbZV1yixkAAChN6BpN9xplXXKMGQAAKE0FG00GG2Vdco0ZAAAoTQUbTQcbZV1yjhkAAChNBxtNCBtlXXKPGQAAKE0HG00KG2VdcpAZAAAoTQcbTQkbZV1ykRkAAChNCRtNDBtlXXKSGQAAKE0KG00LG2VdcpMZAAAoTQobTRAbZV1ylBkAAChNChtNDRtlXXKVGQAAKE0NG00OG2VdcpYZAAAoTQ0bTQ8bZV1ylxkAAChNDRtNFBtlXXKYGQAAKE0QG00RG2VdcpkZAAAoTRAbTRIbZV1ymhkAAChNEBtNExtlXXKbGQAAKE0UG00VG2VdcpwZAAAoTRQbTRYbZV1ynRkAAChNFBtNFxtlXXKeGQAAKE37Gk0FG2Vdcp8ZAAAoTRgbTRkbZV1yoBkAAChNGBtNGhtlXXKhGQAAKE0aG00bG2VdcqIZAAAoTRobTR0bZV1yoxkAAChNGhtNHBtlXXKkGQAAKE0cG00gG2VdcqUZAAAoTR0bTR4bZV1yphkAAChNHRtNHxtlXXKnGQAAKE0dG00hG2VdcqgZAAAoTSEbTSIbZV1yqRkAAChNIRtNIxtlXXKqGQAAKE0hG00kG2VdcqsZAAAoTSQbTSUbZV1yrBkAAChNJBtNJhtlXXKtGQAAKE0JG00YG2Vdcq4ZAAAoTScbTSgbZV1yrxkAAChNJxtNKRtlXXKwGQAAKE0pG00rG2VdcrEZAAAoTSkbTSobZV1yshkAAChNKRtNLBtlXXKzGQAAKE0rG00vG2VdcrQZAAAoTSwbTS0bZV1ytRkAAChNLBtNLhtlXXK2GQAAKE0sG00wG2VdcrcZAAAoTTAbTTEbZV1yuBkAAChNMBtNMhtlXXK5GQAAKE0wG00zG2VdcroZAAAoTTMbTTQbZV1yuxkAAChNMxtNNRtlXXK8GQAAKE0zG002G2Vdcr0ZAAAoTTYbTTcbZV1yvhkAAChNNhtNPhtlXXK/GQAAKE04G00+G2VdcsAZAAAoTTgbTTkbZV1ywRkAAChNOBtNOhtlXXLCGQAAKE07G009G2VdcsMZAAAoTTsbTT4bZV1yxBkAAChNOxtNPBtlXXLFGQAAKE0cG00nG2VdcsYZAAAoTT8bTUAbZV1yxxkAAChNPxtNQRtlXXLIGQAAKE1BG01CG2VdcskZAAAoTUEbTUQbZV1yyhkAAChNQRtNQxtlXXLLGQAAKE1DG01HG2VdcswZAAAoTUQbTUUbZV1yzRkAAChNRBtNRhtlXXLOGQAAKE1EG01IG2Vdcs8ZAAAoTUgbTUkbZV1y0BkAAChNSBtNShtlXXLRGQAAKE1IG01LG2VdctIZAAAoTUsbTUwbZV1y0xkAAChNSxtNTRtlXXLUGQAAKE0rG00/G2VdctUZAAAoTU4bTVAbZV1y1hkAAChNThtNTxtlXXLXGQAAKE1QG01RG2VdctgZAAAoTVAbTVMbZV1y2RkAAChNUBtNUhtlXXLaGQAAKE1SG01XG2VdctsZAAAoTVMbTVQbZV1y3BkAAChNUxtNVRtlXXLdGQAAKE1TG01WG2Vdct4ZAAAoTUMbTU4bZV1y3xkAAChNWBtNWhtlXXLgGQAAKE1YG01ZG2VdcuEZAAAoTVobTVsbZV1y4hkAAChNWhtNXRtlXXLjGQAAKE1aG01cG2VdcuQZAAAoTVwbTWAbZV1y5RkAAChNXRtNXhtlXXLmGQAAKE1dG01fG2VdcucZAAAoTV0bTWEbZV1y6BkAAChNYRtNYhtlXXLpGQAAKE1hG01jG2VdcuoZAAAoTVIbTVgbZV1y6xkAAChNZBtNZhtlXXLsGQAAKE1kG01lG2Vdcu0ZAAAoTWYbTWgbZV1y7hkAAChNZhtNZxtlXXLvGQAAKE1mG01pG2VdcvAZAAAoTWgbTWwbZV1y8RkAAChNaRtNbRtlXXLyGQAAKE1pG01qG2VdcvMZAAAoTWkbTWsbZV1y9BkAAChNbRtNcBtlXXL1GQAAKE1tG01uG2VdcvYZAAAoTW4bTXIbZV1y9xkAAChNbhtNbxtlXXL4GQAAKE1wG010G2VdcvkZAAAoTXAbTXEbZV1y+hkAAChNchtNeBtlXXL7GQAAKE1yG01zG2VdcvwZAAAoTXQbTXgbZV1y/RkAAChNdBtNdRtlXXL+GQAAKE12G014G2Vdcv8ZAAAoTXYbTXcbZV1yABoAAChNXBtNZBtlXXIBGgAAKE15G017G2VdcgIaAAAoTXkbTXobZV1yAxoAAChNextNfBtlXXIEGgAAKE17G01+G2VdcgUaAAAoTXsbTX0bZV1yBhoAAChNfRtNgRtlXXIHGgAAKE1+G01/G2VdcggaAAAoTX4bTYAbZV1yCRoAAChNfhtNghtlXXIKGgAAKE2CG02DG2VdcgsaAAAoTYIbTYQbZV1yDBoAAChNghtNiBtlXXINGgAAKE2EG02FG2Vdcg4aAAAoTYQbTYYbZV1yDxoAAChNhBtNhxtlXXIQGgAAKE2IG02JG2VdchEaAAAoTYgbTYobZV1yEhoAAChNiBtNixtlXXITGgAAKE1oG015G2VdchQaAAAoTYwbTY0bZV1yFRoAAChNjBtNlxtlXXIWGgAAKE2NG02QG2VdchcaAAAoTY0bTY4bZV1yGBoAAChNjRtNjxtlXXIZGgAAKE2PG02TG2VdchoaAAAoTZAbTZEbZV1yGxoAAChNkBtNkhtlXXIcGgAAKE2QG02UG2Vdch0aAAAoTZQbTZYbZV1yHhoAAChNlBtNlRtlXXIfGgAAKE2UG02XG2VdciAaAAAoTZcbTZgbZV1yIRoAAChNlxtNmRtlXXIiGgAAKE19G02MG2VdciMaAAAoTZobTZwbZV1yJBoAAChNmhtNmxtlXXIlGgAAKE2cG02dG2VdciYaAAAoTZwbTZ8bZV1yJxoAAChNnBtNnhtlXXIoGgAAKE2eG02iG2VdcikaAAAoTZ8bTaAbZV1yKhoAAChNnxtNoRtlXXIrGgAAKE2fG02jG2VdciwaAAAoTaMbTaQbZV1yLRoAAChNoxtNpRtlXXIuGgAAKE2jG02pG2Vdci8aAAAoTaUbTaYbZV1yMBoAAChNpRtNpxtlXXIxGgAAKE2lG02oG2VdcjIaAAAoTakbTaobZV1yMxoAAChNqRtNqxtlXXI0GgAAKE2pG02sG2VdcjUaAAAoTY8bTZobZV1yNhoAAChNrRtNrhtlXXI3GgAAKE2tG02vG2VdcjgaAAAoTa8bTbAbZV1yORoAAChNrxtNshtlXXI6GgAAKE2vG02xG2VdcjsaAAAoTbEbTbQbZV1yPBoAAChNshtNsxtlXXI9GgAAKE2yG024G2Vdcj4aAAAoTbIbTbUbZV1yPxoAAChNtRtNthtlXXJAGgAAKE21G023G2VdckEaAAAoTbUbTbwbZV1yQhoAAChNuBtNuRtlXXJDGgAAKE24G026G2VdckQaAAAoTbgbTbsbZV1yRRoAAChNvBtNvRtlXXJGGgAAKE28G02+G2VdckcaAAAoTbwbTb8bZV1ySBoAAChNnhtNrRtlXXJJGgAAKE3AG03BG2VdckoaAAAoTcAbTcIbZV1ySxoAAChNwhtNwxtlXXJMGgAAKE3CG03FG2Vdck0aAAAoTcIbTcQbZV1yThoAAChNxBtNxxtlXXJPGgAAKE3FG03GG2VdclAaAAAoTcUbTcgbZV1yURoAAChNxRtNzBtlXXJSGgAAKE3IG03JG2VdclMaAAAoTcgbTcobZV1yVBoAAChNyBtNyxtlXXJVGgAAKE3MG03NG2VdclYaAAAoTcwbTc4bZV1yVxoAAChNzBtNzxtlXXJYGgAAKE2xG03AG2VdclkaAAAoTdAbTdIbZV1yWhoAAChN0BtN0RtlXXJbGgAAKE3SG03TG2VdclwaAAAoTdIbTdUbZV1yXRoAAChN0htN1BtlXXJeGgAAKE3UG03ZG2Vdcl8aAAAoTdUbTdYbZV1yYBoAAChN1RtN1xtlXXJhGgAAKE3VG03YG2VdcmIaAAAoTcQbTdAbZV1yYxoAAChN2htN2xtlXXJkGgAAKE3aG03cG2VdcmUaAAAoTdwbTd4bZV1yZhoAAChN3BtN3RtlXXJnGgAAKE3cG03fG2VdcmgaAAAoTd4bTeIbZV1yaRoAAChN3xtN4BtlXXJqGgAAKE3fG03hG2VdcmsaAAAoTd8bTeMbZV1ybBoAAChN4xtN5BtlXXJtGgAAKE3jG03lG2Vdcm4aAAAoTeMbTeYbZV1ybxoAAChN5htN5xtlXXJwGgAAKE3mG03oG2VdcnEaAAAoTeYbTekbZV1ychoAAChN6RtN6htlXXJzGgAAKE3pG03xG2VdcnQaAAAoTesbTfEbZV1ydRoAAChN6xtN7BtlXXJ2GgAAKE3rG03tG2VdcncaAAAoTe4bTfAbZV1yeBoAAChN7htN8RtlXXJ5GgAAKE3uG03vG2VdcnoaAAAoTdQbTdobZV1yexoAAChN8htN9BtlXXJ8GgAAKE3yG03zG2Vdcn0aAAAoTfQbTfUbZV1yfhoAAChN9BtN9xtlXXJ/GgAAKE30G032G2VdcoAaAAAoTfYbTfobZV1ygRoAAChN9xtN+BtlXXKCGgAAKE33G035G2VdcoMaAAAoTfcbTfsbZV1yhBoAAChN+xtN/BtlXXKFGgAAKE37G039G2VdcoYaAAAoTfsbTQEcZV1yhxoAAChN/RtN/htlXXKIGgAAKE39G03/G2VdcokaAAAoTf0bTQAcZV1yihoAAChNARxNAhxlXXKLGgAAKE0BHE0DHGVdcowaAAAoTQEcTQQcZV1yjRoAAChN3htN8htlXXKOGgAAKE0FHE0GHGVdco8aAAAoTQUcTQccZV1ykBoAAChNBxxNCBxlXXKRGgAAKE0HHE0KHGVdcpIaAAAoTQccTQkcZV1ykxoAAChNCRxNDRxlXXKUGgAAKE0KHE0LHGVdcpUaAAAoTQocTQwcZV1ylhoAAChNChxNDhxlXXKXGgAAKE0OHE0PHGVdcpgaAAAoTfYbTQUcZV1ymRoAAChNEBxNERxlXXKaGgAAKE0QHE0SHGVdcpsaAAAoTRIcTRMcZV1ynBoAAChNEhxNFRxlXXKdGgAAKE0SHE0UHGVdcp4aAAAoTRQcTRgcZV1ynxoAAChNFRxNFhxlXXKgGgAAKE0VHE0XHGVdcqEaAAAoTRUcTRkcZV1yohoAAChNGRxNGhxlXXKjGgAAKE0ZHE0bHGVdcqQaAAAoTRkcTRwcZV1ypRoAAChNHBxNHRxlXXKmGgAAKE0cHE0eHGVdcqcaAAAoTRwcTR8cZV1yqBoAAChNHxxNIBxlXXKpGgAAKE0fHE0hHGVdcqoaAAAoTR8cTSIcZV1yqxoAAChNIhxNIxxlXXKsGgAAKE0iHE0kHGVdcq0aAAAoTSIcTSUcZV1yrhoAAChNCRxNEBxlXXKvGgAAKE0mHE0nHGVdcrAaAAAoTSYcTTEcZV1ysRoAAChNJxxNKhxlXXKyGgAAKE0nHE0oHGVdcrMaAAAoTSccTSkcZV1ytBoAAChNKRxNLRxlXXK1GgAAKE0qHE0rHGVdcrYaAAAoTSocTSwcZV1ytxoAAChNKhxNLhxlXXK4GgAAKE0uHE0wHGVdcrkaAAAoTS4cTS8cZV1yuhoAAChNLhxNMRxlXXK7GgAAKE0xHE0yHGVdcrwaAAAoTTEcTTMcZV1yvRoAAChNFBxNJhxlXXK+GgAAKE00HE01HGVdcr8aAAAoTTQcTTYcZV1ywBoAAChNNhxNNxxlXXLBGgAAKE02HE05HGVdcsIaAAAoTTYcTTgcZV1ywxoAAChNOBxNOxxlXXLEGgAAKE05HE06HGVdcsUaAAAoTTkcTT8cZV1yxhoAAChNORxNPBxlXXLHGgAAKE08HE09HGVdcsgaAAAoTTwcTT4cZV1yyRoAAChNPBxNQxxlXXLKGgAAKE0/HE1AHGVdcssaAAAoTT8cTUEcZV1yzBoAAChNPxxNQhxlXXLNGgAAKE1DHE1EHGVdcs4aAAAoTUMcTUUcZV1yzxoAAChNQxxNRhxlXXLQGgAAKE0pHE00HGVdctEaAAAoTUccTUgcZV1y0hoAAChNRxxNSRxlXXLTGgAAKE1JHE1KHGVdctQaAAAoTUkcTUwcZV1y1RoAAChNSRxNSxxlXXLWGgAAKE1LHE1PHGVdctcaAAAoTUwcTU0cZV1y2BoAAChNTBxNThxlXXLZGgAAKE1MHE1QHGVdctoaAAAoTVAcTVEcZV1y2xoAAChNUBxNUhxlXXLcGgAAKE1QHE1THGVdct0aAAAoTVMcTVQcZV1y3hoAAChNUxxNVRxlXXLfGgAAKE04HE1HHGVdcuAaAAAoTVYcTVccZV1y4RoAAChNVhxNWBxlXXLiGgAAKE1YHE1ZHGVdcuMaAAAoTVgcTVscZV1y5BoAAChNWBxNWhxlXXLlGgAAKE1aHE1dHGVdcuYaAAAoTVscTVwcZV1y5xoAAChNWxxNXhxlXXLoGgAAKE1bHE1iHGVdcukaAAAoTV4cTV8cZV1y6hoAAChNXhxNYBxlXXLrGgAAKE1eHE1hHGVdcuwaAAAoTWIcTWMcZV1y7RoAAChNYhxNZBxlXXLuGgAAKE1iHE1lHGVdcu8aAAAoTUscTVYcZV1y8BoAAChNZhxNZxxlXXLxGgAAKE1mHE1oHGVdcvIaAAAoTWgcTWkcZV1y8xoAAChNaBxNahxlXXL0GgAAKE1oHE1rHGVdcvUaAAAoTWscTWwcZV1y9hoAAChNWhxNZhxlXXL3GgAAKE1tHE1uHGVdcvgaAAAoTW0cTW8cZV1y+RoAAChNbxxNcBxlXXL6GgAAKE1vHE1yHGVdcvsaAAAoTW8cTXEcZV1y/BoAAChNcRxNdRxlXXL9GgAAKE1yHE1zHGVdcv4aAAAoTXIcTXQcZV1y/xoAAChNchxNdhxlXXIAGwAAKE12HE13HGVdcgEbAAAoTXYcTXkcZV1yAhsAAChNdxxNeBxlXXIDGwAAKE13HE17HGVdcgQbAAAoTXkcTX0cZV1yBRsAAChNeRxNehxlXXIGGwAAKE17HE18HGVdcgcbAAAoTXscTX8cZV1yCBsAAChNfRxNfxxlXXIJGwAAKE19HE1+HGVdcgobAAAoTX8cTYAcZV1yCxsAAChNaxxNbRxlXXIMGwAAKE2BHE2CHGVdcg0bAAAoTYEcTYMcZV1yDhsAAChNgxxNhBxlXXIPGwAAKE2DHE2FHGVdchAbAAAoTYMcTYYcZV1yERsAAChNhhxNhxxlXXISGwAAKE1xHE2BHGVdchMbAAAoTYgcTYkcZV1yFBsAAChNiBxNihxlXXIVGwAAKE2KHE2LHGVdchYbAAAoTYocTY0cZV1yFxsAAChNihxNjBxlXXIYGwAAKE2MHE2QHGVdchkbAAAoTY0cTY4cZV1yGhsAAChNjRxNjxxlXXIbGwAAKE2NHE2RHGVdchwbAAAoTZEcTZIcZV1yHRsAAChNkRxNlBxlXXIeGwAAKE2SHE2THGVdch8bAAAoTZIcTZYcZV1yIBsAAChNlBxNmBxlXXIhGwAAKE2UHE2VHGVdciIbAAAoTZYcTZccZV1yIxsAAChNlhxNmhxlXXIkGwAAKE2YHE2aHGVdciUbAAAoTZgcTZkcZV1yJhsAAChNmhxNmxxlXXInGwAAKE2GHE2IHGVdcigbAAAoTZwcTZ0cZV1yKRsAAChNnBxNnhxlXXIqGwAAKE2eHE2fHGVdcisbAAAoTZ4cTaAcZV1yLBsAAChNnhxNoRxlXXItGwAAKE2hHE2iHGVdci4bAAAoTYwcTZwcZV1yLxsAAChNoxxNpRxlXXIwGwAAKE2jHE2kHGVdcjEbAAAoTaUcTaYcZV1yMhsAAChNpRxNqBxlXXIzGwAAKE2lHE2nHGVdcjQbAAAoTaccTascZV1yNRsAAChNqBxNqRxlXXI2GwAAKE2oHE2qHGVdcjcbAAAoTagcTawcZV1yOBsAAChNrBxNrRxlXXI5GwAAKE2sHE2uHGVdcjobAAAoTaEcTaMcZV1yOxsAAChNrxxNsRxlXXI8GwAAKE2vHE2wHGVdcj0bAAAoTbEcTbIcZV1yPhsAAChNsRxNtBxlXXI/GwAAKE2xHE2zHGVdckAbAAAoTbMcTbgcZV1yQRsAAChNtBxNtRxlXXJCGwAAKE20HE22HGVdckMbAAAoTbQcTbccZV1yRBsAAChNpxxNrxxlXXJFGwAAKE25HE27HGVdckYbAAAoTbkcTbocZV1yRxsAAChNuxxNvBxlXXJIGwAAKE27HE2+HGVdckkbAAAoTbscTb0cZV1yShsAAChNvRxNwhxlXXJLGwAAKE2+HE2/HGVdckwbAAAoTb4cTcAcZV1yTRsAAChNvhxNwRxlXXJOGwAAKE2zHE25HGVdck8bAAAoTcMcTcQcZV1yUBsAAChNwxxNxRxlXXJRGwAAKE3FHE3GHGVdclIbAAAoTcUcTcgcZV1yUxsAAChNxRxNxxxlXXJUGwAAKE3HHE3LHGVdclUbAAAoTcccTc4cZV1yVhsAAChNyBxNyhxlXXJXGwAAKE3IHE3JHGVdclgbAAAoTcgcTcwcZV1yWRsAAChNzBxNzRxlXXJaGwAAKE29HE3DHGVlVQVsYWJlbHJbGwAATVIbWAAAAAB9h1UIaGFsZmJvbmRyXBsAAE1SG4h9h1UGcmFkaXVzcl0bAABNUhtHP8mZmaAAAAB9h1ULbGFiZWxPZmZzZXRyXhsAAE1SG059h1UIZHJhd01vZGVyXxsAAE1SG0sBfYdVCG9wdGlvbmFscmAbAAB9VQdkaXNwbGF5cmEbAABNUhtLAn2HdS4='))
[truncated: 345,797 more chars]
