# Supplementary material for: The Evolutionary History of a DNA Methylase Reveals Frequent Horizontal Transfer and Within-Gene Recombination
Source: Genes (Basel). 2023 Jan 21;14(2):288. doi: 10.3390/genes14020288 (PMC9957025; doi:10.3390/genes14020288)
Supplement: Supplementary file 1 [file genes-14-00288-s001.zip › Taj_79_AF_predicted_structure.pdb]

ATOM      1  N   MET A   1     -21.568 -12.469   4.286  1.00 55.90           N  
ATOM      2  H   MET A   1     -22.193 -11.682   4.388  1.00 55.90           H  
ATOM      3  H2  MET A   1     -21.356 -12.876   5.186  1.00 55.90           H  
ATOM      4  H3  MET A   1     -22.034 -13.155   3.708  1.00 55.90           H  
ATOM      5  CA  MET A   1     -20.329 -12.056   3.591  1.00 55.90           C  
ATOM      6  HA  MET A   1     -19.840 -11.245   4.132  1.00 55.90           H  
ATOM      7  C   MET A   1     -20.725 -11.547   2.214  1.00 55.90           C  
ATOM      8  CB  MET A   1     -19.353 -13.236   3.480  1.00 55.90           C  
ATOM      9  HB2 MET A   1     -18.548 -12.980   2.791  1.00 55.90           H  
ATOM     10  HB3 MET A   1     -19.879 -14.106   3.084  1.00 55.90           H  
ATOM     11  O   MET A   1     -21.727 -12.035   1.705  1.00 55.90           O  
ATOM     12  CG  MET A   1     -18.732 -13.584   4.837  1.00 55.90           C  
ATOM     13  HG2 MET A   1     -18.047 -12.791   5.137  1.00 55.90           H  
ATOM     14  HG3 MET A   1     -19.521 -13.660   5.585  1.00 55.90           H  
ATOM     15  SD  MET A   1     -17.842 -15.155   4.827  1.00 55.90           S  
ATOM     16  CE  MET A   1     -17.556 -15.377   6.604  1.00 55.90           C  
ATOM     17  HE1 MET A   1     -16.993 -16.296   6.765  1.00 55.90           H  
ATOM     18  HE2 MET A   1     -18.508 -15.443   7.130  1.00 55.90           H  
ATOM     19  HE3 MET A   1     -16.980 -14.536   6.991  1.00 55.90           H  
ATOM     20  N   ASN A   2     -20.015 -10.574   1.629  1.00 64.51           N  
ATOM     21  H   ASN A   2     -19.141 -10.275   2.040  1.00 64.51           H  
ATOM     22  CA  ASN A   2     -20.150 -10.372   0.179  1.00 64.51           C  
ATOM     23  HA  ASN A   2     -21.194 -10.202  -0.083  1.00 64.51           H  
ATOM     24  C   ASN A   2     -19.692 -11.676  -0.478  1.00 64.51           C  
ATOM     25  CB  ASN A   2     -19.297  -9.187  -0.328  1.00 64.51           C  
ATOM     26  HB2 ASN A   2     -18.302  -9.217   0.114  1.00 64.51           H  
ATOM     27  HB3 ASN A   2     -19.173  -9.299  -1.405  1.00 64.51           H  
ATOM     28  O   ASN A   2     -18.698 -12.243  -0.026  1.00 64.51           O  
ATOM     29  CG  ASN A   2     -19.912  -7.818  -0.097  1.00 64.51           C  
ATOM     30  ND2 ASN A   2     -19.417  -6.797  -0.755  1.00 64.51           N  
ATOM     31 HD21 ASN A   2     -19.865  -5.897  -0.658  1.00 64.51           H  
ATOM     32 HD22 ASN A   2     -18.673  -6.913  -1.429  1.00 64.51           H  
ATOM     33  OD1 ASN A   2     -20.793  -7.639   0.731  1.00 64.51           O  
ATOM     34  N   ASN A   3     -20.403 -12.164  -1.491  1.00 86.88           N  
ATOM     35  H   ASN A   3     -21.212 -11.669  -1.837  1.00 86.88           H  
ATOM     36  CA  ASN A   3     -19.872 -13.277  -2.269  1.00 86.88           C  
ATOM     37  HA  ASN A   3     -19.653 -14.096  -1.585  1.00 86.88           H  
ATOM     38  C   ASN A   3     -18.563 -12.816  -2.933  1.00 86.88           C  
ATOM     39  CB  ASN A   3     -20.904 -13.769  -3.295  1.00 86.88           C  
ATOM     40  HB2 ASN A   3     -21.350 -12.922  -3.817  1.00 86.88           H  
ATOM     41  HB3 ASN A   3     -20.389 -14.381  -4.035  1.00 86.88           H  
ATOM     42  O   ASN A   3     -18.519 -11.678  -3.417  1.00 86.88           O  
ATOM     43  CG  ASN A   3     -21.994 -14.632  -2.681  1.00 86.88           C  
ATOM     44  ND2 ASN A   3     -22.972 -15.021  -3.463  1.00 86.88           N  
ATOM     45 HD21 ASN A   3     -22.940 -14.816  -4.451  1.00 86.88           H  
ATOM     46 HD22 ASN A   3     -23.644 -15.651  -3.050  1.00 86.88           H  
ATOM     47  OD1 ASN A   3     -21.996 -14.969  -1.509  1.00 86.88           O  
ATOM     48  N   PRO A   4     -17.509 -13.651  -2.938  1.00 94.62           N  
ATOM     49  CA  PRO A   4     -16.312 -13.372  -3.717  1.00 94.62           C  
ATOM     50  HA  PRO A   4     -15.786 -12.525  -3.278  1.00 94.62           H  
ATOM     51  C   PRO A   4     -16.690 -13.064  -5.166  1.00 94.62           C  
ATOM     52  CB  PRO A   4     -15.436 -14.623  -3.613  1.00 94.62           C  
ATOM     53  HB2 PRO A   4     -14.377 -14.367  -3.595  1.00 94.62           H  
ATOM     54  HB3 PRO A   4     -15.648 -15.303  -4.438  1.00 94.62           H  
ATOM     55  O   PRO A   4     -17.578 -13.701  -5.733  1.00 94.62           O  
ATOM     56  CG  PRO A   4     -15.894 -15.264  -2.305  1.00 94.62           C  
ATOM     57  HG2 PRO A   4     -15.382 -14.792  -1.466  1.00 94.62           H  
ATOM     58  HG3 PRO A   4     -15.723 -16.340  -2.298  1.00 94.62           H  
ATOM     59  CD  PRO A   4     -17.381 -14.929  -2.255  1.00 94.62           C  
ATOM     60  HD2 PRO A   4     -17.948 -15.690  -2.793  1.00 94.62           H  
ATOM     61  HD3 PRO A   4     -17.706 -14.869  -1.217  1.00 94.62           H  
ATOM     62  N   TYR A   5     -16.023 -12.078  -5.759  1.00 95.72           N  
ATOM     63  H   TYR A   5     -15.236 -11.681  -5.267  1.00 95.72           H  
ATOM     64  CA  TYR A   5     -16.146 -11.806  -7.189  1.00 95.72           C  
ATOM     65  HA  TYR A   5     -17.200 -11.734  -7.460  1.00 95.72           H  
ATOM     66  C   TYR A   5     -15.529 -12.947  -8.006  1.00 95.72           C  
ATOM     67  CB  TYR A   5     -15.454 -10.475  -7.501  1.00 95.72           C  
ATOM     68  HB2 TYR A   5     -15.911  -9.689  -6.900  1.00 95.72           H  
ATOM     69  HB3 TYR A   5     -14.403 -10.538  -7.219  1.00 95.72           H  
ATOM     70  O   TYR A   5     -16.055 -13.337  -9.045  1.00 95.72           O  
ATOM     71  CG  TYR A   5     -15.548 -10.094  -8.963  1.00 95.72           C  
ATOM     72  CD1 TYR A   5     -14.558 -10.520  -9.869  1.00 95.72           C  
ATOM     73  HD1 TYR A   5     -13.725 -11.116  -9.525  1.00 95.72           H  
ATOM     74  CD2 TYR A   5     -16.652  -9.351  -9.424  1.00 95.72           C  
ATOM     75  HD2 TYR A   5     -17.419  -9.040  -8.730  1.00 95.72           H  
ATOM     76  CE1 TYR A   5     -14.665 -10.191 -11.232  1.00 95.72           C  
ATOM     77  HE1 TYR A   5     -13.908 -10.501 -11.937  1.00 95.72           H  
ATOM     78  CE2 TYR A   5     -16.749  -9.002 -10.785  1.00 95.72           C  
ATOM     79  HE2 TYR A   5     -17.583  -8.413 -11.136  1.00 95.72           H  
ATOM     80  OH  TYR A   5     -15.815  -9.071 -13.001  1.00 95.72           O  
ATOM     81  HH  TYR A   5     -16.572  -8.511 -13.187  1.00 95.72           H  
ATOM     82  CZ  TYR A   5     -15.749  -9.420 -11.690  1.00 95.72           C  
ATOM     83  N   TYR A   6     -14.422 -13.493  -7.505  1.00 96.68           N  
ATOM     84  H   TYR A   6     -14.068 -13.134  -6.630  1.00 96.68           H  
ATOM     85  CA  TYR A   6     -13.733 -14.650  -8.056  1.00 96.68           C  
ATOM     86  HA  TYR A   6     -14.437 -15.262  -8.620  1.00 96.68           H  
ATOM     87  C   TYR A   6     -13.178 -15.494  -6.908  1.00 96.68           C  
ATOM     88  CB  TYR A   6     -12.636 -14.166  -9.014  1.00 96.68           C  
ATOM     89  HB2 TYR A   6     -13.115 -13.726  -9.889  1.00 96.68           H  
ATOM     90  HB3 TYR A   6     -12.055 -13.374  -8.542  1.00 96.68           H  
ATOM     91  O   TYR A   6     -12.721 -14.949  -5.900  1.00 96.68           O  
ATOM     92  CG  TYR A   6     -11.669 -15.236  -9.467  1.00 96.68           C  
ATOM     93  CD1 TYR A   6     -10.562 -15.583  -8.664  1.00 96.68           C  
ATOM     94  HD1 TYR A   6     -10.391 -15.093  -7.717  1.00 96.68           H  
ATOM     95  CD2 TYR A   6     -11.889 -15.891 -10.691  1.00 96.68           C  
ATOM     96  HD2 TYR A   6     -12.738 -15.631 -11.305  1.00 96.68           H  
ATOM     97  CE1 TYR A   6      -9.686 -16.604  -9.080  1.00 96.68           C  
ATOM     98  HE1 TYR A   6      -8.852 -16.903  -8.462  1.00 96.68           H  
ATOM     99  CE2 TYR A   6     -10.996 -16.892 -11.119  1.00 96.68           C  
ATOM    100  HE2 TYR A   6     -11.145 -17.407 -12.056  1.00 96.68           H  
ATOM    101  OH  TYR A   6      -9.065 -18.235 -10.739  1.00 96.68           O  
ATOM    102  HH  TYR A   6      -8.473 -18.531 -10.044  1.00 96.68           H  
ATOM    103  CZ  TYR A   6      -9.900 -17.257 -10.311  1.00 96.68           C  
ATOM    104  N   GLN A   7     -13.221 -16.814  -7.059  1.00 96.09           N  
ATOM    105  H   GLN A   7     -13.558 -17.210  -7.925  1.00 96.09           H  
ATOM    106  CA  GLN A   7     -12.624 -17.745  -6.114  1.00 96.09           C  
ATOM    107  HA  GLN A   7     -11.755 -17.266  -5.663  1.00 96.09           H  
ATOM    108  C   GLN A   7     -12.154 -19.008  -6.840  1.00 96.09           C  
ATOM    109  CB  GLN A   7     -13.632 -18.063  -4.997  1.00 96.09           C  
ATOM    110  HB2 GLN A   7     -13.957 -17.128  -4.542  1.00 96.09           H  
ATOM    111  HB3 GLN A   7     -14.500 -18.569  -5.418  1.00 96.09           H  
ATOM    112  O   GLN A   7     -12.912 -19.584  -7.621  1.00 96.09           O  
ATOM    113  CG  GLN A   7     -13.008 -18.941  -3.905  1.00 96.09           C  
ATOM    114  HG2 GLN A   7     -12.748 -19.914  -4.322  1.00 96.09           H  
ATOM    115  HG3 GLN A   7     -12.091 -18.472  -3.550  1.00 96.09           H  
ATOM    116  CD  GLN A   7     -13.924 -19.172  -2.709  1.00 96.09           C  
ATOM    117  NE2 GLN A   7     -13.433 -19.845  -1.695  1.00 96.09           N  
ATOM    118 HE21 GLN A   7     -12.489 -20.200  -1.758  1.00 96.09           H  
ATOM    119 HE22 GLN A   7     -14.047 -20.015  -0.911  1.00 96.09           H  
ATOM    120  OE1 GLN A   7     -15.078 -18.769  -2.648  1.00 96.09           O  
ATOM    121  N   ASP A   8     -10.935 -19.438  -6.538  1.00 93.47           N  
ATOM    122  H   ASP A   8     -10.380 -18.890  -5.895  1.00 93.47           H  
ATOM    123  CA  ASP A   8     -10.403 -20.767  -6.841  1.00 93.47           C  
ATOM    124  HA  ASP A   8     -11.223 -21.420  -7.139  1.00 93.47           H  
ATOM    125  C   ASP A   8      -9.797 -21.392  -5.566  1.00 93.47           C  
ATOM    126  CB  ASP A   8      -9.432 -20.688  -8.040  1.00 93.47           C  
ATOM    127  HB2 ASP A   8      -9.972 -20.264  -8.887  1.00 93.47           H  
ATOM    128  HB3 ASP A   8      -9.139 -21.699  -8.324  1.00 93.47           H  
ATOM    129  O   ASP A   8     -10.042 -20.911  -4.453  1.00 93.47           O  
ATOM    130  CG  ASP A   8      -8.161 -19.866  -7.793  1.00 93.47           C  
ATOM    131  OD1 ASP A   8      -7.616 -19.925  -6.674  1.00 93.47           O  
ATOM    132  OD2 ASP A   8      -7.725 -19.162  -8.730  1.00 93.47           O  
ATOM    133  N   ASP A   9      -9.035 -22.477  -5.712  1.00 89.17           N  
ATOM    134  H   ASP A   9      -8.884 -22.846  -6.640  1.00 89.17           H  
ATOM    135  CA  ASP A   9      -8.437 -23.207  -4.588  1.00 89.17           C  
ATOM    136  HA  ASP A   9      -9.227 -23.469  -3.884  1.00 89.17           H  
ATOM    137  C   ASP A   9      -7.386 -22.388  -3.807  1.00 89.17           C  
ATOM    138  CB  ASP A   9      -7.810 -24.514  -5.111  1.00 89.17           C  
ATOM    139  HB2 ASP A   9      -7.067 -24.270  -5.870  1.00 89.17           H  
ATOM    140  HB3 ASP A   9      -7.294 -25.005  -4.286  1.00 89.17           H  
ATOM    141  O   ASP A   9      -7.139 -22.661  -2.628  1.00 89.17           O  
ATOM    142  CG  ASP A   9      -8.827 -25.510  -5.690  1.00 89.17           C  
ATOM    143  OD1 ASP A   9     -10.014 -25.459  -5.292  1.00 89.17           O  
ATOM    144  OD2 ASP A   9      -8.407 -26.330  -6.536  1.00 89.17           O  
ATOM    145  N   GLN A  10      -6.770 -21.372  -4.425  1.00 93.00           N  
ATOM    146  H   GLN A  10      -7.079 -21.128  -5.355  1.00 93.00           H  
ATOM    147  CA  GLN A  10      -5.700 -20.568  -3.827  1.00 93.00           C  
ATOM    148  HA  GLN A  10      -5.463 -20.971  -2.842  1.00 93.00           H  
ATOM    149  C   GLN A  10      -6.087 -19.105  -3.599  1.00 93.00           C  
ATOM    150  CB  GLN A  10      -4.425 -20.672  -4.679  1.00 93.00           C  
ATOM    151  HB2 GLN A  10      -4.659 -20.439  -5.717  1.00 93.00           H  
ATOM    152  HB3 GLN A  10      -3.699 -19.944  -4.317  1.00 93.00           H  
ATOM    153  O   GLN A  10      -5.625 -18.505  -2.628  1.00 93.00           O  
ATOM    154  CG  GLN A  10      -3.792 -22.070  -4.582  1.00 93.00           C  
ATOM    155  HG2 GLN A  10      -4.470 -22.814  -4.999  1.00 93.00           H  
ATOM    156  HG3 GLN A  10      -3.621 -22.311  -3.533  1.00 93.00           H  
ATOM    157  CD  GLN A  10      -2.469 -22.154  -5.335  1.00 93.00           C  
ATOM    158  NE2 GLN A  10      -1.413 -22.665  -4.739  1.00 93.00           N  
ATOM    159 HE21 GLN A  10      -0.600 -22.768  -5.329  1.00 93.00           H  
ATOM    160 HE22 GLN A  10      -1.497 -23.132  -3.848  1.00 93.00           H  
ATOM    161  OE1 GLN A  10      -2.350 -21.767  -6.481  1.00 93.00           O  
ATOM    162  N   VAL A  11      -6.927 -18.509  -4.441  1.00 97.13           N  
ATOM    163  H   VAL A  11      -7.279 -19.054  -5.216  1.00 97.13           H  
ATOM    164  CA  VAL A  11      -7.226 -17.076  -4.427  1.00 97.13           C  
ATOM    165  HA  VAL A  11      -6.688 -16.622  -3.595  1.00 97.13           H  
ATOM    166  C   VAL A  11      -8.710 -16.821  -4.204  1.00 97.13           C  
ATOM    167  CB  VAL A  11      -6.716 -16.376  -5.700  1.00 97.13           C  
ATOM    168  HB  VAL A  11      -7.236 -16.769  -6.573  1.00 97.13           H  
ATOM    169  O   VAL A  11      -9.573 -17.377  -4.873  1.00 97.13           O  
ATOM    170  CG1 VAL A  11      -6.960 -14.859  -5.623  1.00 97.13           C  
ATOM    171 HG11 VAL A  11      -6.521 -14.453  -4.711  1.00 97.13           H  
ATOM    172 HG12 VAL A  11      -6.507 -14.370  -6.485  1.00 97.13           H  
ATOM    173 HG13 VAL A  11      -8.029 -14.648  -5.643  1.00 97.13           H  
ATOM    174  CG2 VAL A  11      -5.206 -16.595  -5.880  1.00 97.13           C  
ATOM    175 HG21 VAL A  11      -5.017 -17.646  -6.099  1.00 97.13           H  
ATOM    176 HG22 VAL A  11      -4.838 -16.008  -6.722  1.00 97.13           H  
ATOM    177 HG23 VAL A  11      -4.664 -16.318  -4.976  1.00 97.13           H  
ATOM    178  N   THR A  12      -9.012 -15.906  -3.284  1.00 98.01           N  
ATOM    179  H   THR A  12      -8.246 -15.511  -2.757  1.00 98.01           H  
ATOM    180  CA  THR A  12     -10.341 -15.315  -3.100  1.00 98.01           C  
ATOM    181  HA  THR A  12     -11.043 -15.747  -3.813  1.00 98.01           H  
ATOM    182  C   THR A  12     -10.260 -13.812  -3.353  1.00 98.01           C  
ATOM    183  CB  THR A  12     -10.869 -15.600  -1.690  1.00 98.01           C  
ATOM    184  HB  THR A  12     -10.243 -15.095  -0.954  1.00 98.01           H  
ATOM    185  O   THR A  12      -9.599 -13.091  -2.606  1.00 98.01           O  
ATOM    186  CG2 THR A  12     -12.320 -15.157  -1.523  1.00 98.01           C  
ATOM    187 HG21 THR A  12     -12.416 -14.087  -1.705  1.00 98.01           H  
ATOM    188 HG22 THR A  12     -12.945 -15.706  -2.227  1.00 98.01           H  
ATOM    189 HG23 THR A  12     -12.649 -15.383  -0.508  1.00 98.01           H  
ATOM    190  OG1 THR A  12     -10.853 -16.984  -1.436  1.00 98.01           O  
ATOM    191  HG1 THR A  12     -10.129 -17.357  -1.944  1.00 98.01           H  
ATOM    192  N   LEU A  13     -10.938 -13.334  -4.397  1.00 98.31           N  
ATOM    193  H   LEU A  13     -11.484 -13.984  -4.944  1.00 98.31           H  
ATOM    194  CA  LEU A  13     -11.018 -11.920  -4.768  1.00 98.31           C  
ATOM    195  HA  LEU A  13     -10.237 -11.370  -4.243  1.00 98.31           H  
ATOM    196  C   LEU A  13     -12.376 -11.345  -4.364  1.00 98.31           C  
ATOM    197  CB  LEU A  13     -10.751 -11.772  -6.275  1.00 98.31           C  
ATOM    198  HB2 LEU A  13     -11.391 -12.496  -6.778  1.00 98.31           H  
ATOM    199  HB3 LEU A  13      -9.714 -12.040  -6.477  1.00 98.31           H  
ATOM    200  O   LEU A  13     -13.422 -11.816  -4.816  1.00 98.31           O  
ATOM    201  CG  LEU A  13     -11.045 -10.381  -6.880  1.00 98.31           C  
ATOM    202  HG  LEU A  13     -12.085 -10.113  -6.691  1.00 98.31           H  
ATOM    203  CD1 LEU A  13     -10.154  -9.270  -6.328  1.00 98.31           C  
ATOM    204 HD11 LEU A  13     -10.470  -8.310  -6.737  1.00 98.31           H  
ATOM    205 HD12 LEU A  13     -10.239  -9.210  -5.243  1.00 98.31           H  
ATOM    206 HD13 LEU A  13      -9.115  -9.442  -6.609  1.00 98.31           H  
ATOM    207  CD2 LEU A  13     -10.845 -10.428  -8.395  1.00 98.31           C  
ATOM    208 HD21 LEU A  13      -9.826 -10.740  -8.625  1.00 98.31           H  
ATOM    209 HD22 LEU A  13     -11.027  -9.445  -8.828  1.00 98.31           H  
ATOM    210 HD23 LEU A  13     -11.539 -11.142  -8.840  1.00 98.31           H  
ATOM    211  N   TYR A  14     -12.362 -10.276  -3.574  1.00 97.87           N  
ATOM    212  H   TYR A  14     -11.466  -9.938  -3.254  1.00 97.87           H  
ATOM    213  CA  TYR A  14     -13.552  -9.504  -3.229  1.00 97.87           C  
ATOM    214  HA  TYR A  14     -14.444 -10.061  -3.515  1.00 97.87           H  
ATOM    215  C   TYR A  14     -13.581  -8.166  -3.969  1.00 97.87           C  
ATOM    216  CB  TYR A  14     -13.613  -9.290  -1.716  1.00 97.87           C  
ATOM    217  HB2 TYR A  14     -12.684  -8.815  -1.402  1.00 97.87           H  
ATOM    218  HB3 TYR A  14     -14.426  -8.600  -1.491  1.00 97.87           H  
ATOM    219  O   TYR A  14     -12.568  -7.479  -4.069  1.00 97.87           O  
ATOM    220  CG  TYR A  14     -13.834 -10.559  -0.917  1.00 97.87           C  
ATOM    221  CD1 TYR A  14     -15.126 -11.114  -0.826  1.00 97.87           C  
ATOM    222  HD1 TYR A  14     -15.954 -10.652  -1.342  1.00 97.87           H  
ATOM    223  CD2 TYR A  14     -12.750 -11.188  -0.273  1.00 97.87           C  
ATOM    224  HD2 TYR A  14     -11.756 -10.775  -0.364  1.00 97.87           H  
ATOM    225  CE1 TYR A  14     -15.333 -12.290  -0.082  1.00 97.87           C  
ATOM    226  HE1 TYR A  14     -16.310 -12.746  -0.023  1.00 97.87           H  
ATOM    227  CE2 TYR A  14     -12.959 -12.362   0.477  1.00 97.87           C  
ATOM    228  HE2 TYR A  14     -12.128 -12.848   0.968  1.00 97.87           H  
ATOM    229  OH  TYR A  14     -14.467 -14.050   1.285  1.00 97.87           O  
ATOM    230  HH  TYR A  14     -13.645 -14.427   1.607  1.00 97.87           H  
ATOM    231  CZ  TYR A  14     -14.253 -12.914   0.572  1.00 97.87           C  
ATOM    232  N   HIS A  15     -14.771  -7.776  -4.428  1.00 96.63           N  
ATOM    233  H   HIS A  15     -15.565  -8.387  -4.301  1.00 96.63           H  
ATOM    234  CA  HIS A  15     -15.039  -6.425  -4.914  1.00 96.63           C  
ATOM    235  HA  HIS A  15     -14.106  -5.974  -5.252  1.00 96.63           H  
ATOM    236  C   HIS A  15     -15.622  -5.565  -3.785  1.00 96.63           C  
ATOM    237  CB  HIS A  15     -15.975  -6.494  -6.123  1.00 96.63           C  
ATOM    238  HB2 HIS A  15     -16.862  -7.065  -5.847  1.00 96.63           H  
ATOM    239  HB3 HIS A  15     -15.467  -7.031  -6.924  1.00 96.63           H  
ATOM    240  O   HIS A  15     -16.653  -5.926  -3.199  1.00 96.63           O  
ATOM    241  CG  HIS A  15     -16.428  -5.151  -6.652  1.00 96.63           C  
ATOM    242  CD2 HIS A  15     -15.720  -3.975  -6.700  1.00 96.63           C  
ATOM    243  HD2 HIS A  15     -14.709  -3.811  -6.355  1.00 96.63           H  
ATOM    244  ND1 HIS A  15     -17.644  -4.909  -7.250  1.00 96.63           N  
ATOM    245  HD1 HIS A  15     -18.373  -5.590  -7.411  1.00 96.63           H  
ATOM    246  CE1 HIS A  15     -17.675  -3.625  -7.637  1.00 96.63           C  
ATOM    247  HE1 HIS A  15     -18.495  -3.142  -8.149  1.00 96.63           H  
ATOM    248  NE2 HIS A  15     -16.530  -3.018  -7.317  1.00 96.63           N  
ATOM    249  N   GLY A  16     -14.980  -4.435  -3.492  1.00 90.16           N  
ATOM    250  H   GLY A  16     -14.105  -4.240  -3.958  1.00 90.16           H  
ATOM    251  CA  GLY A  16     -15.477  -3.439  -2.545  1.00 90.16           C  
ATOM    252  HA2 GLY A  16     -16.138  -2.752  -3.073  1.00 90.16           H  
ATOM    253  HA3 GLY A  16     -16.048  -3.929  -1.757  1.00 90.16           H  
ATOM    254  C   GLY A  16     -14.373  -2.623  -1.881  1.00 90.16           C  
ATOM    255  O   GLY A  16     -13.188  -2.824  -2.133  1.00 90.16           O  
ATOM    256  N   ASP A  17     -14.773  -1.703  -1.004  1.00 86.81           N  
ATOM    257  H   ASP A  17     -15.757  -1.584  -0.808  1.00 86.81           H  
ATOM    258  CA  ASP A  17     -13.824  -0.986  -0.154  1.00 86.81           C  
ATOM    259  HA  ASP A  17     -13.065  -0.538  -0.796  1.00 86.81           H  
ATOM    260  C   ASP A  17     -13.127  -1.957   0.813  1.00 86.81           C  
ATOM    261  CB  ASP A  17     -14.529   0.149   0.599  1.00 86.81           C  
ATOM    262  HB2 ASP A  17     -15.093   0.756  -0.108  1.00 86.81           H  
ATOM    263  HB3 ASP A  17     -15.223  -0.266   1.329  1.00 86.81           H  
ATOM    264  O   ASP A  17     -13.763  -2.833   1.408  1.00 86.81           O  
ATOM    265  CG  ASP A  17     -13.495   1.027   1.307  1.00 86.81           C  
ATOM    266  OD1 ASP A  17     -13.013   0.607   2.385  1.00 86.81           O  
ATOM    267  OD2 ASP A  17     -13.099   2.052   0.710  1.00 86.81           O  
ATOM    268  N   CYS A  18     -11.813  -1.797   0.981  1.00 87.55           N  
ATOM    269  H   CYS A  18     -11.345  -1.059   0.473  1.00 87.55           H  
ATOM    270  CA  CYS A  18     -11.013  -2.665   1.837  1.00 87.55           C  
ATOM    271  HA  CYS A  18     -11.080  -3.680   1.444  1.00 87.55           H  
ATOM    272  C   CYS A  18     -11.534  -2.729   3.284  1.00 87.55           C  
ATOM    273  CB  CYS A  18      -9.543  -2.232   1.757  1.00 87.55           C  
ATOM    274  HB2 CYS A  18      -9.213  -2.247   0.718  1.00 87.55           H  
ATOM    275  HB3 CYS A  18      -8.939  -2.949   2.313  1.00 87.55           H  
ATOM    276  O   CYS A  18     -11.565  -3.813   3.864  1.00 87.55           O  
ATOM    277  SG  CYS A  18      -9.276  -0.574   2.462  1.00 87.55           S  
ATOM    278  HG  CYS A  18     -10.390   0.003   2.003  1.00 87.55           H  
ATOM    279  N   LEU A  19     -12.022  -1.624   3.854  1.00 83.76           N  
ATOM    280  H   LEU A  19     -12.118  -0.790   3.293  1.00 83.76           H  
ATOM    281  CA  LEU A  19     -12.530  -1.586   5.228  1.00 83.76           C  
ATOM    282  HA  LEU A  19     -11.806  -2.054   5.894  1.00 83.76           H  
ATOM    283  C   LEU A  19     -13.831  -2.382   5.358  1.00 83.76           C  
ATOM    284  CB  LEU A  19     -12.743  -0.121   5.651  1.00 83.76           C  
ATOM    285  HB2 LEU A  19     -13.471   0.331   4.978  1.00 83.76           H  
ATOM    286  HB3 LEU A  19     -13.168  -0.106   6.654  1.00 83.76           H  
ATOM    287  O   LEU A  19     -13.991  -3.165   6.295  1.00 83.76           O  
ATOM    288  CG  LEU A  19     -11.462   0.728   5.639  1.00 83.76           C  
ATOM    289  HG  LEU A  19     -10.992   0.682   4.657  1.00 83.76           H  
ATOM    290  CD1 LEU A  19     -11.792   2.191   5.926  1.00 83.76           C  
ATOM    291 HD11 LEU A  19     -12.532   2.534   5.203  1.00 83.76           H  
ATOM    292 HD12 LEU A  19     -12.190   2.297   6.935  1.00 83.76           H  
ATOM    293 HD13 LEU A  19     -10.887   2.786   5.800  1.00 83.76           H  
ATOM    294  CD2 LEU A  19     -10.461   0.251   6.690  1.00 83.76           C  
ATOM    295 HD21 LEU A  19     -10.112  -0.750   6.438  1.00 83.76           H  
ATOM    296 HD22 LEU A  19      -9.604   0.924   6.683  1.00 83.76           H  
ATOM    297 HD23 LEU A  19     -10.919   0.235   7.679  1.00 83.76           H  
ATOM    298  N   ASP A  20     -14.724  -2.250   4.376  1.00 84.22           N  
ATOM    299  H   ASP A  20     -14.503  -1.609   3.627  1.00 84.22           H  
ATOM    300  CA  ASP A  20     -16.007  -2.960   4.331  1.00 84.22           C  
ATOM    301  HA  ASP A  20     -16.533  -2.803   5.273  1.00 84.22           H  
ATOM    302  C   ASP A  20     -15.845  -4.476   4.137  1.00 84.22           C  
ATOM    303  CB  ASP A  20     -16.863  -2.413   3.175  1.00 84.22           C  
ATOM    304  HB2 ASP A  20     -16.254  -2.342   2.274  1.00 84.22           H  
ATOM    305  HB3 ASP A  20     -17.658  -3.130   2.967  1.00 84.22           H  
ATOM    306  O   ASP A  20     -16.756  -5.254   4.457  1.00 84.22           O  
ATOM    307  CG  ASP A  20     -17.544  -1.068   3.443  1.00 84.22           C  
ATOM    308  OD1 ASP A  20     -17.739  -0.717   4.627  1.00 84.22           O  
ATOM    309  OD2 ASP A  20     -18.030  -0.476   2.454  1.00 84.22           O  
ATOM    310  N   VAL A  21     -14.720  -4.914   3.567  1.00 86.69           N  
ATOM    311  H   VAL A  21     -14.057  -4.217   3.258  1.00 86.69           H  
ATOM    312  CA  VAL A  21     -14.419  -6.331   3.339  1.00 86.69           C  
ATOM    313  HA  VAL A  21     -15.355  -6.888   3.303  1.00 86.69           H  
ATOM    314  C   VAL A  21     -13.619  -6.927   4.498  1.00 86.69           C  
ATOM    315  CB  VAL A  21     -13.733  -6.545   1.980  1.00 86.69           C  
ATOM    316  HB  VAL A  21     -12.822  -5.948   1.948  1.00 86.69           H  
ATOM    317  O   VAL A  21     -14.030  -7.965   5.019  1.00 86.69           O  
ATOM    318  CG1 VAL A  21     -13.392  -8.027   1.775  1.00 86.69           C  
ATOM    319 HG11 VAL A  21     -12.984  -8.170   0.775  1.00 86.69           H  
ATOM    320 HG12 VAL A  21     -12.637  -8.349   2.492  1.00 86.69           H  
ATOM    321 HG13 VAL A  21     -14.283  -8.646   1.885  1.00 86.69           H  
ATOM    322  CG2 VAL A  21     -14.636  -6.121   0.811  1.00 86.69           C  
ATOM    323 HG21 VAL A  21     -14.093  -6.232  -0.128  1.00 86.69           H  
ATOM    324 HG22 VAL A  21     -15.537  -6.733   0.783  1.00 86.69           H  
ATOM    325 HG23 VAL A  21     -14.913  -5.071   0.909  1.00 86.69           H  
ATOM    326  N   ILE A  22     -12.533  -6.287   4.953  1.00 88.49           N  
ATOM    327  H   ILE A  22     -12.263  -5.413   4.525  1.00 88.49           H  
ATOM    328  CA  ILE A  22     -11.661  -6.842   6.007  1.00 88.49           C  
ATOM    329  HA  ILE A  22     -11.354  -7.841   5.698  1.00 88.49           H  
ATOM    330  C   ILE A  22     -12.424  -7.000   7.326  1.00 88.49           C  
ATOM    331  CB  ILE A  22     -10.376  -6.005   6.212  1.00 88.49           C  
ATOM    332  HB  ILE A  22     -10.660  -4.996   6.509  1.00 88.49           H  
ATOM    333  O   ILE A  22     -12.266  -8.023   7.992  1.00 88.49           O  
ATOM    334  CG1 ILE A  22      -9.519  -5.945   4.930  1.00 88.49           C  
ATOM    335 HG12 ILE A  22     -10.153  -5.777   4.059  1.00 88.49           H  
ATOM    336 HG13 ILE A  22      -9.019  -6.900   4.772  1.00 88.49           H  
ATOM    337  CG2 ILE A  22      -9.499  -6.636   7.315  1.00 88.49           C  
ATOM    338 HG21 ILE A  22     -10.025  -6.682   8.268  1.00 88.49           H  
ATOM    339 HG22 ILE A  22      -9.207  -7.646   7.030  1.00 88.49           H  
ATOM    340 HG23 ILE A  22      -8.593  -6.050   7.473  1.00 88.49           H  
ATOM    341  CD1 ILE A  22      -8.475  -4.823   4.966  1.00 88.49           C  
ATOM    342 HD11 ILE A  22      -8.957  -3.866   5.161  1.00 88.49           H  
ATOM    343 HD12 ILE A  22      -7.718  -5.014   5.727  1.00 88.49           H  
ATOM    344 HD13 ILE A  22      -7.983  -4.779   3.994  1.00 88.49           H  
ATOM    345  N   VAL A  23     -13.334  -6.075   7.662  1.00 84.47           N  
ATOM    346  H   VAL A  23     -13.402  -5.240   7.097  1.00 84.47           H  
ATOM    347  CA  VAL A  23     -14.176  -6.163   8.874  1.00 84.47           C  
ATOM    348  HA  VAL A  23     -13.512  -6.169   9.738  1.00 84.47           H  
ATOM    349  C   VAL A  23     -15.022  -7.448   8.934  1.00 84.47           C  
ATOM    350  CB  VAL A  23     -15.053  -4.902   9.001  1.00 84.47           C  
ATOM    351  HB  VAL A  23     -14.425  -4.037   8.789  1.00 84.47           H  
ATOM    352  O   VAL A  23     -15.480  -7.856   9.998  1.00 84.47           O  
ATOM    353  CG1 VAL A  23     -16.231  -4.892   8.015  1.00 84.47           C  
ATOM    354 HG11 VAL A  23     -16.969  -5.647   8.287  1.00 84.47           H  
ATOM    355 HG12 VAL A  23     -15.864  -5.075   7.005  1.00 84.47           H  
ATOM    356 HG13 VAL A  23     -16.701  -3.909   8.032  1.00 84.47           H  
ATOM    357  CG2 VAL A  23     -15.592  -4.716  10.423  1.00 84.47           C  
ATOM    358 HG21 VAL A  23     -16.280  -5.519  10.690  1.00 84.47           H  
ATOM    359 HG22 VAL A  23     -14.758  -4.706  11.124  1.00 84.47           H  
ATOM    360 HG23 VAL A  23     -16.109  -3.758  10.491  1.00 84.47           H  
ATOM    361  N   LYS A  24     -15.240  -8.111   7.789  1.00 88.26           N  
ATOM    362  H   LYS A  24     -14.793  -7.751   6.958  1.00 88.26           H  
ATOM    363  CA  LYS A  24     -15.997  -9.369   7.679  1.00 88.26           C  
ATOM    364  HA  LYS A  24     -16.692  -9.435   8.516  1.00 88.26           H  
ATOM    365  C   LYS A  24     -15.109 -10.614   7.779  1.00 88.26           C  
ATOM    366  CB  LYS A  24     -16.793  -9.383   6.364  1.00 88.26           C  
ATOM    367  HB2 LYS A  24     -16.090  -9.337   5.532  1.00 88.26           H  
ATOM    368  HB3 LYS A  24     -17.334 -10.326   6.286  1.00 88.26           H  
ATOM    369  O   LYS A  24     -15.653 -11.713   7.893  1.00 88.26           O  
ATOM    370  CG  LYS A  24     -17.804  -8.230   6.246  1.00 88.26           C  
ATOM    371  HG2 LYS A  24     -17.320  -7.287   6.500  1.00 88.26           H  
ATOM    372  HG3 LYS A  24     -18.628  -8.398   6.939  1.00 88.26           H  
ATOM    373  CD  LYS A  24     -18.337  -8.110   4.812  1.00 88.26           C  
ATOM    374  HD2 LYS A  24     -18.856  -9.023   4.519  1.00 88.26           H  
ATOM    375  HD3 LYS A  24     -17.483  -7.955   4.153  1.00 88.26           H  
ATOM    376  CE  LYS A  24     -19.280  -6.903   4.714  1.00 88.26           C  
ATOM    377  HE2 LYS A  24     -20.275  -7.174   5.067  1.00 88.26           H  
ATOM    378  HE3 LYS A  24     -18.887  -6.132   5.376  1.00 88.26           H  
ATOM    379  NZ  LYS A  24     -19.324  -6.339   3.342  1.00 88.26           N  
ATOM    380  HZ1 LYS A  24     -19.681  -6.972   2.641  1.00 88.26           H  
ATOM    381  HZ2 LYS A  24     -18.388  -6.045   3.105  1.00 88.26           H  
ATOM    382  HZ3 LYS A  24     -19.872  -5.490   3.326  1.00 88.26           H  
ATOM    383  N   LEU A  25     -13.785 -10.468   7.701  1.00 92.55           N  
ATOM    384  H   LEU A  25     -13.408  -9.531   7.665  1.00 92.55           H  
ATOM    385  CA  LEU A  25     -12.838 -11.567   7.878  1.00 92.55           C  
ATOM    386  HA  LEU A  25     -13.243 -12.437   7.360  1.00 92.55           H  
ATOM    387  C   LEU A  25     -12.678 -11.890   9.374  1.00 92.55           C  
ATOM    388  CB  LEU A  25     -11.476 -11.226   7.251  1.00 92.55           C  
ATOM    389  HB2 LEU A  25     -11.095 -10.333   7.748  1.00 92.55           H  
ATOM    390  HB3 LEU A  25     -10.783 -12.040   7.461  1.00 92.55           H  
ATOM    391  O   LEU A  25     -12.681 -10.964  10.191  1.00 92.55           O  
ATOM    392  CG  LEU A  25     -11.483 -10.965   5.736  1.00 92.55           C  
ATOM    393  HG  LEU A  25     -12.140 -10.125   5.513  1.00 92.55           H  
ATOM    394  CD1 LEU A  25     -10.070 -10.606   5.274  1.00 92.55           C  
ATOM    395 HD11 LEU A  25     -10.081 -10.345   4.216  1.00 92.55           H  
ATOM    396 HD12 LEU A  25      -9.703  -9.748   5.837  1.00 92.55           H  
ATOM    397 HD13 LEU A  25      -9.395 -11.448   5.433  1.00 92.55           H  
ATOM    398  CD2 LEU A  25     -11.956 -12.185   4.941  1.00 92.55           C  
ATOM    399 HD21 LEU A  25     -13.006 -12.387   5.154  1.00 92.55           H  
ATOM    400 HD22 LEU A  25     -11.857 -11.984   3.875  1.00 92.55           H  
ATOM    401 HD23 LEU A  25     -11.353 -13.055   5.202  1.00 92.55           H  
ATOM    402  N   PRO A  26     -12.518 -13.168   9.759  1.00 92.99           N  
ATOM    403  CA  PRO A  26     -12.316 -13.537  11.157  1.00 92.99           C  
ATOM    404  HA  PRO A  26     -13.141 -13.133  11.746  1.00 92.99           H  
ATOM    405  C   PRO A  26     -10.994 -13.002  11.720  1.00 92.99           C  
ATOM    406  CB  PRO A  26     -12.368 -15.069  11.209  1.00 92.99           C  
ATOM    407  HB2 PRO A  26     -11.360 -15.480  11.266  1.00 92.99           H  
ATOM    408  HB3 PRO A  26     -12.956 -15.418  12.057  1.00 92.99           H  
ATOM    409  O   PRO A  26     -10.018 -12.819  10.990  1.00 92.99           O  
ATOM    410  CG  PRO A  26     -13.011 -15.476   9.883  1.00 92.99           C  
ATOM    411  HG2 PRO A  26     -12.657 -16.449   9.544  1.00 92.99           H  
ATOM    412  HG3 PRO A  26     -14.095 -15.478   9.991  1.00 92.99           H  
ATOM    413  CD  PRO A  26     -12.597 -14.361   8.930  1.00 92.99           C  
ATOM    414  HD2 PRO A  26     -11.616 -14.573   8.506  1.00 92.99           H  
ATOM    415  HD3 PRO A  26     -13.346 -14.278   8.142  1.00 92.99           H  
ATOM    416  N   ASP A  27     -10.945 -12.799  13.031  1.00 90.20           N  
ATOM    417  H   ASP A  27     -11.791 -12.872  13.579  1.00 90.20           H  
ATOM    418  CA  ASP A  27      -9.711 -12.480  13.754  1.00 90.20           C  
ATOM    419  HA  ASP A  27      -9.301 -11.548  13.363  1.00 90.20           H  
ATOM    420  C   ASP A  27      -8.675 -13.599  13.568  1.00 90.20           C  
ATOM    421  CB  ASP A  27      -9.999 -12.297  15.254  1.00 90.20           C  
ATOM    422  HB2 ASP A  27      -9.047 -12.157  15.767  1.00 90.20           H  
ATOM    423  HB3 ASP A  27     -10.454 -13.209  15.641  1.00 90.20           H  
ATOM    424  O   ASP A  27      -9.035 -14.776  13.507  1.00 90.20           O  
ATOM    425  CG  ASP A  27     -10.905 -11.111  15.603  1.00 90.20           C  
ATOM    426  OD1 ASP A  27     -11.534 -10.536  14.687  1.00 90.20           O  
ATOM    427  OD2 ASP A  27     -10.979 -10.779  16.801  1.00 90.20           O  
ATOM    428  N   ASN A  28      -7.387 -13.242  13.516  1.00 93.28           N  
ATOM    429  H   ASN A  28      -7.161 -12.262  13.613  1.00 93.28           H  
ATOM    430  CA  ASN A  28      -6.271 -14.196  13.400  1.00 93.28           C  
ATOM    431  HA  ASN A  28      -5.387 -13.617  13.135  1.00 93.28           H  
ATOM    432  C   ASN A  28      -6.440 -15.241  12.264  1.00 93.28           C  
ATOM    433  CB  ASN A  28      -6.010 -14.840  14.775  1.00 93.28           C  
ATOM    434  HB2 ASN A  28      -6.849 -15.493  15.014  1.00 93.28           H  
ATOM    435  HB3 ASN A  28      -5.117 -15.462  14.724  1.00 93.28           H  
ATOM    436  O   ASN A  28      -6.047 -16.400  12.407  1.00 93.28           O  
ATOM    437  CG  ASN A  28      -5.813 -13.840  15.899  1.00 93.28           C  
ATOM    438  ND2 ASN A  28      -6.485 -14.039  17.008  1.00 93.28           N  
ATOM    439 HD21 ASN A  28      -6.384 -13.360  17.750  1.00 93.28           H  
ATOM    440 HD22 ASN A  28      -7.143 -14.804  17.060  1.00 93.28           H  
ATOM    441  OD1 ASN A  28      -5.047 -12.889  15.819  1.00 93.28           O  
ATOM    442  N   SER A  29      -7.046 -14.847  11.142  1.00 96.95           N  
ATOM    443  H   SER A  29      -7.279 -13.867  11.064  1.00 96.95           H  
ATOM    444  CA  SER A  29      -7.345 -15.711   9.994  1.00 96.95           C  
ATOM    445  HA  SER A  29      -7.393 -16.742  10.343  1.00 96.95           H  
ATOM    446  C   SER A  29      -6.297 -15.683   8.879  1.00 96.95           C  
ATOM    447  CB  SER A  29      -8.723 -15.370   9.424  1.00 96.95           C  
ATOM    448  HB2 SER A  29      -9.475 -15.546  10.193  1.00 96.95           H  
ATOM    449  HB3 SER A  29      -8.931 -16.027   8.580  1.00 96.95           H  
ATOM    450  O   SER A  29      -6.316 -16.574   8.030  1.00 96.95           O  
ATOM    451  OG  SER A  29      -8.802 -14.024   8.993  1.00 96.95           O  
ATOM    452  HG  SER A  29      -9.167 -13.509   9.716  1.00 96.95           H  
ATOM    453  N   VAL A  30      -5.378 -14.709   8.874  1.00 98.33           N  
ATOM    454  H   VAL A  30      -5.422 -14.009   9.600  1.00 98.33           H  
ATOM    455  CA  VAL A  30      -4.318 -14.583   7.854  1.00 98.33           C  
ATOM    456  HA  VAL A  30      -4.349 -15.471   7.223  1.00 98.33           H  
ATOM    457  C   VAL A  30      -2.920 -14.579   8.475  1.00 98.33           C  
ATOM    458  CB  VAL A  30      -4.548 -13.381   6.912  1.00 98.33           C  
ATOM    459  HB  VAL A  30      -3.809 -13.430   6.112  1.00 98.33           H  
ATOM    460  O   VAL A  30      -2.746 -14.207   9.636  1.00 98.33           O  
ATOM    461  CG1 VAL A  30      -5.940 -13.448   6.267  1.00 98.33           C  
ATOM    462 HG11 VAL A  30      -6.088 -14.433   5.824  1.00 98.33           H  
ATOM    463 HG12 VAL A  30      -6.716 -13.277   7.013  1.00 98.33           H  
ATOM    464 HG13 VAL A  30      -6.028 -12.696   5.484  1.00 98.33           H  
ATOM    465  CG2 VAL A  30      -4.400 -12.024   7.604  1.00 98.33           C  
ATOM    466 HG21 VAL A  30      -5.125 -11.946   8.414  1.00 98.33           H  
ATOM    467 HG22 VAL A  30      -3.390 -11.915   7.997  1.00 98.33           H  
ATOM    468 HG23 VAL A  30      -4.576 -11.223   6.886  1.00 98.33           H  
ATOM    469  N   ASP A  31      -1.916 -15.002   7.708  1.00 98.66           N  
ATOM    470  H   ASP A  31      -2.120 -15.271   6.756  1.00 98.66           H  
ATOM    471  CA  ASP A  31      -0.538 -15.209   8.177  1.00 98.66           C  
ATOM    472  HA  ASP A  31      -0.536 -15.320   9.261  1.00 98.66           H  
ATOM    473  C   ASP A  31       0.394 -14.036   7.831  1.00 98.66           C  
ATOM    474  CB  ASP A  31       0.006 -16.511   7.575  1.00 98.66           C  
ATOM    475  HB2 ASP A  31       1.016 -16.666   7.956  1.00 98.66           H  
ATOM    476  HB3 ASP A  31       0.062 -16.419   6.490  1.00 98.66           H  
ATOM    477  O   ASP A  31       1.335 -13.739   8.571  1.00 98.66           O  
ATOM    478  CG  ASP A  31      -0.849 -17.723   7.944  1.00 98.66           C  
ATOM    479  OD1 ASP A  31      -0.692 -18.252   9.062  1.00 98.66           O  
ATOM    480  OD2 ASP A  31      -1.693 -18.138   7.124  1.00 98.66           O  
ATOM    481  N   ALA A  32       0.117 -13.348   6.720  1.00 98.69           N  
ATOM    482  H   ALA A  32      -0.669 -13.644   6.158  1.00 98.69           H  
ATOM    483  CA  ALA A  32       0.866 -12.181   6.267  1.00 98.69           C  
ATOM    484  HA  ALA A  32       1.316 -11.687   7.129  1.00 98.69           H  
ATOM    485  C   ALA A  32      -0.041 -11.163   5.562  1.00 98.69           C  
ATOM    486  CB  ALA A  32       2.003 -12.648   5.350  1.00 98.69           C  
ATOM    487  HB1 ALA A  32       2.655 -13.337   5.886  1.00 98.69           H  
ATOM    488  HB2 ALA A  32       2.587 -11.787   5.025  1.00 98.69           H  
ATOM    489  HB3 ALA A  32       1.592 -13.152   4.476  1.00 98.69           H  
ATOM    490  O   ALA A  32      -1.068 -11.516   4.985  1.00 98.69           O  
ATOM    491  N   VAL A  33       0.370  -9.896   5.566  1.00 98.80           N  
ATOM    492  H   VAL A  33       1.205  -9.678   6.091  1.00 98.80           H  
ATOM    493  CA  VAL A  33      -0.176  -8.842   4.702  1.00 98.80           C  
ATOM    494  HA  VAL A  33      -0.981  -9.252   4.092  1.00 98.80           H  
ATOM    495  C   VAL A  33       0.943  -8.381   3.775  1.00 98.80           C  
ATOM    496  CB  VAL A  33      -0.751  -7.670   5.522  1.00 98.80           C  
ATOM    497  HB  VAL A  33       0.025  -7.296   6.189  1.00 98.80           H  
ATOM    498  O   VAL A  33       2.006  -7.993   4.253  1.00 98.80           O  
ATOM    499  CG1 VAL A  33      -1.235  -6.510   4.640  1.00 98.80           C  
ATOM    500 HG11 VAL A  33      -1.674  -5.729   5.260  1.00 98.80           H  
ATOM    501 HG12 VAL A  33      -0.399  -6.079   4.089  1.00 98.80           H  
ATOM    502 HG13 VAL A  33      -1.983  -6.865   3.930  1.00 98.80           H  
ATOM    503  CG2 VAL A  33      -1.937  -8.098   6.391  1.00 98.80           C  
ATOM    504 HG21 VAL A  33      -1.702  -9.012   6.936  1.00 98.80           H  
ATOM    505 HG22 VAL A  33      -2.166  -7.310   7.109  1.00 98.80           H  
ATOM    506 HG23 VAL A  33      -2.812  -8.270   5.764  1.00 98.80           H  
ATOM    507  N   VAL A  34       0.725  -8.412   2.463  1.00 98.58           N  
ATOM    508  H   VAL A  34      -0.185  -8.697   2.132  1.00 98.58           H  
ATOM    509  CA  VAL A  34       1.677  -7.891   1.467  1.00 98.58           C  
ATOM    510  HA  VAL A  34       2.419  -7.263   1.959  1.00 98.58           H  
ATOM    511  C   VAL A  34       0.886  -7.029   0.502  1.00 98.58           C  
ATOM    512  CB  VAL A  34       2.423  -9.014   0.715  1.00 98.58           C  
ATOM    513  HB  VAL A  34       1.709  -9.613   0.150  1.00 98.58           H  
ATOM    514  O   VAL A  34      -0.001  -7.541  -0.171  1.00 98.58           O  
ATOM    515  CG1 VAL A  34       3.453  -8.426  -0.261  1.00 98.58           C  
ATOM    516 HG11 VAL A  34       3.967  -9.233  -0.783  1.00 98.58           H  
ATOM    517 HG12 VAL A  34       2.946  -7.809  -1.004  1.00 98.58           H  
ATOM    518 HG13 VAL A  34       4.181  -7.819   0.276  1.00 98.58           H  
ATOM    519  CG2 VAL A  34       3.175  -9.946   1.673  1.00 98.58           C  
ATOM    520 HG21 VAL A  34       3.757 -10.674   1.107  1.00 98.58           H  
ATOM    521 HG22 VAL A  34       3.839  -9.368   2.316  1.00 98.58           H  
ATOM    522 HG23 VAL A  34       2.465 -10.490   2.296  1.00 98.58           H  
ATOM    523  N   THR A  35       1.145  -5.722   0.475  1.00 97.66           N  
ATOM    524  H   THR A  35       1.859  -5.339   1.078  1.00 97.66           H  
ATOM    525  CA  THR A  35       0.233  -4.802  -0.210  1.00 97.66           C  
ATOM    526  HA  THR A  35      -0.147  -5.305  -1.099  1.00 97.66           H  
ATOM    527  C   THR A  35       0.882  -3.508  -0.707  1.00 97.66           C  
ATOM    528  CB  THR A  35      -0.973  -4.542   0.698  1.00 97.66           C  
ATOM    529  HB  THR A  35      -1.325  -5.500   1.079  1.00 97.66           H  
ATOM    530  O   THR A  35       1.925  -3.074  -0.211  1.00 97.66           O  
ATOM    531  CG2 THR A  35      -0.693  -3.636   1.904  1.00 97.66           C  
ATOM    532 HG21 THR A  35      -1.583  -3.589   2.532  1.00 97.66           H  
ATOM    533 HG22 THR A  35      -0.446  -2.628   1.572  1.00 97.66           H  
ATOM    534 HG23 THR A  35       0.134  -4.040   2.488  1.00 97.66           H  
ATOM    535  OG1 THR A  35      -2.003  -4.003  -0.080  1.00 97.66           O  
ATOM    536  HG1 THR A  35      -2.276  -4.679  -0.704  1.00 97.66           H  
ATOM    537  N   ASP A  36       0.256  -2.892  -1.709  1.00 94.52           N  
ATOM    538  H   ASP A  36      -0.618  -3.293  -2.018  1.00 94.52           H  
ATOM    539  CA  ASP A  36       0.672  -1.652  -2.373  1.00 94.52           C  
ATOM    540  HA  ASP A  36       1.555  -1.250  -1.878  1.00 94.52           H  
ATOM    541  C   ASP A  36      -0.452  -0.602  -2.267  1.00 94.52           C  
ATOM    542  CB  ASP A  36       1.067  -1.979  -3.827  1.00 94.52           C  
ATOM    543  HB2 ASP A  36       1.829  -2.758  -3.810  1.00 94.52           H  
ATOM    544  HB3 ASP A  36       0.201  -2.375  -4.359  1.00 94.52           H  
ATOM    545  O   ASP A  36      -1.226  -0.422  -3.210  1.00 94.52           O  
ATOM    546  CG  ASP A  36       1.638  -0.786  -4.604  1.00 94.52           C  
ATOM    547  OD1 ASP A  36       2.319   0.064  -3.997  1.00 94.52           O  
ATOM    548  OD2 ASP A  36       1.617  -0.787  -5.862  1.00 94.52           O  
ATOM    549  N   PRO A  37      -0.612   0.058  -1.101  1.00 93.40           N  
ATOM    550  CA  PRO A  37      -1.709   0.990  -0.879  1.00 93.40           C  
ATOM    551  HA  PRO A  37      -2.651   0.481  -1.082  1.00 93.40           H  
ATOM    552  C   PRO A  37      -1.585   2.233  -1.774  1.00 93.40           C  
ATOM    553  CB  PRO A  37      -1.634   1.366   0.607  1.00 93.40           C  
ATOM    554  HB2 PRO A  37      -1.996   2.376   0.800  1.00 93.40           H  
ATOM    555  HB3 PRO A  37      -2.191   0.644   1.203  1.00 93.40           H  
ATOM    556  O   PRO A  37      -0.475   2.677  -2.070  1.00 93.40           O  
ATOM    557  CG  PRO A  37      -0.148   1.222   0.927  1.00 93.40           C  
ATOM    558  HG2 PRO A  37       0.024   1.020   1.984  1.00 93.40           H  
ATOM    559  HG3 PRO A  37       0.386   2.119   0.614  1.00 93.40           H  
ATOM    560  CD  PRO A  37       0.276   0.042   0.051  1.00 93.40           C  
ATOM    561  HD2 PRO A  37       0.146  -0.892   0.598  1.00 93.40           H  
ATOM    562  HD3 PRO A  37       1.316   0.151  -0.257  1.00 93.40           H  
ATOM    563  N   PRO A  38      -2.702   2.887  -2.138  1.00 87.03           N  
ATOM    564  CA  PRO A  38      -2.695   4.226  -2.720  1.00 87.03           C  
ATOM    565  HA  PRO A  38      -2.349   4.146  -3.751  1.00 87.03           H  
ATOM    566  C   PRO A  38      -1.806   5.210  -1.944  1.00 87.03           C  
ATOM    567  CB  PRO A  38      -4.158   4.675  -2.707  1.00 87.03           C  
ATOM    568  HB2 PRO A  38      -4.393   5.163  -1.761  1.00 87.03           H  
ATOM    569  HB3 PRO A  38      -4.387   5.337  -3.542  1.00 87.03           H  
ATOM    570  O   PRO A  38      -1.840   5.273  -0.718  1.00 87.03           O  
ATOM    571  CG  PRO A  38      -4.940   3.364  -2.793  1.00 87.03           C  
ATOM    572  HG2 PRO A  38      -5.050   3.077  -3.839  1.00 87.03           H  
ATOM    573  HG3 PRO A  38      -5.916   3.443  -2.316  1.00 87.03           H  
ATOM    574  CD  PRO A  38      -4.047   2.347  -2.083  1.00 87.03           C  
ATOM    575  HD2 PRO A  38      -4.345   2.214  -1.043  1.00 87.03           H  
ATOM    576  HD3 PRO A  38      -4.101   1.389  -2.599  1.00 87.03           H  
ATOM    577  N   TYR A  39      -1.025   6.030  -2.654  1.00 82.00           N  
ATOM    578  H   TYR A  39      -1.010   5.895  -3.655  1.00 82.00           H  
ATOM    579  CA  TYR A  39      -0.031   6.928  -2.042  1.00 82.00           C  
ATOM    580  HA  TYR A  39       0.265   6.507  -1.081  1.00 82.00           H  
ATOM    581  C   TYR A  39      -0.555   8.339  -1.705  1.00 82.00           C  
ATOM    582  CB  TYR A  39       1.225   6.984  -2.933  1.00 82.00           C  
ATOM    583  HB2 TYR A  39       1.929   7.697  -2.504  1.00 82.00           H  
ATOM    584  HB3 TYR A  39       0.922   7.360  -3.911  1.00 82.00           H  
ATOM    585  O   TYR A  39       0.250   9.187  -1.307  1.00 82.00           O  
ATOM    586  CG  TYR A  39       1.992   5.691  -3.156  1.00 82.00           C  
ATOM    587  CD1 TYR A  39       1.823   4.575  -2.311  1.00 82.00           C  
ATOM    588  HD1 TYR A  39       1.109   4.572  -1.501  1.00 82.00           H  
ATOM    589  CD2 TYR A  39       2.911   5.619  -4.224  1.00 82.00           C  
ATOM    590  HD2 TYR A  39       3.046   6.470  -4.876  1.00 82.00           H  
ATOM    591  CE1 TYR A  39       2.545   3.394  -2.547  1.00 82.00           C  
ATOM    592  HE1 TYR A  39       2.377   2.516  -1.941  1.00 82.00           H  
ATOM    593  CE2 TYR A  39       3.657   4.444  -4.444  1.00 82.00           C  
ATOM    594  HE2 TYR A  39       4.377   4.370  -5.246  1.00 82.00           H  
ATOM    595  OH  TYR A  39       4.225   2.219  -3.757  1.00 82.00           O  
ATOM    596  HH  TYR A  39       4.898   2.243  -4.442  1.00 82.00           H  
ATOM    597  CZ  TYR A  39       3.471   3.329  -3.601  1.00 82.00           C  
ATOM    598  N   ASN A  40      -1.857   8.599  -1.894  1.00 69.37           N  
ATOM    599  H   ASN A  40      -2.437   7.827  -2.192  1.00 69.37           H  
ATOM    600  CA  ASN A  40      -2.523   9.906  -1.769  1.00 69.37           C  
ATOM    601  HA  ASN A  40      -3.463   9.818  -2.315  1.00 69.37           H  
ATOM    602  C   ASN A  40      -1.751  11.048  -2.464  1.00 69.37           C  
ATOM    603  CB  ASN A  40      -2.889  10.186  -0.301  1.00 69.37           C  
ATOM    604  HB2 ASN A  40      -1.981  10.365   0.275  1.00 69.37           H  
ATOM    605  HB3 ASN A  40      -3.402   9.311   0.100  1.00 69.37           H  
ATOM    606  O   ASN A  40      -1.307  12.023  -1.852  1.00 69.37           O  
ATOM    607  CG  ASN A  40      -3.830  11.374  -0.148  1.00 69.37           C  
ATOM    608  ND2 ASN A  40      -4.048  11.847   1.055  1.00 69.37           N  
ATOM    609 HD21 ASN A  40      -4.775  12.546   1.120  1.00 69.37           H  
ATOM    610 HD22 ASN A  40      -3.709  11.343   1.861  1.00 69.37           H  
ATOM    611  OD1 ASN A  40      -4.404  11.894  -1.092  1.00 69.37           O  
ATOM    612  N   LEU A  41      -1.558  10.909  -3.776  1.00 57.14           N  
ATOM    613  H   LEU A  41      -2.067  10.169  -4.237  1.00 57.14           H  
ATOM    614  CA  LEU A  41      -0.892  11.879  -4.648  1.00 57.14           C  
ATOM    615  HA  LEU A  41      -0.193  12.458  -4.045  1.00 57.14           H  
ATOM    616  C   LEU A  41      -1.873  12.901  -5.249  1.00 57.14           C  
ATOM    617  CB  LEU A  41      -0.101  11.144  -5.747  1.00 57.14           C  
ATOM    618  HB2 LEU A  41       0.382  11.884  -6.385  1.00 57.14           H  
ATOM    619  HB3 LEU A  41      -0.816  10.587  -6.353  1.00 57.14           H  
ATOM    620  O   LEU A  41      -1.505  13.602  -6.197  1.00 57.14           O  
ATOM    621  CG  LEU A  41       0.973  10.172  -5.237  1.00 57.14           C  
ATOM    622  HG  LEU A  41       0.515   9.425  -4.588  1.00 57.14           H  
ATOM    623  CD1 LEU A  41       1.607   9.459  -6.436  1.00 57.14           C  
ATOM    624 HD11 LEU A  41       0.819   8.947  -6.989  1.00 57.14           H  
ATOM    625 HD12 LEU A  41       2.303   8.708  -6.064  1.00 57.14           H  
ATOM    626 HD13 LEU A  41       2.141  10.187  -7.047  1.00 57.14           H  
ATOM    627  CD2 LEU A  41       2.093  10.888  -4.477  1.00 57.14           C  
ATOM    628 HD21 LEU A  41       2.509  11.699  -5.075  1.00 57.14           H  
ATOM    629 HD22 LEU A  41       2.870  10.172  -4.209  1.00 57.14           H  
ATOM    630 HD23 LEU A  41       1.685  11.290  -3.550  1.00 57.14           H  
ATOM    631  N   SER A  42      -3.085  13.026  -4.702  1.00 53.15           N  
ATOM    632  H   SER A  42      -3.342  12.368  -3.981  1.00 53.15           H  
ATOM    633  CA  SER A  42      -4.110  14.001  -5.110  1.00 53.15           C  
ATOM    634  HA  SER A  42      -4.482  13.723  -6.096  1.00 53.15           H  
ATOM    635  C   SER A  42      -3.567  15.440  -5.189  1.00 53.15           C  
ATOM    636  CB  SER A  42      -5.286  13.922  -4.127  1.00 53.15           C  
ATOM    637  HB2 SER A  42      -6.058  14.632  -4.424  1.00 53.15           H  
ATOM    638  HB3 SER A  42      -5.708  12.917  -4.143  1.00 53.15           H  
ATOM    639  O   SER A  42      -3.838  16.162  -6.152  1.00 53.15           O  
ATOM    640  OG  SER A  42      -4.845  14.213  -2.812  1.00 53.15           O  
ATOM    641  HG  SER A  42      -4.945  13.424  -2.274  1.00 53.15           H  
ATOM    642  N   PHE A  43      -2.673  15.828  -4.268  1.00 48.10           N  
ATOM    643  H   PHE A  43      -2.556  15.213  -3.475  1.00 48.10           H  
ATOM    644  CA  PHE A  43      -1.980  17.127  -4.272  1.00 48.10           C  
ATOM    645  HA  PHE A  43      -2.747  17.902  -4.264  1.00 48.10           H  
ATOM    646  C   PHE A  43      -1.105  17.384  -5.521  1.00 48.10           C  
ATOM    647  CB  PHE A  43      -1.152  17.276  -2.985  1.00 48.10           C  
ATOM    648  HB2 PHE A  43      -1.767  16.999  -2.129  1.00 48.10           H  
ATOM    649  HB3 PHE A  43      -0.900  18.329  -2.864  1.00 48.10           H  
ATOM    650  O   PHE A  43      -0.666  18.509  -5.748  1.00 48.10           O  
ATOM    651  CG  PHE A  43       0.137  16.470  -2.957  1.00 48.10           C  
ATOM    652  CD1 PHE A  43       0.137  15.145  -2.485  1.00 48.10           C  
ATOM    653  HD1 PHE A  43      -0.776  14.690  -2.130  1.00 48.10           H  
ATOM    654  CD2 PHE A  43       1.342  17.050  -3.400  1.00 48.10           C  
ATOM    655  HD2 PHE A  43       1.344  18.070  -3.755  1.00 48.10           H  
ATOM    656  CE1 PHE A  43       1.331  14.405  -2.456  1.00 48.10           C  
ATOM    657  HE1 PHE A  43       1.313  13.394  -2.076  1.00 48.10           H  
ATOM    658  CE2 PHE A  43       2.540  16.313  -3.366  1.00 48.10           C  
ATOM    659  HE2 PHE A  43       3.461  16.783  -3.679  1.00 48.10           H  
ATOM    660  CZ  PHE A  43       2.534  14.987  -2.894  1.00 48.10           C  
ATOM    661  HZ  PHE A  43       3.448  14.415  -2.841  1.00 48.10           H  
ATOM    662  N   MET A  44      -0.843  16.366  -6.351  1.00 44.40           N  
ATOM    663  H   MET A  44      -1.236  15.466  -6.113  1.00 44.40           H  
ATOM    664  CA  MET A  44      -0.113  16.470  -7.622  1.00 44.40           C  
ATOM    665  HA  MET A  44       0.467  17.392  -7.605  1.00 44.40           H  
ATOM    666  C   MET A  44      -1.026  16.581  -8.856  1.00 44.40           C  
ATOM    667  CB  MET A  44       0.881  15.307  -7.783  1.00 44.40           C  
ATOM    668  HB2 MET A  44       0.347  14.358  -7.796  1.00 44.40           H  
ATOM    669  HB3 MET A  44       1.378  15.422  -8.746  1.00 44.40           H  
ATOM    670  O   MET A  44      -0.571  16.297  -9.967  1.00 44.40           O  
ATOM    671  CG  MET A  44       1.968  15.266  -6.708  1.00 44.40           C  
ATOM    672  HG2 MET A  44       1.503  14.996  -5.759  1.00 44.40           H  
ATOM    673  HG3 MET A  44       2.401  16.261  -6.602  1.00 44.40           H  
ATOM    674  SD  MET A  44       3.304  14.078  -7.058  1.00 44.40           S  
ATOM    675  CE  MET A  44       4.029  14.785  -8.566  1.00 44.40           C  
ATOM    676  HE1 MET A  44       4.955  14.262  -8.804  1.00 44.40           H  
ATOM    677  HE2 MET A  44       3.337  14.672  -9.400  1.00 44.40           H  
ATOM    678  HE3 MET A  44       4.235  15.845  -8.415  1.00 44.40           H  
ATOM    679  N   ALA A  45      -2.298  16.964  -8.691  1.00 40.93           N  
ATOM    680  H   ALA A  45      -2.633  17.111  -7.750  1.00 40.93           H  
ATOM    681  CA  ALA A  45      -3.273  17.085  -9.784  1.00 40.93           C  
ATOM    682  HA  ALA A  45      -4.232  17.301  -9.313  1.00 40.93           H  
ATOM    683  C   ALA A  45      -3.492  15.777 -10.575  1.00 40.93           C  
ATOM    684  CB  ALA A  45      -2.925  18.297 -10.664  1.00 40.93           C  
ATOM    685  HB1 ALA A  45      -2.005  18.112 -11.218  1.00 40.93           H  
ATOM    686  HB2 ALA A  45      -3.733  18.474 -11.374  1.00 40.93           H  
ATOM    687  HB3 ALA A  45      -2.805  19.184 -10.042  1.00 40.93           H  
ATOM    688  O   ALA A  45      -3.847  15.788 -11.755  1.00 40.93           O  
ATOM    689  N   LYS A  46      -3.284  14.626  -9.926  1.00 46.88           N  
ATOM    690  H   LYS A  46      -3.038  14.681  -8.948  1.00 46.88           H  
ATOM    691  CA  LYS A  46      -3.682  13.321 -10.456  1.00 46.88           C  
ATOM    692  HA  LYS A  46      -3.621  13.315 -11.544  1.00 46.88           H  
ATOM    693  C   LYS A  46      -5.140  13.087 -10.077  1.00 46.88           C  
ATOM    694  CB  LYS A  46      -2.766  12.230  -9.894  1.00 46.88           C  
ATOM    695  HB2 LYS A  46      -3.205  11.260 -10.124  1.00 46.88           H  
ATOM    696  HB3 LYS A  46      -2.718  12.326  -8.809  1.00 46.88           H  
ATOM    697  O   LYS A  46      -5.420  12.529  -9.031  1.00 46.88           O  
ATOM    698  CG  LYS A  46      -1.353  12.291 -10.486  1.00 46.88           C  
ATOM    699  HG2 LYS A  46      -1.399  12.116 -11.561  1.00 46.88           H  
ATOM    700  HG3 LYS A  46      -0.895  13.261 -10.289  1.00 46.88           H  
ATOM    701  CD  LYS A  46      -0.538  11.191  -9.811  1.00 46.88           C  
ATOM    702  HD2 LYS A  46      -1.091  10.254  -9.878  1.00 46.88           H  
ATOM    703  HD3 LYS A  46      -0.442  11.439  -8.754  1.00 46.88           H  
ATOM    704  CE  LYS A  46       0.849  11.014 -10.418  1.00 46.88           C  
ATOM    705  HE2 LYS A  46       0.746  10.877 -11.494  1.00 46.88           H  
ATOM    706  HE3 LYS A  46       1.427  11.918 -10.224  1.00 46.88           H  
ATOM    707  NZ  LYS A  46       1.479   9.830  -9.785  1.00 46.88           N  
ATOM    708  HZ1 LYS A  46       0.922   9.003  -9.947  1.00 46.88           H  
ATOM    709  HZ2 LYS A  46       2.435   9.679 -10.075  1.00 46.88           H  
ATOM    710  HZ3 LYS A  46       1.468   9.947  -8.782  1.00 46.88           H  
ATOM    711  N   THR A  47      -6.065  13.555 -10.909  1.00 35.00           N  
ATOM    712  H   THR A  47      -5.777  14.058 -11.736  1.00 35.00           H  
ATOM    713  CA  THR A  47      -7.512  13.493 -10.627  1.00 35.00           C  
ATOM    714  HA  THR A  47      -7.702  13.946  -9.654  1.00 35.00           H  
ATOM    715  C   THR A  47      -8.067  12.072 -10.556  1.00 35.00           C  
ATOM    716  CB  THR A  47      -8.306  14.278 -11.674  1.00 35.00           C  
ATOM    717  HB  THR A  47      -9.374  14.124 -11.517  1.00 35.00           H  
ATOM    718  O   THR A  47      -9.049  11.853  -9.872  1.00 35.00           O  
ATOM    719  CG2 THR A  47      -8.008  15.776 -11.601  1.00 35.00           C  
ATOM    720 HG21 THR A  47      -8.242  16.144 -10.602  1.00 35.00           H  
ATOM    721 HG22 THR A  47      -8.635  16.300 -12.323  1.00 35.00           H  
ATOM    722 HG23 THR A  47      -6.960  15.972 -11.828  1.00 35.00           H  
ATOM    723  OG1 THR A  47      -7.948  13.836 -12.968  1.00 35.00           O  
ATOM    724  HG1 THR A  47      -8.694  13.318 -13.278  1.00 35.00           H  
ATOM    725  N   TRP A  48      -7.413  11.091 -11.186  1.00 49.81           N  
ATOM    726  H   TRP A  48      -6.597  11.322 -11.733  1.00 49.81           H  
ATOM    727  CA  TRP A  48      -7.743   9.668 -11.003  1.00 49.81           C  
ATOM    728  HA  TRP A  48      -8.819   9.535 -11.116  1.00 49.81           H  
ATOM    729  C   TRP A  48      -7.404   9.139  -9.595  1.00 49.81           C  
ATOM    730  CB  TRP A  48      -7.035   8.853 -12.092  1.00 49.81           C  
ATOM    731  HB2 TRP A  48      -7.270   7.799 -11.944  1.00 49.81           H  
ATOM    732  HB3 TRP A  48      -7.452   9.137 -13.058  1.00 49.81           H  
ATOM    733  O   TRP A  48      -7.747   8.013  -9.269  1.00 49.81           O  
ATOM    734  CG  TRP A  48      -5.542   9.005 -12.148  1.00 49.81           C  
ATOM    735  CD1 TRP A  48      -4.870   9.825 -12.986  1.00 49.81           C  
ATOM    736  HD1 TRP A  48      -5.346  10.462 -13.716  1.00 49.81           H  
ATOM    737  CD2 TRP A  48      -4.526   8.312 -11.360  1.00 49.81           C  
ATOM    738  CE2 TRP A  48      -3.240   8.747 -11.806  1.00 49.81           C  
ATOM    739  CE3 TRP A  48      -4.551   7.347 -10.334  1.00 49.81           C  
ATOM    740  HE3 TRP A  48      -5.500   6.998  -9.956  1.00 49.81           H  
ATOM    741  NE1 TRP A  48      -3.511   9.685 -12.783  1.00 49.81           N  
ATOM    742  HE1 TRP A  48      -2.827  10.182 -13.335  1.00 49.81           H  
ATOM    743  CH2 TRP A  48      -2.110   7.271 -10.253  1.00 49.81           C  
ATOM    744  HH2 TRP A  48      -1.218   6.842  -9.820  1.00 49.81           H  
ATOM    745  CZ2 TRP A  48      -2.044   8.226 -11.285  1.00 49.81           C  
ATOM    746  HZ2 TRP A  48      -1.093   8.548 -11.684  1.00 49.81           H  
ATOM    747  CZ3 TRP A  48      -3.361   6.843  -9.778  1.00 49.81           C  
ATOM    748  HZ3 TRP A  48      -3.423   6.119  -8.979  1.00 49.81           H  
ATOM    749  N   ASP A  49      -6.716   9.946  -8.785  1.00 47.50           N  
ATOM    750  H   ASP A  49      -6.474  10.863  -9.131  1.00 47.50           H  
ATOM    751  CA  ASP A  49      -6.421   9.737  -7.363  1.00 47.50           C  
ATOM    752  HA  ASP A  49      -6.763   8.747  -7.060  1.00 47.50           H  
ATOM    753  C   ASP A  49      -7.176  10.778  -6.501  1.00 47.50           C  
ATOM    754  CB  ASP A  49      -4.889   9.805  -7.200  1.00 47.50           C  
ATOM    755  HB2 ASP A  49      -4.428   9.217  -7.994  1.00 47.50           H  
ATOM    756  HB3 ASP A  49      -4.564  10.837  -7.331  1.00 47.50           H  
ATOM    757  O   ASP A  49      -6.752  11.117  -5.399  1.00 47.50           O  
ATOM    758  CG  ASP A  49      -4.325   9.288  -5.874  1.00 47.50           C  
ATOM    759  OD1 ASP A  49      -4.947   8.434  -5.215  1.00 47.50           O  
ATOM    760  OD2 ASP A  49      -3.171   9.687  -5.574  1.00 47.50           O  
ATOM    761  N   ALA A  50      -8.253  11.377  -7.030  1.00 36.00           N  
ATOM    762  H   ALA A  50      -8.614  11.039  -7.911  1.00 36.00           H  
ATOM    763  CA  ALA A  50      -9.030  12.425  -6.371  1.00 36.00           C  
ATOM    764  HA  ALA A  50      -8.617  12.592  -5.377  1.00 36.00           H  
ATOM    765  C   ALA A  50     -10.498  12.014  -6.181  1.00 36.00           C  
ATOM    766  CB  ALA A  50      -8.896  13.743  -7.147  1.00 36.00           C  
ATOM    767  HB1 ALA A  50      -7.843  13.968  -7.313  1.00 36.00           H  
ATOM    768  HB2 ALA A  50      -9.351  14.548  -6.570  1.00 36.00           H  
ATOM    769  HB3 ALA A  50      -9.423  13.661  -8.098  1.00 36.00           H  
ATOM    770  O   ALA A  50     -11.106  11.380  -7.035  1.00 36.00           O  
ATOM    771  N   LEU A  51     -11.070  12.416  -5.044  1.00 36.87           N  
ATOM    772  H   LEU A  51     -10.502  12.919  -4.378  1.00 36.87           H  
ATOM    773  CA  LEU A  51     -12.499  12.298  -4.756  1.00 36.87           C  
ATOM    774  HA  LEU A  51     -12.847  11.315  -5.074  1.00 36.87           H  
ATOM    775  C   LEU A  51     -13.268  13.351  -5.571  1.00 36.87           C  
ATOM    776  CB  LEU A  51     -12.712  12.429  -3.234  1.00 36.87           C  
ATOM    777  HB2 LEU A  51     -12.033  13.189  -2.847  1.00 36.87           H  
ATOM    778  HB3 LEU A  51     -13.726  12.779  -3.038  1.00 36.87           H  
ATOM    779  O   LEU A  51     -13.193  14.552  -5.304  1.00 36.87           O  
ATOM    780  CG  LEU A  51     -12.493  11.095  -2.491  1.00 36.87           C  
ATOM    781  HG  LEU A  51     -11.755  10.494  -3.022  1.00 36.87           H  
ATOM    782  CD1 LEU A  51     -11.974  11.329  -1.074  1.00 36.87           C  
ATOM    783 HD11 LEU A  51     -12.689  11.924  -0.505  1.00 36.87           H  
ATOM    784 HD12 LEU A  51     -11.831  10.374  -0.568  1.00 36.87           H  
ATOM    785 HD13 LEU A  51     -11.017  11.850  -1.107  1.00 36.87           H  
ATOM    786  CD2 LEU A  51     -13.805  10.310  -2.397  1.00 36.87           C  
ATOM    787 HD21 LEU A  51     -14.201  10.127  -3.396  1.00 36.87           H  
ATOM    788 HD22 LEU A  51     -13.625   9.354  -1.905  1.00 36.87           H  
ATOM    789 HD23 LEU A  51     -14.535  10.870  -1.814  1.00 36.87           H  
ATOM    790  N   ASP A  52     -13.973  12.882  -6.595  1.00 34.13           N  
ATOM    791  H   ASP A  52     -13.865  11.901  -6.810  1.00 34.13           H  
ATOM    792  CA  ASP A  52     -14.668  13.691  -7.593  1.00 34.13           C  
ATOM    793  HA  ASP A  52     -13.962  14.425  -7.982  1.00 34.13           H  
ATOM    794  C   ASP A  52     -15.909  14.441  -7.070  1.00 34.13           C  
ATOM    795  CB  ASP A  52     -15.102  12.778  -8.754  1.00 34.13           C  
ATOM    796  HB2 ASP A  52     -15.729  13.355  -9.434  1.00 34.13           H  
ATOM    797  HB3 ASP A  52     -15.706  11.961  -8.360  1.00 34.13           H  
ATOM    798  O   ASP A  52     -16.672  13.960  -6.233  1.00 34.13           O  
ATOM    799  CG  ASP A  52     -13.939  12.213  -9.571  1.00 34.13           C  
ATOM    800  OD1 ASP A  52     -12.956  12.967  -9.750  1.00 34.13           O  
ATOM    801  OD2 ASP A  52     -14.115  11.097 -10.099  1.00 34.13           O  
ATOM    802  N   GLY A  53     -16.211  15.579  -7.710  1.00 37.84           N  
ATOM    803  H   GLY A  53     -15.486  15.935  -8.316  1.00 37.84           H  
ATOM    804  CA  GLY A  53     -17.596  15.969  -8.008  1.00 37.84           C  
ATOM    805  HA2 GLY A  53     -18.249  15.110  -7.854  1.00 37.84           H  
ATOM    806  HA3 GLY A  53     -17.645  16.201  -9.072  1.00 37.84           H  
ATOM    807  C   GLY A  53     -18.188  17.140  -7.212  1.00 37.84           C  
ATOM    808  O   GLY A  53     -18.213  17.133  -5.986  1.00 37.84           O  
ATOM    809  N   ARG A  54     -18.717  18.099  -7.989  1.00 37.73           N  
ATOM    810  H   ARG A  54     -18.571  17.904  -8.969  1.00 37.73           H  
ATOM    811  CA  ARG A  54     -19.455  19.364  -7.742  1.00 37.73           C  
ATOM    812  HA  ARG A  54     -18.730  20.152  -7.542  1.00 37.73           H  
ATOM    813  C   ARG A  54     -20.449  19.446  -6.561  1.00 37.73           C  
ATOM    814  CB  ARG A  54     -20.217  19.696  -9.042  1.00 37.73           C  
ATOM    815  HB2 ARG A  54     -20.775  20.621  -8.898  1.00 37.73           H  
ATOM    816  HB3 ARG A  54     -20.933  18.897  -9.236  1.00 37.73           H  
ATOM    817  O   ARG A  54     -21.589  19.870  -6.738  1.00 37.73           O  
ATOM    818  CG  ARG A  54     -19.347  19.895 -10.285  1.00 37.73           C  
ATOM    819  HG2 ARG A  54     -18.638  20.704 -10.107  1.00 37.73           H  
ATOM    820  HG3 ARG A  54     -18.808  18.980 -10.527  1.00 37.73           H  
ATOM    821  CD  ARG A  54     -20.273  20.262 -11.448  1.00 37.73           C  
ATOM    822  HD2 ARG A  54     -20.833  21.156 -11.173  1.00 37.73           H  
ATOM    823  HD3 ARG A  54     -20.976  19.445 -11.610  1.00 37.73           H  
ATOM    824  NE  ARG A  54     -19.514  20.504 -12.686  1.00 37.73           N  
ATOM    825  HE  ARG A  54     -18.579  20.124 -12.726  1.00 37.73           H  
ATOM    826  NH1 ARG A  54     -21.158  21.647 -13.811  1.00 37.73           N  
ATOM    827 HH11 ARG A  54     -21.770  21.522 -13.016  1.00 37.73           H  
ATOM    828 HH12 ARG A  54     -21.488  22.118 -14.641  1.00 37.73           H  
ATOM    829  NH2 ARG A  54     -19.190  21.280 -14.799  1.00 37.73           N  
ATOM    830 HH21 ARG A  54     -19.534  21.753 -15.622  1.00 37.73           H  
ATOM    831 HH22 ARG A  54     -18.263  20.879 -14.800  1.00 37.73           H  
ATOM    832  CZ  ARG A  54     -19.957  21.141 -13.754  1.00 37.73           C  
ATOM    833  N   GLU A  55     -20.005  19.149  -5.358  1.00 51.06           N  
ATOM    834  H   GLU A  55     -19.088  18.734  -5.274  1.00 51.06           H  
ATOM    835  CA  GLU A  55     -20.640  19.607  -4.121  1.00 51.06           C  
ATOM    836  HA  GLU A  55     -21.620  20.033  -4.331  1.00 51.06           H  
ATOM    837  C   GLU A  55     -19.790  20.726  -3.520  1.00 51.06           C  
ATOM    838  CB  GLU A  55     -20.843  18.419  -3.176  1.00 51.06           C  
ATOM    839  HB2 GLU A  55     -21.049  18.776  -2.167  1.00 51.06           H  
ATOM    840  HB3 GLU A  55     -19.929  17.826  -3.164  1.00 51.06           H  
ATOM    841  O   GLU A  55     -18.592  20.819  -3.803  1.00 51.06           O  
ATOM    842  CG  GLU A  55     -22.044  17.591  -3.667  1.00 51.06           C  
ATOM    843  HG2 GLU A  55     -22.956  18.154  -3.472  1.00 51.06           H  
ATOM    844  HG3 GLU A  55     -21.969  17.446  -4.745  1.00 51.06           H  
ATOM    845  CD  GLU A  55     -22.128  16.207  -3.025  1.00 51.06           C  
ATOM    846  OE1 GLU A  55     -23.261  15.697  -2.917  1.00 51.06           O  
ATOM    847  OE2 GLU A  55     -21.045  15.632  -2.759  1.00 51.06           O  
ATOM    848  N   ASP A  56     -20.400  21.614  -2.732  1.00 59.04           N  
ATOM    849  H   ASP A  56     -21.376  21.487  -2.507  1.00 59.04           H  
ATOM    850  CA  ASP A  56     -19.646  22.598  -1.956  1.00 59.04           C  
ATOM    851  HA  ASP A  56     -18.959  23.125  -2.617  1.00 59.04           H  
ATOM    852  C   ASP A  56     -18.811  21.845  -0.912  1.00 59.04           C  
ATOM    853  CB  ASP A  56     -20.588  23.650  -1.344  1.00 59.04           C  
ATOM    854  HB2 ASP A  56     -21.156  24.113  -2.151  1.00 59.04           H  
ATOM    855  HB3 ASP A  56     -21.297  23.159  -0.678  1.00 59.04           H  
ATOM    856  O   ASP A  56     -19.236  21.606   0.219  1.00 59.04           O  
ATOM    857  CG  ASP A  56     -19.846  24.755  -0.575  1.00 59.04           C  
ATOM    858  OD1 ASP A  56     -18.611  24.638  -0.381  1.00 59.04           O  
ATOM    859  OD2 ASP A  56     -20.530  25.719  -0.173  1.00 59.04           O  
ATOM    860  N   ALA A  57     -17.617  21.420  -1.327  1.00 64.08           N  
ATOM    861  H   ALA A  57     -17.435  21.472  -2.319  1.00 64.08           H  
ATOM    862  CA  ALA A  57     -16.668  20.721  -0.478  1.00 64.08           C  
ATOM    863  HA  ALA A  57     -17.110  19.779  -0.152  1.00 64.08           H  
ATOM    864  C   ALA A  57     -16.345  21.553   0.771  1.00 64.08           C  
ATOM    865  CB  ALA A  57     -15.409  20.429  -1.306  1.00 64.08           C  
ATOM    866  HB1 ALA A  57     -14.953  21.362  -1.636  1.00 64.08           H  
ATOM    867  HB2 ALA A  57     -15.672  19.827  -2.176  1.00 64.08           H  
ATOM    868  HB3 ALA A  57     -14.695  19.878  -0.694  1.00 64.08           H  
ATOM    869  O   ALA A  57     -16.105  20.985   1.833  1.00 64.08           O  
ATOM    870  N   GLY A  58     -16.394  22.888   0.667  1.00 64.09           N  
ATOM    871  H   GLY A  58     -16.781  23.284  -0.178  1.00 64.09           H  
ATOM    872  CA  GLY A  58     -16.245  23.793   1.800  1.00 64.09           C  
ATOM    873  HA2 GLY A  58     -15.266  23.654   2.259  1.00 64.09           H  
ATOM    874  HA3 GLY A  58     -16.337  24.820   1.447  1.00 64.09           H  
ATOM    875  C   GLY A  58     -17.324  23.555   2.853  1.00 64.09           C  
ATOM    876  O   GLY A  58     -16.992  23.310   4.013  1.00 64.09           O  
ATOM    877  N   PHE A  59     -18.598  23.542   2.449  1.00 78.15           N  
ATOM    878  H   PHE A  59     -18.793  23.759   1.482  1.00 78.15           H  
ATOM    879  CA  PHE A  59     -19.706  23.193   3.342  1.00 78.15           C  
ATOM    880  HA  PHE A  59     -19.699  23.877   4.191  1.00 78.15           H  
ATOM    881  C   PHE A  59     -19.577  21.775   3.904  1.00 78.15           C  
ATOM    882  CB  PHE A  59     -21.056  23.335   2.626  1.00 78.15           C  
ATOM    883  HB2 PHE A  59     -21.020  22.801   1.677  1.00 78.15           H  
ATOM    884  HB3 PHE A  59     -21.236  24.388   2.408  1.00 78.15           H  
ATOM    885  O   PHE A  59     -19.772  21.577   5.101  1.00 78.15           O  
ATOM    886  CG  PHE A  59     -22.209  22.785   3.449  1.00 78.15           C  
ATOM    887  CD1 PHE A  59     -22.750  21.515   3.163  1.00 78.15           C  
ATOM    888  HD1 PHE A  59     -22.368  20.942   2.331  1.00 78.15           H  
ATOM    889  CD2 PHE A  59     -22.692  23.515   4.550  1.00 78.15           C  
ATOM    890  HD2 PHE A  59     -22.271  24.482   4.783  1.00 78.15           H  
ATOM    891  CE1 PHE A  59     -23.771  20.981   3.970  1.00 78.15           C  
ATOM    892  HE1 PHE A  59     -24.175  20.005   3.747  1.00 78.15           H  
ATOM    893  CE2 PHE A  59     -23.714  22.984   5.354  1.00 78.15           C  
ATOM    894  HE2 PHE A  59     -24.078  23.563   6.190  1.00 78.15           H  
ATOM    895  CZ  PHE A  59     -24.251  21.715   5.069  1.00 78.15           C  
ATOM    896  HZ  PHE A  59     -25.040  21.308   5.685  1.00 78.15           H  
ATOM    897  N   ALA A  60     -19.251  20.788   3.069  1.00 80.33           N  
ATOM    898  H   ALA A  60     -19.121  21.001   2.090  1.00 80.33           H  
ATOM    899  CA  ALA A  60     -19.221  19.397   3.506  1.00 80.33           C  
ATOM    900  HA  ALA A  60     -20.168  19.175   3.997  1.00 80.33           H  
ATOM    901  C   ALA A  60     -18.108  19.131   4.535  1.00 80.33           C  
ATOM    902  CB  ALA A  60     -19.115  18.500   2.279  1.00 80.33           C  
ATOM    903  HB1 ALA A  60     -19.261  17.471   2.607  1.00 80.33           H  
ATOM    904  HB2 ALA A  60     -19.893  18.750   1.557  1.00 80.33           H  
ATOM    905  HB3 ALA A  60     -18.137  18.606   1.810  1.00 80.33           H  
ATOM    906  O   ALA A  60     -18.374  18.538   5.581  1.00 80.33           O  
ATOM    907  N   TYR A  61     -16.896  19.655   4.311  1.00 79.23           N  
ATOM    908  H   TYR A  61     -16.721  20.124   3.434  1.00 79.23           H  
ATOM    909  CA  TYR A  61     -15.816  19.588   5.301  1.00 79.23           C  
ATOM    910  HA  TYR A  61     -15.705  18.551   5.618  1.00 79.23           H  
ATOM    911  C   TYR A  61     -16.126  20.400   6.562  1.00 79.23           C  
ATOM    912  CB  TYR A  61     -14.492  20.072   4.691  1.00 79.23           C  
ATOM    913  HB2 TYR A  61     -13.791  20.265   5.503  1.00 79.23           H  
ATOM    914  HB3 TYR A  61     -14.658  21.017   4.176  1.00 79.23           H  
ATOM    915  O   TYR A  61     -15.795  19.965   7.667  1.00 79.23           O  
ATOM    916  CG  TYR A  61     -13.824  19.079   3.761  1.00 79.23           C  
ATOM    917  CD1 TYR A  61     -13.498  17.791   4.233  1.00 79.23           C  
ATOM    918  HD1 TYR A  61     -13.750  17.496   5.241  1.00 79.23           H  
ATOM    919  CD2 TYR A  61     -13.501  19.444   2.440  1.00 79.23           C  
ATOM    920  HD2 TYR A  61     -13.733  20.436   2.082  1.00 79.23           H  
ATOM    921  CE1 TYR A  61     -12.874  16.866   3.377  1.00 79.23           C  
ATOM    922  HE1 TYR A  61     -12.653  15.862   3.706  1.00 79.23           H  
ATOM    923  CE2 TYR A  61     -12.883  18.518   1.578  1.00 79.23           C  
ATOM    924  HE2 TYR A  61     -12.648  18.792   0.560  1.00 79.23           H  
ATOM    925  OH  TYR A  61     -11.975  16.318   1.241  1.00 79.23           O  
ATOM    926  HH  TYR A  61     -11.832  16.617   0.340  1.00 79.23           H  
ATOM    927  CZ  TYR A  61     -12.568  17.227   2.050  1.00 79.23           C  
ATOM    928  N   TRP A  62     -16.777  21.557   6.420  1.00 85.69           N  
ATOM    929  H   TRP A  62     -16.994  21.888   5.490  1.00 85.69           H  
ATOM    930  CA  TRP A  62     -17.234  22.348   7.560  1.00 85.69           C  
ATOM    931  HA  TRP A  62     -16.386  22.570   8.207  1.00 85.69           H  
ATOM    932  C   TRP A  62     -18.251  21.576   8.412  1.00 85.69           C  
ATOM    933  CB  TRP A  62     -17.814  23.671   7.052  1.00 85.69           C  
ATOM    934  HB2 TRP A  62     -18.545  23.471   6.268  1.00 85.69           H  
ATOM    935  HB3 TRP A  62     -17.011  24.262   6.611  1.00 85.69           H  
ATOM    936  O   TRP A  62     -18.112  21.511   9.635  1.00 85.69           O  
ATOM    937  CG  TRP A  62     -18.493  24.482   8.101  1.00 85.69           C  
ATOM    938  CD1 TRP A  62     -17.880  25.341   8.945  1.00 85.69           C  
ATOM    939  HD1 TRP A  62     -16.821  25.553   8.944  1.00 85.69           H  
ATOM    940  CD2 TRP A  62     -19.904  24.476   8.473  1.00 85.69           C  
ATOM    941  CE2 TRP A  62     -20.072  25.385   9.555  1.00 85.69           C  
ATOM    942  CE3 TRP A  62     -21.056  23.793   8.020  1.00 85.69           C  
ATOM    943  HE3 TRP A  62     -20.963  23.097   7.199  1.00 85.69           H  
ATOM    944  NE1 TRP A  62     -18.812  25.883   9.804  1.00 85.69           N  
ATOM    945  HE1 TRP A  62     -18.581  26.543  10.533  1.00 85.69           H  
ATOM    946  CH2 TRP A  62     -22.444  24.922   9.684  1.00 85.69           C  
ATOM    947  HH2 TRP A  62     -23.412  25.084  10.135  1.00 85.69           H  
ATOM    948  CZ2 TRP A  62     -21.316  25.629  10.140  1.00 85.69           C  
ATOM    949  HZ2 TRP A  62     -21.376  26.360  10.933  1.00 85.69           H  
ATOM    950  CZ3 TRP A  62     -22.308  23.999   8.632  1.00 85.69           C  
ATOM    951  HZ3 TRP A  62     -23.168  23.444   8.289  1.00 85.69           H  
ATOM    952  N   LEU A  63     -19.234  20.936   7.775  1.00 91.76           N  
ATOM    953  H   LEU A  63     -19.293  21.028   6.771  1.00 91.76           H  
ATOM    954  CA  LEU A  63     -20.249  20.145   8.458  1.00 91.76           C  
ATOM    955  HA  LEU A  63     -20.673  20.769   9.244  1.00 91.76           H  
ATOM    956  C   LEU A  63     -19.631  18.914   9.128  1.00 91.76           C  
ATOM    957  CB  LEU A  63     -21.364  19.769   7.465  1.00 91.76           C  
ATOM    958  HB2 LEU A  63     -21.800  20.681   7.057  1.00 91.76           H  
ATOM    959  HB3 LEU A  63     -20.925  19.207   6.640  1.00 91.76           H  
ATOM    960  O   LEU A  63     -19.948  18.648  10.285  1.00 91.76           O  
ATOM    961  CG  LEU A  63     -22.475  18.916   8.102  1.00 91.76           C  
ATOM    962  HG  LEU A  63     -22.044  17.987   8.474  1.00 91.76           H  
ATOM    963  CD1 LEU A  63     -23.173  19.634   9.259  1.00 91.76           C  
ATOM    964 HD11 LEU A  63     -22.474  19.791  10.080  1.00 91.76           H  
ATOM    965 HD12 LEU A  63     -23.566  20.593   8.922  1.00 91.76           H  
ATOM    966 HD13 LEU A  63     -23.981  18.997   9.621  1.00 91.76           H  
ATOM    967  CD2 LEU A  63     -23.538  18.545   7.071  1.00 91.76           C  
ATOM    968 HD21 LEU A  63     -24.033  19.443   6.702  1.00 91.76           H  
ATOM    969 HD22 LEU A  63     -23.056  18.034   6.237  1.00 91.76           H  
ATOM    970 HD23 LEU A  63     -24.269  17.871   7.516  1.00 91.76           H  
ATOM    971  N   ALA A  64     -18.728  18.200   8.451  1.00 86.88           N  
ATOM    972  H   ALA A  64     -18.537  18.439   7.489  1.00 86.88           H  
ATOM    973  CA  ALA A  64     -18.004  17.071   9.034  1.00 86.88           C  
ATOM    974  HA  ALA A  64     -18.723  16.304   9.319  1.00 86.88           H  
ATOM    975  C   ALA A  64     -17.240  17.488  10.306  1.00 86.88           C  
ATOM    976  CB  ALA A  64     -17.075  16.483   7.965  1.00 86.88           C  
ATOM    977  HB1 ALA A  64     -16.358  17.232   7.630  1.00 86.88           H  
ATOM    978  HB2 ALA A  64     -16.530  15.630   8.371  1.00 86.88           H  
ATOM    979  HB3 ALA A  64     -17.661  16.144   7.110  1.00 86.88           H  
ATOM    980  O   ALA A  64     -17.371  16.841  11.345  1.00 86.88           O  
ATOM    981  N   GLY A  65     -16.540  18.629  10.273  1.00 83.28           N  
ATOM    982  H   GLY A  65     -16.467  19.122   9.395  1.00 83.28           H  
ATOM    983  CA  GLY A  65     -15.854  19.179  11.447  1.00 83.28           C  
ATOM    984  HA2 GLY A  65     -15.150  18.440  11.829  1.00 83.28           H  
ATOM    985  HA3 GLY A  65     -15.299  20.067  11.143  1.00 83.28           H  
ATOM    986  C   GLY A  65     -16.804  19.577  12.586  1.00 83.28           C  
ATOM    987  O   GLY A  65     -16.527  19.305  13.756  1.00 83.28           O  
ATOM    988  N   LEU A  66     -17.960  20.168  12.269  1.00 92.31           N  
ATOM    989  H   LEU A  66     -18.134  20.408  11.303  1.00 92.31           H  
ATOM    990  CA  LEU A  66     -18.983  20.474  13.274  1.00 92.31           C  
ATOM    991  HA  LEU A  66     -18.507  21.039  14.075  1.00 92.31           H  
ATOM    992  C   LEU A  66     -19.565  19.195  13.896  1.00 92.31           C  
ATOM    993  CB  LEU A  66     -20.079  21.343  12.631  1.00 92.31           C  
ATOM    994  HB2 LEU A  66     -20.540  20.778  11.820  1.00 92.31           H  
ATOM    995  HB3 LEU A  66     -19.617  22.230  12.198  1.00 92.31           H  
ATOM    996  O   LEU A  66     -19.814  19.144  15.100  1.00 92.31           O  
ATOM    997  CG  LEU A  66     -21.182  21.783  13.613  1.00 92.31           C  
ATOM    998  HG  LEU A  66     -21.637  20.903  14.067  1.00 92.31           H  
ATOM    999  CD1 LEU A  66     -20.657  22.679  14.736  1.00 92.31           C  
ATOM   1000 HD11 LEU A  66     -21.482  23.008  15.367  1.00 92.31           H  
ATOM   1001 HD12 LEU A  66     -20.153  23.550  14.317  1.00 92.31           H  
ATOM   1002 HD13 LEU A  66     -19.960  22.124  15.364  1.00 92.31           H  
ATOM   1003  CD2 LEU A  66     -22.278  22.536  12.858  1.00 92.31           C  
ATOM   1004 HD21 LEU A  66     -21.852  23.412  12.369  1.00 92.31           H  
ATOM   1005 HD22 LEU A  66     -22.715  21.885  12.101  1.00 92.31           H  
ATOM   1006 HD23 LEU A  66     -23.057  22.850  13.553  1.00 92.31           H  
ATOM   1007  N   ILE A  67     -19.764  18.145  13.096  1.00 94.84           N  
ATOM   1008  H   ILE A  67     -19.544  18.249  12.116  1.00 94.84           H  
ATOM   1009  CA  ILE A  67     -20.236  16.843  13.572  1.00 94.84           C  
ATOM   1010  HA  ILE A  67     -21.144  17.002  14.154  1.00 94.84           H  
ATOM   1011  C   ILE A  67     -19.207  16.222  14.513  1.00 94.84           C  
ATOM   1012  CB  ILE A  67     -20.584  15.921  12.386  1.00 94.84           C  
ATOM   1013  HB  ILE A  67     -19.755  15.922  11.679  1.00 94.84           H  
ATOM   1014  O   ILE A  67     -19.593  15.789  15.600  1.00 94.84           O  
ATOM   1015  CG1 ILE A  67     -21.841  16.469  11.684  1.00 94.84           C  
ATOM   1016 HG12 ILE A  67     -21.760  17.545  11.530  1.00 94.84           H  
ATOM   1017 HG13 ILE A  67     -22.689  16.308  12.350  1.00 94.84           H  
ATOM   1018  CG2 ILE A  67     -20.840  14.475  12.862  1.00 94.84           C  
ATOM   1019 HG21 ILE A  67     -21.130  13.848  12.019  1.00 94.84           H  
ATOM   1020 HG22 ILE A  67     -19.928  14.047  13.280  1.00 94.84           H  
ATOM   1021 HG23 ILE A  67     -21.630  14.450  13.613  1.00 94.84           H  
ATOM   1022  CD1 ILE A  67     -22.162  15.827  10.336  1.00 94.84           C  
ATOM   1023 HD11 ILE A  67     -21.314  15.959   9.663  1.00 94.84           H  
ATOM   1024 HD12 ILE A  67     -22.389  14.768  10.459  1.00 94.84           H  
ATOM   1025 HD13 ILE A  67     -23.035  16.320   9.908  1.00 94.84           H  
ATOM   1026  N   ASP A  68     -17.922  16.249  14.160  1.00 86.18           N  
ATOM   1027  H   ASP A  68     -17.682  16.596  13.242  1.00 86.18           H  
ATOM   1028  CA  ASP A  68     -16.828  15.774  15.012  1.00 86.18           C  
ATOM   1029  HA  ASP A  68     -16.927  14.697  15.148  1.00 86.18           H  
ATOM   1030  C   ASP A  68     -16.863  16.399  16.414  1.00 86.18           C  
ATOM   1031  CB  ASP A  68     -15.480  16.070  14.335  1.00 86.18           C  
ATOM   1032  HB2 ASP A  68     -14.709  16.141  15.102  1.00 86.18           H  
ATOM   1033  HB3 ASP A  68     -15.518  17.033  13.826  1.00 86.18           H  
ATOM   1034  O   ASP A  68     -16.747  15.683  17.412  1.00 86.18           O  
ATOM   1035  CG  ASP A  68     -15.055  14.989  13.346  1.00 86.18           C  
ATOM   1036  OD1 ASP A  68     -15.367  13.802  13.591  1.00 86.18           O  
ATOM   1037  OD2 ASP A  68     -14.310  15.313  12.399  1.00 86.18           O  
ATOM   1038  N   GLY A  69     -17.124  17.707  16.507  1.00 85.15           N  
ATOM   1039  H   GLY A  69     -17.174  18.236  15.648  1.00 85.15           H  
ATOM   1040  CA  GLY A  69     -17.259  18.419  17.782  1.00 85.15           C  
ATOM   1041  HA2 GLY A  69     -16.445  18.134  18.448  1.00 85.15           H  
ATOM   1042  HA3 GLY A  69     -17.187  19.490  17.595  1.00 85.15           H  
ATOM   1043  C   GLY A  69     -18.588  18.154  18.496  1.00 85.15           C  
ATOM   1044  O   GLY A  69     -18.615  17.684  19.632  1.00 85.15           O  
ATOM   1045  N   GLU A  70     -19.716  18.319  17.802  1.00 93.35           N  
ATOM   1046  H   GLU A  70     -19.613  18.668  16.860  1.00 93.35           H  
ATOM   1047  CA  GLU A  70     -21.035  18.536  18.435  1.00 93.35           C  
ATOM   1048  HA  GLU A  70     -20.949  18.448  19.518  1.00 93.35           H  
ATOM   1049  C   GLU A  70     -22.128  17.536  18.004  1.00 93.35           C  
ATOM   1050  CB  GLU A  70     -21.467  19.978  18.122  1.00 93.35           C  
ATOM   1051  HB2 GLU A  70     -22.446  20.168  18.563  1.00 93.35           H  
ATOM   1052  HB3 GLU A  70     -21.557  20.092  17.042  1.00 93.35           H  
ATOM   1053  O   GLU A  70     -23.196  17.442  18.611  1.00 93.35           O  
ATOM   1054  CG  GLU A  70     -20.475  21.034  18.644  1.00 93.35           C  
ATOM   1055  HG2 GLU A  70     -20.770  22.013  18.266  1.00 93.35           H  
ATOM   1056  HG3 GLU A  70     -19.484  20.847  18.231  1.00 93.35           H  
ATOM   1057  CD  GLU A  70     -20.395  21.093  20.177  1.00 93.35           C  
ATOM   1058  OE1 GLU A  70     -19.454  21.750  20.669  1.00 93.35           O  
ATOM   1059  OE2 GLU A  70     -21.261  20.482  20.849  1.00 93.35           O  
ATOM   1060  N   GLY A  71     -21.863  16.734  16.971  1.00 93.63           N  
ATOM   1061  H   GLY A  71     -20.989  16.869  16.483  1.00 93.63           H  
ATOM   1062  CA  GLY A  71     -22.759  15.688  16.478  1.00 93.63           C  
ATOM   1063  HA2 GLY A  71     -23.725  16.134  16.241  1.00 93.63           H  
ATOM   1064  HA3 GLY A  71     -22.343  15.270  15.561  1.00 93.63           H  
ATOM   1065  C   GLY A  71     -23.010  14.539  17.453  1.00 93.63           C  
ATOM   1066  O   GLY A  71     -22.149  14.148  18.236  1.00 93.63           O  
ATOM   1067  N   CYS A  72     -24.204  13.966  17.391  1.00 93.98           N  
ATOM   1068  H   CYS A  72     -24.909  14.412  16.821  1.00 93.98           H  
ATOM   1069  CA  CYS A  72     -24.607  12.816  18.185  1.00 93.98           C  
ATOM   1070  HA  CYS A  72     -23.724  12.302  18.565  1.00 93.98           H  
ATOM   1071  C   CYS A  72     -25.389  11.844  17.303  1.00 93.98           C  
ATOM   1072  CB  CYS A  72     -25.418  13.324  19.383  1.00 93.98           C  
ATOM   1073  HB2 CYS A  72     -26.306  13.843  19.022  1.00 93.98           H  
ATOM   1074  HB3 CYS A  72     -24.801  14.030  19.939  1.00 93.98           H  
ATOM   1075  O   CYS A  72     -26.505  12.140  16.866  1.00 93.98           O  
ATOM   1076  SG  CYS A  72     -25.892  11.944  20.469  1.00 93.98           S  
ATOM   1077  HG  CYS A  72     -26.171  12.700  21.535  1.00 93.98           H  
ATOM   1078  N   PHE A  73     -24.796  10.677  17.054  1.00 94.37           N  
ATOM   1079  H   PHE A  73     -23.871  10.511  17.422  1.00 94.37           H  
ATOM   1080  CA  PHE A  73     -25.447   9.565  16.374  1.00 94.37           C  
ATOM   1081  HA  PHE A  73     -26.171   9.955  15.658  1.00 94.37           H  
ATOM   1082  C   PHE A  73     -26.198   8.705  17.388  1.00 94.37           C  
ATOM   1083  CB  PHE A  73     -24.412   8.758  15.589  1.00 94.37           C  
ATOM   1084  HB2 PHE A  73     -24.916   7.911  15.123  1.00 94.37           H  
ATOM   1085  HB3 PHE A  73     -23.667   8.359  16.277  1.00 94.37           H  
ATOM   1086  O   PHE A  73     -25.746   8.470  18.510  1.00 94.37           O  
ATOM   1087  CG  PHE A  73     -23.727   9.565  14.506  1.00 94.37           C  
ATOM   1088  CD1 PHE A  73     -24.419   9.873  13.319  1.00 94.37           C  
ATOM   1089  HD1 PHE A  73     -25.424   9.509  13.165  1.00 94.37           H  
ATOM   1090  CD2 PHE A  73     -22.416  10.041  14.694  1.00 94.37           C  
ATOM   1091  HD2 PHE A  73     -21.867   9.793  15.590  1.00 94.37           H  
ATOM   1092  CE1 PHE A  73     -23.805  10.648  12.322  1.00 94.37           C  
ATOM   1093  HE1 PHE A  73     -24.327  10.863  11.402  1.00 94.37           H  
ATOM   1094  CE2 PHE A  73     -21.807  10.828  13.703  1.00 94.37           C  
ATOM   1095  HE2 PHE A  73     -20.794  11.174  13.841  1.00 94.37           H  
ATOM   1096  CZ  PHE A  73     -22.500  11.128  12.516  1.00 94.37           C  
ATOM   1097  HZ  PHE A  73     -22.026  11.707  11.737  1.00 94.37           H  
ATOM   1098  N   THR A  74     -27.403   8.268  17.040  1.00 94.04           N  
ATOM   1099  H   THR A  74     -27.790   8.559  16.153  1.00 94.04           H  
ATOM   1100  CA  THR A  74     -28.245   7.457  17.923  1.00 94.04           C  
ATOM   1101  HA  THR A  74     -27.613   6.873  18.592  1.00 94.04           H  
ATOM   1102  C   THR A  74     -29.091   6.494  17.105  1.00 94.04           C  
ATOM   1103  CB  THR A  74     -29.157   8.356  18.776  1.00 94.04           C  
ATOM   1104  HB  THR A  74     -29.821   8.922  18.123  1.00 94.04           H  
ATOM   1105  O   THR A  74     -29.628   6.858  16.066  1.00 94.04           O  
ATOM   1106  CG2 THR A  74     -29.995   7.576  19.793  1.00 94.04           C  
ATOM   1107 HG21 THR A  74     -29.346   6.937  20.393  1.00 94.04           H  
ATOM   1108 HG22 THR A  74     -30.740   6.968  19.280  1.00 94.04           H  
ATOM   1109 HG23 THR A  74     -30.513   8.276  20.448  1.00 94.04           H  
ATOM   1110  OG1 THR A  74     -28.404   9.258  19.550  1.00 94.04           O  
ATOM   1111  HG1 THR A  74     -27.512   9.271  19.194  1.00 94.04           H  
ATOM   1112  N   ILE A  75     -29.294   5.282  17.613  1.00 92.03           N  
ATOM   1113  H   ILE A  75     -28.750   4.993  18.413  1.00 92.03           H  
ATOM   1114  CA  ILE A  75     -30.332   4.364  17.129  1.00 92.03           C  
ATOM   1115  HA  ILE A  75     -30.769   4.731  16.200  1.00 92.03           H  
ATOM   1116  C   ILE A  75     -31.424   4.345  18.194  1.00 92.03           C  
ATOM   1117  CB  ILE A  75     -29.719   2.979  16.839  1.00 92.03           C  
ATOM   1118  HB  ILE A  75     -29.242   2.615  17.749  1.00 92.03           H  
ATOM   1119  O   ILE A  75     -31.243   3.746  19.251  1.00 92.03           O  
ATOM   1120  CG1 ILE A  75     -28.652   3.080  15.724  1.00 92.03           C  
ATOM   1121 HG12 ILE A  75     -28.023   3.959  15.868  1.00 92.03           H  
ATOM   1122 HG13 ILE A  75     -29.143   3.186  14.756  1.00 92.03           H  
ATOM   1123  CG2 ILE A  75     -30.828   1.996  16.425  1.00 92.03           C  
ATOM   1124 HG21 ILE A  75     -31.544   1.859  17.235  1.00 92.03           H  
ATOM   1125 HG22 ILE A  75     -31.345   2.359  15.537  1.00 92.03           H  
ATOM   1126 HG23 ILE A  75     -30.400   1.018  16.202  1.00 92.03           H  
ATOM   1127  CD1 ILE A  75     -27.711   1.874  15.684  1.00 92.03           C  
ATOM   1128 HD11 ILE A  75     -27.184   1.789  16.634  1.00 92.03           H  
ATOM   1129 HD12 ILE A  75     -26.967   2.024  14.901  1.00 92.03           H  
ATOM   1130 HD13 ILE A  75     -28.264   0.957  15.479  1.00 92.03           H  
ATOM   1131  N   LYS A  76     -32.516   5.087  17.993  1.00 88.01           N  
ATOM   1132  H   LYS A  76     -32.659   5.467  17.068  1.00 88.01           H  
ATOM   1133  CA  LYS A  76     -33.582   5.276  18.988  1.00 88.01           C  
ATOM   1134  HA  LYS A  76     -33.138   5.449  19.968  1.00 88.01           H  
ATOM   1135  C   LYS A  76     -34.454   4.032  19.078  1.00 88.01           C  
ATOM   1136  CB  LYS A  76     -34.462   6.480  18.616  1.00 88.01           C  
ATOM   1137  HB2 LYS A  76     -35.348   6.477  19.251  1.00 88.01           H  
ATOM   1138  HB3 LYS A  76     -34.791   6.380  17.582  1.00 88.01           H  
ATOM   1139  O   LYS A  76     -35.035   3.631  18.079  1.00 88.01           O  
ATOM   1140  CG  LYS A  76     -33.734   7.816  18.801  1.00 88.01           C  
ATOM   1141  HG2 LYS A  76     -32.826   7.825  18.199  1.00 88.01           H  
ATOM   1142  HG3 LYS A  76     -33.467   7.937  19.851  1.00 88.01           H  
ATOM   1143  CD  LYS A  76     -34.632   8.975  18.358  1.00 88.01           C  
ATOM   1144  HD2 LYS A  76     -35.580   8.937  18.894  1.00 88.01           H  
ATOM   1145  HD3 LYS A  76     -34.824   8.866  17.291  1.00 88.01           H  
ATOM   1146  CE  LYS A  76     -33.934  10.311  18.634  1.00 88.01           C  
ATOM   1147  HE2 LYS A  76     -34.016  10.534  19.697  1.00 88.01           H  
ATOM   1148  HE3 LYS A  76     -32.877  10.206  18.390  1.00 88.01           H  
ATOM   1149  NZ  LYS A  76     -34.512  11.402  17.814  1.00 88.01           N  
ATOM   1150  HZ1 LYS A  76     -34.149  12.303  18.089  1.00 88.01           H  
ATOM   1151  HZ2 LYS A  76     -35.522  11.405  17.850  1.00 88.01           H  
ATOM   1152  HZ3 LYS A  76     -34.222  11.273  16.855  1.00 88.01           H  
ATOM   1153  N   ALA A  77     -34.597   3.482  20.279  1.00 84.43           N  
ATOM   1154  H   ALA A  77     -34.104   3.880  21.066  1.00 84.43           H  
ATOM   1155  CA  ALA A  77     -35.627   2.490  20.559  1.00 84.43           C  
ATOM   1156  HA  ALA A  77     -35.674   1.783  19.730  1.00 84.43           H  
ATOM   1157  C   ALA A  77     -36.995   3.182  20.687  1.00 84.43           C  
ATOM   1158  CB  ALA A  77     -35.244   1.703  21.816  1.00 84.43           C  
ATOM   1159  HB1 ALA A  77     -35.182   2.369  22.676  1.00 84.43           H  
ATOM   1160  HB2 ALA A  77     -36.000   0.942  22.008  1.00 84.43           H  
ATOM   1161  HB3 ALA A  77     -34.287   1.204  21.663  1.00 84.43           H  
ATOM   1162  O   ALA A  77     -37.131   4.197  21.373  1.00 84.43           O  
ATOM   1163  N   HIS A  78     -38.000   2.628  20.026  1.00 78.45           N  
ATOM   1164  H   HIS A  78     -37.795   1.798  19.489  1.00 78.45           H  
ATOM   1165  CA  HIS A  78     -39.387   3.069  20.032  1.00 78.45           C  
ATOM   1166  HA  HIS A  78     -39.485   3.979  20.624  1.00 78.45           H  
ATOM   1167  C   HIS A  78     -40.282   1.998  20.670  1.00 78.45           C  
ATOM   1168  CB  HIS A  78     -39.813   3.374  18.590  1.00 78.45           C  
ATOM   1169  HB2 HIS A  78     -40.893   3.503  18.530  1.00 78.45           H  
ATOM   1170  HB3 HIS A  78     -39.531   2.519  17.974  1.00 78.45           H  
ATOM   1171  O   HIS A  78     -39.852   0.892  21.009  1.00 78.45           O  
ATOM   1172  CG  HIS A  78     -39.162   4.584  17.986  1.00 78.45           C  
ATOM   1173  CD2 HIS A  78     -38.154   4.586  17.061  1.00 78.45           C  
ATOM   1174  HD2 HIS A  78     -37.665   3.713  16.655  1.00 78.45           H  
ATOM   1175  ND1 HIS A  78     -39.500   5.894  18.229  1.00 78.45           N  
ATOM   1176  HD1 HIS A  78     -40.222   6.216  18.858  1.00 78.45           H  
ATOM   1177  CE1 HIS A  78     -38.715   6.670  17.467  1.00 78.45           C  
ATOM   1178  HE1 HIS A  78     -38.758   7.748  17.428  1.00 78.45           H  
ATOM   1179  NE2 HIS A  78     -37.874   5.921  16.745  1.00 78.45           N  
ATOM   1180  N   THR A  79     -41.566   2.320  20.830  1.00 72.97           N  
ATOM   1181  H   THR A  79     -41.903   3.200  20.467  1.00 72.97           H  
ATOM   1182  CA  THR A  79     -42.559   1.351  21.297  1.00 72.97           C  
ATOM   1183  HA  THR A  79     -42.231   0.985  22.270  1.00 72.97           H  
ATOM   1184  C   THR A  79     -42.627   0.140  20.356  1.00 72.97           C  
ATOM   1185  CB  THR A  79     -43.939   2.003  21.484  1.00 72.97           C  
ATOM   1186  HB  THR A  79     -44.665   1.235  21.749  1.00 72.97           H  
ATOM   1187  O   THR A  79     -42.326   0.229  19.162  1.00 72.97           O  
ATOM   1188  CG2 THR A  79     -43.926   3.060  22.588  1.00 72.97           C  
ATOM   1189 HG21 THR A  79     -43.584   2.612  23.520  1.00 72.97           H  
ATOM   1190 HG22 THR A  79     -44.933   3.448  22.741  1.00 72.97           H  
ATOM   1191 HG23 THR A  79     -43.260   3.883  22.325  1.00 72.97           H  
ATOM   1192  OG1 THR A  79     -44.360   2.652  20.308  1.00 72.97           O  
ATOM   1193  HG1 THR A  79     -45.077   3.246  20.543  1.00 72.97           H  
ATOM   1194  N   ARG A  80     -43.017  -1.018  20.909  1.00 69.62           N  
ATOM   1195  H   ARG A  80     -43.214  -1.020  21.899  1.00 69.62           H  
ATOM   1196  CA  ARG A  80     -43.098  -2.310  20.194  1.00 69.62           C  
ATOM   1197  HA  ARG A  80     -43.444  -3.058  20.907  1.00 69.62           H  
ATOM   1198  C   ARG A  80     -41.746  -2.869  19.708  1.00 69.62           C  
ATOM   1199  CB  ARG A  80     -44.147  -2.250  19.062  1.00 69.62           C  
ATOM   1200  HB2 ARG A  80     -44.292  -3.258  18.671  1.00 69.62           H  
ATOM   1201  HB3 ARG A  80     -43.764  -1.638  18.245  1.00 69.62           H  
ATOM   1202  O   ARG A  80     -41.726  -3.652  18.767  1.00 69.62           O  
ATOM   1203  CG  ARG A  80     -45.513  -1.705  19.501  1.00 69.62           C  
ATOM   1204  HG2 ARG A  80     -45.408  -0.703  19.916  1.00 69.62           H  
ATOM   1205  HG3 ARG A  80     -45.937  -2.366  20.258  1.00 69.62           H  
ATOM   1206  CD  ARG A  80     -46.451  -1.628  18.295  1.00 69.62           C  
ATOM   1207  HD2 ARG A  80     -46.530  -2.619  17.849  1.00 69.62           H  
ATOM   1208  HD3 ARG A  80     -46.018  -0.945  17.566  1.00 69.62           H  
ATOM   1209  NE  ARG A  80     -47.792  -1.157  18.690  1.00 69.62           N  
ATOM   1210  HE  ARG A  80     -47.982  -1.106  19.680  1.00 69.62           H  
ATOM   1211  NH1 ARG A  80     -48.642  -0.894  16.575  1.00 69.62           N  
ATOM   1212 HH11 ARG A  80     -49.414  -0.666  15.965  1.00 69.62           H  
ATOM   1213 HH12 ARG A  80     -47.758  -1.210  16.202  1.00 69.62           H  
ATOM   1214  NH2 ARG A  80     -49.934  -0.464  18.345  1.00 69.62           N  
ATOM   1215 HH21 ARG A  80     -50.696  -0.238  17.722  1.00 69.62           H  
ATOM   1216 HH22 ARG A  80     -50.090  -0.437  19.343  1.00 69.62           H  
ATOM   1217  CZ  ARG A  80     -48.779  -0.840  17.871  1.00 69.62           C  
ATOM   1218  N   GLY A  81     -40.637  -2.476  20.343  1.00 68.22           N  
ATOM   1219  H   GLY A  81     -40.713  -1.775  21.067  1.00 68.22           H  
ATOM   1220  CA  GLY A  81     -39.303  -3.045  20.087  1.00 68.22           C  
ATOM   1221  HA2 GLY A  81     -39.381  -4.130  20.005  1.00 68.22           H  
ATOM   1222  HA3 GLY A  81     -38.653  -2.816  20.931  1.00 68.22           H  
ATOM   1223  C   GLY A  81     -38.613  -2.533  18.820  1.00 68.22           C  
ATOM   1224  O   GLY A  81     -37.637  -3.122  18.372  1.00 68.22           O  
ATOM   1225  N   THR A  82     -39.123  -1.450  18.236  1.00 75.02           N  
ATOM   1226  H   THR A  82     -39.865  -0.960  18.714  1.00 75.02           H  
ATOM   1227  CA  THR A  82     -38.668  -0.922  16.943  1.00 75.02           C  
ATOM   1228  HA  THR A  82     -38.271  -1.748  16.354  1.00 75.02           H  
ATOM   1229  C   THR A  82     -37.524   0.087  17.094  1.00 75.02           C  
ATOM   1230  CB  THR A  82     -39.859  -0.364  16.160  1.00 75.02           C  
ATOM   1231  HB  THR A  82     -39.473  -0.030  15.197  1.00 75.02           H  
ATOM   1232  O   THR A  82     -37.418   0.719  18.142  1.00 75.02           O  
ATOM   1233  CG2 THR A  82     -40.957  -1.408  15.959  1.00 75.02           C  
ATOM   1234 HG21 THR A  82     -41.415  -1.671  16.913  1.00 75.02           H  
ATOM   1235 HG22 THR A  82     -41.736  -1.013  15.306  1.00 75.02           H  
ATOM   1236 HG23 THR A  82     -40.527  -2.308  15.520  1.00 75.02           H  
ATOM   1237  OG1 THR A  82     -40.506   0.717  16.784  1.00 75.02           O  
ATOM   1238  HG1 THR A  82     -41.068   0.374  17.483  1.00 75.02           H  
ATOM   1239  N   HIS A  83     -36.651   0.255  16.089  1.00 84.78           N  
ATOM   1240  H   HIS A  83     -36.762  -0.284  15.242  1.00 84.78           H  
ATOM   1241  CA  HIS A  83     -35.394   1.012  16.246  1.00 84.78           C  
ATOM   1242  HA  HIS A  83     -35.428   1.590  17.170  1.00 84.78           H  
ATOM   1243  C   HIS A  83     -35.083   1.968  15.086  1.00 84.78           C  
ATOM   1244  CB  HIS A  83     -34.238   0.017  16.374  1.00 84.78           C  
ATOM   1245  HB2 HIS A  83     -34.327  -0.712  15.569  1.00 84.78           H  
ATOM   1246  HB3 HIS A  83     -33.291   0.543  16.253  1.00 84.78           H  
ATOM   1247  O   HIS A  83     -34.683   1.513  14.031  1.00 84.78           O  
ATOM   1248  CG  HIS A  83     -34.201  -0.713  17.682  1.00 84.78           C  
ATOM   1249  CD2 HIS A  83     -33.562  -0.304  18.818  1.00 84.78           C  
ATOM   1250  HD2 HIS A  83     -32.996   0.610  18.923  1.00 84.78           H  
ATOM   1251  ND1 HIS A  83     -34.800  -1.917  17.962  1.00 84.78           N  
ATOM   1252  HD1 HIS A  83     -35.365  -2.481  17.342  1.00 84.78           H  
ATOM   1253  CE1 HIS A  83     -34.529  -2.224  19.239  1.00 84.78           C  
ATOM   1254  HE1 HIS A  83     -34.867  -3.118  19.740  1.00 84.78           H  
ATOM   1255  NE2 HIS A  83     -33.784  -1.259  19.811  1.00 84.78           N  
ATOM   1256  N   ALA A  84     -35.147   3.289  15.249  1.00 87.50           N  
ATOM   1257  H   ALA A  84     -35.357   3.662  16.164  1.00 87.50           H  
ATOM   1258  CA  ALA A  84     -34.852   4.216  14.146  1.00 87.50           C  
ATOM   1259  HA  ALA A  84     -34.824   3.661  13.209  1.00 87.50           H  
ATOM   1260  C   ALA A  84     -33.507   4.947  14.323  1.00 87.50           C  
ATOM   1261  CB  ALA A  84     -36.011   5.196  13.975  1.00 87.50           C  
ATOM   1262  HB1 ALA A  84     -36.952   4.653  13.886  1.00 87.50           H  
ATOM   1263  HB2 ALA A  84     -36.053   5.869  14.832  1.00 87.50           H  
ATOM   1264  HB3 ALA A  84     -35.854   5.788  13.074  1.00 87.50           H  
ATOM   1265  O   ALA A  84     -33.283   5.563  15.373  1.00 87.50           O  
ATOM   1266  N   PRO A  85     -32.621   4.954  13.311  1.00 92.54           N  
ATOM   1267  CA  PRO A  85     -31.473   5.852  13.277  1.00 92.54           C  
ATOM   1268  HA  PRO A  85     -30.807   5.606  14.105  1.00 92.54           H  
ATOM   1269  C   PRO A  85     -31.914   7.317  13.371  1.00 92.54           C  
ATOM   1270  CB  PRO A  85     -30.744   5.572  11.958  1.00 92.54           C  
ATOM   1271  HB2 PRO A  85     -31.065   6.280  11.194  1.00 92.54           H  
ATOM   1272  HB3 PRO A  85     -29.661   5.601  12.076  1.00 92.54           H  
ATOM   1273  O   PRO A  85     -32.895   7.743  12.768  1.00 92.54           O  
ATOM   1274  CG  PRO A  85     -31.216   4.175  11.574  1.00 92.54           C  
ATOM   1275  HG2 PRO A  85     -31.194   4.020  10.495  1.00 92.54           H  
ATOM   1276  HG3 PRO A  85     -30.602   3.434  12.086  1.00 92.54           H  
ATOM   1277  CD  PRO A  85     -32.640   4.128  12.117  1.00 92.54           C  
ATOM   1278  HD2 PRO A  85     -32.923   3.099  12.340  1.00 92.54           H  
ATOM   1279  HD3 PRO A  85     -33.332   4.559  11.393  1.00 92.54           H  
ATOM   1280  N   SER A  86     -31.185   8.106  14.150  1.00 94.92           N  
ATOM   1281  H   SER A  86     -30.458   7.682  14.708  1.00 94.92           H  
ATOM   1282  CA  SER A  86     -31.376   9.546  14.268  1.00 94.92           C  
ATOM   1283  HA  SER A  86     -31.755   9.926  13.320  1.00 94.92           H  
ATOM   1284  C   SER A  86     -30.040  10.213  14.563  1.00 94.92           C  
ATOM   1285  CB  SER A  86     -32.403   9.834  15.368  1.00 94.92           C  
ATOM   1286  HB2 SER A  86     -32.016   9.468  16.319  1.00 94.92           H  
ATOM   1287  HB3 SER A  86     -33.315   9.284  15.135  1.00 94.92           H  
ATOM   1288  O   SER A  86     -29.222   9.686  15.314  1.00 94.92           O  
ATOM   1289  OG  SER A  86     -32.727  11.215  15.489  1.00 94.92           O  
ATOM   1290  HG  SER A  86     -32.523  11.628  14.646  1.00 94.92           H  
ATOM   1291  N   PHE A  87     -29.842  11.385  13.982  1.00 97.17           N  
ATOM   1292  H   PHE A  87     -30.547  11.740  13.352  1.00 97.17           H  
ATOM   1293  CA  PHE A  87     -28.686  12.236  14.194  1.00 97.17           C  
ATOM   1294  HA  PHE A  87     -27.993  11.768  14.892  1.00 97.17           H  
ATOM   1295  C   PHE A  87     -29.135  13.572  14.798  1.00 97.17           C  
ATOM   1296  CB  PHE A  87     -27.964  12.400  12.855  1.00 97.17           C  
ATOM   1297  HB2 PHE A  87     -27.476  11.461  12.592  1.00 97.17           H  
ATOM   1298  HB3 PHE A  87     -28.688  12.626  12.072  1.00 97.17           H  
ATOM   1299  O   PHE A  87     -30.222  14.066  14.479  1.00 97.17           O  
ATOM   1300  CG  PHE A  87     -26.933  13.495  12.898  1.00 97.17           C  
ATOM   1301  CD1 PHE A  87     -27.224  14.756  12.345  1.00 97.17           C  
ATOM   1302  HD1 PHE A  87     -28.153  14.926  11.820  1.00 97.17           H  
ATOM   1303  CD2 PHE A  87     -25.722  13.275  13.575  1.00 97.17           C  
ATOM   1304  HD2 PHE A  87     -25.497  12.306  13.995  1.00 97.17           H  
ATOM   1305  CE1 PHE A  87     -26.306  15.805  12.486  1.00 97.17           C  
ATOM   1306  HE1 PHE A  87     -26.520  16.777  12.067  1.00 97.17           H  
ATOM   1307  CE2 PHE A  87     -24.804  14.321  13.712  1.00 97.17           C  
ATOM   1308  HE2 PHE A  87     -23.867  14.149  14.221  1.00 97.17           H  
ATOM   1309  CZ  PHE A  87     -25.111  15.585  13.187  1.00 97.17           C  
ATOM   1310  HZ  PHE A  87     -24.425  16.405  13.338  1.00 97.17           H  
ATOM   1311  N   ALA A  88     -28.326  14.157  15.681  1.00 97.37           N  
ATOM   1312  H   ALA A  88     -27.457  13.704  15.928  1.00 97.37           H  
ATOM   1313  CA  ALA A  88     -28.584  15.491  16.204  1.00 97.37           C  
ATOM   1314  HA  ALA A  88     -29.121  16.035  15.427  1.00 97.37           H  
ATOM   1315  C   ALA A  88     -27.309  16.285  16.502  1.00 97.37           C  
ATOM   1316  CB  ALA A  88     -29.469  15.377  17.455  1.00 97.37           C  
ATOM   1317  HB1 ALA A  88     -30.388  14.847  17.205  1.00 97.37           H  
ATOM   1318  HB2 ALA A  88     -28.930  14.832  18.230  1.00 97.37           H  
ATOM   1319  HB3 ALA A  88     -29.714  16.377  17.813  1.00 97.37           H  
ATOM   1320  O   ALA A  88     -26.305  15.710  16.908  1.00 97.37           O  
ATOM   1321  N   ILE A  89     -27.399  17.610  16.398  1.00 97.27           N  
ATOM   1322  H   ILE A  89     -28.273  17.989  16.061  1.00 97.27           H  
ATOM   1323  CA  ILE A  89     -26.429  18.569  16.948  1.00 97.27           C  
ATOM   1324  HA  ILE A  89     -25.643  18.031  17.478  1.00 97.27           H  
ATOM   1325  C   ILE A  89     -27.166  19.449  17.951  1.00 97.27           C  
ATOM   1326  CB  ILE A  89     -25.760  19.426  15.848  1.00 97.27           C  
ATOM   1327  HB  ILE A  89     -26.522  20.038  15.366  1.00 97.27           H  
ATOM   1328  O   ILE A  89     -28.313  19.839  17.704  1.00 97.27           O  
ATOM   1329  CG1 ILE A  89     -25.121  18.520  14.780  1.00 97.27           C  
ATOM   1330 HG12 ILE A  89     -24.511  17.764  15.275  1.00 97.27           H  
ATOM   1331 HG13 ILE A  89     -25.927  18.023  14.240  1.00 97.27           H  
ATOM   1332  CG2 ILE A  89     -24.707  20.361  16.463  1.00 97.27           C  
ATOM   1333 HG21 ILE A  89     -23.919  19.759  16.916  1.00 97.27           H  
ATOM   1334 HG22 ILE A  89     -24.265  21.007  15.704  1.00 97.27           H  
ATOM   1335 HG23 ILE A  89     -25.142  21.014  17.220  1.00 97.27           H  
ATOM   1336  CD1 ILE A  89     -24.239  19.225  13.743  1.00 97.27           C  
ATOM   1337 HD11 ILE A  89     -24.730  20.128  13.380  1.00 97.27           H  
ATOM   1338 HD12 ILE A  89     -23.281  19.478  14.198  1.00 97.27           H  
ATOM   1339 HD13 ILE A  89     -24.051  18.565  12.897  1.00 97.27           H  
ATOM   1340  N   LYS A  90     -26.532  19.762  19.081  1.00 95.68           N  
ATOM   1341  H   LYS A  90     -25.577  19.454  19.203  1.00 95.68           H  
ATOM   1342  CA  LYS A  90     -27.094  20.661  20.090  1.00 95.68           C  
ATOM   1343  HA  LYS A  90     -27.968  21.164  19.677  1.00 95.68           H  
ATOM   1344  C   LYS A  90     -26.085  21.747  20.447  1.00 95.68           C  
ATOM   1345  CB  LYS A  90     -27.541  19.835  21.302  1.00 95.68           C  
ATOM   1346  HB2 LYS A  90     -28.208  19.045  20.958  1.00 95.68           H  
ATOM   1347  HB3 LYS A  90     -26.674  19.380  21.780  1.00 95.68           H  
ATOM   1348  O   LYS A  90     -25.050  21.439  21.012  1.00 95.68           O  
ATOM   1349  CG  LYS A  90     -28.286  20.716  22.308  1.00 95.68           C  
ATOM   1350  HG2 LYS A  90     -27.590  21.437  22.737  1.00 95.68           H  
ATOM   1351  HG3 LYS A  90     -29.082  21.253  21.792  1.00 95.68           H  
ATOM   1352  CD  LYS A  90     -28.899  19.879  23.432  1.00 95.68           C  
ATOM   1353  HD2 LYS A  90     -28.113  19.360  23.981  1.00 95.68           H  
ATOM   1354  HD3 LYS A  90     -29.585  19.154  22.995  1.00 95.68           H  
ATOM   1355  CE  LYS A  90     -29.660  20.824  24.361  1.00 95.68           C  
ATOM   1356  HE2 LYS A  90     -30.220  21.526  23.743  1.00 95.68           H  
ATOM   1357  HE3 LYS A  90     -28.942  21.395  24.950  1.00 95.68           H  
ATOM   1358  NZ  LYS A  90     -30.613  20.103  25.229  1.00 95.68           N  
ATOM   1359  HZ1 LYS A  90     -31.372  19.733  24.675  1.00 95.68           H  
ATOM   1360  HZ2 LYS A  90     -31.160  20.756  25.773  1.00 95.68           H  
ATOM   1361  HZ3 LYS A  90     -30.190  19.381  25.794  1.00 95.68           H  
ATOM   1362  N   LEU A  91     -26.434  22.998  20.160  1.00 95.30           N  
ATOM   1363  H   LEU A  91     -27.366  23.158  19.806  1.00 95.30           H  
ATOM   1364  CA  LEU A  91     -25.631  24.190  20.451  1.00 95.30           C  
ATOM   1365  HA  LEU A  91     -24.722  23.907  20.982  1.00 95.30           H  
ATOM   1366  C   LEU A  91     -26.413  25.143  21.359  1.00 95.30           C  
ATOM   1367  CB  LEU A  91     -25.228  24.896  19.142  1.00 95.30           C  
ATOM   1368  HB2 LEU A  91     -24.594  25.748  19.389  1.00 95.30           H  
ATOM   1369  HB3 LEU A  91     -26.128  25.282  18.662  1.00 95.30           H  
ATOM   1370  O   LEU A  91     -27.585  24.905  21.670  1.00 95.30           O  
ATOM   1371  CG  LEU A  91     -24.467  24.030  18.130  1.00 95.30           C  
ATOM   1372  HG  LEU A  91     -25.109  23.205  17.822  1.00 95.30           H  
ATOM   1373  CD1 LEU A  91     -24.121  24.853  16.890  1.00 95.30           C  
ATOM   1374 HD11 LEU A  91     -23.672  24.214  16.130  1.00 95.30           H  
ATOM   1375 HD12 LEU A  91     -23.412  25.638  17.156  1.00 95.30           H  
ATOM   1376 HD13 LEU A  91     -25.017  25.323  16.485  1.00 95.30           H  
ATOM   1377  CD2 LEU A  91     -23.168  23.462  18.686  1.00 95.30           C  
ATOM   1378 HD21 LEU A  91     -22.511  24.264  19.022  1.00 95.30           H  
ATOM   1379 HD22 LEU A  91     -22.672  22.906  17.890  1.00 95.30           H  
ATOM   1380 HD23 LEU A  91     -23.353  22.778  19.515  1.00 95.30           H  
ATOM   1381  N   ARG A  92     -25.782  26.237  21.782  1.00 93.30           N  
ATOM   1382  H   ARG A  92     -24.869  26.437  21.399  1.00 93.30           H  
ATOM   1383  CA  ARG A  92     -26.486  27.333  22.454  1.00 93.30           C  
ATOM   1384  HA  ARG A  92     -27.100  26.940  23.264  1.00 93.30           H  
ATOM   1385  C   ARG A  92     -27.434  28.042  21.475  1.00 93.30           C  
ATOM   1386  CB  ARG A  92     -25.460  28.299  23.045  1.00 93.30           C  
ATOM   1387  HB2 ARG A  92     -25.995  29.156  23.453  1.00 93.30           H  
ATOM   1388  HB3 ARG A  92     -24.793  28.628  22.249  1.00 93.30           H  
ATOM   1389  O   ARG A  92     -27.292  27.928  20.260  1.00 93.30           O  
ATOM   1390  CG  ARG A  92     -24.624  27.696  24.173  1.00 93.30           C  
ATOM   1391  HG2 ARG A  92     -25.279  27.410  24.996  1.00 93.30           H  
ATOM   1392  HG3 ARG A  92     -24.081  26.821  23.815  1.00 93.30           H  
ATOM   1393  CD  ARG A  92     -23.627  28.756  24.642  1.00 93.30           C  
ATOM   1394  HD2 ARG A  92     -24.172  29.661  24.909  1.00 93.30           H  
ATOM   1395  HD3 ARG A  92     -22.964  28.994  23.810  1.00 93.30           H  
ATOM   1396  NE  ARG A  92     -22.840  28.281  25.797  1.00 93.30           N  
ATOM   1397  HE  ARG A  92     -23.001  27.329  26.095  1.00 93.30           H  
ATOM   1398  NH1 ARG A  92     -21.508  30.135  25.956  1.00 93.30           N  
ATOM   1399 HH11 ARG A  92     -20.719  30.630  26.347  1.00 93.30           H  
ATOM   1400 HH12 ARG A  92     -21.966  30.510  25.138  1.00 93.30           H  
ATOM   1401  NH2 ARG A  92     -21.195  28.426  27.366  1.00 93.30           N  
ATOM   1402 HH21 ARG A  92     -20.419  28.935  27.764  1.00 93.30           H  
ATOM   1403 HH22 ARG A  92     -21.384  27.478  27.660  1.00 93.30           H  
ATOM   1404  CZ  ARG A  92     -21.852  28.946  26.365  1.00 93.30           C  
ATOM   1405  N   ALA A  93     -28.472  28.696  21.993  1.00 91.74           N  
ATOM   1406  H   ALA A  93     -28.577  28.717  22.998  1.00 91.74           H  
ATOM   1407  CA  ALA A  93     -29.525  29.287  21.164  1.00 91.74           C  
ATOM   1408  HA  ALA A  93     -29.883  28.523  20.474  1.00 91.74           H  
ATOM   1409  C   ALA A  93     -29.054  30.469  20.296  1.00 91.74           C  
ATOM   1410  CB  ALA A  93     -30.698  29.691  22.062  1.00 91.74           C  
ATOM   1411  HB1 ALA A  93     -30.358  30.399  22.818  1.00 91.74           H  
ATOM   1412  HB2 ALA A  93     -31.475  30.159  21.458  1.00 91.74           H  
ATOM   1413  HB3 ALA A  93     -31.113  28.805  22.541  1.00 91.74           H  
ATOM   1414  O   ALA A  93     -29.645  30.713  19.246  1.00 91.74           O  
ATOM   1415  N   ASP A  94     -27.999  31.173  20.701  1.00 91.64           N  
ATOM   1416  H   ASP A  94     -27.466  30.841  21.492  1.00 91.64           H  
ATOM   1417  CA  ASP A  94     -27.313  32.199  19.905  1.00 91.64           C  
ATOM   1418  HA  ASP A  94     -28.057  32.916  19.557  1.00 91.64           H  
ATOM   1419  C   ASP A  94     -26.659  31.618  18.638  1.00 91.64           C  
ATOM   1420  CB  ASP A  94     -26.306  32.976  20.786  1.00 91.64           C  
ATOM   1421  HB2 ASP A  94     -26.881  33.593  21.477  1.00 91.64           H  
ATOM   1422  HB3 ASP A  94     -25.739  33.654  20.147  1.00 91.64           H  
ATOM   1423  O   ASP A  94     -26.679  32.262  17.590  1.00 91.64           O  
ATOM   1424  CG  ASP A  94     -25.321  32.138  21.623  1.00 91.64           C  
ATOM   1425  OD1 ASP A  94     -25.581  30.927  21.804  1.00 91.64           O  
ATOM   1426  OD2 ASP A  94     -24.399  32.734  22.220  1.00 91.64           O  
ATOM   1427  N   ASP A  95     -26.224  30.357  18.677  1.00 92.04           N  
ATOM   1428  H   ASP A  95     -26.157  29.916  19.583  1.00 92.04           H  
ATOM   1429  CA  ASP A  95     -25.682  29.631  17.521  1.00 92.04           C  
ATOM   1430  HA  ASP A  95     -25.162  30.349  16.887  1.00 92.04           H  
ATOM   1431  C   ASP A  95     -26.764  28.969  16.641  1.00 92.04           C  
ATOM   1432  CB  ASP A  95     -24.639  28.607  17.987  1.00 92.04           C  
ATOM   1433  HB2 ASP A  95     -25.107  27.921  18.693  1.00 92.04           H  
ATOM   1434  HB3 ASP A  95     -24.299  28.026  17.130  1.00 92.04           H  
ATOM   1435  O   ASP A  95     -26.456  28.195  15.730  1.00 92.04           O  
ATOM   1436  CG  ASP A  95     -23.406  29.249  18.622  1.00 92.04           C  
ATOM   1437  OD1 ASP A  95     -22.892  30.221  18.024  1.00 92.04           O  
ATOM   1438  OD2 ASP A  95     -22.964  28.702  19.660  1.00 92.04           O  
ATOM   1439  N   ALA A  96     -28.056  29.261  16.844  1.00 91.93           N  
ATOM   1440  H   ALA A  96     -28.283  29.890  17.601  1.00 91.93           H  
ATOM   1441  CA  ALA A  96     -29.138  28.653  16.057  1.00 91.93           C  
ATOM   1442  HA  ALA A  96     -29.124  27.577  16.234  1.00 91.93           H  
ATOM   1443  C   ALA A  96     -28.984  28.868  14.538  1.00 91.93           C  
ATOM   1444  CB  ALA A  96     -30.481  29.210  16.538  1.00 91.93           C  
ATOM   1445  HB1 ALA A  96     -31.293  28.758  15.968  1.00 91.93           H  
ATOM   1446  HB2 ALA A  96     -30.619  28.981  17.595  1.00 91.93           H  
ATOM   1447  HB3 ALA A  96     -30.506  30.292  16.406  1.00 91.93           H  
ATOM   1448  O   ALA A  96     -29.396  28.020  13.743  1.00 91.93           O  
ATOM   1449  N   ALA A  97     -28.358  29.974  14.123  1.00 87.45           N  
ATOM   1450  H   ALA A  97     -28.006  30.606  14.828  1.00 87.45           H  
ATOM   1451  CA  ALA A  97     -28.082  30.267  12.718  1.00 87.45           C  
ATOM   1452  HA  ALA A  97     -29.022  30.233  12.167  1.00 87.45           H  
ATOM   1453  C   ALA A  97     -27.132  29.244  12.067  1.00 87.45           C  
ATOM   1454  CB  ALA A  97     -27.518  31.688  12.627  1.00 87.45           C  
ATOM   1455  HB1 ALA A  97     -27.330  31.943  11.584  1.00 87.45           H  
ATOM   1456  HB2 ALA A  97     -28.231  32.399  13.044  1.00 87.45           H  
ATOM   1457  HB3 ALA A  97     -26.582  31.756  13.181  1.00 87.45           H  
ATOM   1458  O   ALA A  97     -27.311  28.919  10.893  1.00 87.45           O  
ATOM   1459  N   VAL A  98     -26.175  28.698  12.828  1.00 92.35           N  
ATOM   1460  H   VAL A  98     -26.130  28.961  13.802  1.00 92.35           H  
ATOM   1461  CA  VAL A  98     -25.255  27.638  12.382  1.00 92.35           C  
ATOM   1462  HA  VAL A  98     -24.730  27.962  11.483  1.00 92.35           H  
ATOM   1463  C   VAL A  98     -26.038  26.374  12.032  1.00 92.35           C  
ATOM   1464  CB  VAL A  98     -24.214  27.342  13.487  1.00 92.35           C  
ATOM   1465  HB  VAL A  98     -24.724  27.130  14.427  1.00 92.35           H  
ATOM   1466  O   VAL A  98     -25.869  25.794  10.959  1.00 92.35           O  
ATOM   1467  CG1 VAL A  98     -23.372  26.107  13.175  1.00 92.35           C  
ATOM   1468 HG11 VAL A  98     -22.522  26.045  13.854  1.00 92.35           H  
ATOM   1469 HG12 VAL A  98     -23.969  25.203  13.294  1.00 92.35           H  
ATOM   1470 HG13 VAL A  98     -23.023  26.169  12.144  1.00 92.35           H  
ATOM   1471  CG2 VAL A  98     -23.289  28.547  13.696  1.00 92.35           C  
ATOM   1472 HG21 VAL A  98     -23.866  29.419  14.006  1.00 92.35           H  
ATOM   1473 HG22 VAL A  98     -22.576  28.328  14.491  1.00 92.35           H  
ATOM   1474 HG23 VAL A  98     -22.747  28.774  12.779  1.00 92.35           H  
ATOM   1475  N   LEU A  99     -26.958  25.986  12.916  1.00 96.82           N  
ATOM   1476  H   LEU A  99     -27.055  26.530  13.761  1.00 96.82           H  
ATOM   1477  CA  LEU A  99     -27.811  24.816  12.724  1.00 96.82           C  
ATOM   1478  HA  LEU A  99     -27.191  23.957  12.466  1.00 96.82           H  
ATOM   1479  C   LEU A  99     -28.793  24.999  11.565  1.00 96.82           C  
ATOM   1480  CB  LEU A  99     -28.563  24.537  14.031  1.00 96.82           C  
ATOM   1481  HB2 LEU A  99     -29.161  25.409  14.295  1.00 96.82           H  
ATOM   1482  HB3 LEU A  99     -29.256  23.717  13.844  1.00 96.82           H  
ATOM   1483  O   LEU A  99     -29.020  24.076  10.787  1.00 96.82           O  
ATOM   1484  CG  LEU A  99     -27.665  24.180  15.228  1.00 96.82           C  
ATOM   1485  HG  LEU A  99     -27.133  25.074  15.552  1.00 96.82           H  
ATOM   1486  CD1 LEU A  99     -28.535  23.690  16.383  1.00 96.82           C  
ATOM   1487 HD11 LEU A  99     -28.968  22.721  16.134  1.00 96.82           H  
ATOM   1488 HD12 LEU A  99     -27.924  23.594  17.281  1.00 96.82           H  
ATOM   1489 HD13 LEU A  99     -29.330  24.412  16.570  1.00 96.82           H  
ATOM   1490  CD2 LEU A  99     -26.653  23.079  14.907  1.00 96.82           C  
ATOM   1491 HD21 LEU A  99     -27.152  22.227  14.445  1.00 96.82           H  
ATOM   1492 HD22 LEU A  99     -25.888  23.464  14.233  1.00 96.82           H  
ATOM   1493 HD23 LEU A  99     -26.156  22.761  15.823  1.00 96.82           H  
ATOM   1494  N   GLU A 100     -29.353  26.198  11.419  1.00 93.80           N  
ATOM   1495  H   GLU A 100     -29.178  26.899  12.124  1.00 93.80           H  
ATOM   1496  CA  GLU A 100     -30.275  26.504  10.330  1.00 93.80           C  
ATOM   1497  HA  GLU A 100     -30.988  25.683  10.258  1.00 93.80           H  
ATOM   1498  C   GLU A 100     -29.554  26.587   8.971  1.00 93.80           C  
ATOM   1499  CB  GLU A 100     -31.049  27.776  10.706  1.00 93.80           C  
ATOM   1500  HB2 GLU A 100     -30.361  28.621  10.716  1.00 93.80           H  
ATOM   1501  HB3 GLU A 100     -31.455  27.660  11.711  1.00 93.80           H  
ATOM   1502  O   GLU A 100     -30.138  26.217   7.951  1.00 93.80           O  
ATOM   1503  CG  GLU A 100     -32.210  28.102   9.761  1.00 93.80           C  
ATOM   1504  HG2 GLU A 100     -31.766  28.308   8.787  1.00 93.80           H  
ATOM   1505  HG3 GLU A 100     -32.705  29.012  10.101  1.00 93.80           H  
ATOM   1506  CD  GLU A 100     -33.245  26.988   9.565  1.00 93.80           C  
ATOM   1507  OE1 GLU A 100     -33.787  26.903   8.435  1.00 93.80           O  
ATOM   1508  OE2 GLU A 100     -33.471  26.173  10.479  1.00 93.80           O  
ATOM   1509  N   HIS A 101     -28.278  26.996   8.941  1.00 87.01           N  
ATOM   1510  H   HIS A 101     -27.852  27.320   9.798  1.00 87.01           H  
ATOM   1511  CA  HIS A 101     -27.426  26.880   7.754  1.00 87.01           C  
ATOM   1512  HA  HIS A 101     -27.938  27.352   6.915  1.00 87.01           H  
ATOM   1513  C   HIS A 101     -27.209  25.410   7.374  1.00 87.01           C  
ATOM   1514  CB  HIS A 101     -26.094  27.613   7.973  1.00 87.01           C  
ATOM   1515  HB2 HIS A 101     -26.293  28.665   8.179  1.00 87.01           H  
ATOM   1516  HB3 HIS A 101     -25.583  27.195   8.841  1.00 87.01           H  
ATOM   1517  O   HIS A 101     -27.500  25.034   6.241  1.00 87.01           O  
ATOM   1518  CG  HIS A 101     -25.169  27.524   6.783  1.00 87.01           C  
ATOM   1519  CD2 HIS A 101     -23.927  26.946   6.752  1.00 87.01           C  
ATOM   1520  HD2 HIS A 101     -23.413  26.483   7.582  1.00 87.01           H  
ATOM   1521  ND1 HIS A 101     -25.432  27.977   5.508  1.00 87.01           N  
ATOM   1522  HD1 HIS A 101     -26.289  28.399   5.180  1.00 87.01           H  
ATOM   1523  CE1 HIS A 101     -24.375  27.687   4.732  1.00 87.01           C  
ATOM   1524  HE1 HIS A 101     -24.290  27.901   3.677  1.00 87.01           H  
ATOM   1525  NE2 HIS A 101     -23.442  27.048   5.446  1.00 87.01           N  
ATOM   1526  N   ALA A 102     -26.813  24.560   8.328  1.00 91.87           N  
ATOM   1527  H   ALA A 102     -26.583  24.924   9.241  1.00 91.87           H  
ATOM   1528  CA  ALA A 102     -26.646  23.125   8.087  1.00 91.87           C  
ATOM   1529  HA  ALA A 102     -25.895  22.991   7.309  1.00 91.87           H  
ATOM   1530  C   ALA A 102     -27.942  22.458   7.585  1.00 91.87           C  
ATOM   1531  CB  ALA A 102     -26.123  22.472   9.372  1.00 91.87           C  
ATOM   1532  HB1 ALA A 102     -25.206  22.965   9.695  1.00 91.87           H  
ATOM   1533  HB2 ALA A 102     -25.907  21.422   9.178  1.00 91.87           H  
ATOM   1534  HB3 ALA A 102     -26.866  22.542  10.166  1.00 91.87           H  
ATOM   1535  O   ALA A 102     -27.921  21.739   6.584  1.00 91.87           O  
ATOM   1536  N   ARG A 103     -29.088  22.758   8.217  1.00 94.42           N  
ATOM   1537  H   ARG A 103     -29.017  23.319   9.054  1.00 94.42           H  
ATOM   1538  CA  ARG A 103     -30.413  22.250   7.820  1.00 94.42           C  
ATOM   1539  HA  ARG A 103     -30.390  21.161   7.853  1.00 94.42           H  
ATOM   1540  C   ARG A 103     -30.784  22.654   6.394  1.00 94.42           C  
ATOM   1541  CB  ARG A 103     -31.475  22.767   8.807  1.00 94.42           C  
ATOM   1542  HB2 ARG A 103     -31.132  22.602   9.828  1.00 94.42           H  
ATOM   1543  HB3 ARG A 103     -31.595  23.841   8.665  1.00 94.42           H  
ATOM   1544  O   ARG A 103     -31.280  21.818   5.638  1.00 94.42           O  
ATOM   1545  CG  ARG A 103     -32.831  22.056   8.631  1.00 94.42           C  
ATOM   1546  HG2 ARG A 103     -33.016  21.816   7.584  1.00 94.42           H  
ATOM   1547  HG3 ARG A 103     -32.798  21.118   9.185  1.00 94.42           H  
ATOM   1548  CD  ARG A 103     -34.013  22.877   9.162  1.00 94.42           C  
ATOM   1549  HD2 ARG A 103     -34.899  22.243   9.201  1.00 94.42           H  
ATOM   1550  HD3 ARG A 103     -33.795  23.211  10.177  1.00 94.42           H  
ATOM   1551  NE  ARG A 103     -34.290  24.061   8.340  1.00 94.42           N  
ATOM   1552  HE  ARG A 103     -34.031  24.952   8.739  1.00 94.42           H  
ATOM   1553  NH1 ARG A 103     -35.349  23.035   6.576  1.00 94.42           N  
ATOM   1554 HH11 ARG A 103     -35.205  22.145   7.032  1.00 94.42           H  
ATOM   1555 HH12 ARG A 103     -35.784  23.096   5.666  1.00 94.42           H  
ATOM   1556  NH2 ARG A 103     -35.061  25.262   6.610  1.00 94.42           N  
ATOM   1557 HH21 ARG A 103     -35.569  25.382   5.746  1.00 94.42           H  
ATOM   1558 HH22 ARG A 103     -34.704  26.044   7.141  1.00 94.42           H  
ATOM   1559  CZ  ARG A 103     -34.900  24.105   7.175  1.00 94.42           C  
ATOM   1560  N   ARG A 104     -30.582  23.928   6.033  1.00 89.19           N  
ATOM   1561  H   ARG A 104     -30.171  24.549   6.715  1.00 89.19           H  
ATOM   1562  CA  ARG A 104     -30.906  24.455   4.698  1.00 89.19           C  
ATOM   1563  HA  ARG A 104     -31.919  24.153   4.429  1.00 89.19           H  
ATOM   1564  C   ARG A 104     -30.020  23.848   3.620  1.00 89.19           C  
ATOM   1565  CB  ARG A 104     -30.810  25.989   4.674  1.00 89.19           C  
ATOM   1566  HB2 ARG A 104     -30.697  26.312   3.639  1.00 89.19           H  
ATOM   1567  HB3 ARG A 104     -29.935  26.321   5.232  1.00 89.19           H  
ATOM   1568  O   ARG A 104     -30.554  23.421   2.603  1.00 89.19           O  
ATOM   1569  CG  ARG A 104     -32.081  26.637   5.238  1.00 89.19           C  
ATOM   1570  HG2 ARG A 104     -32.215  26.354   6.282  1.00 89.19           H  
ATOM   1571  HG3 ARG A 104     -32.932  26.257   4.673  1.00 89.19           H  
ATOM   1572  CD  ARG A 104     -32.061  28.166   5.089  1.00 89.19           C  
ATOM   1573  HD2 ARG A 104     -33.052  28.483   4.764  1.00 89.19           H  
ATOM   1574  HD3 ARG A 104     -31.356  28.451   4.309  1.00 89.19           H  
ATOM   1575  NE  ARG A 104     -31.773  28.844   6.365  1.00 89.19           N  
ATOM   1576  HE  ARG A 104     -32.322  28.528   7.151  1.00 89.19           H  
ATOM   1577  NH1 ARG A 104     -29.990  30.152   5.723  1.00 89.19           N  
ATOM   1578 HH11 ARG A 104     -29.998  29.703   4.818  1.00 89.19           H  
ATOM   1579 HH12 ARG A 104     -29.308  30.864   5.940  1.00 89.19           H  
ATOM   1580  NH2 ARG A 104     -30.794  30.353   7.781  1.00 89.19           N  
ATOM   1581 HH21 ARG A 104     -30.061  31.017   7.984  1.00 89.19           H  
ATOM   1582 HH22 ARG A 104     -31.423  30.058   8.514  1.00 89.19           H  
ATOM   1583  CZ  ARG A 104     -30.859  29.770   6.616  1.00 89.19           C  
ATOM   1584  N   THR A 105     -28.712  23.778   3.855  1.00 84.93           N  
ATOM   1585  H   THR A 105     -28.335  24.199   4.692  1.00 84.93           H  
ATOM   1586  CA  THR A 105     -27.755  23.296   2.853  1.00 84.93           C  
ATOM   1587  HA  THR A 105     -28.004  23.746   1.892  1.00 84.93           H  
ATOM   1588  C   THR A 105     -27.830  21.778   2.663  1.00 84.93           C  
ATOM   1589  CB  THR A 105     -26.334  23.743   3.210  1.00 84.93           C  
ATOM   1590  HB  THR A 105     -26.015  23.199   4.099  1.00 84.93           H  
ATOM   1591  O   THR A 105     -27.827  21.318   1.528  1.00 84.93           O  
ATOM   1592  CG2 THR A 105     -25.358  23.510   2.061  1.00 84.93           C  
ATOM   1593 HG21 THR A 105     -25.738  23.971   1.148  1.00 84.93           H  
ATOM   1594 HG22 THR A 105     -25.225  22.442   1.890  1.00 84.93           H  
ATOM   1595 HG23 THR A 105     -24.390  23.952   2.296  1.00 84.93           H  
ATOM   1596  OG1 THR A 105     -26.295  25.124   3.497  1.00 84.93           O  
ATOM   1597  HG1 THR A 105     -25.416  25.293   3.844  1.00 84.93           H  
ATOM   1598  N   LEU A 106     -28.005  20.989   3.736  1.00 89.15           N  
ATOM   1599  H   LEU A 106     -27.963  21.398   4.658  1.00 89.15           H  
ATOM   1600  CA  LEU A 106     -28.244  19.538   3.624  1.00 89.15           C  
ATOM   1601  HA  LEU A 106     -27.551  19.140   2.883  1.00 89.15           H  
ATOM   1602  C   LEU A 106     -29.673  19.208   3.138  1.00 89.15           C  
ATOM   1603  CB  LEU A 106     -27.951  18.882   4.992  1.00 89.15           C  
ATOM   1604  HB2 LEU A 106     -26.970  19.211   5.333  1.00 89.15           H  
ATOM   1605  HB3 LEU A 106     -28.690  19.239   5.710  1.00 89.15           H  
ATOM   1606  O   LEU A 106     -29.960  18.100   2.681  1.00 89.15           O  
ATOM   1607  CG  LEU A 106     -27.970  17.337   4.992  1.00 89.15           C  
ATOM   1608  HG  LEU A 106     -28.936  16.971   4.643  1.00 89.15           H  
ATOM   1609  CD1 LEU A 106     -26.866  16.750   4.118  1.00 89.15           C  
ATOM   1610 HD11 LEU A 106     -27.040  16.990   3.070  1.00 89.15           H  
ATOM   1611 HD12 LEU A 106     -25.898  17.150   4.423  1.00 89.15           H  
ATOM   1612 HD13 LEU A 106     -26.843  15.664   4.210  1.00 89.15           H  
ATOM   1613  CD2 LEU A 106     -27.775  16.793   6.406  1.00 89.15           C  
ATOM   1614 HD21 LEU A 106     -26.802  17.103   6.787  1.00 89.15           H  
ATOM   1615 HD22 LEU A 106     -27.813  15.704   6.383  1.00 89.15           H  
ATOM   1616 HD23 LEU A 106     -28.566  17.156   7.063  1.00 89.15           H  
ATOM   1617  N   GLY A 107     -30.614  20.143   3.302  1.00 90.86           N  
ATOM   1618  H   GLY A 107     -30.328  21.045   3.656  1.00 90.86           H  
ATOM   1619  CA  GLY A 107     -32.029  19.936   3.000  1.00 90.86           C  
ATOM   1620  HA2 GLY A 107     -32.552  20.884   3.132  1.00 90.86           H  
ATOM   1621  HA3 GLY A 107     -32.130  19.624   1.960  1.00 90.86           H  
ATOM   1622  C   GLY A 107     -32.695  18.886   3.897  1.00 90.86           C  
ATOM   1623  O   GLY A 107     -33.595  18.176   3.447  1.00 90.86           O  
ATOM   1624  N   ALA A 108     -32.242  18.711   5.144  1.00 92.71           N  
ATOM   1625  H   ALA A 108     -31.524  19.338   5.477  1.00 92.71           H  
ATOM   1626  CA  ALA A 108     -32.720  17.656   6.043  1.00 92.71           C  
ATOM   1627  HA  ALA A 108     -33.715  17.344   5.725  1.00 92.71           H  
ATOM   1628  C   ALA A 108     -32.843  18.107   7.506  1.00 92.71           C  
ATOM   1629  CB  ALA A 108     -31.789  16.442   5.938  1.00 92.71           C  
ATOM   1630  HB1 ALA A 108     -32.183  15.620   6.535  1.00 92.71           H  
ATOM   1631  HB2 ALA A 108     -31.689  16.121   4.901  1.00 92.71           H  
ATOM   1632  HB3 ALA A 108     -30.801  16.704   6.317  1.00 92.71           H  
ATOM   1633  O   ALA A 108     -32.080  18.940   7.995  1.00 92.71           O  
ATOM   1634  N   GLY A 109     -33.784  17.490   8.224  1.00 95.11           N  
ATOM   1635  H   GLY A 109     -34.376  16.817   7.759  1.00 95.11           H  
ATOM   1636  CA  GLY A 109     -33.969  17.673   9.660  1.00 95.11           C  
ATOM   1637  HA2 GLY A 109     -32.996  17.709  10.149  1.00 95.11           H  
ATOM   1638  HA3 GLY A 109     -34.503  16.805  10.047  1.00 95.11           H  
ATOM   1639  C   GLY A 109     -34.751  18.922  10.071  1.00 95.11           C  
ATOM   1640  O   GLY A 109     -35.228  19.702   9.249  1.00 95.11           O  
ATOM   1641  N   THR A 110     -34.910  19.087  11.383  1.00 96.92           N  
ATOM   1642  H   THR A 110     -34.488  18.396  11.986  1.00 96.92           H  
ATOM   1643  CA  THR A 110     -35.667  20.176  12.024  1.00 96.92           C  
ATOM   1644  HA  THR A 110     -35.949  20.921  11.281  1.00 96.92           H  
ATOM   1645  C   THR A 110     -34.807  20.849  13.085  1.00 96.92           C  
ATOM   1646  CB  THR A 110     -36.951  19.634  12.669  1.00 96.92           C  
ATOM   1647  HB  THR A 110     -36.688  18.932  13.460  1.00 96.92           H  
ATOM   1648  O   THR A 110     -34.139  20.153  13.848  1.00 96.92           O  
ATOM   1649  CG2 THR A 110     -37.850  20.728  13.240  1.00 96.92           C  
ATOM   1650 HG21 THR A 110     -38.110  21.444  12.460  1.00 96.92           H  
ATOM   1651 HG22 THR A 110     -38.765  20.279  13.626  1.00 96.92           H  
ATOM   1652 HG23 THR A 110     -37.350  21.249  14.056  1.00 96.92           H  
ATOM   1653  OG1 THR A 110     -37.714  18.960  11.697  1.00 96.92           O  
ATOM   1654  HG1 THR A 110     -37.108  18.577  11.059  1.00 96.92           H  
ATOM   1655  N   VAL A 111     -34.824  22.183  13.131  1.00 97.21           N  
ATOM   1656  H   VAL A 111     -35.422  22.690  12.495  1.00 97.21           H  
ATOM   1657  CA  VAL A 111     -34.177  22.976  14.184  1.00 97.21           C  
ATOM   1658  HA  VAL A 111     -33.464  22.343  14.712  1.00 97.21           H  
ATOM   1659  C   VAL A 111     -35.237  23.436  15.181  1.00 97.21           C  
ATOM   1660  CB  VAL A 111     -33.372  24.159  13.610  1.00 97.21           C  
ATOM   1661  HB  VAL A 111     -34.032  24.790  13.014  1.00 97.21           H  
ATOM   1662  O   VAL A 111     -36.259  23.998  14.795  1.00 97.21           O  
ATOM   1663  CG1 VAL A 111     -32.731  25.007  14.720  1.00 97.21           C  
ATOM   1664 HG11 VAL A 111     -32.114  25.785  14.272  1.00 97.21           H  
ATOM   1665 HG12 VAL A 111     -33.502  25.497  15.315  1.00 97.21           H  
ATOM   1666 HG13 VAL A 111     -32.110  24.386  15.365  1.00 97.21           H  
ATOM   1667  CG2 VAL A 111     -32.229  23.648  12.725  1.00 97.21           C  
ATOM   1668 HG21 VAL A 111     -32.605  22.999  11.934  1.00 97.21           H  
ATOM   1669 HG22 VAL A 111     -31.511  23.091  13.327  1.00 97.21           H  
ATOM   1670 HG23 VAL A 111     -31.727  24.496  12.260  1.00 97.21           H  
ATOM   1671  N   THR A 112     -35.003  23.191  16.467  1.00 97.13           N  
ATOM   1672  H   THR A 112     -34.170  22.670  16.701  1.00 97.13           H  
ATOM   1673  CA  THR A 112     -35.892  23.583  17.569  1.00 97.13           C  
ATOM   1674  HA  THR A 112     -36.653  24.268  17.195  1.00 97.13           H  
ATOM   1675  C   THR A 112     -35.112  24.303  18.658  1.00 97.13           C  
ATOM   1676  CB  THR A 112     -36.607  22.371  18.187  1.00 97.13           C  
ATOM   1677  HB  THR A 112     -37.182  22.709  19.049  1.00 97.13           H  
ATOM   1678  O   THR A 112     -33.971  23.935  18.936  1.00 97.13           O  
ATOM   1679  CG2 THR A 112     -37.559  21.694  17.204  1.00 97.13           C  
ATOM   1680 HG21 THR A 112     -38.129  20.925  17.726  1.00 97.13           H  
ATOM   1681 HG22 THR A 112     -36.991  21.229  16.398  1.00 97.13           H  
ATOM   1682 HG23 THR A 112     -38.247  22.429  16.787  1.00 97.13           H  
ATOM   1683  OG1 THR A 112     -35.674  21.400  18.613  1.00 97.13           O  
ATOM   1684  HG1 THR A 112     -34.919  21.866  18.980  1.00 97.13           H  
ATOM   1685  N   ILE A 113     -35.741  25.277  19.317  1.00 95.78           N  
ATOM   1686  H   ILE A 113     -36.692  25.506  19.065  1.00 95.78           H  
ATOM   1687  CA  ILE A 113     -35.178  25.956  20.489  1.00 95.78           C  
ATOM   1688  HA  ILE A 113     -34.101  25.791  20.520  1.00 95.78           H  
ATOM   1689  C   ILE A 113     -35.773  25.336  21.754  1.00 95.78           C  
ATOM   1690  CB  ILE A 113     -35.405  27.482  20.417  1.00 95.78           C  
ATOM   1691  HB  ILE A 113     -36.478  27.668  20.444  1.00 95.78           H  
ATOM   1692  O   ILE A 113     -36.982  25.380  21.970  1.00 95.78           O  
ATOM   1693  CG1 ILE A 113     -34.866  28.110  19.110  1.00 95.78           C  
ATOM   1694 HG12 ILE A 113     -35.061  29.183  19.135  1.00 95.78           H  
ATOM   1695 HG13 ILE A 113     -35.422  27.709  18.263  1.00 95.78           H  
ATOM   1696  CG2 ILE A 113     -34.783  28.180  21.641  1.00 95.78           C  
ATOM   1697 HG21 ILE A 113     -33.729  27.918  21.737  1.00 95.78           H  
ATOM   1698 HG22 ILE A 113     -35.296  27.878  22.554  1.00 95.78           H  
ATOM   1699 HG23 ILE A 113     -34.869  29.262  21.542  1.00 95.78           H  
ATOM   1700  CD1 ILE A 113     -33.369  27.904  18.840  1.00 95.78           C  
ATOM   1701 HD11 ILE A 113     -33.150  26.842  18.722  1.00 95.78           H  
ATOM   1702 HD12 ILE A 113     -33.102  28.414  17.915  1.00 95.78           H  
ATOM   1703 HD13 ILE A 113     -32.769  28.318  19.651  1.00 95.78           H  
ATOM   1704  N   GLU A 114     -34.917  24.761  22.591  1.00 91.86           N  
ATOM   1705  H   GLU A 114     -33.934  24.819  22.368  1.00 91.86           H  
ATOM   1706  CA  GLU A 114     -35.263  24.252  23.914  1.00 91.86           C  
ATOM   1707  HA  GLU A 114     -36.318  23.979  23.944  1.00 91.86           H  
ATOM   1708  C   GLU A 114     -35.021  25.368  24.942  1.00 91.86           C  
ATOM   1709  CB  GLU A 114     -34.437  22.988  24.235  1.00 91.86           C  
ATOM   1710  HB2 GLU A 114     -33.378  23.218  24.118  1.00 91.86           H  
ATOM   1711  HB3 GLU A 114     -34.615  22.724  25.277  1.00 91.86           H  
ATOM   1712  O   GLU A 114     -33.871  25.675  25.272  1.00 91.86           O  
ATOM   1713  CG  GLU A 114     -34.779  21.759  23.361  1.00 91.86           C  
ATOM   1714  HG2 GLU A 114     -34.639  22.021  22.312  1.00 91.86           H  
ATOM   1715  HG3 GLU A 114     -35.829  21.507  23.510  1.00 91.86           H  
ATOM   1716  CD  GLU A 114     -33.911  20.515  23.676  1.00 91.86           C  
ATOM   1717  OE1 GLU A 114     -33.964  19.505  22.926  1.00 91.86           O  
ATOM   1718  OE2 GLU A 114     -33.112  20.544  24.647  1.00 91.86           O  
ATOM   1719  N   ARG A 115     -36.109  25.977  25.436  1.00 90.36           N  
ATOM   1720  H   ARG A 115     -37.017  25.671  25.118  1.00 90.36           H  
ATOM   1721  CA  ARG A 115     -36.053  26.992  26.498  1.00 90.36           C  
ATOM   1722  HA  ARG A 115     -35.212  27.654  26.293  1.00 90.36           H  
ATOM   1723  C   ARG A 115     -35.777  26.326  27.843  1.00 90.36           C  
ATOM   1724  CB  ARG A 115     -37.339  27.832  26.560  1.00 90.36           C  
ATOM   1725  HB2 ARG A 115     -37.267  28.517  27.404  1.00 90.36           H  
ATOM   1726  HB3 ARG A 115     -38.183  27.167  26.745  1.00 90.36           H  
ATOM   1727  O   ARG A 115     -36.474  25.374  28.202  1.00 90.36           O  
ATOM   1728  CG  ARG A 115     -37.635  28.654  25.296  1.00 90.36           C  
ATOM   1729  HG2 ARG A 115     -37.691  27.994  24.431  1.00 90.36           H  
ATOM   1730  HG3 ARG A 115     -38.608  29.127  25.426  1.00 90.36           H  
ATOM   1731  CD  ARG A 115     -36.594  29.749  25.034  1.00 90.36           C  
ATOM   1732  HD2 ARG A 115     -36.480  30.355  25.934  1.00 90.36           H  
ATOM   1733  HD3 ARG A 115     -35.637  29.278  24.811  1.00 90.36           H  
ATOM   1734  NE  ARG A 115     -36.988  30.603  23.896  1.00 90.36           N  
ATOM   1735  HE  ARG A 115     -37.752  30.272  23.325  1.00 90.36           H  
ATOM   1736  NH1 ARG A 115     -35.448  32.295  24.205  1.00 90.36           N  
ATOM   1737 HH11 ARG A 115     -35.014  33.167  23.939  1.00 90.36           H  
ATOM   1738 HH12 ARG A 115     -34.995  31.760  24.933  1.00 90.36           H  
ATOM   1739  NH2 ARG A 115     -36.890  32.423  22.533  1.00 90.36           N  
ATOM   1740 HH21 ARG A 115     -37.668  32.069  21.996  1.00 90.36           H  
ATOM   1741 HH22 ARG A 115     -36.455  33.304  22.297  1.00 90.36           H  
ATOM   1742  CZ  ARG A 115     -36.439  31.760  23.561  1.00 90.36           C  
ATOM   1743  N   ARG A 116     -34.767  26.794  28.576  1.00 84.02           N  
ATOM   1744  H   ARG A 116     -34.303  27.632  28.257  1.00 84.02           H  
ATOM   1745  CA  ARG A 116     -34.386  26.221  29.877  1.00 84.02           C  
ATOM   1746  HA  ARG A 116     -34.908  25.275  30.014  1.00 84.02           H  
ATOM   1747  C   ARG A 116     -34.844  27.116  31.025  1.00 84.02           C  
ATOM   1748  CB  ARG A 116     -32.877  25.939  29.912  1.00 84.02           C  
ATOM   1749  HB2 ARG A 116     -32.325  26.816  29.576  1.00 84.02           H  
ATOM   1750  HB3 ARG A 116     -32.589  25.723  30.940  1.00 84.02           H  
ATOM   1751  O   ARG A 116     -34.824  28.333  30.912  1.00 84.02           O  
ATOM   1752  CG  ARG A 116     -32.531  24.724  29.038  1.00 84.02           C  
ATOM   1753  HG2 ARG A 116     -32.753  24.938  27.993  1.00 84.02           H  
ATOM   1754  HG3 ARG A 116     -33.138  23.880  29.365  1.00 84.02           H  
ATOM   1755  CD  ARG A 116     -31.051  24.361  29.180  1.00 84.02           C  
ATOM   1756  HD2 ARG A 116     -30.766  24.458  30.227  1.00 84.02           H  
ATOM   1757  HD3 ARG A 116     -30.462  25.067  28.594  1.00 84.02           H  
ATOM   1758  NE  ARG A 116     -30.796  22.977  28.732  1.00 84.02           N  
ATOM   1759  HE  ARG A 116     -31.603  22.469  28.400  1.00 84.02           H  
ATOM   1760  NH1 ARG A 116     -28.562  22.961  29.227  1.00 84.02           N  
ATOM   1761 HH11 ARG A 116     -28.632  23.952  29.408  1.00 84.02           H  
ATOM   1762 HH12 ARG A 116     -27.671  22.497  29.339  1.00 84.02           H  
ATOM   1763  NH2 ARG A 116     -29.560  21.068  28.584  1.00 84.02           N  
ATOM   1764 HH21 ARG A 116     -28.684  20.614  28.798  1.00 84.02           H  
ATOM   1765 HH22 ARG A 116     -30.418  20.536  28.608  1.00 84.02           H  
ATOM   1766  CZ  ARG A 116     -29.642  22.346  28.841  1.00 84.02           C  
ATOM   1767  N   ALA A 117     -35.263  26.495  32.132  1.00 80.77           N  
ATOM   1768  H   ALA A 117     -35.287  25.486  32.150  1.00 80.77           H  
ATOM   1769  CA  ALA A 117     -35.642  27.216  33.351  1.00 80.77           C  
ATOM   1770  HA  ALA A 117     -36.352  28.003  33.095  1.00 80.77           H  
ATOM   1771  C   ALA A 117     -34.431  27.896  34.015  1.00 80.77           C  
ATOM   1772  CB  ALA A 117     -36.326  26.229  34.307  1.00 80.77           C  
ATOM   1773  HB1 ALA A 117     -35.632  25.439  34.594  1.00 80.77           H  
ATOM   1774  HB2 ALA A 117     -37.206  25.795  33.833  1.00 80.77           H  
ATOM   1775  HB3 ALA A 117     -36.637  26.761  35.207  1.00 80.77           H  
ATOM   1776  O   ALA A 117     -34.565  28.973  34.584  1.00 80.77           O  
ATOM   1777  N   GLU A 118     -33.251  27.278  33.896  1.00 78.60           N  
ATOM   1778  H   GLU A 118     -33.216  26.399  33.398  1.00 78.60           H  
ATOM   1779  CA  GLU A 118     -31.973  27.779  34.400  1.00 78.60           C  
ATOM   1780  HA  GLU A 118     -32.044  28.856  34.552  1.00 78.60           H  
ATOM   1781  C   GLU A 118     -30.857  27.505  33.373  1.00 78.60           C  
ATOM   1782  CB  GLU A 118     -31.639  27.122  35.750  1.00 78.60           C  
ATOM   1783  HB2 GLU A 118     -30.629  27.419  36.033  1.00 78.60           H  
ATOM   1784  HB3 GLU A 118     -31.660  26.040  35.628  1.00 78.60           H  
ATOM   1785  O   GLU A 118     -30.790  26.424  32.773  1.00 78.60           O  
ATOM   1786  CG  GLU A 118     -32.604  27.533  36.879  1.00 78.60           C  
ATOM   1787  HG2 GLU A 118     -33.623  27.278  36.586  1.00 78.60           H  
ATOM   1788  HG3 GLU A 118     -32.545  28.613  37.011  1.00 78.60           H  
ATOM   1789  CD  GLU A 118     -32.312  26.837  38.217  1.00 78.60           C  
ATOM   1790  OE1 GLU A 118     -33.118  27.042  39.152  1.00 78.60           O  
ATOM   1791  OE2 GLU A 118     -31.309  26.090  38.294  1.00 78.60           O  
ATOM   1792  N   GLY A 119     -29.971  28.487  33.175  1.00 82.92           N  
ATOM   1793  H   GLY A 119     -30.122  29.355  33.669  1.00 82.92           H  
ATOM   1794  CA  GLY A 119     -28.894  28.456  32.179  1.00 82.92           C  
ATOM   1795  HA2 GLY A 119     -28.073  29.080  32.531  1.00 82.92           H  
ATOM   1796  HA3 GLY A 119     -28.523  27.435  32.083  1.00 82.92           H  
ATOM   1797  C   GLY A 119     -29.308  28.954  30.789  1.00 82.92           C  
ATOM   1798  O   GLY A 119     -30.421  29.425  30.578  1.00 82.92           O  
ATOM   1799  N   ASN A 120     -28.382  28.864  29.832  1.00 87.91           N  
ATOM   1800  H   ASN A 120     -27.471  28.494  30.066  1.00 87.91           H  
ATOM   1801  CA  ASN A 120     -28.616  29.337  28.467  1.00 87.91           C  
ATOM   1802  HA  ASN A 120     -29.094  30.315  28.525  1.00 87.91           H  
ATOM   1803  C   ASN A 120     -29.566  28.402  27.706  1.00 87.91           C  
ATOM   1804  CB  ASN A 120     -27.277  29.499  27.724  1.00 87.91           C  
ATOM   1805  HB2 ASN A 120     -26.760  28.540  27.703  1.00 87.91           H  
ATOM   1806  HB3 ASN A 120     -27.476  29.796  26.694  1.00 87.91           H  
ATOM   1807  O   ASN A 120     -29.440  27.174  27.782  1.00 87.91           O  
ATOM   1808  CG  ASN A 120     -26.370  30.552  28.338  1.00 87.91           C  
ATOM   1809  ND2 ASN A 120     -25.082  30.467  28.102  1.00 87.91           N  
ATOM   1810 HD21 ASN A 120     -24.544  31.244  28.458  1.00 87.91           H  
ATOM   1811 HD22 ASN A 120     -24.739  29.821  27.406  1.00 87.91           H  
ATOM   1812  OD1 ASN A 120     -26.782  31.454  29.040  1.00 87.91           O  
ATOM   1813  N   ASP A 121     -30.470  28.996  26.927  1.00 93.11           N  
ATOM   1814  H   ASP A 121     -30.562  30.001  26.971  1.00 93.11           H  
ATOM   1815  CA  ASP A 121     -31.308  28.274  25.973  1.00 93.11           C  
ATOM   1816  HA  ASP A 121     -31.898  27.533  26.514  1.00 93.11           H  
ATOM   1817  C   ASP A 121     -30.452  27.540  24.940  1.00 93.11           C  
ATOM   1818  CB  ASP A 121     -32.263  29.239  25.263  1.00 93.11           C  
ATOM   1819  HB2 ASP A 121     -32.764  28.709  24.454  1.00 93.11           H  
ATOM   1820  HB3 ASP A 121     -31.689  30.058  24.830  1.00 93.11           H  
ATOM   1821  O   ASP A 121     -29.347  27.969  24.597  1.00 93.11           O  
ATOM   1822  CG  ASP A 121     -33.339  29.807  26.180  1.00 93.11           C  
ATOM   1823  OD1 ASP A 121     -33.713  29.131  27.160  1.00 93.11           O  
ATOM   1824  OD2 ASP A 121     -33.884  30.869  25.812  1.00 93.11           O  
ATOM   1825  N   MET A 122     -30.976  26.433  24.419  1.00 95.60           N  
ATOM   1826  H   MET A 122     -31.917  26.173  24.679  1.00 95.60           H  
ATOM   1827  CA  MET A 122     -30.239  25.577  23.492  1.00 95.60           C  
ATOM   1828  HA  MET A 122     -29.267  26.020  23.272  1.00 95.60           H  
ATOM   1829  C   MET A 122     -30.984  25.447  22.168  1.00 95.60           C  
ATOM   1830  CB  MET A 122     -29.981  24.206  24.129  1.00 95.60           C  
ATOM   1831  HB2 MET A 122     -30.940  23.726  24.325  1.00 95.60           H  
ATOM   1832  HB3 MET A 122     -29.430  23.591  23.417  1.00 95.60           H  
ATOM   1833  O   MET A 122     -32.195  25.237  22.148  1.00 95.60           O  
ATOM   1834  CG  MET A 122     -29.194  24.276  25.450  1.00 95.60           C  
ATOM   1835  HG2 MET A 122     -29.151  23.276  25.881  1.00 95.60           H  
ATOM   1836  HG3 MET A 122     -29.750  24.901  26.149  1.00 95.60           H  
ATOM   1837  SD  MET A 122     -27.499  24.922  25.365  1.00 95.60           S  
ATOM   1838  CE  MET A 122     -26.633  23.613  24.460  1.00 95.60           C  
ATOM   1839  HE1 MET A 122     -25.611  23.931  24.255  1.00 95.60           H  
ATOM   1840  HE2 MET A 122     -27.134  23.421  23.511  1.00 95.60           H  
ATOM   1841  HE3 MET A 122     -26.611  22.699  25.054  1.00 95.60           H  
ATOM   1842  N   ALA A 123     -30.256  25.506  21.060  1.00 96.56           N  
ATOM   1843  H   ALA A 123     -29.255  25.601  21.153  1.00 96.56           H  
ATOM   1844  CA  ALA A 123     -30.760  25.132  19.750  1.00 96.56           C  
ATOM   1845  HA  ALA A 123     -31.847  25.214  19.744  1.00 96.56           H  
ATOM   1846  C   ALA A 123     -30.390  23.677  19.454  1.00 96.56           C  
ATOM   1847  CB  ALA A 123     -30.221  26.104  18.701  1.00 96.56           C  
ATOM   1848  HB1 ALA A 123     -30.650  25.873  17.725  1.00 96.56           H  
ATOM   1849  HB2 ALA A 123     -30.503  27.123  18.966  1.00 96.56           H  
ATOM   1850  HB3 ALA A 123     -29.134  26.040  18.651  1.00 96.56           H  
ATOM   1851  O   ALA A 123     -29.286  23.218  19.751  1.00 96.56           O  
ATOM   1852  N   ARG A 124     -31.316  22.931  18.858  1.00 97.33           N  
ATOM   1853  H   ARG A 124     -32.220  23.347  18.683  1.00 97.33           H  
ATOM   1854  CA  ARG A 124     -31.111  21.528  18.510  1.00 97.33           C  
ATOM   1855  HA  ARG A 124     -30.047  21.298  18.571  1.00 97.33           H  
ATOM   1856  C   ARG A 124     -31.554  21.268  17.085  1.00 97.33           C  
ATOM   1857  CB  ARG A 124     -31.858  20.654  19.518  1.00 97.33           C  
ATOM   1858  HB2 ARG A 124     -32.932  20.786  19.392  1.00 97.33           H  
ATOM   1859  HB3 ARG A 124     -31.588  20.963  20.528  1.00 97.33           H  
ATOM   1860  O   ARG A 124     -32.708  21.517  16.754  1.00 97.33           O  
ATOM   1861  CG  ARG A 124     -31.488  19.180  19.339  1.00 97.33           C  
ATOM   1862  HG2 ARG A 124     -31.708  18.854  18.323  1.00 97.33           H  
ATOM   1863  HG3 ARG A 124     -30.425  19.045  19.539  1.00 97.33           H  
ATOM   1864  CD  ARG A 124     -32.308  18.359  20.326  1.00 97.33           C  
ATOM   1865  HD2 ARG A 124     -33.366  18.489  20.097  1.00 97.33           H  
ATOM   1866  HD3 ARG A 124     -32.124  18.738  21.331  1.00 97.33           H  
ATOM   1867  NE  ARG A 124     -31.948  16.935  20.265  1.00 97.33           N  
ATOM   1868  HE  ARG A 124     -31.216  16.676  19.620  1.00 97.33           H  
ATOM   1869  NH1 ARG A 124     -33.477  16.290  21.836  1.00 97.33           N  
ATOM   1870 HH11 ARG A 124     -33.726  17.260  21.963  1.00 97.33           H  
ATOM   1871 HH12 ARG A 124     -33.914  15.601  22.431  1.00 97.33           H  
ATOM   1872  NH2 ARG A 124     -32.093  14.767  20.923  1.00 97.33           N  
ATOM   1873 HH21 ARG A 124     -32.443  14.088  21.584  1.00 97.33           H  
ATOM   1874 HH22 ARG A 124     -31.288  14.559  20.350  1.00 97.33           H  
ATOM   1875  CZ  ARG A 124     -32.513  16.002  21.002  1.00 97.33           C  
ATOM   1876  N   TRP A 125     -30.661  20.719  16.273  1.00 98.17           N  
ATOM   1877  H   TRP A 125     -29.746  20.516  16.648  1.00 98.17           H  
ATOM   1878  CA  TRP A 125     -30.967  20.214  14.940  1.00 98.17           C  
ATOM   1879  HA  TRP A 125     -31.913  20.631  14.596  1.00 98.17           H  
ATOM   1880  C   TRP A 125     -31.079  18.699  14.998  1.00 98.17           C  
ATOM   1881  CB  TRP A 125     -29.881  20.643  13.963  1.00 98.17           C  
ATOM   1882  HB2 TRP A 125     -28.921  20.284  14.332  1.00 98.17           H  
ATOM   1883  HB3 TRP A 125     -29.839  21.732  13.954  1.00 98.17           H  
ATOM   1884  O   TRP A 125     -30.196  18.047  15.550  1.00 98.17           O  
ATOM   1885  CG  TRP A 125     -30.041  20.180  12.549  1.00 98.17           C  
ATOM   1886  CD1 TRP A 125     -31.187  20.109  11.829  1.00 98.17           C  
ATOM   1887  HD1 TRP A 125     -32.164  20.396  12.190  1.00 98.17           H  
ATOM   1888  CD2 TRP A 125     -28.981  19.752  11.649  1.00 98.17           C  
ATOM   1889  CE2 TRP A 125     -29.558  19.429  10.389  1.00 98.17           C  
ATOM   1890  CE3 TRP A 125     -27.584  19.625  11.772  1.00 98.17           C  
ATOM   1891  HE3 TRP A 125     -27.105  19.874  12.708  1.00 98.17           H  
ATOM   1892  NE1 TRP A 125     -30.905  19.643  10.558  1.00 98.17           N  
ATOM   1893  HE1 TRP A 125     -31.571  19.537   9.806  1.00 98.17           H  
ATOM   1894  CH2 TRP A 125     -27.402  18.894   9.447  1.00 98.17           C  
ATOM   1895  HH2 TRP A 125     -26.785  18.590   8.614  1.00 98.17           H  
ATOM   1896  CZ2 TRP A 125     -28.793  19.017   9.295  1.00 98.17           C  
ATOM   1897  HZ2 TRP A 125     -29.268  18.819   8.345  1.00 98.17           H  
ATOM   1898  CZ3 TRP A 125     -26.806  19.190  10.686  1.00 98.17           C  
ATOM   1899  HZ3 TRP A 125     -25.737  19.099  10.809  1.00 98.17           H  
ATOM   1900  N   VAL A 126     -32.162  18.138  14.465  1.00 97.78           N  
ATOM   1901  H   VAL A 126     -32.871  18.748  14.083  1.00 97.78           H  
ATOM   1902  CA  VAL A 126     -32.408  16.692  14.457  1.00 97.78           C  
ATOM   1903  HA  VAL A 126     -31.502  16.176  14.777  1.00 97.78           H  
ATOM   1904  C   VAL A 126     -32.734  16.226  13.048  1.00 97.78           C  
ATOM   1905  CB  VAL A 126     -33.537  16.299  15.431  1.00 97.78           C  
ATOM   1906  HB  VAL A 126     -34.472  16.756  15.107  1.00 97.78           H  
ATOM   1907  O   VAL A 126     -33.697  16.699  12.448  1.00 97.78           O  
ATOM   1908  CG1 VAL A 126     -33.733  14.775  15.479  1.00 97.78           C  
ATOM   1909 HG11 VAL A 126     -34.513  14.528  16.200  1.00 97.78           H  
ATOM   1910 HG12 VAL A 126     -32.798  14.289  15.756  1.00 97.78           H  
ATOM   1911 HG13 VAL A 126     -34.050  14.408  14.503  1.00 97.78           H  
ATOM   1912  CG2 VAL A 126     -33.243  16.773  16.861  1.00 97.78           C  
ATOM   1913 HG21 VAL A 126     -33.267  17.862  16.888  1.00 97.78           H  
ATOM   1914 HG22 VAL A 126     -34.007  16.406  17.546  1.00 97.78           H  
ATOM   1915 HG23 VAL A 126     -32.258  16.426  17.174  1.00 97.78           H  
ATOM   1916  N   VAL A 127     -31.982  15.243  12.563  1.00 97.08           N  
ATOM   1917  H   VAL A 127     -31.220  14.910  13.136  1.00 97.08           H  
ATOM   1918  CA  VAL A 127     -32.290  14.460  11.363  1.00 97.08           C  
ATOM   1919  HA  VAL A 127     -33.089  14.947  10.803  1.00 97.08           H  
ATOM   1920  C   VAL A 127     -32.780  13.091  11.834  1.00 97.08           C  
ATOM   1921  CB  VAL A 127     -31.067  14.359  10.433  1.00 97.08           C  
ATOM   1922  HB  VAL A 127     -30.278  13.800  10.936  1.00 97.08           H  
ATOM   1923  O   VAL A 127     -32.084  12.381  12.561  1.00 97.08           O  
ATOM   1924  CG1 VAL A 127     -31.440  13.632   9.139  1.00 97.08           C  
ATOM   1925 HG11 VAL A 127     -32.250  14.155   8.630  1.00 97.08           H  
ATOM   1926 HG12 VAL A 127     -30.568  13.596   8.487  1.00 97.08           H  
ATOM   1927 HG13 VAL A 127     -31.742  12.607   9.353  1.00 97.08           H  
ATOM   1928  CG2 VAL A 127     -30.515  15.740  10.048  1.00 97.08           C  
ATOM   1929 HG21 VAL A 127     -29.648  15.620   9.399  1.00 97.08           H  
ATOM   1930 HG22 VAL A 127     -30.192  16.289  10.933  1.00 97.08           H  
ATOM   1931 HG23 VAL A 127     -31.270  16.320   9.518  1.00 97.08           H  
ATOM   1932  N   GLY A 128     -34.023  12.744  11.513  1.00 91.73           N  
ATOM   1933  H   GLY A 128     -34.570  13.370  10.938  1.00 91.73           H  
ATOM   1934  CA  GLY A 128     -34.648  11.514  12.016  1.00 91.73           C  
ATOM   1935  HA2 GLY A 128     -35.238  11.749  12.902  1.00 91.73           H  
ATOM   1936  HA3 GLY A 128     -33.884  10.787  12.292  1.00 91.73           H  
ATOM   1937  C   GLY A 128     -35.558  10.812  11.020  1.00 91.73           C  
ATOM   1938  O   GLY A 128     -36.123   9.777  11.352  1.00 91.73           O  
ATOM   1939  N   ASP A 129     -35.723  11.365   9.821  1.00 89.62           N  
ATOM   1940  H   ASP A 129     -35.211  12.200   9.576  1.00 89.62           H  
ATOM   1941  CA  ASP A 129     -36.410  10.693   8.730  1.00 89.62           C  
ATOM   1942  HA  ASP A 129     -37.094   9.955   9.149  1.00 89.62           H  
ATOM   1943  C   ASP A 129     -35.413   9.939   7.838  1.00 89.62           C  
ATOM   1944  CB  ASP A 129     -37.270  11.696   7.953  1.00 89.62           C  
ATOM   1945  HB2 ASP A 129     -37.923  11.146   7.275  1.00 89.62           H  
ATOM   1946  HB3 ASP A 129     -37.902  12.250   8.648  1.00 89.62           H  
ATOM   1947  O   ASP A 129     -34.222  10.259   7.773  1.00 89.62           O  
ATOM   1948  CG  ASP A 129     -36.409  12.662   7.145  1.00 89.62           C  
ATOM   1949  OD1 ASP A 129     -36.058  12.277   6.007  1.00 89.62           O  
ATOM   1950  OD2 ASP A 129     -36.070  13.740   7.682  1.00 89.62           O  
ATOM   1951  N   LYS A 130     -35.928   8.924   7.144  1.00 87.59           N  
ATOM   1952  H   LYS A 130     -36.909   8.729   7.279  1.00 87.59           H  
ATOM   1953  CA  LYS A 130     -35.160   7.986   6.319  1.00 87.59           C  
ATOM   1954  HA  LYS A 130     -34.425   7.481   6.946  1.00 87.59           H  
ATOM   1955  C   LYS A 130     -34.366   8.686   5.208  1.00 87.59           C  
ATOM   1956  CB  LYS A 130     -36.171   6.947   5.799  1.00 87.59           C  
ATOM   1957  HB2 LYS A 130     -36.891   7.439   5.146  1.00 87.59           H  
ATOM   1958  HB3 LYS A 130     -36.710   6.541   6.655  1.00 87.59           H  
ATOM   1959  O   LYS A 130     -33.202   8.364   4.993  1.00 87.59           O  
ATOM   1960  CG  LYS A 130     -35.542   5.775   5.049  1.00 87.59           C  
ATOM   1961  HG2 LYS A 130     -34.758   5.339   5.668  1.00 87.59           H  
ATOM   1962  HG3 LYS A 130     -35.099   6.150   4.125  1.00 87.59           H  
ATOM   1963  CD  LYS A 130     -36.590   4.692   4.716  1.00 87.59           C  
ATOM   1964  HD2 LYS A 130     -37.413   5.113   4.138  1.00 87.59           H  
ATOM   1965  HD3 LYS A 130     -36.959   4.246   5.639  1.00 87.59           H  
ATOM   1966  CE  LYS A 130     -35.842   3.654   3.894  1.00 87.59           C  
ATOM   1967  HE2 LYS A 130     -34.943   3.492   4.489  1.00 87.59           H  
ATOM   1968  HE3 LYS A 130     -35.553   4.088   2.937  1.00 87.59           H  
ATOM   1969  NZ  LYS A 130     -36.491   2.328   3.689  1.00 87.59           N  
ATOM   1970  HZ1 LYS A 130     -37.465   2.365   3.423  1.00 87.59           H  
ATOM   1971  HZ2 LYS A 130     -36.372   1.767   4.520  1.00 87.59           H  
ATOM   1972  HZ3 LYS A 130     -36.007   1.789   2.985  1.00 87.59           H  
ATOM   1973  N   ALA A 131     -34.972   9.666   4.535  1.00 88.65           N  
ATOM   1974  H   ALA A 131     -35.852  10.017   4.887  1.00 88.65           H  
ATOM   1975  CA  ALA A 131     -34.346  10.372   3.419  1.00 88.65           C  
ATOM   1976  HA  ALA A 131     -33.870   9.645   2.761  1.00 88.65           H  
ATOM   1977  C   ALA A 131     -33.252  11.339   3.895  1.00 88.65           C  
ATOM   1978  CB  ALA A 131     -35.443  11.100   2.632  1.00 88.65           C  
ATOM   1979  HB1 ALA A 131     -35.905  11.868   3.252  1.00 88.65           H  
ATOM   1980  HB2 ALA A 131     -35.007  11.556   1.743  1.00 88.65           H  
ATOM   1981  HB3 ALA A 131     -36.203  10.386   2.315  1.00 88.65           H  
ATOM   1982  O   ALA A 131     -32.204  11.445   3.266  1.00 88.65           O  
ATOM   1983  N   GLY A 132     -33.481  12.030   5.011  1.00 92.68           N  
ATOM   1984  H   GLY A 132     -34.388  11.957   5.451  1.00 92.68           H  
ATOM   1985  CA  GLY A 132     -32.493  12.897   5.637  1.00 92.68           C  
ATOM   1986  HA2 GLY A 132     -32.966  13.407   6.476  1.00 92.68           H  
ATOM   1987  HA3 GLY A 132     -32.142  13.635   4.916  1.00 92.68           H  
ATOM   1988  C   GLY A 132     -31.285  12.125   6.162  1.00 92.68           C  
ATOM   1989  O   GLY A 132     -30.158  12.575   5.976  1.00 92.68           O  
ATOM   1990  N   CYS A 133     -31.501  10.953   6.769  1.00 94.03           N  
ATOM   1991  H   CYS A 133     -32.450  10.640   6.918  1.00 94.03           H  
ATOM   1992  CA  CYS A 133     -30.396  10.103   7.216  1.00 94.03           C  
ATOM   1993  HA  CYS A 133     -29.725  10.698   7.834  1.00 94.03           H  
ATOM   1994  C   CYS A 133     -29.563   9.597   6.033  1.00 94.03           C  
ATOM   1995  CB  CYS A 133     -30.916   8.931   8.058  1.00 94.03           C  
ATOM   1996  HB2 CYS A 133     -31.623   8.337   7.480  1.00 94.03           H  
ATOM   1997  HB3 CYS A 133     -30.068   8.300   8.324  1.00 94.03           H  
ATOM   1998  O   CYS A 133     -28.341   9.643   6.114  1.00 94.03           O  
ATOM   1999  SG  CYS A 133     -31.697   9.532   9.584  1.00 94.03           S  
ATOM   2000  HG  CYS A 133     -32.796  10.004   8.988  1.00 94.03           H  
ATOM   2001  N   GLN A 134     -30.206   9.193   4.928  1.00 91.21           N  
ATOM   2002  H   GLN A 134     -31.214   9.130   4.931  1.00 91.21           H  
ATOM   2003  CA  GLN A 134     -29.489   8.791   3.715  1.00 91.21           C  
ATOM   2004  HA  GLN A 134     -28.795   7.995   3.986  1.00 91.21           H  
ATOM   2005  C   GLN A 134     -28.648   9.943   3.151  1.00 91.21           C  
ATOM   2006  CB  GLN A 134     -30.473   8.242   2.670  1.00 91.21           C  
ATOM   2007  HB2 GLN A 134     -31.116   9.049   2.319  1.00 91.21           H  
ATOM   2008  HB3 GLN A 134     -31.103   7.484   3.136  1.00 91.21           H  
ATOM   2009  O   GLN A 134     -27.470   9.743   2.906  1.00 91.21           O  
ATOM   2010  CG  GLN A 134     -29.757   7.614   1.460  1.00 91.21           C  
ATOM   2011  HG2 GLN A 134     -29.157   8.372   0.956  1.00 91.21           H  
ATOM   2012  HG3 GLN A 134     -30.503   7.262   0.747  1.00 91.21           H  
ATOM   2013  CD  GLN A 134     -28.867   6.431   1.839  1.00 91.21           C  
ATOM   2014  NE2 GLN A 134     -27.589   6.486   1.550  1.00 91.21           N  
ATOM   2015 HE21 GLN A 134     -26.985   5.715   1.798  1.00 91.21           H  
ATOM   2016 HE22 GLN A 134     -27.188   7.273   1.061  1.00 91.21           H  
ATOM   2017  OE1 GLN A 134     -29.326   5.450   2.417  1.00 91.21           O  
ATOM   2018  N   ARG A 135     -29.188  11.170   3.069  1.00 91.94           N  
ATOM   2019  H   ARG A 135     -30.172  11.277   3.270  1.00 91.94           H  
ATOM   2020  CA  ARG A 135     -28.403  12.341   2.630  1.00 91.94           C  
ATOM   2021  HA  ARG A 135     -28.001  12.138   1.637  1.00 91.94           H  
ATOM   2022  C   ARG A 135     -27.175  12.605   3.501  1.00 91.94           C  
ATOM   2023  CB  ARG A 135     -29.270  13.609   2.595  1.00 91.94           C  
ATOM   2024  HB2 ARG A 135     -28.609  14.473   2.522  1.00 91.94           H  
ATOM   2025  HB3 ARG A 135     -29.849  13.697   3.514  1.00 91.94           H  
ATOM   2026  O   ARG A 135     -26.149  13.043   2.996  1.00 91.94           O  
ATOM   2027  CG  ARG A 135     -30.199  13.626   1.378  1.00 91.94           C  
ATOM   2028  HG2 ARG A 135     -30.966  12.859   1.481  1.00 91.94           H  
ATOM   2029  HG3 ARG A 135     -29.609  13.391   0.492  1.00 91.94           H  
ATOM   2030  CD  ARG A 135     -30.835  15.009   1.159  1.00 91.94           C  
ATOM   2031  HD2 ARG A 135     -31.320  15.016   0.183  1.00 91.94           H  
ATOM   2032  HD3 ARG A 135     -30.039  15.752   1.121  1.00 91.94           H  
ATOM   2033  NE  ARG A 135     -31.810  15.406   2.197  1.00 91.94           N  
ATOM   2034  HE  ARG A 135     -31.524  16.185   2.773  1.00 91.94           H  
ATOM   2035  NH1 ARG A 135     -33.496  13.981   1.586  1.00 91.94           N  
ATOM   2036 HH11 ARG A 135     -34.437  13.632   1.699  1.00 91.94           H  
ATOM   2037 HH12 ARG A 135     -32.837  13.534   0.967  1.00 91.94           H  
ATOM   2038  NH2 ARG A 135     -33.860  15.441   3.214  1.00 91.94           N  
ATOM   2039 HH21 ARG A 135     -33.662  16.375   3.543  1.00 91.94           H  
ATOM   2040 HH22 ARG A 135     -34.782  15.049   3.347  1.00 91.94           H  
ATOM   2041  CZ  ARG A 135     -33.040  14.942   2.336  1.00 91.94           C  
ATOM   2042  N   LEU A 136     -27.282  12.371   4.810  1.00 93.78           N  
ATOM   2043  H   LEU A 136     -28.159  12.020   5.168  1.00 93.78           H  
ATOM   2044  CA  LEU A 136     -26.142  12.519   5.711  1.00 93.78           C  
ATOM   2045  HA  LEU A 136     -25.660  13.467   5.474  1.00 93.78           H  
ATOM   2046  C   LEU A 136     -25.092  11.421   5.482  1.00 93.78           C  
ATOM   2047  CB  LEU A 136     -26.641  12.561   7.165  1.00 93.78           C  
ATOM   2048  HB2 LEU A 136     -27.032  11.576   7.424  1.00 93.78           H  
ATOM   2049  HB3 LEU A 136     -27.456  13.280   7.239  1.00 93.78           H  
ATOM   2050  O   LEU A 136     -23.907  11.724   5.553  1.00 93.78           O  
ATOM   2051  CG  LEU A 136     -25.548  12.944   8.180  1.00 93.78           C  
ATOM   2052  HG  LEU A 136     -24.719  12.240   8.112  1.00 93.78           H  
ATOM   2053  CD1 LEU A 136     -25.026  14.368   7.969  1.00 93.78           C  
ATOM   2054 HD11 LEU A 136     -24.316  14.614   8.758  1.00 93.78           H  
ATOM   2055 HD12 LEU A 136     -25.849  15.083   7.982  1.00 93.78           H  
ATOM   2056 HD13 LEU A 136     -24.493  14.432   7.020  1.00 93.78           H  
ATOM   2057  CD2 LEU A 136     -26.119  12.867   9.597  1.00 93.78           C  
ATOM   2058 HD21 LEU A 136     -26.964  13.548   9.696  1.00 93.78           H  
ATOM   2059 HD22 LEU A 136     -25.345  13.139  10.315  1.00 93.78           H  
ATOM   2060 HD23 LEU A 136     -26.438  11.846   9.806  1.00 93.78           H  
ATOM   2061  N   VAL A 137     -25.515  10.186   5.184  1.00 90.99           N  
ATOM   2062  H   VAL A 137     -26.509  10.018   5.117  1.00 90.99           H  
ATOM   2063  CA  VAL A 137     -24.610   9.099   4.771  1.00 90.99           C  
ATOM   2064  HA  VAL A 137     -23.820   8.998   5.515  1.00 90.99           H  
ATOM   2065  C   VAL A 137     -23.916   9.449   3.458  1.00 90.99           C  
ATOM   2066  CB  VAL A 137     -25.345   7.746   4.665  1.00 90.99           C  
ATOM   2067  HB  VAL A 137     -26.253   7.861   4.073  1.00 90.99           H  
ATOM   2068  O   VAL A 137     -22.696   9.390   3.394  1.00 90.99           O  
ATOM   2069  CG1 VAL A 137     -24.496   6.650   4.012  1.00 90.99           C  
ATOM   2070 HG11 VAL A 137     -24.328   6.879   2.959  1.00 90.99           H  
ATOM   2071 HG12 VAL A 137     -23.525   6.583   4.504  1.00 90.99           H  
ATOM   2072 HG13 VAL A 137     -25.002   5.686   4.068  1.00 90.99           H  
ATOM   2073  CG2 VAL A 137     -25.751   7.252   6.061  1.00 90.99           C  
ATOM   2074 HG21 VAL A 137     -24.861   7.138   6.681  1.00 90.99           H  
ATOM   2075 HG22 VAL A 137     -26.429   7.966   6.529  1.00 90.99           H  
ATOM   2076 HG23 VAL A 137     -26.254   6.289   5.976  1.00 90.99           H  
ATOM   2077  N   ASP A 138     -24.667   9.898   2.452  1.00 88.62           N  
ATOM   2078  H   ASP A 138     -25.672   9.850   2.541  1.00 88.62           H  
ATOM   2079  CA  ASP A 138     -24.119  10.260   1.141  1.00 88.62           C  
ATOM   2080  HA  ASP A 138     -23.647   9.380   0.703  1.00 88.62           H  
ATOM   2081  C   ASP A 138     -23.041  11.357   1.269  1.00 88.62           C  
ATOM   2082  CB  ASP A 138     -25.255  10.723   0.204  1.00 88.62           C  
ATOM   2083  HB2 ASP A 138     -25.676  11.646   0.603  1.00 88.62           H  
ATOM   2084  HB3 ASP A 138     -24.824  10.953  -0.770  1.00 88.62           H  
ATOM   2085  O   ASP A 138     -21.993  11.288   0.628  1.00 88.62           O  
ATOM   2086  CG  ASP A 138     -26.403   9.718  -0.006  1.00 88.62           C  
ATOM   2087  OD1 ASP A 138     -26.207   8.493   0.169  1.00 88.62           O  
ATOM   2088  OD2 ASP A 138     -27.529  10.184  -0.311  1.00 88.62           O  
ATOM   2089  N   LEU A 139     -23.260  12.339   2.156  1.00 89.18           N  
ATOM   2090  H   LEU A 139     -24.154  12.356   2.626  1.00 89.18           H  
ATOM   2091  CA  LEU A 139     -22.284  13.391   2.444  1.00 89.18           C  
ATOM   2092  HA  LEU A 139     -21.909  13.762   1.490  1.00 89.18           H  
ATOM   2093  C   LEU A 139     -21.070  12.863   3.218  1.00 89.18           C  
ATOM   2094  CB  LEU A 139     -22.992  14.556   3.164  1.00 89.18           C  
ATOM   2095  HB2 LEU A 139     -23.836  14.845   2.538  1.00 89.18           H  
ATOM   2096  HB3 LEU A 139     -23.393  14.214   4.118  1.00 89.18           H  
ATOM   2097  O   LEU A 139     -19.941  13.170   2.849  1.00 89.18           O  
ATOM   2098  CG  LEU A 139     -22.095  15.796   3.386  1.00 89.18           C  
ATOM   2099  HG  LEU A 139     -21.371  15.877   2.575  1.00 89.18           H  
ATOM   2100  CD1 LEU A 139     -22.947  17.067   3.380  1.00 89.18           C  
ATOM   2101 HD11 LEU A 139     -23.462  17.152   2.423  1.00 89.18           H  
ATOM   2102 HD12 LEU A 139     -22.307  17.940   3.507  1.00 89.18           H  
ATOM   2103 HD13 LEU A 139     -23.676  17.020   4.189  1.00 89.18           H  
ATOM   2104  CD2 LEU A 139     -21.353  15.773   4.728  1.00 89.18           C  
ATOM   2105 HD21 LEU A 139     -20.806  16.706   4.870  1.00 89.18           H  
ATOM   2106 HD22 LEU A 139     -20.621  14.966   4.735  1.00 89.18           H  
ATOM   2107 HD23 LEU A 139     -22.054  15.628   5.551  1.00 89.18           H  
ATOM   2108  N   LEU A 140     -21.271  12.104   4.298  1.00 87.79           N  
ATOM   2109  H   LEU A 140     -22.214  11.819   4.521  1.00 87.79           H  
ATOM   2110  CA  LEU A 140     -20.183  11.681   5.189  1.00 87.79           C  
ATOM   2111  HA  LEU A 140     -19.477  12.504   5.294  1.00 87.79           H  
ATOM   2112  C   LEU A 140     -19.353  10.514   4.640  1.00 87.79           C  
ATOM   2113  CB  LEU A 140     -20.752  11.338   6.572  1.00 87.79           C  
ATOM   2114  HB2 LEU A 140     -19.976  10.837   7.151  1.00 87.79           H  
ATOM   2115  HB3 LEU A 140     -21.573  10.634   6.431  1.00 87.79           H  
ATOM   2116  O   LEU A 140     -18.192  10.386   5.016  1.00 87.79           O  
ATOM   2117  CG  LEU A 140     -21.265  12.536   7.385  1.00 87.79           C  
ATOM   2118  HG  LEU A 140     -22.060  13.050   6.844  1.00 87.79           H  
ATOM   2119  CD1 LEU A 140     -21.829  12.028   8.714  1.00 87.79           C  
ATOM   2120 HD11 LEU A 140     -21.040  11.539   9.286  1.00 87.79           H  
ATOM   2121 HD12 LEU A 140     -22.245  12.860   9.281  1.00 87.79           H  
ATOM   2122 HD13 LEU A 140     -22.622  11.308   8.508  1.00 87.79           H  
ATOM   2123  CD2 LEU A 140     -20.161  13.547   7.698  1.00 87.79           C  
ATOM   2124 HD21 LEU A 140     -19.300  13.038   8.131  1.00 87.79           H  
ATOM   2125 HD22 LEU A 140     -19.836  14.043   6.783  1.00 87.79           H  
ATOM   2126 HD23 LEU A 140     -20.528  14.309   8.385  1.00 87.79           H  
ATOM   2127  N   ASP A 141     -19.896   9.702   3.733  1.00 83.87           N  
ATOM   2128  H   ASP A 141     -20.883   9.775   3.532  1.00 83.87           H  
ATOM   2129  CA  ASP A 141     -19.113   8.702   2.995  1.00 83.87           C  
ATOM   2130  HA  ASP A 141     -18.536   8.102   3.698  1.00 83.87           H  
ATOM   2131  C   ASP A 141     -18.102   9.383   2.061  1.00 83.87           C  
ATOM   2132  CB  ASP A 141     -20.049   7.766   2.201  1.00 83.87           C  
ATOM   2133  HB2 ASP A 141     -20.824   8.351   1.706  1.00 83.87           H  
ATOM   2134  HB3 ASP A 141     -19.462   7.276   1.425  1.00 83.87           H  
ATOM   2135  O   ASP A 141     -16.994   8.885   1.866  1.00 83.87           O  
ATOM   2136  CG  ASP A 141     -20.691   6.660   3.053  1.00 83.87           C  
ATOM   2137  OD1 ASP A 141     -20.491   6.630   4.289  1.00 83.87           O  
ATOM   2138  OD2 ASP A 141     -21.361   5.757   2.495  1.00 83.87           O  
ATOM   2139  N   LYS A 142     -18.459  10.554   1.521  1.00 75.26           N  
ATOM   2140  H   LYS A 142     -19.394  10.885   1.711  1.00 75.26           H  
ATOM   2141  CA  LYS A 142     -17.596  11.341   0.635  1.00 75.26           C  
ATOM   2142  HA  LYS A 142     -16.934  10.660   0.101  1.00 75.26           H  
ATOM   2143  C   LYS A 142     -16.689  12.323   1.381  1.00 75.26           C  
ATOM   2144  CB  LYS A 142     -18.505  12.033  -0.379  1.00 75.26           C  
ATOM   2145  HB2 LYS A 142     -19.133  12.763   0.131  1.00 75.26           H  
ATOM   2146  HB3 LYS A 142     -19.152  11.283  -0.834  1.00 75.26           H  
ATOM   2147  O   LYS A 142     -15.561  12.560   0.954  1.00 75.26           O  
ATOM   2148  CG  LYS A 142     -17.698  12.723  -1.480  1.00 75.26           C  
ATOM   2149  HG2 LYS A 142     -17.010  12.016  -1.944  1.00 75.26           H  
ATOM   2150  HG3 LYS A 142     -17.136  13.556  -1.058  1.00 75.26           H  
ATOM   2151  CD  LYS A 142     -18.678  13.243  -2.523  1.00 75.26           C  
ATOM   2152  HD2 LYS A 142     -19.146  12.406  -3.040  1.00 75.26           H  
ATOM   2153  HD3 LYS A 142     -19.451  13.819  -2.014  1.00 75.26           H  
ATOM   2154  CE  LYS A 142     -17.953  14.136  -3.518  1.00 75.26           C  
ATOM   2155  HE2 LYS A 142     -17.252  13.542  -4.105  1.00 75.26           H  
ATOM   2156  HE3 LYS A 142     -17.393  14.887  -2.962  1.00 75.26           H  
ATOM   2157  NZ  LYS A 142     -18.946  14.800  -4.380  1.00 75.26           N  
ATOM   2158  HZ1 LYS A 142     -18.515  15.544  -4.911  1.00 75.26           H  
ATOM   2159  HZ2 LYS A 142     -19.673  15.186  -3.795  1.00 75.26           H  
ATOM   2160  HZ3 LYS A 142     -19.371  14.125  -4.999  1.00 75.26           H  
ATOM   2161  N   TYR A 143     -17.169  12.882   2.489  1.00 78.01           N  
ATOM   2162  H   TYR A 143     -18.126  12.666   2.727  1.00 78.01           H  
ATOM   2163  CA  TYR A 143     -16.469  13.854   3.330  1.00 78.01           C  
ATOM   2164  HA  TYR A 143     -15.453  13.990   2.961  1.00 78.01           H  
ATOM   2165  C   TYR A 143     -16.393  13.319   4.768  1.00 78.01           C  
ATOM   2166  CB  TYR A 143     -17.159  15.218   3.229  1.00 78.01           C  
ATOM   2167  HB2 TYR A 143     -18.171  15.143   3.626  1.00 78.01           H  
ATOM   2168  HB3 TYR A 143     -16.617  15.933   3.848  1.00 78.01           H  
ATOM   2169  O   TYR A 143     -17.182  13.724   5.630  1.00 78.01           O  
ATOM   2170  CG  TYR A 143     -17.223  15.751   1.812  1.00 78.01           C  
ATOM   2171  CD1 TYR A 143     -16.102  16.382   1.244  1.00 78.01           C  
ATOM   2172  HD1 TYR A 143     -15.192  16.468   1.819  1.00 78.01           H  
ATOM   2173  CD2 TYR A 143     -18.401  15.602   1.054  1.00 78.01           C  
ATOM   2174  HD2 TYR A 143     -19.257  15.096   1.477  1.00 78.01           H  
ATOM   2175  CE1 TYR A 143     -16.161  16.879  -0.072  1.00 78.01           C  
ATOM   2176  HE1 TYR A 143     -15.290  17.343  -0.510  1.00 78.01           H  
ATOM   2177  CE2 TYR A 143     -18.478  16.121  -0.249  1.00 78.01           C  
ATOM   2178  HE2 TYR A 143     -19.385  16.019  -0.826  1.00 78.01           H  
ATOM   2179  OH  TYR A 143     -17.417  17.227  -2.089  1.00 78.01           O  
ATOM   2180  HH  TYR A 143     -16.580  17.604  -2.370  1.00 78.01           H  
ATOM   2181  CZ  TYR A 143     -17.355  16.754  -0.817  1.00 78.01           C  
ATOM   2182  N   PRO A 144     -15.471  12.375   5.029  1.00 76.20           N  
ATOM   2183  CA  PRO A 144     -15.469  11.601   6.259  1.00 76.20           C  
ATOM   2184  HA  PRO A 144     -16.455  11.161   6.407  1.00 76.20           H  
ATOM   2185  C   PRO A 144     -15.153  12.445   7.492  1.00 76.20           C  
ATOM   2186  CB  PRO A 144     -14.463  10.467   6.036  1.00 76.20           C  
ATOM   2187  HB2 PRO A 144     -13.943  10.187   6.952  1.00 76.20           H  
ATOM   2188  HB3 PRO A 144     -14.981   9.606   5.613  1.00 76.20           H  
ATOM   2189  O   PRO A 144     -14.335  13.367   7.470  1.00 76.20           O  
ATOM   2190  CG  PRO A 144     -13.506  11.042   4.993  1.00 76.20           C  
ATOM   2191  HG2 PRO A 144     -13.019  10.261   4.410  1.00 76.20           H  
ATOM   2192  HG3 PRO A 144     -12.766  11.678   5.480  1.00 76.20           H  
ATOM   2193  CD  PRO A 144     -14.427  11.898   4.131  1.00 76.20           C  
ATOM   2194  HD2 PRO A 144     -14.872  11.280   3.351  1.00 76.20           H  
ATOM   2195  HD3 PRO A 144     -13.863  12.719   3.688  1.00 76.20           H  
ATOM   2196  N   LEU A 145     -15.777  12.056   8.605  1.00 79.60           N  
ATOM   2197  H   LEU A 145     -16.456  11.314   8.515  1.00 79.60           H  
ATOM   2198  CA  LEU A 145     -15.440  12.535   9.944  1.00 79.60           C  
ATOM   2199  HA  LEU A 145     -15.561  13.618   9.981  1.00 79.60           H  
ATOM   2200  C   LEU A 145     -13.972  12.234  10.279  1.00 79.60           C  
ATOM   2201  CB  LEU A 145     -16.385  11.875  10.962  1.00 79.60           C  
ATOM   2202  HB2 LEU A 145     -16.275  10.794  10.879  1.00 79.60           H  
ATOM   2203  HB3 LEU A 145     -16.074  12.160  11.967  1.00 79.60           H  
ATOM   2204  O   LEU A 145     -13.435  11.190   9.901  1.00 79.60           O  
ATOM   2205  CG  LEU A 145     -17.872  12.213  10.786  1.00 79.60           C  
ATOM   2206  HG  LEU A 145     -18.228  11.776   9.854  1.00 79.60           H  
ATOM   2207  CD1 LEU A 145     -18.663  11.596  11.935  1.00 79.60           C  
ATOM   2208 HD11 LEU A 145     -18.361  12.049  12.879  1.00 79.60           H  
ATOM   2209 HD12 LEU A 145     -19.726  11.761  11.760  1.00 79.60           H  
ATOM   2210 HD13 LEU A 145     -18.474  10.523  11.970  1.00 79.60           H  
ATOM   2211  CD2 LEU A 145     -18.159  13.710  10.770  1.00 79.60           C  
ATOM   2212 HD21 LEU A 145     -17.798  14.174  11.688  1.00 79.60           H  
ATOM   2213 HD22 LEU A 145     -19.230  13.873  10.648  1.00 79.60           H  
ATOM   2214 HD23 LEU A 145     -17.662  14.172   9.917  1.00 79.60           H  
ATOM   2215  N   ARG A 146     -13.324  13.141  11.007  1.00 64.62           N  
ATOM   2216  H   ARG A 146     -13.845  13.943  11.331  1.00 64.62           H  
ATOM   2217  CA  ARG A 146     -11.889  13.096  11.333  1.00 64.62           C  
ATOM   2218  HA  ARG A 146     -11.416  12.255  10.825  1.00 64.62           H  
ATOM   2219  C   ARG A 146     -11.618  12.883  12.817  1.00 64.62           C  
ATOM   2220  CB  ARG A 146     -11.225  14.394  10.857  1.00 64.62           C  
ATOM   2221  HB2 ARG A 146     -10.176  14.384  11.151  1.00 64.62           H  
ATOM   2222  HB3 ARG A 146     -11.711  15.240  11.343  1.00 64.62           H  
ATOM   2223  O   ARG A 146     -10.469  12.698  13.202  1.00 64.62           O  
ATOM   2224  CG  ARG A 146     -11.302  14.564   9.335  1.00 64.62           C  
ATOM   2225  HG2 ARG A 146     -10.780  13.739   8.852  1.00 64.62           H  
ATOM   2226  HG3 ARG A 146     -12.341  14.572   9.007  1.00 64.62           H  
ATOM   2227  CD  ARG A 146     -10.652  15.890   8.941  1.00 64.62           C  
ATOM   2228  HD2 ARG A 146     -11.212  16.696   9.414  1.00 64.62           H  
ATOM   2229  HD3 ARG A 146      -9.625  15.904   9.307  1.00 64.62           H  
ATOM   2230  NE  ARG A 146     -10.647  16.062   7.478  1.00 64.62           N  
ATOM   2231  HE  ARG A 146     -10.785  15.229   6.924  1.00 64.62           H  
ATOM   2232  NH1 ARG A 146     -10.345  18.335   7.433  1.00 64.62           N  
ATOM   2233 HH11 ARG A 146     -10.231  19.185   6.901  1.00 64.62           H  
ATOM   2234 HH12 ARG A 146     -10.382  18.336   8.442  1.00 64.62           H  
ATOM   2235  NH2 ARG A 146     -10.456  17.184   5.516  1.00 64.62           N  
ATOM   2236 HH21 ARG A 146     -10.401  18.034   4.974  1.00 64.62           H  
ATOM   2237 HH22 ARG A 146     -10.473  16.307   5.015  1.00 64.62           H  
ATOM   2238  CZ  ARG A 146     -10.486  17.191   6.817  1.00 64.62           C  
ATOM   2239  N   ALA A 147     -12.642  12.926  13.662  1.00 69.52           N  
ATOM   2240  H   ALA A 147     -13.557  13.150  13.299  1.00 69.52           H  
ATOM   2241  CA  ALA A 147     -12.514  12.677  15.087  1.00 69.52           C  
ATOM   2242  HA  ALA A 147     -11.457  12.606  15.342  1.00 69.52           H  
ATOM   2243  C   ALA A 147     -13.147  11.339  15.485  1.00 69.52           C  
ATOM   2244  CB  ALA A 147     -13.080  13.875  15.867  1.00 69.52           C  
ATOM   2245  HB1 ALA A 147     -12.710  14.803  15.430  1.00 69.52           H  
ATOM   2246  HB2 ALA A 147     -12.758  13.835  16.908  1.00 69.52           H  
ATOM   2247  HB3 ALA A 147     -14.169  13.864  15.835  1.00 69.52           H  
ATOM   2248  O   ALA A 147     -13.667  10.561  14.680  1.00 69.52           O  
ATOM   2249  N   LYS A 148     -13.120  11.076  16.795  1.00 67.41           N  
ATOM   2250  H   LYS A 148     -12.686  11.774  17.381  1.00 67.41           H  
ATOM   2251  CA  LYS A 148     -13.590   9.831  17.424  1.00 67.41           C  
ATOM   2252  HA  LYS A 148     -12.982   9.002  17.062  1.00 67.41           H  
ATOM   2253  C   LYS A 148     -15.036   9.462  17.054  1.00 67.41           C  
ATOM   2254  CB  LYS A 148     -13.412   9.942  18.950  1.00 67.41           C  
ATOM   2255  HB2 LYS A 148     -14.005  10.775  19.329  1.00 67.41           H  
ATOM   2256  HB3 LYS A 148     -13.780   9.024  19.407  1.00 67.41           H  
ATOM   2257  O   LYS A 148     -15.373   8.284  17.032  1.00 67.41           O  
ATOM   2258  CG  LYS A 148     -11.936  10.135  19.348  1.00 67.41           C  
ATOM   2259  HG2 LYS A 148     -11.564  11.078  18.946  1.00 67.41           H  
ATOM   2260  HG3 LYS A 148     -11.352   9.321  18.919  1.00 67.41           H  
ATOM   2261  CD  LYS A 148     -11.733  10.140  20.871  1.00 67.41           C  
ATOM   2262  HD2 LYS A 148     -12.256  10.988  21.313  1.00 67.41           H  
ATOM   2263  HD3 LYS A 148     -12.137   9.214  21.279  1.00 67.41           H  
ATOM   2264  CE  LYS A 148     -10.229  10.224  21.175  1.00 67.41           C  
ATOM   2265  HE2 LYS A 148      -9.850  11.199  20.870  1.00 67.41           H  
ATOM   2266  HE3 LYS A 148      -9.725   9.471  20.569  1.00 67.41           H  
ATOM   2267  NZ  LYS A 148      -9.915   9.963  22.602  1.00 67.41           N  
ATOM   2268  HZ1 LYS A 148     -10.235  10.707  23.206  1.00 67.41           H  
ATOM   2269  HZ2 LYS A 148     -10.333   9.090  22.892  1.00 67.41           H  
ATOM   2270  HZ3 LYS A 148      -8.920   9.830  22.715  1.00 67.41           H  
ATOM   2271  N   LYS A 149     -15.870  10.442  16.679  1.00 81.73           N  
ATOM   2272  H   LYS A 149     -15.497  11.379  16.630  1.00 81.73           H  
ATOM   2273  CA  LYS A 149     -17.254  10.217  16.227  1.00 81.73           C  
ATOM   2274  HA  LYS A 149     -17.765   9.591  16.959  1.00 81.73           H  
ATOM   2275  C   LYS A 149     -17.381   9.458  14.911  1.00 81.73           C  
ATOM   2276  CB  LYS A 149     -17.995  11.547  16.111  1.00 81.73           C  
ATOM   2277  HB2 LYS A 149     -18.898  11.418  15.513  1.00 81.73           H  
ATOM   2278  HB3 LYS A 149     -17.358  12.282  15.618  1.00 81.73           H  
ATOM   2279  O   LYS A 149     -18.476   8.983  14.624  1.00 81.73           O  
ATOM   2280  CG  LYS A 149     -18.410  12.020  17.501  1.00 81.73           C  
ATOM   2281  HG2 LYS A 149     -19.081  11.299  17.966  1.00 81.73           H  
ATOM   2282  HG3 LYS A 149     -17.520  12.142  18.119  1.00 81.73           H  
ATOM   2283  CD  LYS A 149     -19.111  13.355  17.354  1.00 81.73           C  
ATOM   2284  HD2 LYS A 149     -20.097  13.217  16.911  1.00 81.73           H  
ATOM   2285  HD3 LYS A 149     -18.498  13.971  16.696  1.00 81.73           H  
ATOM   2286  CE  LYS A 149     -19.200  14.034  18.712  1.00 81.73           C  
ATOM   2287  HE2 LYS A 149     -18.192  14.099  19.122  1.00 81.73           H  
ATOM   2288  HE3 LYS A 149     -19.831  13.452  19.384  1.00 81.73           H  
ATOM   2289  NZ  LYS A 149     -19.730  15.386  18.532  1.00 81.73           N  
ATOM   2290  HZ1 LYS A 149     -20.735  15.343  18.434  1.00 81.73           H  
ATOM   2291  HZ2 LYS A 149     -19.345  15.771  17.681  1.00 81.73           H  
ATOM   2292  HZ3 LYS A 149     -19.463  16.009  19.280  1.00 81.73           H  
ATOM   2293  N   ARG A 150     -16.304   9.284  14.134  1.00 73.01           N  
ATOM   2294  H   ARG A 150     -15.443   9.754  14.375  1.00 73.01           H  
ATOM   2295  CA  ARG A 150     -16.336   8.420  12.944  1.00 73.01           C  
ATOM   2296  HA  ARG A 150     -17.104   8.798  12.271  1.00 73.01           H  
ATOM   2297  C   ARG A 150     -16.745   6.979  13.285  1.00 73.01           C  
ATOM   2298  CB  ARG A 150     -14.988   8.479  12.200  1.00 73.01           C  
ATOM   2299  HB2 ARG A 150     -14.205   8.035  12.815  1.00 73.01           H  
ATOM   2300  HB3 ARG A 150     -14.723   9.518  12.003  1.00 73.01           H  
ATOM   2301  O   ARG A 150     -17.446   6.354  12.499  1.00 73.01           O  
ATOM   2302  CG  ARG A 150     -15.100   7.719  10.867  1.00 73.01           C  
ATOM   2303  HG2 ARG A 150     -15.236   6.659  11.080  1.00 73.01           H  
ATOM   2304  HG3 ARG A 150     -15.978   8.078  10.330  1.00 73.01           H  
ATOM   2305  CD  ARG A 150     -13.897   7.850   9.932  1.00 73.01           C  
ATOM   2306  HD2 ARG A 150     -14.158   7.399   8.975  1.00 73.01           H  
ATOM   2307  HD3 ARG A 150     -13.712   8.910   9.755  1.00 73.01           H  
ATOM   2308  NE  ARG A 150     -12.676   7.195  10.448  1.00 73.01           N  
ATOM   2309  HE  ARG A 150     -12.769   6.550  11.219  1.00 73.01           H  
ATOM   2310  NH1 ARG A 150     -11.211   8.228   9.005  1.00 73.01           N  
ATOM   2311 HH11 ARG A 150     -10.263   8.394   8.700  1.00 73.01           H  
ATOM   2312 HH12 ARG A 150     -11.977   8.740   8.590  1.00 73.01           H  
ATOM   2313  NH2 ARG A 150     -10.407   6.898  10.585  1.00 73.01           N  
ATOM   2314 HH21 ARG A 150     -10.499   6.297  11.391  1.00 73.01           H  
ATOM   2315 HH22 ARG A 150      -9.475   7.098  10.250  1.00 73.01           H  
ATOM   2316  CZ  ARG A 150     -11.448   7.416   9.998  1.00 73.01           C  
ATOM   2317  N   ILE A 151     -16.357   6.460  14.450  1.00 74.15           N  
ATOM   2318  H   ILE A 151     -15.821   7.035  15.084  1.00 74.15           H  
ATOM   2319  CA  ILE A 151     -16.705   5.092  14.878  1.00 74.15           C  
ATOM   2320  HA  ILE A 151     -16.454   4.391  14.082  1.00 74.15           H  
ATOM   2321  C   ILE A 151     -18.217   4.975  15.121  1.00 74.15           C  
ATOM   2322  CB  ILE A 151     -15.887   4.711  16.132  1.00 74.15           C  
ATOM   2323  HB  ILE A 151     -16.091   5.446  16.911  1.00 74.15           H  
ATOM   2324  O   ILE A 151     -18.877   4.072  14.597  1.00 74.15           O  
ATOM   2325  CG1 ILE A 151     -14.371   4.745  15.816  1.00 74.15           C  
ATOM   2326 HG12 ILE A 151     -14.128   3.949  15.112  1.00 74.15           H  
ATOM   2327 HG13 ILE A 151     -14.111   5.695  15.350  1.00 74.15           H  
ATOM   2328  CG2 ILE A 151     -16.309   3.321  16.642  1.00 74.15           C  
ATOM   2329 HG21 ILE A 151     -15.729   3.048  17.524  1.00 74.15           H  
ATOM   2330 HG22 ILE A 151     -16.154   2.568  15.869  1.00 74.15           H  
ATOM   2331 HG23 ILE A 151     -17.356   3.322  16.946  1.00 74.15           H  
ATOM   2332  CD1 ILE A 151     -13.472   4.611  17.049  1.00 74.15           C  
ATOM   2333 HD11 ILE A 151     -12.434   4.771  16.756  1.00 74.15           H  
ATOM   2334 HD12 ILE A 151     -13.553   3.612  17.477  1.00 74.15           H  
ATOM   2335 HD13 ILE A 151     -13.746   5.360  17.792  1.00 74.15           H  
ATOM   2336  N   ASP A 152     -18.778   5.947  15.844  1.00 85.76           N  
ATOM   2337  H   ASP A 152     -18.174   6.577  16.353  1.00 85.76           H  
ATOM   2338  CA  ASP A 152     -20.220   6.065  16.052  1.00 85.76           C  
ATOM   2339  HA  ASP A 152     -20.572   5.164  16.556  1.00 85.76           H  
ATOM   2340  C   ASP A 152     -20.959   6.190  14.709  1.00 85.76           C  
ATOM   2341  CB  ASP A 152     -20.539   7.292  16.927  1.00 85.76           C  
ATOM   2342  HB2 ASP A 152     -21.618   7.448  16.903  1.00 85.76           H  
ATOM   2343  HB3 ASP A 152     -20.079   8.177  16.488  1.00 85.76           H  
ATOM   2344  O   ASP A 152     -21.988   5.542  14.501  1.00 85.76           O  
ATOM   2345  CG  ASP A 152     -20.121   7.213  18.403  1.00 85.76           C  
ATOM   2346  OD1 ASP A 152     -19.318   6.331  18.782  1.00 85.76           O  
ATOM   2347  OD2 ASP A 152     -20.616   8.084  19.157  1.00 85.76           O  
ATOM   2348  N   TYR A 153     -20.413   6.985  13.781  1.00 90.16           N  
ATOM   2349  H   TYR A 153     -19.583   7.504  14.030  1.00 90.16           H  
ATOM   2350  CA  TYR A 153     -20.952   7.147  12.434  1.00 90.16           C  
ATOM   2351  HA  TYR A 153     -21.975   7.513  12.517  1.00 90.16           H  
ATOM   2352  C   TYR A 153     -21.013   5.826  11.670  1.00 90.16           C  
ATOM   2353  CB  TYR A 153     -20.154   8.184  11.636  1.00 90.16           C  
ATOM   2354  HB2 TYR A 153     -19.086   7.994  11.746  1.00 90.16           H  
ATOM   2355  HB3 TYR A 153     -20.359   9.173  12.046  1.00 90.16           H  
ATOM   2356  O   TYR A 153     -22.070   5.524  11.138  1.00 90.16           O  
ATOM   2357  CG  TYR A 153     -20.488   8.183  10.157  1.00 90.16           C  
ATOM   2358  CD1 TYR A 153     -19.587   7.643   9.212  1.00 90.16           C  
ATOM   2359  HD1 TYR A 153     -18.631   7.252   9.526  1.00 90.16           H  
ATOM   2360  CD2 TYR A 153     -21.751   8.641   9.744  1.00 90.16           C  
ATOM   2361  HD2 TYR A 153     -22.450   9.030  10.469  1.00 90.16           H  
ATOM   2362  CE1 TYR A 153     -19.948   7.575   7.849  1.00 90.16           C  
ATOM   2363  HE1 TYR A 153     -19.276   7.158   7.113  1.00 90.16           H  
ATOM   2364  CE2 TYR A 153     -22.112   8.567   8.389  1.00 90.16           C  
ATOM   2365  HE2 TYR A 153     -23.080   8.909   8.052  1.00 90.16           H  
ATOM   2366  OH  TYR A 153     -21.638   7.972   6.156  1.00 90.16           O  
ATOM   2367  HH  TYR A 153     -21.054   7.531   5.534  1.00 90.16           H  
ATOM   2368  CZ  TYR A 153     -21.216   8.037   7.440  1.00 90.16           C  
ATOM   2369  N   TRP A 154     -19.953   5.012  11.640  1.00 83.76           N  
ATOM   2370  H   TRP A 154     -19.089   5.318  12.065  1.00 83.76           H  
ATOM   2371  CA  TRP A 154     -19.965   3.747  10.891  1.00 83.76           C  
ATOM   2372  HA  TRP A 154     -20.219   3.958   9.852  1.00 83.76           H  
ATOM   2373  C   TRP A 154     -21.019   2.767  11.408  1.00 83.76           C  
ATOM   2374  CB  TRP A 154     -18.575   3.109  10.919  1.00 83.76           C  
ATOM   2375  HB2 TRP A 154     -18.165   3.155  11.928  1.00 83.76           H  
ATOM   2376  HB3 TRP A 154     -18.667   2.058  10.647  1.00 83.76           H  
ATOM   2377  O   TRP A 154     -21.772   2.185  10.625  1.00 83.76           O  
ATOM   2378  CG  TRP A 154     -17.622   3.728   9.951  1.00 83.76           C  
ATOM   2379  CD1 TRP A 154     -16.505   4.418  10.260  1.00 83.76           C  
ATOM   2380  HD1 TRP A 154     -16.157   4.585  11.269  1.00 83.76           H  
ATOM   2381  CD2 TRP A 154     -17.674   3.680   8.495  1.00 83.76           C  
ATOM   2382  CE2 TRP A 154     -16.573   4.427   7.980  1.00 83.76           C  
ATOM   2383  CE3 TRP A 154     -18.517   3.045   7.560  1.00 83.76           C  
ATOM   2384  HE3 TRP A 154     -19.318   2.413   7.915  1.00 83.76           H  
ATOM   2385  NE1 TRP A 154     -15.886   4.841   9.099  1.00 83.76           N  
ATOM   2386  HE1 TRP A 154     -14.983   5.292   9.066  1.00 83.76           H  
ATOM   2387  CH2 TRP A 154     -17.205   3.944   5.702  1.00 83.76           C  
ATOM   2388  HH2 TRP A 154     -17.026   4.016   4.640  1.00 83.76           H  
ATOM   2389  CZ2 TRP A 154     -16.340   4.578   6.608  1.00 83.76           C  
ATOM   2390  HZ2 TRP A 154     -15.494   5.141   6.243  1.00 83.76           H  
ATOM   2391  CZ3 TRP A 154     -18.277   3.169   6.178  1.00 83.76           C  
ATOM   2392  HZ3 TRP A 154     -18.886   2.635   5.463  1.00 83.76           H  
ATOM   2393  N   THR A 155     -21.151   2.649  12.731  1.00 87.42           N  
ATOM   2394  H   THR A 155     -20.523   3.175  13.322  1.00 87.42           H  
ATOM   2395  CA  THR A 155     -22.215   1.825  13.325  1.00 87.42           C  
ATOM   2396  HA  THR A 155     -22.171   0.829  12.884  1.00 87.42           H  
ATOM   2397  C   THR A 155     -23.603   2.390  13.012  1.00 87.42           C  
ATOM   2398  CB  THR A 155     -22.025   1.692  14.841  1.00 87.42           C  
ATOM   2399  HB  THR A 155     -22.014   2.680  15.301  1.00 87.42           H  
ATOM   2400  O   THR A 155     -24.535   1.648  12.694  1.00 87.42           O  
ATOM   2401  CG2 THR A 155     -23.120   0.846  15.489  1.00 87.42           C  
ATOM   2402 HG21 THR A 155     -22.847   0.625  16.521  1.00 87.42           H  
ATOM   2403 HG22 THR A 155     -23.258  -0.086  14.940  1.00 87.42           H  
ATOM   2404 HG23 THR A 155     -24.063   1.392  15.490  1.00 87.42           H  
ATOM   2405  OG1 THR A 155     -20.809   1.042  15.130  1.00 87.42           O  
ATOM   2406  HG1 THR A 155     -20.094   1.661  14.963  1.00 87.42           H  
ATOM   2407  N   TRP A 156     -23.760   3.713  13.073  1.00 93.67           N  
ATOM   2408  H   TRP A 156     -22.971   4.287  13.332  1.00 93.67           H  
ATOM   2409  CA  TRP A 156     -25.013   4.380  12.728  1.00 93.67           C  
ATOM   2410  HA  TRP A 156     -25.827   3.903  13.273  1.00 93.67           H  
ATOM   2411  C   TRP A 156     -25.353   4.262  11.236  1.00 93.67           C  
ATOM   2412  CB  TRP A 156     -24.920   5.836  13.175  1.00 93.67           C  
ATOM   2413  HB2 TRP A 156     -24.756   5.847  14.253  1.00 93.67           H  
ATOM   2414  HB3 TRP A 156     -24.054   6.302  12.705  1.00 93.67           H  
ATOM   2415  O   TRP A 156     -26.512   4.037  10.897  1.00 93.67           O  
ATOM   2416  CG  TRP A 156     -26.118   6.669  12.858  1.00 93.67           C  
ATOM   2417  CD1 TRP A 156     -27.211   6.807  13.639  1.00 93.67           C  
ATOM   2418  HD1 TRP A 156     -27.346   6.319  14.593  1.00 93.67           H  
ATOM   2419  CD2 TRP A 156     -26.360   7.481  11.669  1.00 93.67           C  
ATOM   2420  CE2 TRP A 156     -27.637   8.102  11.808  1.00 93.67           C  
ATOM   2421  CE3 TRP A 156     -25.622   7.774  10.502  1.00 93.67           C  
ATOM   2422  HE3 TRP A 156     -24.650   7.325  10.359  1.00 93.67           H  
ATOM   2423  NE1 TRP A 156     -28.098   7.674  13.035  1.00 93.67           N  
ATOM   2424  HE1 TRP A 156     -28.959   7.980  13.466  1.00 93.67           H  
ATOM   2425  CH2 TRP A 156     -27.408   9.228   9.682  1.00 93.67           C  
ATOM   2426  HH2 TRP A 156     -27.793   9.876   8.909  1.00 93.67           H  
ATOM   2427  CZ2 TRP A 156     -28.166   8.962  10.836  1.00 93.67           C  
ATOM   2428  HZ2 TRP A 156     -29.138   9.413  10.969  1.00 93.67           H  
ATOM   2429  CZ3 TRP A 156     -26.140   8.642   9.522  1.00 93.67           C  
ATOM   2430  HZ3 TRP A 156     -25.562   8.850   8.633  1.00 93.67           H  
ATOM   2431  N   ARG A 157     -24.358   4.342  10.352  1.00 91.57           N  
ATOM   2432  H   ARG A 157     -23.437   4.540  10.716  1.00 91.57           H  
ATOM   2433  CA  ARG A 157     -24.471   4.174   8.902  1.00 91.57           C  
ATOM   2434  HA  ARG A 157     -25.189   4.891   8.504  1.00 91.57           H  
ATOM   2435  C   ARG A 157     -24.982   2.787   8.561  1.00 91.57           C  
ATOM   2436  CB  ARG A 157     -23.103   4.432   8.252  1.00 91.57           C  
ATOM   2437  HB2 ARG A 157     -22.362   3.773   8.703  1.00 91.57           H  
ATOM   2438  HB3 ARG A 157     -22.802   5.463   8.439  1.00 91.57           H  
ATOM   2439  O   ARG A 157     -25.939   2.689   7.806  1.00 91.57           O  
ATOM   2440  CG  ARG A 157     -23.120   4.185   6.738  1.00 91.57           C  
ATOM   2441  HG2 ARG A 157     -23.744   4.936   6.254  1.00 91.57           H  
ATOM   2442  HG3 ARG A 157     -23.515   3.196   6.510  1.00 91.57           H  
ATOM   2443  CD  ARG A 157     -21.702   4.254   6.184  1.00 91.57           C  
ATOM   2444  HD2 ARG A 157     -21.074   3.516   6.684  1.00 91.57           H  
ATOM   2445  HD3 ARG A 157     -21.285   5.241   6.384  1.00 91.57           H  
ATOM   2446  NE  ARG A 157     -21.698   4.028   4.737  1.00 91.57           N  
ATOM   2447  HE  ARG A 157     -21.614   4.861   4.170  1.00 91.57           H  
ATOM   2448  NH1 ARG A 157     -21.377   1.744   4.659  1.00 91.57           N  
ATOM   2449 HH11 ARG A 157     -21.296   1.737   5.665  1.00 91.57           H  
ATOM   2450 HH12 ARG A 157     -20.972   0.989   4.125  1.00 91.57           H  
ATOM   2451  NH2 ARG A 157     -21.439   2.971   2.783  1.00 91.57           N  
ATOM   2452 HH21 ARG A 157     -21.082   2.197   2.241  1.00 91.57           H  
ATOM   2453 HH22 ARG A 157     -21.432   3.908   2.407  1.00 91.57           H  
ATOM   2454  CZ  ARG A 157     -21.521   2.905   4.075  1.00 91.57           C  
ATOM   2455  N   GLU A 158     -24.425   1.732   9.159  1.00 87.84           N  
ATOM   2456  H   GLU A 158     -23.608   1.876   9.735  1.00 87.84           H  
ATOM   2457  CA  GLU A 158     -24.954   0.371   8.990  1.00 87.84           C  
ATOM   2458  HA  GLU A 158     -24.849   0.063   7.950  1.00 87.84           H  
ATOM   2459  C   GLU A 158     -26.447   0.305   9.337  1.00 87.84           C  
ATOM   2460  CB  GLU A 158     -24.200  -0.624   9.884  1.00 87.84           C  
ATOM   2461  HB2 GLU A 158     -24.083  -0.203  10.883  1.00 87.84           H  
ATOM   2462  HB3 GLU A 158     -24.810  -1.524   9.971  1.00 87.84           H  
ATOM   2463  O   GLU A 158     -27.228  -0.298   8.605  1.00 87.84           O  
ATOM   2464  CG  GLU A 158     -22.825  -1.038   9.344  1.00 87.84           C  
ATOM   2465  HG2 GLU A 158     -22.953  -1.513   8.372  1.00 87.84           H  
ATOM   2466  HG3 GLU A 158     -22.206  -0.151   9.215  1.00 87.84           H  
ATOM   2467  CD  GLU A 158     -22.148  -2.023  10.310  1.00 87.84           C  
ATOM   2468  OE1 GLU A 158     -20.982  -1.804  10.701  1.00 87.84           O  
ATOM   2469  OE2 GLU A 158     -22.819  -2.948  10.840  1.00 87.84           O  
ATOM   2470  N   ALA A 159     -26.864   0.979  10.412  1.00 89.70           N  
ATOM   2471  H   ALA A 159     -26.176   1.465  10.971  1.00 89.70           H  
ATOM   2472  CA  ALA A 159     -28.266   1.040  10.809  1.00 89.70           C  
ATOM   2473  HA  ALA A 159     -28.660   0.024  10.818  1.00 89.70           H  
ATOM   2474  C   ALA A 159     -29.129   1.847   9.821  1.00 89.70           C  
ATOM   2475  CB  ALA A 159     -28.330   1.591  12.238  1.00 89.70           C  
ATOM   2476  HB1 ALA A 159     -29.328   1.439  12.650  1.00 89.70           H  
ATOM   2477  HB2 ALA A 159     -28.093   2.655  12.251  1.00 89.70           H  
ATOM   2478  HB3 ALA A 159     -27.614   1.057  12.863  1.00 89.70           H  
ATOM   2479  O   ALA A 159     -30.293   1.510   9.606  1.00 89.70           O  
ATOM   2480  N   VAL A 160     -28.582   2.896   9.198  1.00 90.38           N  
ATOM   2481  H   VAL A 160     -27.627   3.136   9.425  1.00 90.38           H  
ATOM   2482  CA  VAL A 160     -29.252   3.635   8.117  1.00 90.38           C  
ATOM   2483  HA  VAL A 160     -30.270   3.865   8.432  1.00 90.38           H  
ATOM   2484  C   VAL A 160     -29.377   2.775   6.868  1.00 90.38           C  
ATOM   2485  CB  VAL A 160     -28.556   4.969   7.791  1.00 90.38           C  
ATOM   2486  HB  VAL A 160     -27.500   4.798   7.582  1.00 90.38           H  
ATOM   2487  O   VAL A 160     -30.483   2.687   6.351  1.00 90.38           O  
ATOM   2488  CG1 VAL A 160     -29.191   5.680   6.584  1.00 90.38           C  
ATOM   2489 HG11 VAL A 160     -29.010   5.110   5.673  1.00 90.38           H  
ATOM   2490 HG12 VAL A 160     -30.266   5.795   6.729  1.00 90.38           H  
ATOM   2491 HG13 VAL A 160     -28.734   6.660   6.449  1.00 90.38           H  
ATOM   2492  CG2 VAL A 160     -28.679   5.928   8.977  1.00 90.38           C  
ATOM   2493 HG21 VAL A 160     -28.144   6.847   8.738  1.00 90.38           H  
ATOM   2494 HG22 VAL A 160     -29.728   6.150   9.176  1.00 90.38           H  
ATOM   2495 HG23 VAL A 160     -28.224   5.496   9.868  1.00 90.38           H  
ATOM   2496  N   CYS A 161     -28.313   2.106   6.422  1.00 86.53           N  
ATOM   2497  H   CYS A 161     -27.427   2.244   6.887  1.00 86.53           H  
ATOM   2498  CA  CYS A 161     -28.333   1.202   5.269  1.00 86.53           C  
ATOM   2499  HA  CYS A 161     -28.635   1.752   4.379  1.00 86.53           H  
ATOM   2500  C   CYS A 161     -29.335   0.058   5.467  1.00 86.53           C  
ATOM   2501  CB  CYS A 161     -26.921   0.645   5.044  1.00 86.53           C  
ATOM   2502  HB2 CYS A 161     -26.557   0.185   5.963  1.00 86.53           H  
ATOM   2503  HB3 CYS A 161     -26.953  -0.115   4.263  1.00 86.53           H  
ATOM   2504  O   CYS A 161     -30.129  -0.238   4.575  1.00 86.53           O  
ATOM   2505  SG  CYS A 161     -25.782   1.963   4.536  1.00 86.53           S  
ATOM   2506  HG  CYS A 161     -26.374   2.283   3.381  1.00 86.53           H  
ATOM   2507  N   GLU A 162     -29.359  -0.533   6.663  1.00 83.89           N  
ATOM   2508  H   GLU A 162     -28.638  -0.301   7.331  1.00 83.89           H  
ATOM   2509  CA  GLU A 162     -30.349  -1.540   7.051  1.00 83.89           C  
ATOM   2510  HA  GLU A 162     -30.283  -2.385   6.366  1.00 83.89           H  
ATOM   2511  C   GLU A 162     -31.774  -0.970   6.985  1.00 83.89           C  
ATOM   2512  CB  GLU A 162     -30.011  -2.012   8.474  1.00 83.89           C  
ATOM   2513  HB2 GLU A 162     -30.128  -1.178   9.166  1.00 83.89           H  
ATOM   2514  HB3 GLU A 162     -28.969  -2.328   8.510  1.00 83.89           H  
ATOM   2515  O   GLU A 162     -32.704  -1.612   6.495  1.00 83.89           O  
ATOM   2516  CG  GLU A 162     -30.886  -3.171   8.961  1.00 83.89           C  
ATOM   2517  HG2 GLU A 162     -30.590  -3.425   9.979  1.00 83.89           H  
ATOM   2518  HG3 GLU A 162     -31.925  -2.843   8.998  1.00 83.89           H  
ATOM   2519  CD  GLU A 162     -30.755  -4.419   8.083  1.00 83.89           C  
ATOM   2520  OE1 GLU A 162     -31.805  -5.076   7.898  1.00 83.89           O  
ATOM   2521  OE2 GLU A 162     -29.629  -4.729   7.647  1.00 83.89           O  
ATOM   2522  N   TRP A 163     -31.960   0.275   7.428  1.00 82.09           N  
ATOM   2523  H   TRP A 163     -31.174   0.759   7.837  1.00 82.09           H  
ATOM   2524  CA  TRP A 163     -33.247   0.956   7.352  1.00 82.09           C  
ATOM   2525  HA  TRP A 163     -34.000   0.258   7.716  1.00 82.09           H  
ATOM   2526  C   TRP A 163     -33.633   1.329   5.910  1.00 82.09           C  
ATOM   2527  CB  TRP A 163     -33.217   2.173   8.287  1.00 82.09           C  
ATOM   2528  HB2 TRP A 163     -32.826   1.852   9.252  1.00 82.09           H  
ATOM   2529  HB3 TRP A 163     -32.530   2.917   7.884  1.00 82.09           H  
ATOM   2530  O   TRP A 163     -34.822   1.284   5.571  1.00 82.09           O  
ATOM   2531  CG  TRP A 163     -34.528   2.840   8.562  1.00 82.09           C  
ATOM   2532  CD1 TRP A 163     -35.726   2.219   8.647  1.00 82.09           C  
ATOM   2533  HD1 TRP A 163     -35.880   1.160   8.504  1.00 82.09           H  
ATOM   2534  CD2 TRP A 163     -34.779   4.240   8.891  1.00 82.09           C  
ATOM   2535  CE2 TRP A 163     -36.169   4.389   9.177  1.00 82.09           C  
ATOM   2536  CE3 TRP A 163     -33.968   5.389   9.018  1.00 82.09           C  
ATOM   2537  HE3 TRP A 163     -32.909   5.310   8.821  1.00 82.09           H  
ATOM   2538  NE1 TRP A 163     -36.701   3.132   8.988  1.00 82.09           N  
ATOM   2539  HE1 TRP A 163     -37.662   2.871   9.158  1.00 82.09           H  
ATOM   2540  CH2 TRP A 163     -35.887   6.722   9.733  1.00 82.09           C  
ATOM   2541  HH2 TRP A 163     -36.287   7.660  10.088  1.00 82.09           H  
ATOM   2542  CZ2 TRP A 163     -36.729   5.608   9.582  1.00 82.09           C  
ATOM   2543  HZ2 TRP A 163     -37.782   5.680   9.810  1.00 82.09           H  
ATOM   2544  CZ3 TRP A 163     -34.513   6.612   9.454  1.00 82.09           C  
ATOM   2545  HZ3 TRP A 163     -33.869   7.467   9.595  1.00 82.09           H  
ATOM   2546  N   THR A 164     -32.666   1.677   5.048  1.00 80.62           N  
ATOM   2547  H   THR A 164     -31.718   1.699   5.397  1.00 80.62           H  
ATOM   2548  CA  THR A 164     -32.851   2.128   3.657  1.00 80.62           C  
ATOM   2549  HA  THR A 164     -33.819   2.623   3.593  1.00 80.62           H  
ATOM   2550  C   THR A 164     -33.049   1.023   2.646  1.00 80.62           C  
ATOM   2551  CB  THR A 164     -31.890   3.236   3.200  1.00 80.62           C  
ATOM   2552  HB  THR A 164     -32.095   3.470   2.155  1.00 80.62           H  
ATOM   2553  O   THR A 164     -33.961   1.164   1.828  1.00 80.62           O  
ATOM   2554  CG2 THR A 164     -32.118   4.510   4.023  1.00 80.62           C  
ATOM   2555 HG21 THR A 164     -31.346   5.245   3.798  1.00 80.62           H  
ATOM   2556 HG22 THR A 164     -32.078   4.294   5.091  1.00 80.62           H  
ATOM   2557 HG23 THR A 164     -33.085   4.943   3.767  1.00 80.62           H  
ATOM   2558  OG1 THR A 164     -30.553   2.857   3.304  1.00 80.62           O  
ATOM   2559  HG1 THR A 164     -30.020   3.610   3.042  1.00 80.62           H  
ATOM   2560  N   GLY A 165     -32.364  -0.108   2.795  1.00 75.30           N  
ATOM   2561  H   GLY A 165     -31.622  -0.126   3.480  1.00 75.30           H  
ATOM   2562  CA  GLY A 165     -32.542  -1.292   1.952  1.00 75.30           C  
ATOM   2563  HA2 GLY A 165     -31.801  -2.036   2.244  1.00 75.30           H  
ATOM   2564  HA3 GLY A 165     -32.363  -1.021   0.912  1.00 75.30           H  
ATOM   2565  C   GLY A 165     -33.928  -1.948   2.044  1.00 75.30           C  
ATOM   2566  O   GLY A 165     -34.304  -2.720   1.165  1.00 75.30           O  
ATOM   2567  N   ARG A 166     -34.728  -1.635   3.072  1.00 67.48           N  
ATOM   2568  H   ARG A 166     -34.340  -1.032   3.783  1.00 67.48           H  
ATOM   2569  CA  ARG A 166     -36.062  -2.228   3.281  1.00 67.48           C  
ATOM   2570  HA  ARG A 166     -36.028  -3.241   2.881  1.00 67.48           H  
ATOM   2571  C   ARG A 166     -37.168  -1.489   2.506  1.00 67.48           C  
ATOM   2572  CB  ARG A 166     -36.345  -2.346   4.790  1.00 67.48           C  
ATOM   2573  HB2 ARG A 166     -36.261  -1.358   5.243  1.00 67.48           H  
ATOM   2574  HB3 ARG A 166     -37.364  -2.705   4.933  1.00 67.48           H  
ATOM   2575  O   ARG A 166     -37.208  -0.252   2.474  1.00 67.48           O  
ATOM   2576  CG  ARG A 166     -35.378  -3.319   5.502  1.00 67.48           C  
ATOM   2577  HG2 ARG A 166     -35.518  -4.324   5.106  1.00 67.48           H  
ATOM   2578  HG3 ARG A 166     -34.346  -3.023   5.314  1.00 67.48           H  
ATOM   2579  CD  ARG A 166     -35.638  -3.335   7.016  1.00 67.48           C  
ATOM   2580  HD2 ARG A 166     -36.638  -3.732   7.189  1.00 67.48           H  
ATOM   2581  HD3 ARG A 166     -35.602  -2.310   7.384  1.00 67.48           H  
ATOM   2582  NE  ARG A 166     -34.646  -4.125   7.775  1.00 67.48           N  
ATOM   2583  HE  ARG A 166     -33.709  -4.214   7.409  1.00 67.48           H  
ATOM   2584  NH1 ARG A 166     -35.948  -4.624   9.620  1.00 67.48           N  
ATOM   2585 HH11 ARG A 166     -35.935  -5.007  10.555  1.00 67.48           H  
ATOM   2586 HH12 ARG A 166     -36.776  -4.788   9.065  1.00 67.48           H  
ATOM   2587  NH2 ARG A 166     -33.797  -5.041   9.683  1.00 67.48           N  
ATOM   2588 HH21 ARG A 166     -33.907  -5.409  10.617  1.00 67.48           H  
ATOM   2589 HH22 ARG A 166     -32.940  -5.169   9.164  1.00 67.48           H  
ATOM   2590  CZ  ARG A 166     -34.803  -4.587   9.006  1.00 67.48           C  
ATOM   2591  N   GLY A 167     -38.091  -2.260   1.915  1.00 56.21           N  
ATOM   2592  H   GLY A 167     -37.956  -3.257   1.996  1.00 56.21           H  
ATOM   2593  CA  GLY A 167     -39.240  -1.792   1.124  1.00 56.21           C  
ATOM   2594  HA2 GLY A 167     -39.790  -2.661   0.762  1.00 56.21           H  
ATOM   2595  HA3 GLY A 167     -38.860  -1.253   0.256  1.00 56.21           H  
ATOM   2596  C   GLY A 167     -40.230  -0.873   1.867  1.00 56.21           C  
ATOM   2597  O   GLY A 167     -40.119  -0.607   3.061  1.00 56.21           O  
ATOM   2598  N   ARG A 168     -41.200  -0.320   1.127  1.00 47.28           N  
ATOM   2599  H   ARG A 168     -41.287  -0.650   0.177  1.00 47.28           H  
ATOM   2600  CA  ARG A 168     -42.032   0.829   1.537  1.00 47.28           C  
ATOM   2601  HA  ARG A 168     -41.347   1.599   1.894  1.00 47.28           H  
ATOM   2602  C   ARG A 168     -42.999   0.502   2.694  1.00 47.28           C  
ATOM   2603  CB  ARG A 168     -42.758   1.363   0.278  1.00 47.28           C  
ATOM   2604  HB2 ARG A 168     -43.722   0.867   0.165  1.00 47.28           H  
ATOM   2605  HB3 ARG A 168     -42.164   1.106  -0.599  1.00 47.28           H  
ATOM   2606  O   ARG A 168     -44.019  -0.148   2.496  1.00 47.28           O  
ATOM   2607  CG  ARG A 168     -42.952   2.887   0.248  1.00 47.28           C  
ATOM   2608  HG2 ARG A 168     -43.570   3.196   1.091  1.00 47.28           H  
ATOM   2609  HG3 ARG A 168     -41.978   3.371   0.318  1.00 47.28           H  
ATOM   2610  CD  ARG A 168     -43.629   3.297  -1.072  1.00 47.28           C  
ATOM   2611  HD2 ARG A 168     -44.634   2.876  -1.098  1.00 47.28           H  
ATOM   2612  HD3 ARG A 168     -43.055   2.872  -1.895  1.00 47.28           H  
ATOM   2613  NE  ARG A 168     -43.703   4.763  -1.242  1.00 47.28           N  
ATOM   2614  HE  ARG A 168     -43.485   5.333  -0.436  1.00 47.28           H  
ATOM   2615  NH1 ARG A 168     -44.282   4.774  -3.471  1.00 47.28           N  
ATOM   2616 HH11 ARG A 168     -44.278   3.764  -3.481  1.00 47.28           H  
ATOM   2617 HH12 ARG A 168     -44.476   5.280  -4.324  1.00 47.28           H  
ATOM   2618  NH2 ARG A 168     -43.995   6.708  -2.404  1.00 47.28           N  
ATOM   2619 HH21 ARG A 168     -44.197   7.183  -3.272  1.00 47.28           H  
ATOM   2620 HH22 ARG A 168     -43.749   7.250  -1.588  1.00 47.28           H  
ATOM   2621  CZ  ARG A 168     -43.993   5.404  -2.366  1.00 47.28           C  
ATOM   2622  N   GLY A 169     -42.735   1.065   3.874  1.00 51.79           N  
ATOM   2623  H   GLY A 169     -41.784   1.366   4.032  1.00 51.79           H  
ATOM   2624  CA  GLY A 169     -43.679   1.156   4.992  1.00 51.79           C  
ATOM   2625  HA2 GLY A 169     -44.339   2.009   4.837  1.00 51.79           H  
ATOM   2626  HA3 GLY A 169     -44.283   0.249   5.032  1.00 51.79           H  
ATOM   2627  C   GLY A 169     -42.958   1.298   6.331  1.00 51.79           C  
ATOM   2628  O   GLY A 169     -42.113   0.482   6.659  1.00 51.79           O  
ATOM   2629  N   ASN A 170     -43.313   2.287   7.156  1.00 50.31           N  
ATOM   2630  H   ASN A 170     -43.966   2.981   6.820  1.00 50.31           H  
ATOM   2631  CA  ASN A 170     -42.764   2.463   8.516  1.00 50.31           C  
ATOM   2632  HA  ASN A 170     -41.677   2.426   8.452  1.00 50.31           H  
ATOM   2633  C   ASN A 170     -43.169   1.333   9.502  1.00 50.31           C  
ATOM   2634  CB  ASN A 170     -43.177   3.855   9.050  1.00 50.31           C  
ATOM   2635  HB2 ASN A 170     -44.257   3.979   8.962  1.00 50.31           H  
ATOM   2636  HB3 ASN A 170     -42.921   3.922  10.107  1.00 50.31           H  
ATOM   2637  O   ASN A 170     -43.150   1.527  10.718  1.00 50.31           O  
ATOM   2638  CG  ASN A 170     -42.482   5.026   8.381  1.00 50.31           C  
ATOM   2639  ND2 ASN A 170     -42.877   6.233   8.707  1.00 50.31           N  
ATOM   2640 HD21 ASN A 170     -43.581   6.379   9.418  1.00 50.31           H  
ATOM   2641 HD22 ASN A 170     -42.374   6.995   8.277  1.00 50.31           H  
ATOM   2642  OD1 ASN A 170     -41.591   4.886   7.564  1.00 50.31           O  
ATOM   2643  N   ARG A 171     -43.607   0.169   9.004  1.00 47.87           N  
ATOM   2644  H   ARG A 171     -43.376  -0.015   8.038  1.00 47.87           H  
ATOM   2645  CA  ARG A 171     -44.056  -0.975   9.799  1.00 47.87           C  
ATOM   2646  HA  ARG A 171     -44.195  -0.671  10.836  1.00 47.87           H  
ATOM   2647  C   ARG A 171     -42.959  -2.034   9.795  1.00 47.87           C  
ATOM   2648  CB  ARG A 171     -45.399  -1.514   9.280  1.00 47.87           C  
ATOM   2649  HB2 ARG A 171     -45.579  -2.485   9.741  1.00 47.87           H  
ATOM   2650  HB3 ARG A 171     -45.351  -1.653   8.200  1.00 47.87           H  
ATOM   2651  O   ARG A 171     -42.772  -2.738   8.818  1.00 47.87           O  
ATOM   2652  CG  ARG A 171     -46.558  -0.574   9.651  1.00 47.87           C  
ATOM   2653  HG2 ARG A 171     -46.445   0.379   9.135  1.00 47.87           H  
ATOM   2654  HG3 ARG A 171     -46.523  -0.387  10.724  1.00 47.87           H  
ATOM   2655  CD  ARG A 171     -47.929  -1.180   9.323  1.00 47.87           C  
ATOM   2656  HD2 ARG A 171     -48.693  -0.565   9.800  1.00 47.87           H  
ATOM   2657  HD3 ARG A 171     -47.981  -2.185   9.742  1.00 47.87           H  
ATOM   2658  NE  ARG A 171     -48.193  -1.225   7.872  1.00 47.87           N  
ATOM   2659  HE  ARG A 171     -47.443  -0.933   7.262  1.00 47.87           H  
ATOM   2660  NH1 ARG A 171     -50.301  -2.140   7.974  1.00 47.87           N  
ATOM   2661 HH11 ARG A 171     -50.208  -2.240   8.975  1.00 47.87           H  
ATOM   2662 HH12 ARG A 171     -51.128  -2.479   7.505  1.00 47.87           H  
ATOM   2663  NH2 ARG A 171     -49.435  -1.591   5.996  1.00 47.87           N  
ATOM   2664 HH21 ARG A 171     -50.273  -1.942   5.554  1.00 47.87           H  
ATOM   2665 HH22 ARG A 171     -48.670  -1.278   5.416  1.00 47.87           H  
ATOM   2666  CZ  ARG A 171     -49.304  -1.649   7.291  1.00 47.87           C  
ATOM   2667  N   TRP A 172     -42.255  -2.098  10.913  1.00 53.56           N  
ATOM   2668  H   TRP A 172     -42.434  -1.393  11.613  1.00 53.56           H  
ATOM   2669  CA  TRP A 172     -41.271  -3.112  11.274  1.00 53.56           C  
ATOM   2670  HA  TRP A 172     -40.401  -3.044  10.621  1.00 53.56           H  
ATOM   2671  C   TRP A 172     -41.876  -4.518  11.161  1.00 53.56           C  
ATOM   2672  CB  TRP A 172     -40.861  -2.778  12.715  1.00 53.56           C  
ATOM   2673  HB2 TRP A 172     -40.150  -3.529  13.057  1.00 53.56           H  
ATOM   2674  HB3 TRP A 172     -41.735  -2.831  13.364  1.00 53.56           H  
ATOM   2675  O   TRP A 172     -42.914  -4.778  11.780  1.00 53.56           O  
ATOM   2676  CG  TRP A 172     -40.231  -1.421  12.850  1.00 53.56           C  
ATOM   2677  CD1 TRP A 172     -40.847  -0.213  12.933  1.00 53.56           C  
ATOM   2678  HD1 TRP A 172     -41.915  -0.053  12.967  1.00 53.56           H  
ATOM   2679  CD2 TRP A 172     -38.811  -1.135  12.807  1.00 53.56           C  
ATOM   2680  CE2 TRP A 172     -38.628   0.279  12.807  1.00 53.56           C  
ATOM   2681  CE3 TRP A 172     -37.672  -1.950  12.703  1.00 53.56           C  
ATOM   2682  HE3 TRP A 172     -37.773  -3.025  12.718  1.00 53.56           H  
ATOM   2683  NE1 TRP A 172     -39.900   0.793  12.935  1.00 53.56           N  
ATOM   2684  HE1 TRP A 172     -40.124   1.777  12.978  1.00 53.56           H  
ATOM   2685  CH2 TRP A 172     -36.274   0.005  12.401  1.00 53.56           C  
ATOM   2686  HH2 TRP A 172     -35.315   0.408  12.112  1.00 53.56           H  
ATOM   2687  CZ2 TRP A 172     -37.368   0.858  12.631  1.00 53.56           C  
ATOM   2688  HZ2 TRP A 172     -37.245   1.929  12.576  1.00 53.56           H  
ATOM   2689  CZ3 TRP A 172     -36.409  -1.385  12.504  1.00 53.56           C  
ATOM   2690  HZ3 TRP A 172     -35.558  -2.031  12.348  1.00 53.56           H  
ATOM   2691  N   HIS A 173     -41.275  -5.412  10.371  1.00 49.99           N  
ATOM   2692  H   HIS A 173     -40.389  -5.208   9.932  1.00 49.99           H  
ATOM   2693  CA  HIS A 173     -41.804  -6.756  10.153  1.00 49.99           C  
ATOM   2694  HA  HIS A 173     -42.883  -6.738  10.307  1.00 49.99           H  
ATOM   2695  C   HIS A 173     -41.240  -7.737  11.193  1.00 49.99           C  
ATOM   2696  CB  HIS A 173     -41.595  -7.197   8.692  1.00 49.99           C  
ATOM   2697  HB2 HIS A 173     -41.842  -8.255   8.610  1.00 49.99           H  
ATOM   2698  HB3 HIS A 173     -40.547  -7.091   8.413  1.00 49.99           H  
ATOM   2699  O   HIS A 173     -40.332  -8.512  10.937  1.00 49.99           O  
ATOM   2700  CG  HIS A 173     -42.452  -6.446   7.698  1.00 49.99           C  
ATOM   2701  CD2 HIS A 173     -42.037  -5.513   6.785  1.00 49.99           C  
ATOM   2702  HD2 HIS A 173     -41.024  -5.161   6.662  1.00 49.99           H  
ATOM   2703  ND1 HIS A 173     -43.802  -6.627   7.503  1.00 49.99           N  
ATOM   2704  HD1 HIS A 173     -44.366  -7.333   7.955  1.00 49.99           H  
ATOM   2705  CE1 HIS A 173     -44.189  -5.826   6.498  1.00 49.99           C  
ATOM   2706  HE1 HIS A 173     -45.185  -5.790   6.083  1.00 49.99           H  
ATOM   2707  NE2 HIS A 173     -43.153  -5.119   6.029  1.00 49.99           N  
ATOM   2708  N   GLY A 174     -41.835  -7.749  12.388  1.00 54.35           N  
ATOM   2709  H   GLY A 174     -42.505  -7.021  12.590  1.00 54.35           H  
ATOM   2710  CA  GLY A 174     -41.639  -8.841  13.352  1.00 54.35           C  
ATOM   2711  HA2 GLY A 174     -42.477  -8.850  14.050  1.00 54.35           H  
ATOM   2712  HA3 GLY A 174     -41.652  -9.787  12.811  1.00 54.35           H  
ATOM   2713  C   GLY A 174     -40.342  -8.794  14.173  1.00 54.35           C  
ATOM   2714  O   GLY A 174     -39.620  -7.801  14.187  1.00 54.35           O  
ATOM   2715  N   ALA A 175     -40.112  -9.854  14.957  1.00 54.94           N  
ATOM   2716  H   ALA A 175     -40.731 -10.649  14.887  1.00 54.94           H  
ATOM   2717  CA  ALA A 175     -39.075  -9.902  15.994  1.00 54.94           C  
ATOM   2718  HA  ALA A 175     -39.129  -8.983  16.578  1.00 54.94           H  
ATOM   2719  C   ALA A 175     -37.643  -9.976  15.429  1.00 54.94           C  
ATOM   2720  CB  ALA A 175     -39.388 -11.072  16.936  1.00 54.94           C  
ATOM   2721  HB1 ALA A 175     -39.349 -12.017  16.393  1.00 54.94           H  
ATOM   2722  HB2 ALA A 175     -38.644 -11.102  17.732  1.00 54.94           H  
ATOM   2723  HB3 ALA A 175     -40.375 -10.946  17.381  1.00 54.94           H  
ATOM   2724  O   ALA A 175     -36.791  -9.205  15.865  1.00 54.94           O  
ATOM   2725  N   ALA A 176     -37.406 -10.816  14.413  1.00 53.81           N  
ATOM   2726  H   ALA A 176     -38.146 -11.429  14.104  1.00 53.81           H  
ATOM   2727  CA  ALA A 176     -36.085 -10.995  13.796  1.00 53.81           C  
ATOM   2728  HA  ALA A 176     -35.377 -11.317  14.560  1.00 53.81           H  
ATOM   2729  C   ALA A 176     -35.533  -9.693  13.173  1.00 53.81           C  
ATOM   2730  CB  ALA A 176     -36.209 -12.110  12.747  1.00 53.81           C  
ATOM   2731  HB1 ALA A 176     -36.547 -13.031  13.221  1.00 53.81           H  
ATOM   2732  HB2 ALA A 176     -36.906 -11.818  11.962  1.00 53.81           H  
ATOM   2733  HB3 ALA A 176     -35.231 -12.290  12.301  1.00 53.81           H  
ATOM   2734  O   ALA A 176     -34.348  -9.388  13.284  1.00 53.81           O  
ATOM   2735  N   ASP A 177     -36.415  -8.865  12.603  1.00 57.45           N  
ATOM   2736  H   ASP A 177     -37.362  -9.197  12.486  1.00 57.45           H  
ATOM   2737  CA  ASP A 177     -36.092  -7.568  11.995  1.00 57.45           C  
ATOM   2738  HA  ASP A 177     -35.390  -7.720  11.175  1.00 57.45           H  
ATOM   2739  C   ASP A 177     -35.470  -6.556  12.969  1.00 57.45           C  
ATOM   2740  CB  ASP A 177     -37.401  -6.963  11.460  1.00 57.45           C  
ATOM   2741  HB2 ASP A 177     -37.362  -5.879  11.567  1.00 57.45           H  
ATOM   2742  HB3 ASP A 177     -38.242  -7.295  12.070  1.00 57.45           H  
ATOM   2743  O   ASP A 177     -34.750  -5.650  12.532  1.00 57.45           O  
ATOM   2744  CG  ASP A 177     -37.689  -7.274   9.994  1.00 57.45           C  
ATOM   2745  OD1 ASP A 177     -37.132  -8.254   9.462  1.00 57.45           O  
ATOM   2746  OD2 ASP A 177     -38.392  -6.417   9.404  1.00 57.45           O  
ATOM   2747  N   ASN A 178     -35.784  -6.683  14.263  1.00 71.17           N  
ATOM   2748  H   ASN A 178     -36.325  -7.494  14.528  1.00 71.17           H  
ATOM   2749  CA  ASN A 178     -35.357  -5.771  15.320  1.00 71.17           C  
ATOM   2750  HA  ASN A 178     -35.115  -4.803  14.880  1.00 71.17           H  
ATOM   2751  C   ASN A 178     -34.089  -6.239  16.035  1.00 71.17           C  
ATOM   2752  CB  ASN A 178     -36.509  -5.579  16.317  1.00 71.17           C  
ATOM   2753  HB2 ASN A 178     -36.919  -6.550  16.594  1.00 71.17           H  
ATOM   2754  HB3 ASN A 178     -36.130  -5.107  17.223  1.00 71.17           H  
ATOM   2755  O   ASN A 178     -33.412  -5.399  16.623  1.00 71.17           O  
ATOM   2756  CG  ASN A 178     -37.601  -4.682  15.772  1.00 71.17           C  
ATOM   2757  ND2 ASN A 178     -38.848  -5.045  15.950  1.00 71.17           N  
ATOM   2758 HD21 ASN A 178     -39.034  -5.974  16.300  1.00 71.17           H  
ATOM   2759 HD22 ASN A 178     -39.556  -4.476  15.510  1.00 71.17           H  
ATOM   2760  OD1 ASN A 178     -37.357  -3.634  15.194  1.00 71.17           O  
ATOM   2761  N   GLU A 179     -33.736  -7.525  15.963  1.00 78.07           N  
ATOM   2762  H   GLU A 179     -34.329  -8.175  15.466  1.00 78.07           H  
ATOM   2763  CA  GLU A 179     -32.530  -8.063  16.606  1.00 78.07           C  
ATOM   2764  HA  GLU A 179     -32.552  -7.836  17.672  1.00 78.07           H  
ATOM   2765  C   GLU A 179     -31.263  -7.419  16.036  1.00 78.07           C  
ATOM   2766  CB  GLU A 179     -32.467  -9.587  16.441  1.00 78.07           C  
ATOM   2767  HB2 GLU A 179     -31.469  -9.923  16.722  1.00 78.07           H  
ATOM   2768  HB3 GLU A 179     -32.639  -9.843  15.396  1.00 78.07           H  
ATOM   2769  O   GLU A 179     -30.424  -6.935  16.794  1.00 78.07           O  
ATOM   2770  CG  GLU A 179     -33.489 -10.301  17.336  1.00 78.07           C  
ATOM   2771  HG2 GLU A 179     -34.483  -9.913  17.112  1.00 78.07           H  
ATOM   2772  HG3 GLU A 179     -33.266 -10.065  18.376  1.00 78.07           H  
ATOM   2773  CD  GLU A 179     -33.498 -11.825  17.149  1.00 78.07           C  
ATOM   2774  OE1 GLU A 179     -34.418 -12.453  17.719  1.00 78.07           O  
ATOM   2775  OE2 GLU A 179     -32.622 -12.344  16.422  1.00 78.07           O  
ATOM   2776  N   ARG A 180     -31.156  -7.302  14.702  1.00 81.65           N  
ATOM   2777  H   ARG A 180     -31.861  -7.748  14.134  1.00 81.65           H  
ATOM   2778  CA  ARG A 180     -29.999  -6.646  14.065  1.00 81.65           C  
ATOM   2779  HA  ARG A 180     -29.107  -7.139  14.450  1.00 81.65           H  
ATOM   2780  C   ARG A 180     -29.881  -5.178  14.470  1.00 81.65           C  
ATOM   2781  CB  ARG A 180     -30.056  -6.812  12.533  1.00 81.65           C  
ATOM   2782  HB2 ARG A 180     -30.958  -6.332  12.155  1.00 81.65           H  
ATOM   2783  HB3 ARG A 180     -30.121  -7.874  12.295  1.00 81.65           H  
ATOM   2784  O   ARG A 180     -28.792  -4.722  14.805  1.00 81.65           O  
ATOM   2785  CG  ARG A 180     -28.842  -6.217  11.788  1.00 81.65           C  
ATOM   2786  HG2 ARG A 180     -28.991  -6.352  10.717  1.00 81.65           H  
ATOM   2787  HG3 ARG A 180     -28.780  -5.146  11.981  1.00 81.65           H  
ATOM   2788  CD  ARG A 180     -27.518  -6.886  12.190  1.00 81.65           C  
ATOM   2789  HD2 ARG A 180     -27.375  -6.774  13.265  1.00 81.65           H  
ATOM   2790  HD3 ARG A 180     -27.577  -7.947  11.950  1.00 81.65           H  
ATOM   2791  NE  ARG A 180     -26.359  -6.283  11.503  1.00 81.65           N  
ATOM   2792  HE  ARG A 180     -26.547  -5.537  10.849  1.00 81.65           H  
ATOM   2793  NH1 ARG A 180     -24.744  -7.612  12.449  1.00 81.65           N  
ATOM   2794 HH11 ARG A 180     -25.467  -8.151  12.905  1.00 81.65           H  
ATOM   2795 HH12 ARG A 180     -23.769  -7.841  12.582  1.00 81.65           H  
ATOM   2796  NH2 ARG A 180     -24.130  -5.929  11.121  1.00 81.65           N  
ATOM   2797 HH21 ARG A 180     -24.305  -5.049  10.657  1.00 81.65           H  
ATOM   2798 HH22 ARG A 180     -23.160  -6.149  11.298  1.00 81.65           H  
ATOM   2799  CZ  ARG A 180     -25.090  -6.610  11.686  1.00 81.65           C  
ATOM   2800  N   MET A 181     -30.991  -4.439  14.476  1.00 85.79           N  
ATOM   2801  H   MET A 181     -31.862  -4.888  14.232  1.00 85.79           H  
ATOM   2802  CA  MET A 181     -30.987  -3.027  14.875  1.00 85.79           C  
ATOM   2803  HA  MET A 181     -30.181  -2.517  14.347  1.00 85.79           H  
ATOM   2804  C   MET A 181     -30.717  -2.840  16.373  1.00 85.79           C  
ATOM   2805  CB  MET A 181     -32.312  -2.364  14.491  1.00 85.79           C  
ATOM   2806  HB2 MET A 181     -33.144  -2.937  14.900  1.00 85.79           H  
ATOM   2807  HB3 MET A 181     -32.321  -1.365  14.928  1.00 85.79           H  
ATOM   2808  O   MET A 181     -30.059  -1.872  16.755  1.00 85.79           O  
ATOM   2809  CG  MET A 181     -32.480  -2.219  12.977  1.00 85.79           C  
ATOM   2810  HG2 MET A 181     -33.484  -1.848  12.773  1.00 85.79           H  
ATOM   2811  HG3 MET A 181     -32.387  -3.200  12.511  1.00 85.79           H  
ATOM   2812  SD  MET A 181     -31.299  -1.090  12.194  1.00 85.79           S  
ATOM   2813  CE  MET A 181     -32.002   0.501  12.684  1.00 85.79           C  
ATOM   2814  HE1 MET A 181     -31.938   0.628  13.765  1.00 85.79           H  
ATOM   2815  HE2 MET A 181     -31.457   1.299  12.181  1.00 85.79           H  
ATOM   2816  HE3 MET A 181     -33.044   0.544  12.365  1.00 85.79           H  
ATOM   2817  N   ALA A 182     -31.178  -3.768  17.216  1.00 86.00           N  
ATOM   2818  H   ALA A 182     -31.743  -4.524  16.857  1.00 86.00           H  
ATOM   2819  CA  ALA A 182     -30.864  -3.794  18.640  1.00 86.00           C  
ATOM   2820  HA  ALA A 182     -31.107  -2.822  19.070  1.00 86.00           H  
ATOM   2821  C   ALA A 182     -29.367  -4.048  18.875  1.00 86.00           C  
ATOM   2822  CB  ALA A 182     -31.737  -4.849  19.328  1.00 86.00           C  
ATOM   2823  HB1 ALA A 182     -31.521  -5.840  18.929  1.00 86.00           H  
ATOM   2824  HB2 ALA A 182     -31.529  -4.850  20.398  1.00 86.00           H  
ATOM   2825  HB3 ALA A 182     -32.792  -4.622  19.171  1.00 86.00           H  
ATOM   2826  O   ALA A 182     -28.752  -3.316  19.646  1.00 86.00           O  
ATOM   2827  N   ALA A 183     -28.760  -4.988  18.144  1.00 87.48           N  
ATOM   2828  H   ALA A 183     -29.327  -5.605  17.580  1.00 87.48           H  
ATOM   2829  CA  ALA A 183     -27.321  -5.249  18.202  1.00 87.48           C  
ATOM   2830  HA  ALA A 183     -27.045  -5.466  19.234  1.00 87.48           H  
ATOM   2831  C   ALA A 183     -26.493  -4.036  17.743  1.00 87.48           C  
ATOM   2832  CB  ALA A 183     -27.021  -6.489  17.351  1.00 87.48           C  
ATOM   2833  HB1 ALA A 183     -27.281  -6.309  16.308  1.00 87.48           H  
ATOM   2834  HB2 ALA A 183     -25.960  -6.728  17.423  1.00 87.48           H  
ATOM   2835  HB3 ALA A 183     -27.595  -7.336  17.724  1.00 87.48           H  
ATOM   2836  O   ALA A 183     -25.516  -3.661  18.390  1.00 87.48           O  
ATOM   2837  N   LEU A 184     -26.909  -3.360  16.664  1.00 88.53           N  
ATOM   2838  H   LEU A 184     -27.681  -3.737  16.132  1.00 88.53           H  
ATOM   2839  CA  LEU A 184     -26.266  -2.117  16.216  1.00 88.53           C  
ATOM   2840  HA  LEU A 184     -25.198  -2.297  16.092  1.00 88.53           H  
ATOM   2841  C   LEU A 184     -26.393  -1.003  17.265  1.00 88.53           C  
ATOM   2842  CB  LEU A 184     -26.868  -1.672  14.871  1.00 88.53           C  
ATOM   2843  HB2 LEU A 184     -26.509  -0.667  14.645  1.00 88.53           H  
ATOM   2844  HB3 LEU A 184     -27.952  -1.625  14.972  1.00 88.53           H  
ATOM   2845  O   LEU A 184     -25.434  -0.273  17.512  1.00 88.53           O  
ATOM   2846  CG  LEU A 184     -26.512  -2.578  13.679  1.00 88.53           C  
ATOM   2847  HG  LEU A 184     -26.750  -3.617  13.907  1.00 88.53           H  
ATOM   2848  CD1 LEU A 184     -27.313  -2.153  12.450  1.00 88.53           C  
ATOM   2849 HD11 LEU A 184     -27.026  -1.141  12.163  1.00 88.53           H  
ATOM   2850 HD12 LEU A 184     -27.101  -2.823  11.616  1.00 88.53           H  
ATOM   2851 HD13 LEU A 184     -28.381  -2.187  12.664  1.00 88.53           H  
ATOM   2852  CD2 LEU A 184     -25.030  -2.497  13.326  1.00 88.53           C  
ATOM   2853 HD21 LEU A 184     -24.423  -2.890  14.141  1.00 88.53           H  
ATOM   2854 HD22 LEU A 184     -24.748  -1.463  13.126  1.00 88.53           H  
ATOM   2855 HD23 LEU A 184     -24.835  -3.092  12.434  1.00 88.53           H  
ATOM   2856  N   ARG A 185     -27.554  -0.884  17.924  1.00 89.70           N  
ATOM   2857  H   ARG A 185     -28.306  -1.507  17.667  1.00 89.70           H  
ATOM   2858  CA  ARG A 185     -27.753   0.054  19.039  1.00 89.70           C  
ATOM   2859  HA  ARG A 185     -27.472   1.054  18.709  1.00 89.70           H  
ATOM   2860  C   ARG A 185     -26.833  -0.265  20.212  1.00 89.70           C  
ATOM   2861  CB  ARG A 185     -29.231   0.053  19.462  1.00 89.70           C  
ATOM   2862  HB2 ARG A 185     -29.551  -0.964  19.686  1.00 89.70           H  
ATOM   2863  HB3 ARG A 185     -29.840   0.420  18.636  1.00 89.70           H  
ATOM   2864  O   ARG A 185     -26.266   0.663  20.784  1.00 89.70           O  
ATOM   2865  CG  ARG A 185     -29.474   0.920  20.705  1.00 89.70           C  
ATOM   2866  HG2 ARG A 185     -29.128   1.936  20.513  1.00 89.70           H  
ATOM   2867  HG3 ARG A 185     -28.919   0.510  21.549  1.00 89.70           H  
ATOM   2868  CD  ARG A 185     -30.958   0.937  21.083  1.00 89.70           C  
ATOM   2869  HD2 ARG A 185     -31.324  -0.089  21.098  1.00 89.70           H  
ATOM   2870  HD3 ARG A 185     -31.523   1.482  20.327  1.00 89.70           H  
ATOM   2871  NE  ARG A 185     -31.167   1.531  22.417  1.00 89.70           N  
ATOM   2872  HE  ARG A 185     -31.328   0.864  23.158  1.00 89.70           H  
ATOM   2873  NH1 ARG A 185     -30.865   3.754  21.896  1.00 89.70           N  
ATOM   2874 HH11 ARG A 185     -30.824   3.504  20.918  1.00 89.70           H  
ATOM   2875 HH12 ARG A 185     -30.634   4.690  22.196  1.00 89.70           H  
ATOM   2876  NH2 ARG A 185     -31.176   3.164  24.001  1.00 89.70           N  
ATOM   2877 HH21 ARG A 185     -31.291   2.451  24.707  1.00 89.70           H  
ATOM   2878 HH22 ARG A 185     -31.060   4.130  24.272  1.00 89.70           H  
ATOM   2879  CZ  ARG A 185     -31.069   2.803  22.756  1.00 89.70           C  
ATOM   2880  N   GLU A 186     -26.711  -1.532  20.586  1.00 87.71           N  
ATOM   2881  H   GLU A 186     -27.242  -2.240  20.099  1.00 87.71           H  
ATOM   2882  CA  GLU A 186     -25.836  -1.965  21.673  1.00 87.71           C  
ATOM   2883  HA  GLU A 186     -26.099  -1.422  22.581  1.00 87.71           H  
ATOM   2884  C   GLU A 186     -24.376  -1.640  21.358  1.00 87.71           C  
ATOM   2885  CB  GLU A 186     -26.054  -3.455  21.938  1.00 87.71           C  
ATOM   2886  HB2 GLU A 186     -25.745  -4.032  21.066  1.00 87.71           H  
ATOM   2887  HB3 GLU A 186     -27.118  -3.617  22.110  1.00 87.71           H  
ATOM   2888  O   GLU A 186     -23.730  -0.983  22.170  1.00 87.71           O  
ATOM   2889  CG  GLU A 186     -25.273  -3.926  23.172  1.00 87.71           C  
ATOM   2890  HG2 GLU A 186     -25.534  -3.281  24.012  1.00 87.71           H  
ATOM   2891  HG3 GLU A 186     -24.206  -3.819  22.981  1.00 87.71           H  
ATOM   2892  CD  GLU A 186     -25.573  -5.384  23.541  1.00 87.71           C  
ATOM   2893  OE1 GLU A 186     -25.099  -5.791  24.623  1.00 87.71           O  
ATOM   2894  OE2 GLU A 186     -26.289  -6.057  22.766  1.00 87.71           O  
ATOM   2895  N   ARG A 187     -23.904  -1.961  20.145  1.00 83.75           N  
ATOM   2896  H   ARG A 187     -24.494  -2.522  19.547  1.00 83.75           H  
ATOM   2897  CA  ARG A 187     -22.552  -1.620  19.675  1.00 83.75           C  
ATOM   2898  HA  ARG A 187     -21.830  -2.073  20.355  1.00 83.75           H  
ATOM   2899  C   ARG A 187     -22.281  -0.115  19.717  1.00 83.75           C  
ATOM   2900  CB  ARG A 187     -22.342  -2.205  18.267  1.00 83.75           C  
ATOM   2901  HB2 ARG A 187     -22.993  -1.698  17.555  1.00 83.75           H  
ATOM   2902  HB3 ARG A 187     -22.609  -3.261  18.285  1.00 83.75           H  
ATOM   2903  O   ARG A 187     -21.228   0.311  20.179  1.00 83.75           O  
ATOM   2904  CG  ARG A 187     -20.876  -2.082  17.814  1.00 83.75           C  
ATOM   2905  HG2 ARG A 187     -20.239  -2.536  18.573  1.00 83.75           H  
ATOM   2906  HG3 ARG A 187     -20.600  -1.032  17.722  1.00 83.75           H  
ATOM   2907  CD  ARG A 187     -20.603  -2.789  16.478  1.00 83.75           C  
ATOM   2908  HD2 ARG A 187     -19.524  -2.811  16.324  1.00 83.75           H  
ATOM   2909  HD3 ARG A 187     -20.965  -3.816  16.535  1.00 83.75           H  
ATOM   2910  NE  ARG A 187     -21.230  -2.093  15.340  1.00 83.75           N  
ATOM   2911  HE  ARG A 187     -21.598  -1.166  15.499  1.00 83.75           H  
ATOM   2912  NH1 ARG A 187     -20.551  -3.446  13.580  1.00 83.75           N  
ATOM   2913 HH11 ARG A 187     -20.470  -3.479  12.574  1.00 83.75           H  
ATOM   2914 HH12 ARG A 187     -19.896  -3.942  14.167  1.00 83.75           H  
ATOM   2915  NH2 ARG A 187     -21.859  -1.728  13.215  1.00 83.75           N  
ATOM   2916 HH21 ARG A 187     -22.435  -2.289  12.603  1.00 83.75           H  
ATOM   2917 HH22 ARG A 187     -21.257  -1.349  12.499  1.00 83.75           H  
ATOM   2918  CZ  ARG A 187     -21.207  -2.437  14.068  1.00 83.75           C  
ATOM   2919  N   LEU A 188     -23.248   0.700  19.292  1.00 84.37           N  
ATOM   2920  H   LEU A 188     -24.070   0.282  18.879  1.00 84.37           H  
ATOM   2921  CA  LEU A 188     -23.132   2.162  19.335  1.00 84.37           C  
ATOM   2922  HA  LEU A 188     -22.221   2.445  18.808  1.00 84.37           H  
ATOM   2923  C   LEU A 188     -23.025   2.699  20.775  1.00 84.37           C  
ATOM   2924  CB  LEU A 188     -24.359   2.761  18.622  1.00 84.37           C  
ATOM   2925  HB2 LEU A 188     -24.490   2.270  17.658  1.00 84.37           H  
ATOM   2926  HB3 LEU A 188     -25.242   2.545  19.224  1.00 84.37           H  
ATOM   2927  O   LEU A 188     -22.404   3.730  21.019  1.00 84.37           O  
ATOM   2928  CG  LEU A 188     -24.275   4.280  18.389  1.00 84.37           C  
ATOM   2929  HG  LEU A 188     -24.025   4.796  19.316  1.00 84.37           H  
ATOM   2930  CD1 LEU A 188     -23.246   4.626  17.321  1.00 84.37           C  
ATOM   2931 HD11 LEU A 188     -23.225   5.704  17.158  1.00 84.37           H  
ATOM   2932 HD12 LEU A 188     -23.483   4.129  16.381  1.00 84.37           H  
ATOM   2933 HD13 LEU A 188     -22.255   4.316  17.655  1.00 84.37           H  
ATOM   2934  CD2 LEU A 188     -25.632   4.806  17.923  1.00 84.37           C  
ATOM   2935 HD21 LEU A 188     -25.553   5.880  17.752  1.00 84.37           H  
ATOM   2936 HD22 LEU A 188     -26.378   4.605  18.691  1.00 84.37           H  
ATOM   2937 HD23 LEU A 188     -25.909   4.312  16.992  1.00 84.37           H  
ATOM   2938  N   MET A 189     -23.669   2.034  21.735  1.00 82.63           N  
ATOM   2939  H   MET A 189     -24.136   1.173  21.485  1.00 82.63           H  
ATOM   2940  CA  MET A 189     -23.675   2.450  23.139  1.00 82.63           C  
ATOM   2941  HA  MET A 189     -23.643   3.538  23.191  1.00 82.63           H  
ATOM   2942  C   MET A 189     -22.443   1.938  23.893  1.00 82.63           C  
ATOM   2943  CB  MET A 189     -24.972   1.978  23.812  1.00 82.63           C  
ATOM   2944  HB2 MET A 189     -24.907   2.150  24.887  1.00 82.63           H  
ATOM   2945  HB3 MET A 189     -25.084   0.906  23.650  1.00 82.63           H  
ATOM   2946  O   MET A 189     -21.881   2.694  24.683  1.00 82.63           O  
ATOM   2947  CG  MET A 189     -26.217   2.695  23.264  1.00 82.63           C  
ATOM   2948  HG2 MET A 189     -26.156   2.714  22.176  1.00 82.63           H  
ATOM   2949  HG3 MET A 189     -27.092   2.101  23.526  1.00 82.63           H  
ATOM   2950  SD  MET A 189     -26.501   4.403  23.830  1.00 82.63           S  
ATOM   2951  CE  MET A 189     -27.154   4.073  25.487  1.00 82.63           C  
ATOM   2952  HE1 MET A 189     -28.037   3.437  25.419  1.00 82.63           H  
ATOM   2953  HE2 MET A 189     -27.415   5.014  25.973  1.00 82.63           H  
ATOM   2954  HE3 MET A 189     -26.395   3.567  26.083  1.00 82.63           H  
ATOM   2955  N   SER A 190     -22.016   0.696  23.645  1.00 71.78           N  
ATOM   2956  H   SER A 190     -22.514   0.128  22.974  1.00 71.78           H  
ATOM   2957  CA  SER A 190     -20.837   0.084  24.270  1.00 71.78           C  
ATOM   2958  HA  SER A 190     -20.869   0.278  25.342  1.00 71.78           H  
ATOM   2959  C   SER A 190     -19.533   0.677  23.744  1.00 71.78           C  
ATOM   2960  CB  SER A 190     -20.847  -1.435  24.071  1.00 71.78           C  
ATOM   2961  HB2 SER A 190     -19.993  -1.869  24.591  1.00 71.78           H  
ATOM   2962  HB3 SER A 190     -21.762  -1.846  24.498  1.00 71.78           H  
ATOM   2963  O   SER A 190     -18.605   0.877  24.526  1.00 71.78           O  
ATOM   2964  OG  SER A 190     -20.779  -1.776  22.701  1.00 71.78           O  
ATOM   2965  HG  SER A 190     -20.856  -2.730  22.629  1.00 71.78           H  
ATOM   2966  N   GLY A 191     -19.498   1.075  22.467  1.00 62.40           N  
ATOM   2967  H   GLY A 191     -20.248   0.783  21.856  1.00 62.40           H  
ATOM   2968  CA  GLY A 191     -18.361   1.769  21.864  1.00 62.40           C  
ATOM   2969  HA2 GLY A 191     -17.494   1.107  21.862  1.00 62.40           H  
ATOM   2970  HA3 GLY A 191     -18.605   2.022  20.832  1.00 62.40           H  
ATOM   2971  C   GLY A 191     -17.974   3.059  22.591  1.00 62.40           C  
ATOM   2972  O   GLY A 191     -16.819   3.446  22.552  1.00 62.40           O  
ATOM   2973  N   ARG A 192     -18.886   3.691  23.349  1.00 57.47           N  
ATOM   2974  H   ARG A 192     -19.805   3.276  23.409  1.00 57.47           H  
ATOM   2975  CA  ARG A 192     -18.605   4.938  24.090  1.00 57.47           C  
ATOM   2976  HA  ARG A 192     -18.185   5.655  23.384  1.00 57.47           H  
ATOM   2977  C   ARG A 192     -17.536   4.802  25.183  1.00 57.47           C  
ATOM   2978  CB  ARG A 192     -19.902   5.513  24.671  1.00 57.47           C  
ATOM   2979  HB2 ARG A 192     -19.656   6.372  25.296  1.00 57.47           H  
ATOM   2980  HB3 ARG A 192     -20.386   4.762  25.296  1.00 57.47           H  
ATOM   2981  O   ARG A 192     -17.041   5.827  25.654  1.00 57.47           O  
ATOM   2982  CG  ARG A 192     -20.854   5.979  23.565  1.00 57.47           C  
ATOM   2983  HG2 ARG A 192     -20.356   6.731  22.953  1.00 57.47           H  
ATOM   2984  HG3 ARG A 192     -21.129   5.135  22.934  1.00 57.47           H  
ATOM   2985  CD  ARG A 192     -22.119   6.575  24.180  1.00 57.47           C  
ATOM   2986  HD2 ARG A 192     -22.608   5.807  24.779  1.00 57.47           H  
ATOM   2987  HD3 ARG A 192     -21.833   7.409  24.821  1.00 57.47           H  
ATOM   2988  NE  ARG A 192     -23.030   7.037  23.123  1.00 57.47           N  
ATOM   2989  HE  ARG A 192     -22.779   6.757  22.185  1.00 57.47           H  
ATOM   2990  NH1 ARG A 192     -24.473   8.211  24.457  1.00 57.47           N  
ATOM   2991 HH11 ARG A 192     -23.919   7.907  25.246  1.00 57.47           H  
ATOM   2992 HH12 ARG A 192     -25.267   8.825  24.565  1.00 57.47           H  
ATOM   2993  NH2 ARG A 192     -24.774   8.185  22.233  1.00 57.47           N  
ATOM   2994 HH21 ARG A 192     -24.432   7.925  21.319  1.00 57.47           H  
ATOM   2995 HH22 ARG A 192     -25.528   8.852  22.308  1.00 57.47           H  
ATOM   2996  CZ  ARG A 192     -24.090   7.803  23.276  1.00 57.47           C  
ATOM   2997  N   ALA A 193     -17.179   3.584  25.591  1.00 44.09           N  
ATOM   2998  H   ALA A 193     -17.583   2.789  25.115  1.00 44.09           H  
ATOM   2999  CA  ALA A 193     -16.089   3.316  26.525  1.00 44.09           C  
ATOM   3000  HA  ALA A 193     -16.032   4.127  27.251  1.00 44.09           H  
ATOM   3001  C   ALA A 193     -14.736   3.273  25.782  1.00 44.09           C  
ATOM   3002  CB  ALA A 193     -16.417   2.028  27.295  1.00 44.09           C  
ATOM   3003  HB1 ALA A 193     -16.500   1.192  26.601  1.00 44.09           H  
ATOM   3004  HB2 ALA A 193     -15.619   1.814  28.007  1.00 44.09           H  
ATOM   3005  HB3 ALA A 193     -17.358   2.143  27.833  1.00 44.09           H  
ATOM   3006  O   ALA A 193     -14.176   2.209  25.545  1.00 44.09           O  
ATOM   3007  N   TYR A 194     -14.221   4.439  25.381  1.00 50.15           N  
ATOM   3008  H   TYR A 194     -14.759   5.278  25.547  1.00 50.15           H  
ATOM   3009  CA  TYR A 194     -12.994   4.538  24.584  1.00 50.15           C  
ATOM   3010  HA  TYR A 194     -12.892   3.632  23.987  1.00 50.15           H  
ATOM   3011  C   TYR A 194     -11.729   4.679  25.442  1.00 50.15           C  
ATOM   3012  CB  TYR A 194     -13.091   5.716  23.602  1.00 50.15           C  
ATOM   3013  HB2 TYR A 194     -13.313   6.626  24.158  1.00 50.15           H  
ATOM   3014  HB3 TYR A 194     -12.115   5.853  23.136  1.00 50.15           H  
ATOM   3015  O   TYR A 194     -11.569   5.659  26.173  1.00 50.15           O  
ATOM   3016  CG  TYR A 194     -14.104   5.547  22.485  1.00 50.15           C  
ATOM   3017  CD1 TYR A 194     -13.818   4.681  21.412  1.00 50.15           C  
ATOM   3018  HD1 TYR A 194     -12.898   4.115  21.392  1.00 50.15           H  
ATOM   3019  CD2 TYR A 194     -15.320   6.262  22.503  1.00 50.15           C  
ATOM   3020  HD2 TYR A 194     -15.553   6.910  23.335  1.00 50.15           H  
ATOM   3021  CE1 TYR A 194     -14.759   4.506  20.379  1.00 50.15           C  
ATOM   3022  HE1 TYR A 194     -14.567   3.796  19.588  1.00 50.15           H  
ATOM   3023  CE2 TYR A 194     -16.247   6.116  21.446  1.00 50.15           C  
ATOM   3024  HE2 TYR A 194     -17.185   6.651  21.451  1.00 50.15           H  
ATOM   3025  OH  TYR A 194     -16.889   5.012  19.394  1.00 50.15           O  
ATOM   3026  HH  TYR A 194     -17.695   5.532  19.440  1.00 50.15           H  
ATOM   3027  CZ  TYR A 194     -15.979   5.216  20.390  1.00 50.15           C  
ATOM   3028  N   THR A 195     -10.765   3.787  25.229  1.00 38.67           N  
ATOM   3029  H   THR A 195     -10.989   2.956  24.700  1.00 38.67           H  
ATOM   3030  CA  THR A 195      -9.336   4.057  25.431  1.00 38.67           C  
ATOM   3031  HA  THR A 195      -9.189   5.027  25.905  1.00 38.67           H  
ATOM   3032  C   THR A 195      -8.692   4.082  24.053  1.00 38.67           C  
ATOM   3033  CB  THR A 195      -8.659   2.986  26.308  1.00 38.67           C  
ATOM   3034  HB  THR A 195      -7.584   3.166  26.312  1.00 38.67           H  
ATOM   3035  O   THR A 195      -8.478   3.024  23.483  1.00 38.67           O  
ATOM   3036  CG2 THR A 195      -9.161   3.026  27.750  1.00 38.67           C  
ATOM   3037 HG21 THR A 195     -10.227   2.801  27.779  1.00 38.67           H  
ATOM   3038 HG22 THR A 195      -8.624   2.280  28.336  1.00 38.67           H  
ATOM   3039 HG23 THR A 195      -8.985   4.013  28.177  1.00 38.67           H  
ATOM   3040  OG1 THR A 195      -8.902   1.689  25.819  1.00 38.67           O  
ATOM   3041  HG1 THR A 195      -8.666   1.692  24.888  1.00 38.67           H  
ATOM   3042  N   ASP A 196      -8.431   5.257  23.477  1.00 47.00           N  
ATOM   3043  H   ASP A 196      -8.619   6.123  23.963  1.00 47.00           H  
ATOM   3044  CA  ASP A 196      -7.729   5.300  22.190  1.00 47.00           C  
ATOM   3045  HA  ASP A 196      -6.995   4.494  22.213  1.00 47.00           H  
ATOM   3046  C   ASP A 196      -6.917   6.575  21.958  1.00 47.00           C  
ATOM   3047  CB  ASP A 196      -8.695   5.048  21.014  1.00 47.00           C  
ATOM   3048  HB2 ASP A 196      -9.724   5.189  21.344  1.00 47.00           H  
ATOM   3049  HB3 ASP A 196      -8.509   5.780  20.228  1.00 47.00           H  
ATOM   3050  O   ASP A 196      -7.324   7.688  22.332  1.00 47.00           O  
ATOM   3051  CG  ASP A 196      -8.534   3.655  20.396  1.00 47.00           C  
ATOM   3052  OD1 ASP A 196      -7.376   3.184  20.363  1.00 47.00           O  
ATOM   3053  OD2 ASP A 196      -9.550   3.163  19.865  1.00 47.00           O  
ATOM   3054  N   ILE A 197      -5.772   6.355  21.304  1.00 48.42           N  
ATOM   3055  H   ILE A 197      -5.612   5.394  21.035  1.00 48.42           H  
ATOM   3056  CA  ILE A 197      -4.722   7.312  20.936  1.00 48.42           C  
ATOM   3057  HA  ILE A 197      -4.347   7.778  21.847  1.00 48.42           H  
ATOM   3058  C   ILE A 197      -5.294   8.408  20.027  1.00 48.42           C  
ATOM   3059  CB  ILE A 197      -3.548   6.550  20.262  1.00 48.42           C  
ATOM   3060  HB  ILE A 197      -3.944   6.024  19.393  1.00 48.42           H  
ATOM   3061  O   ILE A 197      -6.059   8.128  19.098  1.00 48.42           O  
ATOM   3062  CG1 ILE A 197      -2.939   5.500  21.226  1.00 48.42           C  
ATOM   3063 HG12 ILE A 197      -2.402   6.008  22.027  1.00 48.42           H  
ATOM   3064 HG13 ILE A 197      -3.731   4.906  21.682  1.00 48.42           H  
ATOM   3065  CG2 ILE A 197      -2.450   7.511  19.768  1.00 48.42           C  
ATOM   3066 HG21 ILE A 197      -2.009   8.058  20.602  1.00 48.42           H  
ATOM   3067 HG22 ILE A 197      -1.662   6.955  19.260  1.00 48.42           H  
ATOM   3068 HG23 ILE A 197      -2.842   8.213  19.032  1.00 48.42           H  
ATOM   3069  CD1 ILE A 197      -1.992   4.502  20.545  1.00 48.42           C  
ATOM   3070 HD11 ILE A 197      -1.689   3.743  21.267  1.00 48.42           H  
ATOM   3071 HD12 ILE A 197      -2.500   4.013  19.714  1.00 48.42           H  
ATOM   3072 HD13 ILE A 197      -1.096   5.003  20.179  1.00 48.42           H  
ATOM   3073  N   ALA A 198      -4.921   9.662  20.308  1.00 50.92           N  
ATOM   3074  H   ALA A 198      -4.213   9.790  21.017  1.00 50.92           H  
ATOM   3075  CA  ALA A 198      -5.352  10.843  19.563  1.00 50.92           C  
ATOM   3076  HA  ALA A 198      -6.430  10.944  19.692  1.00 50.92           H  
ATOM   3077  C   ALA A 198      -5.068  10.712  18.055  1.00 50.92           C  
ATOM   3078  CB  ALA A 198      -4.675  12.084  20.160  1.00 50.92           C  
ATOM   3079  HB1 ALA A 198      -3.594  12.003  20.044  1.00 50.92           H  
ATOM   3080  HB2 ALA A 198      -4.919  12.175  21.219  1.00 50.92           H  
ATOM   3081  HB3 ALA A 198      -5.013  12.976  19.634  1.00 50.92           H  
ATOM   3082  O   ALA A 198      -4.053  10.159  17.644  1.00 50.92           O  
ATOM   3083  N   TRP A 199      -5.989  11.217  17.237  1.00 61.20           N  
ATOM   3084  H   TRP A 199      -6.772  11.716  17.633  1.00 61.20           H  
ATOM   3085  CA  TRP A 199      -5.837  11.272  15.785  1.00 61.20           C  
ATOM   3086  HA  TRP A 199      -5.620  10.276  15.398  1.00 61.20           H  
ATOM   3087  C   TRP A 199      -4.690  12.194  15.384  1.00 61.20           C  
ATOM   3088  CB  TRP A 199      -7.148  11.760  15.187  1.00 61.20           C  
ATOM   3089  HB2 TRP A 199      -6.953  12.105  14.172  1.00 61.20           H  
ATOM   3090  HB3 TRP A 199      -7.518  12.620  15.745  1.00 61.20           H  
ATOM   3091  O   TRP A 199      -4.472  13.220  16.031  1.00 61.20           O  
ATOM   3092  CG  TRP A 199      -8.209  10.714  15.120  1.00 61.20           C  
ATOM   3093  CD1 TRP A 199      -8.875  10.134  16.145  1.00 61.20           C  
ATOM   3094  HD1 TRP A 199      -8.684  10.321  17.192  1.00 61.20           H  
ATOM   3095  CD2 TRP A 199      -8.761  10.141  13.914  1.00 61.20           C  
ATOM   3096  CE2 TRP A 199      -9.858   9.313  14.274  1.00 61.20           C  
ATOM   3097  CE3 TRP A 199      -8.522  10.369  12.552  1.00 61.20           C  
ATOM   3098  HE3 TRP A 199      -7.730  11.048  12.273  1.00 61.20           H  
ATOM   3099  NE1 TRP A 199      -9.816   9.254  15.645  1.00 61.20           N  
ATOM   3100  HE1 TRP A 199     -10.409   8.666  16.214  1.00 61.20           H  
ATOM   3101  CH2 TRP A 199     -10.638   9.351  12.029  1.00 61.20           C  
ATOM   3102  HH2 TRP A 199     -11.499   9.358  11.377  1.00 61.20           H  
ATOM   3103  CZ2 TRP A 199     -10.790   8.878  13.337  1.00 61.20           C  
ATOM   3104  HZ2 TRP A 199     -11.704   8.400  13.656  1.00 61.20           H  
ATOM   3105  CZ3 TRP A 199      -9.458   9.967  11.596  1.00 61.20           C  
ATOM   3106  HZ3 TRP A 199      -9.364  10.319  10.579  1.00 61.20           H  
ATOM   3107  N   SER A 200      -3.985  11.853  14.305  1.00 64.04           N  
ATOM   3108  H   SER A 200      -4.268  11.061  13.745  1.00 64.04           H  
ATOM   3109  CA  SER A 200      -2.801  12.609  13.887  1.00 64.04           C  
ATOM   3110  HA  SER A 200      -2.185  12.805  14.766  1.00 64.04           H  
ATOM   3111  C   SER A 200      -3.154  13.966  13.265  1.00 64.04           C  
ATOM   3112  CB  SER A 200      -1.975  11.765  12.916  1.00 64.04           C  
ATOM   3113  HB2 SER A 200      -1.828  10.768  13.332  1.00 64.04           H  
ATOM   3114  HB3 SER A 200      -1.000  12.232  12.777  1.00 64.04           H  
ATOM   3115  O   SER A 200      -2.317  14.870  13.227  1.00 64.04           O  
ATOM   3116  OG  SER A 200      -2.620  11.671  11.660  1.00 64.04           O  
ATOM   3117  HG  SER A 200      -3.387  11.100  11.744  1.00 64.04           H  
ATOM   3118  N   GLY A 201      -4.387  14.109  12.761  1.00 66.02           N  
ATOM   3119  H   GLY A 201      -4.976  13.289  12.739  1.00 66.02           H  
ATOM   3120  CA  GLY A 201      -4.826  15.268  11.984  1.00 66.02           C  
ATOM   3121  HA2 GLY A 201      -4.458  16.182  12.449  1.00 66.02           H  
ATOM   3122  HA3 GLY A 201      -5.916  15.288  11.978  1.00 66.02           H  
ATOM   3123  C   GLY A 201      -4.345  15.234  10.530  1.00 66.02           C  
ATOM   3124  O   GLY A 201      -4.525  16.213   9.805  1.00 66.02           O  
ATOM   3125  N   ASN A 202      -3.730  14.131  10.089  1.00 73.34           N  
ATOM   3126  H   ASN A 202      -3.693  13.334  10.708  1.00 73.34           H  
ATOM   3127  CA  ASN A 202      -3.303  13.914   8.715  1.00 73.34           C  
ATOM   3128  HA  ASN A 202      -3.433  14.835   8.146  1.00 73.34           H  
ATOM   3129  C   ASN A 202      -4.172  12.834   8.062  1.00 73.34           C  
ATOM   3130  CB  ASN A 202      -1.811  13.555   8.700  1.00 73.34           C  
ATOM   3131  HB2 ASN A 202      -1.249  14.328   9.224  1.00 73.34           H  
ATOM   3132  HB3 ASN A 202      -1.653  12.613   9.226  1.00 73.34           H  
ATOM   3133  O   ASN A 202      -4.060  11.660   8.389  1.00 73.34           O  
ATOM   3134  CG  ASN A 202      -1.294  13.419   7.282  1.00 73.34           C  
ATOM   3135  ND2 ASN A 202      -0.670  14.449   6.760  1.00 73.34           N  
ATOM   3136 HD21 ASN A 202      -0.420  14.360   5.785  1.00 73.34           H  
ATOM   3137 HD22 ASN A 202      -0.618  15.315   7.276  1.00 73.34           H  
ATOM   3138  OD1 ASN A 202      -1.471  12.426   6.599  1.00 73.34           O  
ATOM   3139  N   GLU A 203      -4.984  13.230   7.081  1.00 70.13           N  
ATOM   3140  H   GLU A 203      -5.052  14.218   6.883  1.00 70.13           H  
ATOM   3141  CA  GLU A 203      -5.967  12.351   6.433  1.00 70.13           C  
ATOM   3142  HA  GLU A 203      -6.715  12.051   7.166  1.00 70.13           H  
ATOM   3143  C   GLU A 203      -5.359  11.067   5.859  1.00 70.13           C  
ATOM   3144  CB  GLU A 203      -6.653  13.164   5.330  1.00 70.13           C  
ATOM   3145  HB2 GLU A 203      -7.112  14.036   5.797  1.00 70.13           H  
ATOM   3146  HB3 GLU A 203      -5.895  13.510   4.627  1.00 70.13           H  
ATOM   3147  O   GLU A 203      -5.934   9.996   6.025  1.00 70.13           O  
ATOM   3148  CG  GLU A 203      -7.735  12.394   4.562  1.00 70.13           C  
ATOM   3149  HG2 GLU A 203      -8.407  11.928   5.283  1.00 70.13           H  
ATOM   3150  HG3 GLU A 203      -7.268  11.612   3.964  1.00 70.13           H  
ATOM   3151  CD  GLU A 203      -8.532  13.330   3.643  1.00 70.13           C  
ATOM   3152  OE1 GLU A 203      -9.729  13.051   3.437  1.00 70.13           O  
ATOM   3153  OE2 GLU A 203      -7.967  14.371   3.229  1.00 70.13           O  
ATOM   3154  N   PHE A 204      -4.178  11.149   5.236  1.00 78.86           N  
ATOM   3155  H   PHE A 204      -3.697  12.037   5.223  1.00 78.86           H  
ATOM   3156  CA  PHE A 204      -3.517   9.965   4.692  1.00 78.86           C  
ATOM   3157  HA  PHE A 204      -4.235   9.430   4.071  1.00 78.86           H  
ATOM   3158  C   PHE A 204      -3.072   8.999   5.793  1.00 78.86           C  
ATOM   3159  CB  PHE A 204      -2.314  10.371   3.835  1.00 78.86           C  
ATOM   3160  HB2 PHE A 204      -1.605  10.918   4.456  1.00 78.86           H  
ATOM   3161  HB3 PHE A 204      -2.631  11.050   3.043  1.00 78.86           H  
ATOM   3162  O   PHE A 204      -3.325   7.802   5.684  1.00 78.86           O  
ATOM   3163  CG  PHE A 204      -1.611   9.182   3.212  1.00 78.86           C  
ATOM   3164  CD1 PHE A 204      -0.258   8.938   3.501  1.00 78.86           C  
ATOM   3165  HD1 PHE A 204       0.284   9.632   4.127  1.00 78.86           H  
ATOM   3166  CD2 PHE A 204      -2.326   8.267   2.419  1.00 78.86           C  
ATOM   3167  HD2 PHE A 204      -3.380   8.406   2.227  1.00 78.86           H  
ATOM   3168  CE1 PHE A 204       0.378   7.784   3.009  1.00 78.86           C  
ATOM   3169  HE1 PHE A 204       1.404   7.569   3.269  1.00 78.86           H  
ATOM   3170  CE2 PHE A 204      -1.684   7.131   1.907  1.00 78.86           C  
ATOM   3171  HE2 PHE A 204      -2.253   6.411   1.337  1.00 78.86           H  
ATOM   3172  CZ  PHE A 204      -0.332   6.886   2.196  1.00 78.86           C  
ATOM   3173  HZ  PHE A 204       0.136   5.984   1.830  1.00 78.86           H  
ATOM   3174  N   GLN A 205      -2.435   9.510   6.852  1.00 81.81           N  
ATOM   3175  H   GLN A 205      -2.322  10.512   6.906  1.00 81.81           H  
ATOM   3176  CA  GLN A 205      -2.029   8.703   8.007  1.00 81.81           C  
ATOM   3177  HA  GLN A 205      -1.379   7.897   7.667  1.00 81.81           H  
ATOM   3178  C   GLN A 205      -3.253   8.080   8.683  1.00 81.81           C  
ATOM   3179  CB  GLN A 205      -1.251   9.595   8.990  1.00 81.81           C  
ATOM   3180  HB2 GLN A 205      -1.900  10.406   9.320  1.00 81.81           H  
ATOM   3181  HB3 GLN A 205      -0.406  10.033   8.460  1.00 81.81           H  
ATOM   3182  O   GLN A 205      -3.290   6.882   8.936  1.00 81.81           O  
ATOM   3183  CG  GLN A 205      -0.731   8.867  10.243  1.00 81.81           C  
ATOM   3184  HG2 GLN A 205      -0.159   7.987   9.949  1.00 81.81           H  
ATOM   3185  HG3 GLN A 205      -1.574   8.543  10.853  1.00 81.81           H  
ATOM   3186  CD  GLN A 205       0.197   9.729  11.097  1.00 81.81           C  
ATOM   3187  NE2 GLN A 205       0.324   9.445  12.376  1.00 81.81           N  
ATOM   3188 HE21 GLN A 205      -0.086   8.631  12.813  1.00 81.81           H  
ATOM   3189 HE22 GLN A 205       1.018   9.933  12.923  1.00 81.81           H  
ATOM   3190  OE1 GLN A 205       0.851  10.663  10.622  1.00 81.81           O  
ATOM   3191  N   ASP A 206      -4.288   8.878   8.919  1.00 77.71           N  
ATOM   3192  H   ASP A 206      -4.200   9.858   8.689  1.00 77.71           H  
ATOM   3193  CA  ASP A 206      -5.484   8.450   9.631  1.00 77.71           C  
ATOM   3194  HA  ASP A 206      -5.188   7.954  10.556  1.00 77.71           H  
ATOM   3195  C   ASP A 206      -6.328   7.451   8.819  1.00 77.71           C  
ATOM   3196  CB  ASP A 206      -6.302   9.693   9.992  1.00 77.71           C  
ATOM   3197  HB2 ASP A 206      -6.554  10.234   9.080  1.00 77.71           H  
ATOM   3198  HB3 ASP A 206      -7.232   9.340  10.438  1.00 77.71           H  
ATOM   3199  O   ASP A 206      -6.963   6.567   9.395  1.00 77.71           O  
ATOM   3200  CG  ASP A 206      -5.613  10.655  10.982  1.00 77.71           C  
ATOM   3201  OD1 ASP A 206      -4.829  10.212  11.856  1.00 77.71           O  
ATOM   3202  OD2 ASP A 206      -5.903  11.872  10.932  1.00 77.71           O  
ATOM   3203  N   TRP A 207      -6.331   7.560   7.486  1.00 80.13           N  
ATOM   3204  H   TRP A 207      -5.864   8.351   7.066  1.00 80.13           H  
ATOM   3205  CA  TRP A 207      -6.896   6.545   6.595  1.00 80.13           C  
ATOM   3206  HA  TRP A 207      -7.882   6.255   6.956  1.00 80.13           H  
ATOM   3207  C   TRP A 207      -6.042   5.274   6.584  1.00 80.13           C  
ATOM   3208  CB  TRP A 207      -7.058   7.117   5.183  1.00 80.13           C  
ATOM   3209  HB2 TRP A 207      -6.099   7.512   4.846  1.00 80.13           H  
ATOM   3210  HB3 TRP A 207      -7.766   7.945   5.214  1.00 80.13           H  
ATOM   3211  O   TRP A 207      -6.589   4.182   6.731  1.00 80.13           O  
ATOM   3212  CG  TRP A 207      -7.531   6.116   4.177  1.00 80.13           C  
ATOM   3213  CD1 TRP A 207      -8.802   5.674   4.035  1.00 80.13           C  
ATOM   3214  HD1 TRP A 207      -9.647   6.013   4.616  1.00 80.13           H  
ATOM   3215  CD2 TRP A 207      -6.736   5.369   3.207  1.00 80.13           C  
ATOM   3216  CE2 TRP A 207      -7.606   4.478   2.511  1.00 80.13           C  
ATOM   3217  CE3 TRP A 207      -5.365   5.342   2.861  1.00 80.13           C  
ATOM   3218  HE3 TRP A 207      -4.678   6.000   3.373  1.00 80.13           H  
ATOM   3219  NE1 TRP A 207      -8.852   4.710   3.048  1.00 80.13           N  
ATOM   3220  HE1 TRP A 207      -9.694   4.222   2.778  1.00 80.13           H  
ATOM   3221  CH2 TRP A 207      -5.776   3.586   1.221  1.00 80.13           C  
ATOM   3222  HH2 TRP A 207      -5.408   2.878   0.493  1.00 80.13           H  
ATOM   3223  CZ2 TRP A 207      -7.144   3.597   1.530  1.00 80.13           C  
ATOM   3224  HZ2 TRP A 207      -7.826   2.920   1.037  1.00 80.13           H  
ATOM   3225  CZ3 TRP A 207      -4.889   4.460   1.872  1.00 80.13           C  
ATOM   3226  HZ3 TRP A 207      -3.839   4.441   1.618  1.00 80.13           H  
ATOM   3227  N   CYS A 208      -4.710   5.402   6.508  1.00 87.80           N  
ATOM   3228  H   CYS A 208      -4.308   6.321   6.388  1.00 87.80           H  
ATOM   3229  CA  CYS A 208      -3.813   4.250   6.587  1.00 87.80           C  
ATOM   3230  HA  CYS A 208      -4.102   3.567   5.788  1.00 87.80           H  
ATOM   3231  C   CYS A 208      -3.979   3.468   7.893  1.00 87.80           C  
ATOM   3232  CB  CYS A 208      -2.352   4.657   6.364  1.00 87.80           C  
ATOM   3233  HB2 CYS A 208      -2.100   5.505   7.000  1.00 87.80           H  
ATOM   3234  HB3 CYS A 208      -1.713   3.813   6.622  1.00 87.80           H  
ATOM   3235  O   CYS A 208      -3.981   2.239   7.894  1.00 87.80           O  
ATOM   3236  SG  CYS A 208      -2.061   5.093   4.631  1.00 87.80           S  
ATOM   3237  HG  CYS A 208      -2.649   6.290   4.697  1.00 87.80           H  
ATOM   3238  N   ARG A 209      -4.190   4.185   9.000  1.00 82.95           N  
ATOM   3239  H   ARG A 209      -4.118   5.190   8.923  1.00 82.95           H  
ATOM   3240  CA  ARG A 209      -4.369   3.600  10.328  1.00 82.95           C  
ATOM   3241  HA  ARG A 209      -3.518   2.955  10.547  1.00 82.95           H  
ATOM   3242  C   ARG A 209      -5.614   2.719  10.390  1.00 82.95           C  
ATOM   3243  CB  ARG A 209      -4.403   4.730  11.370  1.00 82.95           C  
ATOM   3244  HB2 ARG A 209      -3.483   5.311  11.292  1.00 82.95           H  
ATOM   3245  HB3 ARG A 209      -5.247   5.388  11.160  1.00 82.95           H  
ATOM   3246  O   ARG A 209      -5.591   1.712  11.085  1.00 82.95           O  
ATOM   3247  CG  ARG A 209      -4.524   4.195  12.804  1.00 82.95           C  
ATOM   3248  HG2 ARG A 209      -5.443   3.618  12.907  1.00 82.95           H  
ATOM   3249  HG3 ARG A 209      -3.674   3.549  13.022  1.00 82.95           H  
ATOM   3250  CD  ARG A 209      -4.563   5.338  13.821  1.00 82.95           C  
ATOM   3251  HD2 ARG A 209      -5.348   6.038  13.533  1.00 82.95           H  
ATOM   3252  HD3 ARG A 209      -3.605   5.858  13.806  1.00 82.95           H  
ATOM   3253  NE  ARG A 209      -4.840   4.824  15.176  1.00 82.95           N  
ATOM   3254  HE  ARG A 209      -4.671   3.840  15.334  1.00 82.95           H  
ATOM   3255  NH1 ARG A 209      -5.078   6.834  16.264  1.00 82.95           N  
ATOM   3256 HH11 ARG A 209      -4.590   7.279  15.501  1.00 82.95           H  
ATOM   3257 HH12 ARG A 209      -5.263   7.341  17.118  1.00 82.95           H  
ATOM   3258  NH2 ARG A 209      -5.574   4.937  17.327  1.00 82.95           N  
ATOM   3259 HH21 ARG A 209      -5.846   5.474  18.139  1.00 82.95           H  
ATOM   3260 HH22 ARG A 209      -5.594   3.929  17.376  1.00 82.95           H  
ATOM   3261  CZ  ARG A 209      -5.158   5.531  16.245  1.00 82.95           C  
ATOM   3262  N   LEU A 210      -6.684   3.064   9.668  1.00 82.67           N  
ATOM   3263  H   LEU A 210      -6.610   3.866   9.058  1.00 82.67           H  
ATOM   3264  CA  LEU A 210      -7.923   2.280   9.670  1.00 82.67           C  
ATOM   3265  HA  LEU A 210      -8.273   2.151  10.695  1.00 82.67           H  
ATOM   3266  C   LEU A 210      -7.725   0.882   9.103  1.00 82.67           C  
ATOM   3267  CB  LEU A 210      -9.003   2.957   8.822  1.00 82.67           C  
ATOM   3268  HB2 LEU A 210      -8.583   3.203   7.846  1.00 82.67           H  
ATOM   3269  HB3 LEU A 210      -9.803   2.236   8.656  1.00 82.67           H  
ATOM   3270  O   LEU A 210      -8.039  -0.101   9.770  1.00 82.67           O  
ATOM   3271  CG  LEU A 210      -9.639   4.199   9.424  1.00 82.67           C  
ATOM   3272  HG  LEU A 210      -8.865   4.945   9.609  1.00 82.67           H  
ATOM   3273  CD1 LEU A 210     -10.631   4.760   8.392  1.00 82.67           C  
ATOM   3274 HD11 LEU A 210     -11.663   4.620   8.715  1.00 82.67           H  
ATOM   3275 HD12 LEU A 210     -10.411   5.808   8.186  1.00 82.67           H  
ATOM   3276 HD13 LEU A 210     -10.518   4.256   7.432  1.00 82.67           H  
ATOM   3277  CD2 LEU A 210     -10.327   3.844  10.755  1.00 82.67           C  
ATOM   3278 HD21 LEU A 210     -10.771   2.852  10.681  1.00 82.67           H  
ATOM   3279 HD22 LEU A 210     -11.137   4.531  11.001  1.00 82.67           H  
ATOM   3280 HD23 LEU A 210      -9.589   3.829  11.557  1.00 82.67           H  
ATOM   3281  N   TRP A 211      -7.217   0.791   7.872  1.00 88.97           N  
ATOM   3282  H   TRP A 211      -6.935   1.624   7.374  1.00 88.97           H  
ATOM   3283  CA  TRP A 211      -7.046  -0.513   7.244  1.00 88.97           C  
ATOM   3284  HA  TRP A 211      -7.949  -1.101   7.411  1.00 88.97           H  
ATOM   3285  C   TRP A 211      -5.914  -1.280   7.921  1.00 88.97           C  
ATOM   3286  CB  TRP A 211      -6.869  -0.375   5.731  1.00 88.97           C  
ATOM   3287  HB2 TRP A 211      -6.852  -1.375   5.299  1.00 88.97           H  
ATOM   3288  HB3 TRP A 211      -7.742   0.133   5.319  1.00 88.97           H  
ATOM   3289  O   TRP A 211      -6.013  -2.495   8.052  1.00 88.97           O  
ATOM   3290  CG  TRP A 211      -5.640   0.340   5.275  1.00 88.97           C  
ATOM   3291  CD1 TRP A 211      -5.603   1.571   4.719  1.00 88.97           C  
ATOM   3292  HD1 TRP A 211      -6.464   2.197   4.537  1.00 88.97           H  
ATOM   3293  CD2 TRP A 211      -4.261  -0.140   5.281  1.00 88.97           C  
ATOM   3294  CE2 TRP A 211      -3.428   0.890   4.762  1.00 88.97           C  
ATOM   3295  CE3 TRP A 211      -3.631  -1.348   5.648  1.00 88.97           C  
ATOM   3296  HE3 TRP A 211      -4.237  -2.177   5.981  1.00 88.97           H  
ATOM   3297  NE1 TRP A 211      -4.311   1.849   4.323  1.00 88.97           N  
ATOM   3298  HE1 TRP A 211      -4.065   2.678   3.801  1.00 88.97           H  
ATOM   3299  CH2 TRP A 211      -1.431  -0.423   5.125  1.00 88.97           C  
ATOM   3300  HH2 TRP A 211      -0.360  -0.547   5.057  1.00 88.97           H  
ATOM   3301  CZ2 TRP A 211      -2.035   0.773   4.699  1.00 88.97           C  
ATOM   3302  HZ2 TRP A 211      -1.450   1.578   4.281  1.00 88.97           H  
ATOM   3303  CZ3 TRP A 211      -2.234  -1.488   5.567  1.00 88.97           C  
ATOM   3304  HZ3 TRP A 211      -1.779  -2.436   5.816  1.00 88.97           H  
ATOM   3305  N   ALA A 212      -4.883  -0.594   8.433  1.00 93.24           N  
ATOM   3306  H   ALA A 212      -4.799   0.393   8.239  1.00 93.24           H  
ATOM   3307  CA  ALA A 212      -3.844  -1.236   9.225  1.00 93.24           C  
ATOM   3308  HA  ALA A 212      -3.431  -2.059   8.642  1.00 93.24           H  
ATOM   3309  C   ALA A 212      -4.420  -1.833  10.521  1.00 93.24           C  
ATOM   3310  CB  ALA A 212      -2.708  -0.241   9.483  1.00 93.24           C  
ATOM   3311  HB1 ALA A 212      -3.082   0.622  10.034  1.00 93.24           H  
ATOM   3312  HB2 ALA A 212      -1.922  -0.725  10.062  1.00 93.24           H  
ATOM   3313  HB3 ALA A 212      -2.292   0.095   8.533  1.00 93.24           H  
ATOM   3314  O   ALA A 212      -4.115  -2.976  10.837  1.00 93.24           O  
ATOM   3315  N   ALA A 213      -5.302  -1.135  11.241  1.00 85.87           N  
ATOM   3316  H   ALA A 213      -5.531  -0.191  10.964  1.00 85.87           H  
ATOM   3317  CA  ALA A 213      -5.930  -1.667  12.455  1.00 85.87           C  
ATOM   3318  HA  ALA A 213      -5.149  -1.964  13.155  1.00 85.87           H  
ATOM   3319  C   ALA A 213      -6.778  -2.919  12.168  1.00 85.87           C  
ATOM   3320  CB  ALA A 213      -6.760  -0.558  13.107  1.00 85.87           C  
ATOM   3321  HB1 ALA A 213      -7.215  -0.938  14.022  1.00 85.87           H  
ATOM   3322  HB2 ALA A 213      -7.546  -0.226  12.429  1.00 85.87           H  
ATOM   3323  HB3 ALA A 213      -6.116   0.285  13.358  1.00 85.87           H  
ATOM   3324  O   ALA A 213      -6.694  -3.910  12.895  1.00 85.87           O  
ATOM   3325  N   GLU A 214      -7.527  -2.920  11.064  1.00 89.92           N  
ATOM   3326  H   GLU A 214      -7.602  -2.071  10.522  1.00 89.92           H  
ATOM   3327  CA  GLU A 214      -8.258  -4.111  10.624  1.00 89.92           C  
ATOM   3328  HA  GLU A 214      -8.829  -4.503  11.465  1.00 89.92           H  
ATOM   3329  C   GLU A 214      -7.312  -5.245  10.203  1.00 89.92           C  
ATOM   3330  CB  GLU A 214      -9.233  -3.740   9.498  1.00 89.92           C  
ATOM   3331  HB2 GLU A 214      -8.714  -3.166   8.730  1.00 89.92           H  
ATOM   3332  HB3 GLU A 214      -9.604  -4.657   9.041  1.00 89.92           H  
ATOM   3333  O   GLU A 214      -7.530  -6.395  10.588  1.00 89.92           O  
ATOM   3334  CG  GLU A 214     -10.456  -2.954   9.989  1.00 89.92           C  
ATOM   3335  HG2 GLU A 214     -11.112  -2.770   9.138  1.00 89.92           H  
ATOM   3336  HG3 GLU A 214     -10.126  -1.987  10.368  1.00 89.92           H  
ATOM   3337  CD  GLU A 214     -11.239  -3.710  11.077  1.00 89.92           C  
ATOM   3338  OE1 GLU A 214     -11.627  -3.061  12.071  1.00 89.92           O  
ATOM   3339  OE2 GLU A 214     -11.434  -4.949  10.944  1.00 89.92           O  
ATOM   3340  N   CYS A 215      -6.211  -4.932   9.512  1.00 95.50           N  
ATOM   3341  H   CYS A 215      -6.105  -3.985   9.177  1.00 95.50           H  
ATOM   3342  CA  CYS A 215      -5.137  -5.885   9.233  1.00 95.50           C  
ATOM   3343  HA  CYS A 215      -5.540  -6.711   8.648  1.00 95.50           H  
ATOM   3344  C   CYS A 215      -4.554  -6.477  10.528  1.00 95.50           C  
ATOM   3345  CB  CYS A 215      -4.043  -5.221   8.387  1.00 95.50           C  
ATOM   3346  HB2 CYS A 215      -3.810  -4.234   8.785  1.00 95.50           H  
ATOM   3347  HB3 CYS A 215      -3.142  -5.833   8.423  1.00 95.50           H  
ATOM   3348  O   CYS A 215      -4.369  -7.686  10.606  1.00 95.50           O  
ATOM   3349  SG  CYS A 215      -4.592  -5.075   6.662  1.00 95.50           S  
ATOM   3350  HG  CYS A 215      -3.542  -4.385   6.205  1.00 95.50           H  
ATOM   3351  N   LEU A 216      -4.307  -5.670  11.566  1.00 90.83           N  
ATOM   3352  H   LEU A 216      -4.480  -4.682  11.450  1.00 90.83           H  
ATOM   3353  CA  LEU A 216      -3.790  -6.142  12.855  1.00 90.83           C  
ATOM   3354  HA  LEU A 216      -2.843  -6.650  12.676  1.00 90.83           H  
ATOM   3355  C   LEU A 216      -4.747  -7.147  13.514  1.00 90.83           C  
ATOM   3356  CB  LEU A 216      -3.559  -4.940  13.793  1.00 90.83           C  
ATOM   3357  HB2 LEU A 216      -4.528  -4.528  14.073  1.00 90.83           H  
ATOM   3358  HB3 LEU A 216      -3.013  -4.154  13.271  1.00 90.83           H  
ATOM   3359  O   LEU A 216      -4.302  -8.137  14.099  1.00 90.83           O  
ATOM   3360  CG  LEU A 216      -2.797  -5.308  15.081  1.00 90.83           C  
ATOM   3361  HG  LEU A 216      -3.230  -6.200  15.534  1.00 90.83           H  
ATOM   3362  CD1 LEU A 216      -1.311  -5.553  14.819  1.00 90.83           C  
ATOM   3363 HD11 LEU A 216      -1.181  -6.402  14.147  1.00 90.83           H  
ATOM   3364 HD12 LEU A 216      -0.797  -5.743  15.761  1.00 90.83           H  
ATOM   3365 HD13 LEU A 216      -0.868  -4.668  14.362  1.00 90.83           H  
ATOM   3366  CD2 LEU A 216      -2.887  -4.186  16.104  1.00 90.83           C  
ATOM   3367 HD21 LEU A 216      -3.926  -3.901  16.271  1.00 90.83           H  
ATOM   3368 HD22 LEU A 216      -2.334  -3.325  15.729  1.00 90.83           H  
ATOM   3369 HD23 LEU A 216      -2.445  -4.500  17.050  1.00 90.83           H  
ATOM   3370  N   ARG A 217      -6.061  -6.917  13.419  1.00 93.69           N  
ATOM   3371  H   ARG A 217      -6.356  -6.069  12.956  1.00 93.69           H  
ATOM   3372  CA  ARG A 217      -7.085  -7.820  13.962  1.00 93.69           C  
ATOM   3373  HA  ARG A 217      -6.869  -8.017  15.012  1.00 93.69           H  
ATOM   3374  C   ARG A 217      -7.083  -9.175  13.249  1.00 93.69           C  
ATOM   3375  CB  ARG A 217      -8.451  -7.123  13.872  1.00 93.69           C  
ATOM   3376  HB2 ARG A 217      -8.679  -6.925  12.824  1.00 93.69           H  
ATOM   3377  HB3 ARG A 217      -8.402  -6.168  14.395  1.00 93.69           H  
ATOM   3378  O   ARG A 217      -7.057 -10.215  13.910  1.00 93.69           O  
ATOM   3379  CG  ARG A 217      -9.574  -7.972  14.486  1.00 93.69           C  
ATOM   3380  HG2 ARG A 217      -9.585  -8.956  14.017  1.00 93.69           H  
ATOM   3381  HG3 ARG A 217      -9.385  -8.105  15.551  1.00 93.69           H  
ATOM   3382  CD  ARG A 217     -10.957  -7.333  14.302  1.00 93.69           C  
ATOM   3383  HD2 ARG A 217     -10.966  -6.361  14.795  1.00 93.69           H  
ATOM   3384  HD3 ARG A 217     -11.703  -7.963  14.786  1.00 93.69           H  
ATOM   3385  NE  ARG A 217     -11.305  -7.154  12.881  1.00 93.69           N  
ATOM   3386  HE  ARG A 217     -11.284  -6.218  12.502  1.00 93.69           H  
ATOM   3387  NH1 ARG A 217     -11.752  -9.349  12.289  1.00 93.69           N  
ATOM   3388 HH11 ARG A 217     -11.667  -9.668  13.243  1.00 93.69           H  
ATOM   3389 HH12 ARG A 217     -12.051  -9.988  11.567  1.00 93.69           H  
ATOM   3390  NH2 ARG A 217     -11.783  -7.716  10.783  1.00 93.69           N  
ATOM   3391 HH21 ARG A 217     -11.658  -6.730  10.601  1.00 93.69           H  
ATOM   3392 HH22 ARG A 217     -11.974  -8.368  10.035  1.00 93.69           H  
ATOM   3393  CZ  ARG A 217     -11.614  -8.089  12.007  1.00 93.69           C  
ATOM   3394  N   VAL A 218      -7.087  -9.175  11.916  1.00 95.03           N  
ATOM   3395  H   VAL A 218      -7.119  -8.283  11.443  1.00 95.03           H  
ATOM   3396  CA  VAL A 218      -7.170 -10.412  11.113  1.00 95.03           C  
ATOM   3397  HA  VAL A 218      -7.881 -11.082  11.595  1.00 95.03           H  
ATOM   3398  C   VAL A 218      -5.848 -11.173  11.040  1.00 95.03           C  
ATOM   3399  CB  VAL A 218      -7.712 -10.154   9.697  1.00 95.03           C  
ATOM   3400  HB  VAL A 218      -7.817 -11.111   9.186  1.00 95.03           H  
ATOM   3401  O   VAL A 218      -5.858 -12.381  10.828  1.00 95.03           O  
ATOM   3402  CG1 VAL A 218      -9.095  -9.501   9.755  1.00 95.03           C  
ATOM   3403 HG11 VAL A 218      -9.051  -8.541  10.269  1.00 95.03           H  
ATOM   3404 HG12 VAL A 218      -9.790 -10.160  10.275  1.00 95.03           H  
ATOM   3405 HG13 VAL A 218      -9.457  -9.326   8.742  1.00 95.03           H  
ATOM   3406  CG2 VAL A 218      -6.794  -9.268   8.856  1.00 95.03           C  
ATOM   3407 HG21 VAL A 218      -6.658  -8.313   9.364  1.00 95.03           H  
ATOM   3408 HG22 VAL A 218      -5.820  -9.735   8.708  1.00 95.03           H  
ATOM   3409 HG23 VAL A 218      -7.253  -9.086   7.884  1.00 95.03           H  
ATOM   3410  N   LEU A 219      -4.709 -10.508  11.225  1.00 97.11           N  
ATOM   3411  H   LEU A 219      -4.749  -9.504  11.326  1.00 97.11           H  
ATOM   3412  CA  LEU A 219      -3.390 -11.137  11.192  1.00 97.11           C  
ATOM   3413  HA  LEU A 219      -3.353 -11.798  10.326  1.00 97.11           H  
ATOM   3414  C   LEU A 219      -3.158 -11.980  12.451  1.00 97.11           C  
ATOM   3415  CB  LEU A 219      -2.353 -10.017  11.021  1.00 97.11           C  
ATOM   3416  HB2 LEU A 219      -2.701  -9.364  10.220  1.00 97.11           H  
ATOM   3417  HB3 LEU A 219      -2.306  -9.435  11.941  1.00 97.11           H  
ATOM   3418  O   LEU A 219      -3.459 -11.536  13.557  1.00 97.11           O  
ATOM   3419  CG  LEU A 219      -0.942 -10.448  10.618  1.00 97.11           C  
ATOM   3420  HG  LEU A 219      -0.542 -11.145  11.355  1.00 97.11           H  
ATOM   3421  CD1 LEU A 219      -0.918 -11.079   9.232  1.00 97.11           C  
ATOM   3422 HD11 LEU A 219      -1.402 -12.056   9.263  1.00 97.11           H  
ATOM   3423 HD12 LEU A 219      -1.429 -10.442   8.509  1.00 97.11           H  
ATOM   3424 HD13 LEU A 219       0.115 -11.235   8.921  1.00 97.11           H  
ATOM   3425  CD2 LEU A 219      -0.060  -9.204  10.558  1.00 97.11           C  
ATOM   3426 HD21 LEU A 219       0.145  -8.857  11.571  1.00 97.11           H  
ATOM   3427 HD22 LEU A 219      -0.563  -8.420   9.992  1.00 97.11           H  
ATOM   3428 HD23 LEU A 219       0.881  -9.422  10.053  1.00 97.11           H  
ATOM   3429  N   LYS A 220      -2.599 -13.184  12.324  1.00 98.04           N  
ATOM   3430  H   LYS A 220      -2.430 -13.539  11.394  1.00 98.04           H  
ATOM   3431  CA  LYS A 220      -2.178 -13.988  13.484  1.00 98.04           C  
ATOM   3432  HA  LYS A 220      -3.038 -14.117  14.142  1.00 98.04           H  
ATOM   3433  C   LYS A 220      -1.062 -13.288  14.276  1.00 98.04           C  
ATOM   3434  CB  LYS A 220      -1.694 -15.363  13.021  1.00 98.04           C  
ATOM   3435  HB2 LYS A 220      -1.239 -15.880  13.866  1.00 98.04           H  
ATOM   3436  HB3 LYS A 220      -0.933 -15.229  12.253  1.00 98.04           H  
ATOM   3437  O   LYS A 220      -0.285 -12.534  13.680  1.00 98.04           O  
ATOM   3438  CG  LYS A 220      -2.835 -16.231  12.481  1.00 98.04           C  
ATOM   3439  HG2 LYS A 220      -3.351 -15.717  11.670  1.00 98.04           H  
ATOM   3440  HG3 LYS A 220      -3.540 -16.448  13.283  1.00 98.04           H  
ATOM   3441  CD  LYS A 220      -2.246 -17.538  11.959  1.00 98.04           C  
ATOM   3442  HD2 LYS A 220      -1.428 -17.299  11.280  1.00 98.04           H  
ATOM   3443  HD3 LYS A 220      -1.842 -18.114  12.792  1.00 98.04           H  
ATOM   3444  CE  LYS A 220      -3.287 -18.368  11.213  1.00 98.04           C  
ATOM   3445  HE2 LYS A 220      -3.777 -17.729  10.479  1.00 98.04           H  
ATOM   3446  HE3 LYS A 220      -4.038 -18.730  11.916  1.00 98.04           H  
ATOM   3447  NZ  LYS A 220      -2.601 -19.484  10.525  1.00 98.04           N  
ATOM   3448  HZ1 LYS A 220      -3.229 -20.045   9.966  1.00 98.04           H  
ATOM   3449  HZ2 LYS A 220      -1.912 -19.094   9.899  1.00 98.04           H  
ATOM   3450  HZ3 LYS A 220      -2.070 -20.049  11.173  1.00 98.04           H  
ATOM   3451  N   PRO A 221      -0.938 -13.504  15.601  1.00 91.41           N  
ATOM   3452  CA  PRO A 221       0.151 -12.921  16.388  1.00 91.41           C  
ATOM   3453  HA  PRO A 221      -0.000 -11.843  16.449  1.00 91.41           H  
ATOM   3454  C   PRO A 221       1.526 -13.203  15.776  1.00 91.41           C  
ATOM   3455  CB  PRO A 221       0.015 -13.510  17.790  1.00 91.41           C  
ATOM   3456  HB2 PRO A 221       0.329 -12.787  18.542  1.00 91.41           H  
ATOM   3457  HB3 PRO A 221       0.596 -14.428  17.875  1.00 91.41           H  
ATOM   3458  O   PRO A 221       1.795 -14.308  15.312  1.00 91.41           O  
ATOM   3459  CG  PRO A 221      -1.474 -13.838  17.886  1.00 91.41           C  
ATOM   3460  HG2 PRO A 221      -2.035 -12.934  18.121  1.00 91.41           H  
ATOM   3461  HG3 PRO A 221      -1.677 -14.615  18.622  1.00 91.41           H  
ATOM   3462  CD  PRO A 221      -1.806 -14.294  16.466  1.00 91.41           C  
ATOM   3463  HD2 PRO A 221      -1.567 -15.352  16.353  1.00 91.41           H  
ATOM   3464  HD3 PRO A 221      -2.863 -14.121  16.260  1.00 91.41           H  
ATOM   3465  N   GLY A 222       2.400 -12.201  15.702  1.00 94.21           N  
ATOM   3466  H   GLY A 222       2.191 -11.326  16.161  1.00 94.21           H  
ATOM   3467  CA  GLY A 222       3.683 -12.325  15.002  1.00 94.21           C  
ATOM   3468  HA2 GLY A 222       4.339 -11.517  15.324  1.00 94.21           H  
ATOM   3469  HA3 GLY A 222       4.145 -13.271  15.286  1.00 94.21           H  
ATOM   3470  C   GLY A 222       3.626 -12.310  13.470  1.00 94.21           C  
ATOM   3471  O   GLY A 222       4.685 -12.332  12.843  1.00 94.21           O  
ATOM   3472  N   GLY A 223       2.449 -12.275  12.841  1.00 98.23           N  
ATOM   3473  H   GLY A 223       1.591 -12.300  13.373  1.00 98.23           H  
ATOM   3474  CA  GLY A 223       2.344 -12.117  11.390  1.00 98.23           C  
ATOM   3475  HA2 GLY A 223       1.303 -12.181  11.073  1.00 98.23           H  
ATOM   3476  HA3 GLY A 223       2.884 -12.924  10.895  1.00 98.23           H  
ATOM   3477  C   GLY A 223       2.936 -10.781  10.939  1.00 98.23           C  
ATOM   3478  O   GLY A 223       2.897  -9.787  11.675  1.00 98.23           O  
ATOM   3479  N   HIS A 224       3.509 -10.755   9.738  1.00 98.69           N  
ATOM   3480  H   HIS A 224       3.430 -11.569   9.145  1.00 98.69           H  
ATOM   3481  CA  HIS A 224       4.143  -9.556   9.191  1.00 98.69           C  
ATOM   3482  HA  HIS A 224       4.374  -8.873  10.009  1.00 98.69           H  
ATOM   3483  C   HIS A 224       3.219  -8.816   8.227  1.00 98.69           C  
ATOM   3484  CB  HIS A 224       5.471  -9.894   8.516  1.00 98.69           C  
ATOM   3485  HB2 HIS A 224       5.855  -9.006   8.013  1.00 98.69           H  
ATOM   3486  HB3 HIS A 224       5.264 -10.650   7.758  1.00 98.69           H  
ATOM   3487  O   HIS A 224       2.411  -9.421   7.523  1.00 98.69           O  
ATOM   3488  CG  HIS A 224       6.533 -10.402   9.453  1.00 98.69           C  
ATOM   3489  CD2 HIS A 224       7.504  -9.655  10.062  1.00 98.69           C  
ATOM   3490  HD2 HIS A 224       7.635  -8.589   9.955  1.00 98.69           H  
ATOM   3491  ND1 HIS A 224       6.716 -11.707   9.845  1.00 98.69           N  
ATOM   3492  HD1 HIS A 224       6.213 -12.510   9.497  1.00 98.69           H  
ATOM   3493  CE1 HIS A 224       7.764 -11.741  10.681  1.00 98.69           C  
ATOM   3494  HE1 HIS A 224       8.166 -12.640  11.124  1.00 98.69           H  
ATOM   3495  NE2 HIS A 224       8.280 -10.512  10.854  1.00 98.69           N  
ATOM   3496  N   LEU A 225       3.392  -7.500   8.178  1.00 98.67           N  
ATOM   3497  H   LEU A 225       4.106  -7.103   8.772  1.00 98.67           H  
ATOM   3498  CA  LEU A 225       2.791  -6.601   7.208  1.00 98.67           C  
ATOM   3499  HA  LEU A 225       2.186  -7.182   6.512  1.00 98.67           H  
ATOM   3500  C   LEU A 225       3.909  -5.928   6.413  1.00 98.67           C  
ATOM   3501  CB  LEU A 225       1.853  -5.638   7.954  1.00 98.67           C  
ATOM   3502  HB2 LEU A 225       2.404  -5.136   8.749  1.00 98.67           H  
ATOM   3503  HB3 LEU A 225       1.093  -6.256   8.432  1.00 98.67           H  
ATOM   3504  O   LEU A 225       4.775  -5.265   6.986  1.00 98.67           O  
ATOM   3505  CG  LEU A 225       1.140  -4.581   7.087  1.00 98.67           C  
ATOM   3506  HG  LEU A 225       0.793  -5.028   6.156  1.00 98.67           H  
ATOM   3507  CD1 LEU A 225      -0.072  -4.073   7.870  1.00 98.67           C  
ATOM   3508 HD11 LEU A 225       0.248  -3.685   8.837  1.00 98.67           H  
ATOM   3509 HD12 LEU A 225      -0.781  -4.886   8.022  1.00 98.67           H  
ATOM   3510 HD13 LEU A 225      -0.567  -3.270   7.325  1.00 98.67           H  
ATOM   3511  CD2 LEU A 225       2.010  -3.364   6.768  1.00 98.67           C  
ATOM   3512 HD21 LEU A 225       2.475  -2.991   7.680  1.00 98.67           H  
ATOM   3513 HD22 LEU A 225       1.394  -2.575   6.335  1.00 98.67           H  
ATOM   3514 HD23 LEU A 225       2.785  -3.617   6.045  1.00 98.67           H  
ATOM   3515  N   LEU A 226       3.872  -6.103   5.095  1.00 98.69           N  
ATOM   3516  H   LEU A 226       3.145  -6.698   4.725  1.00 98.69           H  
ATOM   3517  CA  LEU A 226       4.722  -5.433   4.121  1.00 98.69           C  
ATOM   3518  HA  LEU A 226       5.494  -4.864   4.639  1.00 98.69           H  
ATOM   3519  C   LEU A 226       3.860  -4.468   3.308  1.00 98.69           C  
ATOM   3520  CB  LEU A 226       5.412  -6.465   3.213  1.00 98.69           C  
ATOM   3521  HB2 LEU A 226       4.650  -6.981   2.629  1.00 98.69           H  
ATOM   3522  HB3 LEU A 226       6.053  -5.924   2.517  1.00 98.69           H  
ATOM   3523  O   LEU A 226       2.950  -4.905   2.605  1.00 98.69           O  
ATOM   3524  CG  LEU A 226       6.251  -7.529   3.940  1.00 98.69           C  
ATOM   3525  HG  LEU A 226       5.604  -8.170   4.539  1.00 98.69           H  
ATOM   3526  CD1 LEU A 226       6.965  -8.385   2.899  1.00 98.69           C  
ATOM   3527 HD11 LEU A 226       6.228  -8.885   2.270  1.00 98.69           H  
ATOM   3528 HD12 LEU A 226       7.612  -7.757   2.287  1.00 98.69           H  
ATOM   3529 HD13 LEU A 226       7.577  -9.148   3.381  1.00 98.69           H  
ATOM   3530  CD2 LEU A 226       7.314  -6.910   4.841  1.00 98.69           C  
ATOM   3531 HD21 LEU A 226       7.883  -6.177   4.270  1.00 98.69           H  
ATOM   3532 HD22 LEU A 226       7.983  -7.688   5.211  1.00 98.69           H  
ATOM   3533 HD23 LEU A 226       6.833  -6.428   5.692  1.00 98.69           H  
ATOM   3534  N   ALA A 227       4.137  -3.169   3.400  1.00 98.28           N  
ATOM   3535  H   ALA A 227       4.892  -2.878   4.005  1.00 98.28           H  
ATOM   3536  CA  ALA A 227       3.377  -2.150   2.677  1.00 98.28           C  
ATOM   3537  HA  ALA A 227       2.718  -2.634   1.956  1.00 98.28           H  
ATOM   3538  C   ALA A 227       4.304  -1.220   1.895  1.00 98.28           C  
ATOM   3539  CB  ALA A 227       2.470  -1.391   3.649  1.00 98.28           C  
ATOM   3540  HB1 ALA A 227       1.915  -0.627   3.104  1.00 98.28           H  
ATOM   3541  HB2 ALA A 227       1.756  -2.086   4.092  1.00 98.28           H  
ATOM   3542  HB3 ALA A 227       3.064  -0.920   4.432  1.00 98.28           H  
ATOM   3543  O   ALA A 227       5.144  -0.537   2.487  1.00 98.28           O  
ATOM   3544  N   PHE A 228       4.146  -1.174   0.572  1.00 97.06           N  
ATOM   3545  H   PHE A 228       3.428  -1.743   0.147  1.00 97.06           H  
ATOM   3546  CA  PHE A 228       4.840  -0.184  -0.251  1.00 97.06           C  
ATOM   3547  HA  PHE A 228       5.910  -0.243  -0.053  1.00 97.06           H  
ATOM   3548  C   PHE A 228       4.372   1.234   0.099  1.00 97.06           C  
ATOM   3549  CB  PHE A 228       4.622  -0.455  -1.739  1.00 97.06           C  
ATOM   3550  HB2 PHE A 228       3.553  -0.557  -1.924  1.00 97.06           H  
ATOM   3551  HB3 PHE A 228       4.970   0.423  -2.284  1.00 97.06           H  
ATOM   3552  O   PHE A 228       3.218   1.464   0.458  1.00 97.06           O  
ATOM   3553  CG  PHE A 228       5.353  -1.646  -2.315  1.00 97.06           C  
ATOM   3554  CD1 PHE A 228       6.586  -1.459  -2.966  1.00 97.06           C  
ATOM   3555  HD1 PHE A 228       7.018  -0.471  -3.021  1.00 97.06           H  
ATOM   3556  CD2 PHE A 228       4.796  -2.933  -2.238  1.00 97.06           C  
ATOM   3557  HD2 PHE A 228       3.839  -3.084  -1.759  1.00 97.06           H  
ATOM   3558  CE1 PHE A 228       7.263  -2.551  -3.534  1.00 97.06           C  
ATOM   3559  HE1 PHE A 228       8.211  -2.402  -4.029  1.00 97.06           H  
ATOM   3560  CE2 PHE A 228       5.480  -4.029  -2.787  1.00 97.06           C  
ATOM   3561  HE2 PHE A 228       5.052  -5.018  -2.710  1.00 97.06           H  
ATOM   3562  CZ  PHE A 228       6.710  -3.840  -3.439  1.00 97.06           C  
ATOM   3563  HZ  PHE A 228       7.225  -4.686  -3.868  1.00 97.06           H  
ATOM   3564  N   GLY A 229       5.271   2.208  -0.010  1.00 93.64           N  
ATOM   3565  H   GLY A 229       6.215   1.962  -0.272  1.00 93.64           H  
ATOM   3566  CA  GLY A 229       4.960   3.608   0.232  1.00 93.64           C  
ATOM   3567  HA2 GLY A 229       5.356   3.899   1.205  1.00 93.64           H  
ATOM   3568  HA3 GLY A 229       3.879   3.750   0.252  1.00 93.64           H  
ATOM   3569  C   GLY A 229       5.539   4.528  -0.833  1.00 93.64           C  
ATOM   3570  O   GLY A 229       6.623   4.314  -1.370  1.00 93.64           O  
ATOM   3571  N   GLY A 230       4.845   5.632  -1.099  1.00 90.28           N  
ATOM   3572  H   GLY A 230       3.920   5.727  -0.706  1.00 90.28           H  
ATOM   3573  CA  GLY A 230       5.397   6.706  -1.916  1.00 90.28           C  
ATOM   3574  HA2 GLY A 230       4.613   7.431  -2.136  1.00 90.28           H  
ATOM   3575  HA3 GLY A 230       5.761   6.286  -2.853  1.00 90.28           H  
ATOM   3576  C   GLY A 230       6.541   7.414  -1.186  1.00 90.28           C  
ATOM   3577  O   GLY A 230       6.428   7.726  -0.003  1.00 90.28           O  
ATOM   3578  N   THR A 231       7.617   7.779  -1.887  1.00 90.03           N  
ATOM   3579  H   THR A 231       7.692   7.448  -2.839  1.00 90.03           H  
ATOM   3580  CA  THR A 231       8.804   8.446  -1.296  1.00 90.03           C  
ATOM   3581  HA  THR A 231       9.287   7.750  -0.611  1.00 90.03           H  
ATOM   3582  C   THR A 231       8.509   9.718  -0.494  1.00 90.03           C  
ATOM   3583  CB  THR A 231       9.815   8.833  -2.383  1.00 90.03           C  
ATOM   3584  HB  THR A 231      10.631   9.402  -1.937  1.00 90.03           H  
ATOM   3585  O   THR A 231       9.316  10.131   0.332  1.00 90.03           O  
ATOM   3586  CG2 THR A 231      10.402   7.608  -3.065  1.00 90.03           C  
ATOM   3587 HG21 THR A 231      10.831   6.942  -2.316  1.00 90.03           H  
ATOM   3588 HG22 THR A 231       9.635   7.060  -3.612  1.00 90.03           H  
ATOM   3589 HG23 THR A 231      11.197   7.903  -3.750  1.00 90.03           H  
ATOM   3590  OG1 THR A 231       9.211   9.599  -3.408  1.00 90.03           O  
ATOM   3591  HG1 THR A 231       9.702   9.363  -4.199  1.00 90.03           H  
ATOM   3592  N   ARG A 232       7.355  10.353  -0.727  1.00 88.25           N  
ATOM   3593  H   ARG A 232       6.739   9.922  -1.402  1.00 88.25           H  
ATOM   3594  CA  ARG A 232       6.917  11.579  -0.042  1.00 88.25           C  
ATOM   3595  HA  ARG A 232       7.778  12.068   0.416  1.00 88.25           H  
ATOM   3596  C   ARG A 232       5.935  11.328   1.095  1.00 88.25           C  
ATOM   3597  CB  ARG A 232       6.286  12.536  -1.055  1.00 88.25           C  
ATOM   3598  HB2 ARG A 232       5.986  13.450  -0.542  1.00 88.25           H  
ATOM   3599  HB3 ARG A 232       5.395  12.069  -1.474  1.00 88.25           H  
ATOM   3600  O   ARG A 232       5.745  12.215   1.915  1.00 88.25           O  
ATOM   3601  CG  ARG A 232       7.255  12.897  -2.185  1.00 88.25           C  
ATOM   3602  HG2 ARG A 232       8.129  13.407  -1.779  1.00 88.25           H  
ATOM   3603  HG3 ARG A 232       7.576  11.992  -2.700  1.00 88.25           H  
ATOM   3604  CD  ARG A 232       6.543  13.799  -3.189  1.00 88.25           C  
ATOM   3605  HD2 ARG A 232       5.565  13.372  -3.411  1.00 88.25           H  
ATOM   3606  HD3 ARG A 232       6.409  14.786  -2.746  1.00 88.25           H  
ATOM   3607  NE  ARG A 232       7.313  13.895  -4.438  1.00 88.25           N  
ATOM   3608  HE  ARG A 232       8.176  13.372  -4.473  1.00 88.25           H  
ATOM   3609  NH1 ARG A 232       5.876  15.309  -5.519  1.00 88.25           N  
ATOM   3610 HH11 ARG A 232       5.592  15.824  -6.339  1.00 88.25           H  
ATOM   3611 HH12 ARG A 232       5.263  15.274  -4.716  1.00 88.25           H  
ATOM   3612  NH2 ARG A 232       7.721  14.598  -6.561  1.00 88.25           N  
ATOM   3613 HH21 ARG A 232       8.578  14.063  -6.559  1.00 88.25           H  
ATOM   3614 HH22 ARG A 232       7.505  15.227  -7.321  1.00 88.25           H  
ATOM   3615  CZ  ARG A 232       6.967  14.597  -5.498  1.00 88.25           C  
ATOM   3616  N   THR A 233       5.298  10.163   1.135  1.00 90.22           N  
ATOM   3617  H   THR A 233       5.518   9.461   0.442  1.00 90.22           H  
ATOM   3618  CA  THR A 233       4.186   9.862   2.046  1.00 90.22           C  
ATOM   3619  HA  THR A 233       4.066  10.683   2.754  1.00 90.22           H  
ATOM   3620  C   THR A 233       4.442   8.629   2.914  1.00 90.22           C  
ATOM   3621  CB  THR A 233       2.857   9.754   1.275  1.00 90.22           C  
ATOM   3622  HB  THR A 233       2.074   9.424   1.958  1.00 90.22           H  
ATOM   3623  O   THR A 233       3.736   8.441   3.899  1.00 90.22           O  
ATOM   3624  CG2 THR A 233       2.440  11.101   0.681  1.00 90.22           C  
ATOM   3625 HG21 THR A 233       1.443  11.012   0.249  1.00 90.22           H  
ATOM   3626 HG22 THR A 233       3.138  11.412  -0.095  1.00 90.22           H  
ATOM   3627 HG23 THR A 233       2.406  11.856   1.467  1.00 90.22           H  
ATOM   3628  OG1 THR A 233       2.958   8.857   0.193  1.00 90.22           O  
ATOM   3629  HG1 THR A 233       2.077   8.803  -0.185  1.00 90.22           H  
ATOM   3630  N   TRP A 234       5.501   7.850   2.653  1.00 94.82           N  
ATOM   3631  H   TRP A 234       5.994   7.996   1.784  1.00 94.82           H  
ATOM   3632  CA  TRP A 234       5.845   6.638   3.410  1.00 94.82           C  
ATOM   3633  HA  TRP A 234       5.041   5.914   3.274  1.00 94.82           H  
ATOM   3634  C   TRP A 234       5.960   6.877   4.920  1.00 94.82           C  
ATOM   3635  CB  TRP A 234       7.135   6.002   2.857  1.00 94.82           C  
ATOM   3636  HB2 TRP A 234       7.549   6.625   2.064  1.00 94.82           H  
ATOM   3637  HB3 TRP A 234       6.870   5.046   2.405  1.00 94.82           H  
ATOM   3638  O   TRP A 234       5.503   6.051   5.694  1.00 94.82           O  
ATOM   3639  CG  TRP A 234       8.228   5.744   3.852  1.00 94.82           C  
ATOM   3640  CD1 TRP A 234       8.197   4.807   4.829  1.00 94.82           C  
ATOM   3641  HD1 TRP A 234       7.385   4.114   4.996  1.00 94.82           H  
ATOM   3642  CD2 TRP A 234       9.502   6.440   4.012  1.00 94.82           C  
ATOM   3643  CE2 TRP A 234      10.178   5.884   5.140  1.00 94.82           C  
ATOM   3644  CE3 TRP A 234      10.154   7.482   3.314  1.00 94.82           C  
ATOM   3645  HE3 TRP A 234       9.678   7.919   2.449  1.00 94.82           H  
ATOM   3646  NE1 TRP A 234       9.339   4.893   5.597  1.00 94.82           N  
ATOM   3647  HE1 TRP A 234       9.551   4.255   6.351  1.00 94.82           H  
ATOM   3648  CH2 TRP A 234      12.061   7.372   4.840  1.00 94.82           C  
ATOM   3649  HH2 TRP A 234      13.036   7.723   5.145  1.00 94.82           H  
ATOM   3650  CZ2 TRP A 234      11.435   6.339   5.558  1.00 94.82           C  
ATOM   3651  HZ2 TRP A 234      11.920   5.885   6.409  1.00 94.82           H  
ATOM   3652  CZ3 TRP A 234      11.423   7.938   3.721  1.00 94.82           C  
ATOM   3653  HZ3 TRP A 234      11.914   8.728   3.171  1.00 94.82           H  
ATOM   3654  N   HIS A 235       6.511   8.012   5.357  1.00 94.63           N  
ATOM   3655  H   HIS A 235       6.945   8.626   4.682  1.00 94.63           H  
ATOM   3656  CA  HIS A 235       6.629   8.327   6.784  1.00 94.63           C  
ATOM   3657  HA  HIS A 235       7.192   7.528   7.266  1.00 94.63           H  
ATOM   3658  C   HIS A 235       5.262   8.406   7.492  1.00 94.63           C  
ATOM   3659  CB  HIS A 235       7.420   9.634   6.946  1.00 94.63           C  
ATOM   3660  HB2 HIS A 235       8.388   9.528   6.456  1.00 94.63           H  
ATOM   3661  HB3 HIS A 235       7.607   9.790   8.008  1.00 94.63           H  
ATOM   3662  O   HIS A 235       5.156   8.061   8.664  1.00 94.63           O  
ATOM   3663  CG  HIS A 235       6.719  10.855   6.394  1.00 94.63           C  
ATOM   3664  CD2 HIS A 235       6.055  11.804   7.125  1.00 94.63           C  
ATOM   3665  HD2 HIS A 235       5.939  11.799   8.198  1.00 94.63           H  
ATOM   3666  ND1 HIS A 235       6.634  11.233   5.072  1.00 94.63           N  
ATOM   3667  HD1 HIS A 235       7.125  10.817   4.293  1.00 94.63           H  
ATOM   3668  CE1 HIS A 235       5.937  12.380   5.015  1.00 94.63           C  
ATOM   3669  HE1 HIS A 235       5.751  12.956   4.120  1.00 94.63           H  
ATOM   3670  NE2 HIS A 235       5.553  12.768   6.241  1.00 94.63           N  
ATOM   3671  N   ARG A 236       4.205   8.816   6.776  1.00 92.10           N  
ATOM   3672  H   ARG A 236       4.349   8.997   5.793  1.00 92.10           H  
ATOM   3673  CA  ARG A 236       2.821   8.817   7.276  1.00 92.10           C  
ATOM   3674  HA  ARG A 236       2.802   9.121   8.323  1.00 92.10           H  
ATOM   3675  C   ARG A 236       2.216   7.423   7.279  1.00 92.10           C  
ATOM   3676  CB  ARG A 236       1.951   9.755   6.427  1.00 92.10           C  
ATOM   3677  HB2 ARG A 236       0.911   9.664   6.738  1.00 92.10           H  
ATOM   3678  HB3 ARG A 236       2.007   9.432   5.387  1.00 92.10           H  
ATOM   3679  O   ARG A 236       1.516   7.088   8.222  1.00 92.10           O  
ATOM   3680  CG  ARG A 236       2.360  11.228   6.489  1.00 92.10           C  
ATOM   3681  HG2 ARG A 236       1.675  11.808   5.870  1.00 92.10           H  
ATOM   3682  HG3 ARG A 236       3.367  11.336   6.087  1.00 92.10           H  
ATOM   3683  CD  ARG A 236       2.302  11.750   7.924  1.00 92.10           C  
ATOM   3684  HD2 ARG A 236       2.965  11.166   8.564  1.00 92.10           H  
ATOM   3685  HD3 ARG A 236       1.279  11.627   8.279  1.00 92.10           H  
ATOM   3686  NE  ARG A 236       2.706  13.158   8.012  1.00 92.10           N  
ATOM   3687  HE  ARG A 236       3.391  13.475   7.341  1.00 92.10           H  
ATOM   3688  NH1 ARG A 236       1.579  13.569   9.972  1.00 92.10           N  
ATOM   3689 HH11 ARG A 236       1.307  14.174  10.734  1.00 92.10           H  
ATOM   3690 HH12 ARG A 236       1.343  12.590  10.050  1.00 92.10           H  
ATOM   3691  NH2 ARG A 236       2.727  15.215   8.972  1.00 92.10           N  
ATOM   3692 HH21 ARG A 236       3.362  15.527   8.252  1.00 92.10           H  
ATOM   3693 HH22 ARG A 236       2.484  15.812   9.750  1.00 92.10           H  
ATOM   3694  CZ  ARG A 236       2.333  13.972   8.982  1.00 92.10           C  
ATOM   3695  N   LEU A 237       2.519   6.616   6.264  1.00 95.20           N  
ATOM   3696  H   LEU A 237       3.105   6.979   5.526  1.00 95.20           H  
ATOM   3697  CA  LEU A 237       2.144   5.202   6.227  1.00 95.20           C  
ATOM   3698  HA  LEU A 237       1.064   5.118   6.339  1.00 95.20           H  
ATOM   3699  C   LEU A 237       2.788   4.427   7.390  1.00 95.20           C  
ATOM   3700  CB  LEU A 237       2.544   4.635   4.853  1.00 95.20           C  
ATOM   3701  HB2 LEU A 237       1.946   5.122   4.083  1.00 95.20           H  
ATOM   3702  HB3 LEU A 237       3.592   4.869   4.664  1.00 95.20           H  
ATOM   3703  O   LEU A 237       2.098   3.700   8.092  1.00 95.20           O  
ATOM   3704  CG  LEU A 237       2.388   3.112   4.719  1.00 95.20           C  
ATOM   3705  HG  LEU A 237       2.972   2.610   5.490  1.00 95.20           H  
ATOM   3706  CD1 LEU A 237       0.930   2.688   4.829  1.00 95.20           C  
ATOM   3707 HD11 LEU A 237       0.855   1.619   4.631  1.00 95.20           H  
ATOM   3708 HD12 LEU A 237       0.325   3.227   4.100  1.00 95.20           H  
ATOM   3709 HD13 LEU A 237       0.554   2.877   5.835  1.00 95.20           H  
ATOM   3710  CD2 LEU A 237       2.936   2.672   3.366  1.00 95.20           C  
ATOM   3711 HD21 LEU A 237       2.365   3.122   2.555  1.00 95.20           H  
ATOM   3712 HD22 LEU A 237       2.864   1.588   3.275  1.00 95.20           H  
ATOM   3713 HD23 LEU A 237       3.987   2.944   3.275  1.00 95.20           H  
ATOM   3714  N   ALA A 238       4.087   4.616   7.630  1.00 97.10           N  
ATOM   3715  H   ALA A 238       4.611   5.207   7.001  1.00 97.10           H  
ATOM   3716  CA  ALA A 238       4.810   3.971   8.723  1.00 97.10           C  
ATOM   3717  HA  ALA A 238       4.695   2.891   8.632  1.00 97.10           H  
ATOM   3718  C   ALA A 238       4.239   4.374  10.091  1.00 97.10           C  
ATOM   3719  CB  ALA A 238       6.299   4.314   8.597  1.00 97.10           C  
ATOM   3720  HB1 ALA A 238       6.449   5.389   8.693  1.00 97.10           H  
ATOM   3721  HB2 ALA A 238       6.853   3.806   9.388  1.00 97.10           H  
ATOM   3722  HB3 ALA A 238       6.677   3.980   7.631  1.00 97.10           H  
ATOM   3723  O   ALA A 238       3.920   3.498  10.889  1.00 97.10           O  
ATOM   3724  N   ALA A 239       4.027   5.677  10.319  1.00 93.02           N  
ATOM   3725  H   ALA A 239       4.344   6.357   9.642  1.00 93.02           H  
ATOM   3726  CA  ALA A 239       3.391   6.173  11.540  1.00 93.02           C  
ATOM   3727  HA  ALA A 239       3.975   5.850  12.402  1.00 93.02           H  
ATOM   3728  C   ALA A 239       1.971   5.614  11.715  1.00 93.02           C  
ATOM   3729  CB  ALA A 239       3.381   7.706  11.501  1.00 93.02           C  
ATOM   3730  HB1 ALA A 239       2.949   8.080  12.429  1.00 93.02           H  
ATOM   3731  HB2 ALA A 239       2.784   8.059  10.659  1.00 93.02           H  
ATOM   3732  HB3 ALA A 239       4.401   8.080  11.412  1.00 93.02           H  
ATOM   3733  O   ALA A 239       1.607   5.192  12.799  1.00 93.02           O  
ATOM   3734  N   ALA A 240       1.180   5.536  10.642  1.00 88.63           N  
ATOM   3735  H   ALA A 240       1.511   5.903   9.761  1.00 88.63           H  
ATOM   3736  CA  ALA A 240      -0.164   4.968  10.689  1.00 88.63           C  
ATOM   3737  HA  ALA A 240      -0.762   5.518  11.416  1.00 88.63           H  
ATOM   3738  C   ALA A 240      -0.189   3.483  11.075  1.00 88.63           C  
ATOM   3739  CB  ALA A 240      -0.781   5.120   9.305  1.00 88.63           C  
ATOM   3740  HB1 ALA A 240      -0.211   4.558   8.565  1.00 88.63           H  
ATOM   3741  HB2 ALA A 240      -0.816   6.168   9.008  1.00 88.63           H  
ATOM   3742  HB3 ALA A 240      -1.793   4.718   9.340  1.00 88.63           H  
ATOM   3743  O   ALA A 240      -1.074   3.054  11.813  1.00 88.63           O  
ATOM   3744  N   ILE A 241       0.758   2.701  10.550  1.00 94.74           N  
ATOM   3745  H   ILE A 241       1.425   3.126   9.922  1.00 94.74           H  
ATOM   3746  CA  ILE A 241       0.908   1.275  10.855  1.00 94.74           C  
ATOM   3747  HA  ILE A 241      -0.063   0.788  10.763  1.00 94.74           H  
ATOM   3748  C   ILE A 241       1.357   1.087  12.312  1.00 94.74           C  
ATOM   3749  CB  ILE A 241       1.874   0.632   9.831  1.00 94.74           C  
ATOM   3750  HB  ILE A 241       2.757   1.266   9.746  1.00 94.74           H  
ATOM   3751  O   ILE A 241       0.823   0.229  13.011  1.00 94.74           O  
ATOM   3752  CG1 ILE A 241       1.203   0.523   8.441  1.00 94.74           C  
ATOM   3753 HG12 ILE A 241       0.670   1.447   8.215  1.00 94.74           H  
ATOM   3754 HG13 ILE A 241       0.469  -0.283   8.454  1.00 94.74           H  
ATOM   3755  CG2 ILE A 241       2.338  -0.762  10.284  1.00 94.74           C  
ATOM   3756 HG21 ILE A 241       1.476  -1.398  10.486  1.00 94.74           H  
ATOM   3757 HG22 ILE A 241       2.955  -1.231   9.517  1.00 94.74           H  
ATOM   3758 HG23 ILE A 241       2.951  -0.674  11.181  1.00 94.74           H  
ATOM   3759  CD1 ILE A 241       2.201   0.278   7.301  1.00 94.74           C  
ATOM   3760 HD11 ILE A 241       2.920   1.096   7.263  1.00 94.74           H  
ATOM   3761 HD12 ILE A 241       2.740  -0.660   7.436  1.00 94.74           H  
ATOM   3762 HD13 ILE A 241       1.662   0.229   6.355  1.00 94.74           H  
ATOM   3763  N   GLU A 242       2.284   1.915  12.797  1.00 90.68           N  
ATOM   3764  H   GLU A 242       2.699   2.601  12.183  1.00 90.68           H  
ATOM   3765  CA  GLU A 242       2.681   1.943  14.210  1.00 90.68           C  
ATOM   3766  HA  GLU A 242       3.008   0.948  14.512  1.00 90.68           H  
ATOM   3767  C   GLU A 242       1.502   2.332  15.121  1.00 90.68           C  
ATOM   3768  CB  GLU A 242       3.868   2.907  14.360  1.00 90.68           C  
ATOM   3769  HB2 GLU A 242       3.551   3.913  14.087  1.00 90.68           H  
ATOM   3770  HB3 GLU A 242       4.653   2.599  13.669  1.00 90.68           H  
ATOM   3771  O   GLU A 242       1.174   1.599  16.052  1.00 90.68           O  
ATOM   3772  CG  GLU A 242       4.449   2.926  15.780  1.00 90.68           C  
ATOM   3773  HG2 GLU A 242       3.694   3.291  16.476  1.00 90.68           H  
ATOM   3774  HG3 GLU A 242       4.707   1.905  16.062  1.00 90.68           H  
ATOM   3775  CD  GLU A 242       5.694   3.822  15.875  1.00 90.68           C  
ATOM   3776  OE1 GLU A 242       6.700   3.359  16.462  1.00 90.68           O  
ATOM   3777  OE2 GLU A 242       5.658   4.960  15.350  1.00 90.68           O  
ATOM   3778  N   ASP A 243       0.785   3.412  14.792  1.00 83.62           N  
ATOM   3779  H   ASP A 243       1.148   3.999  14.054  1.00 83.62           H  
ATOM   3780  CA  ASP A 243      -0.402   3.903  15.512  1.00 83.62           C  
ATOM   3781  HA  ASP A 243      -0.135   4.094  16.552  1.00 83.62           H  
ATOM   3782  C   ASP A 243      -1.574   2.905  15.495  1.00 83.62           C  
ATOM   3783  CB  ASP A 243      -0.911   5.212  14.873  1.00 83.62           C  
ATOM   3784  HB2 ASP A 243      -1.890   5.433  15.299  1.00 83.62           H  
ATOM   3785  HB3 ASP A 243      -1.056   5.053  13.804  1.00 83.62           H  
ATOM   3786  O   ASP A 243      -2.480   2.978  16.332  1.00 83.62           O  
ATOM   3787  CG  ASP A 243      -0.062   6.469  15.090  1.00 83.62           C  
ATOM   3788  OD1 ASP A 243       0.635   6.548  16.124  1.00 83.62           O  
ATOM   3789  OD2 ASP A 243      -0.242   7.416  14.277  1.00 83.62           O  
ATOM   3790  N   ALA A 244      -1.603   1.990  14.522  1.00 84.80           N  
ATOM   3791  H   ALA A 244      -0.879   2.030  13.818  1.00 84.80           H  
ATOM   3792  CA  ALA A 244      -2.559   0.891  14.473  1.00 84.80           C  
ATOM   3793  HA  ALA A 244      -3.542   1.268  14.756  1.00 84.80           H  
ATOM   3794  C   ALA A 244      -2.218  -0.234  15.465  1.00 84.80           C  
ATOM   3795  CB  ALA A 244      -2.654   0.376  13.034  1.00 84.80           C  
ATOM   3796  HB1 ALA A 244      -3.021   1.169  12.382  1.00 84.80           H  
ATOM   3797  HB2 ALA A 244      -1.677   0.041  12.684  1.00 84.80           H  
ATOM   3798  HB3 ALA A 244      -3.344  -0.468  13.002  1.00 84.80           H  
ATOM   3799  O   ALA A 244      -3.098  -1.034  15.771  1.00 84.80           O  
ATOM   3800  N   GLY A 245      -0.984  -0.281  15.983  1.00 81.78           N  
ATOM   3801  H   GLY A 245      -0.342   0.457  15.732  1.00 81.78           H  
ATOM   3802  CA  GLY A 245      -0.521  -1.233  16.997  1.00 81.78           C  
ATOM   3803  HA2 GLY A 245      -1.365  -1.795  17.397  1.00 81.78           H  
ATOM   3804  HA3 GLY A 245      -0.079  -0.661  17.813  1.00 81.78           H  
ATOM   3805  C   GLY A 245       0.536  -2.235  16.520  1.00 81.78           C  
ATOM   3806  O   GLY A 245       0.834  -3.186  17.245  1.00 81.78           O  
ATOM   3807  N   PHE A 246       1.101  -2.070  15.320  1.00 92.08           N  
ATOM   3808  H   PHE A 246       0.876  -1.242  14.787  1.00 92.08           H  
ATOM   3809  CA  PHE A 246       2.204  -2.916  14.856  1.00 92.08           C  
ATOM   3810  HA  PHE A 246       2.021  -3.943  15.169  1.00 92.08           H  
ATOM   3811  C   PHE A 246       3.555  -2.485  15.438  1.00 92.08           C  
ATOM   3812  CB  PHE A 246       2.308  -2.899  13.331  1.00 92.08           C  
ATOM   3813  HB2 PHE A 246       2.358  -1.865  12.992  1.00 92.08           H  
ATOM   3814  HB3 PHE A 246       3.255  -3.373  13.074  1.00 92.08           H  
ATOM   3815  O   PHE A 246       3.815  -1.307  15.662  1.00 92.08           O  
ATOM   3816  CG  PHE A 246       1.216  -3.631  12.588  1.00 92.08           C  
ATOM   3817  CD1 PHE A 246       1.435  -4.941  12.129  1.00 92.08           C  
ATOM   3818  HD1 PHE A 246       2.395  -5.409  12.288  1.00 92.08           H  
ATOM   3819  CD2 PHE A 246      -0.004  -2.998  12.312  1.00 92.08           C  
ATOM   3820  HD2 PHE A 246      -0.185  -1.988  12.647  1.00 92.08           H  
ATOM   3821  CE1 PHE A 246       0.430  -5.636  11.438  1.00 92.08           C  
ATOM   3822  HE1 PHE A 246       0.616  -6.638  11.081  1.00 92.08           H  
ATOM   3823  CE2 PHE A 246      -0.992  -3.681  11.593  1.00 92.08           C  
ATOM   3824  HE2 PHE A 246      -1.915  -3.166  11.371  1.00 92.08           H  
ATOM   3825  CZ  PHE A 246      -0.795  -5.006  11.173  1.00 92.08           C  
ATOM   3826  HZ  PHE A 246      -1.569  -5.523  10.626  1.00 92.08           H  
ATOM   3827  N   GLU A 247       4.476  -3.440  15.558  1.00 90.74           N  
ATOM   3828  H   GLU A 247       4.215  -4.391  15.338  1.00 90.74           H  
ATOM   3829  CA  GLU A 247       5.900  -3.156  15.722  1.00 90.74           C  
ATOM   3830  HA  GLU A 247       6.037  -2.292  16.372  1.00 90.74           H  
ATOM   3831  C   GLU A 247       6.521  -2.866  14.352  1.00 90.74           C  
ATOM   3832  CB  GLU A 247       6.619  -4.368  16.338  1.00 90.74           C  
ATOM   3833  HB2 GLU A 247       6.471  -5.226  15.683  1.00 90.74           H  
ATOM   3834  HB3 GLU A 247       7.687  -4.152  16.373  1.00 90.74           H  
ATOM   3835  O   GLU A 247       6.549  -3.752  13.491  1.00 90.74           O  
ATOM   3836  CG  GLU A 247       6.155  -4.751  17.748  1.00 90.74           C  
ATOM   3837  HG2 GLU A 247       5.073  -4.881  17.743  1.00 90.74           H  
ATOM   3838  HG3 GLU A 247       6.404  -3.941  18.434  1.00 90.74           H  
ATOM   3839  CD  GLU A 247       6.802  -6.062  18.238  1.00 90.74           C  
ATOM   3840  OE1 GLU A 247       6.405  -6.540  19.319  1.00 90.74           O  
ATOM   3841  OE2 GLU A 247       7.690  -6.641  17.543  1.00 90.74           O  
ATOM   3842  N   LEU A 248       7.078  -1.672  14.142  1.00 95.38           N  
ATOM   3843  H   LEU A 248       6.997  -0.954  14.848  1.00 95.38           H  
ATOM   3844  CA  LEU A 248       7.944  -1.432  12.986  1.00 95.38           C  
ATOM   3845  HA  LEU A 248       7.458  -1.825  12.094  1.00 95.38           H  
ATOM   3846  C   LEU A 248       9.255  -2.208  13.176  1.00 95.38           C  
ATOM   3847  CB  LEU A 248       8.183   0.073  12.776  1.00 95.38           C  
ATOM   3848  HB2 LEU A 248       8.859   0.189  11.929  1.00 95.38           H  
ATOM   3849  HB3 LEU A 248       8.680   0.477  13.657  1.00 95.38           H  
ATOM   3850  O   LEU A 248       9.970  -2.018  14.159  1.00 95.38           O  
ATOM   3851  CG  LEU A 248       6.913   0.905  12.508  1.00 95.38           C  
ATOM   3852  HG  LEU A 248       6.294   0.912  13.406  1.00 95.38           H  
ATOM   3853  CD1 LEU A 248       7.317   2.341  12.175  1.00 95.38           C  
ATOM   3854 HD11 LEU A 248       7.942   2.367  11.282  1.00 95.38           H  
ATOM   3855 HD12 LEU A 248       6.423   2.945  12.019  1.00 95.38           H  
ATOM   3856 HD13 LEU A 248       7.858   2.766  13.020  1.00 95.38           H  
ATOM   3857  CD2 LEU A 248       6.079   0.362  11.343  1.00 95.38           C  
ATOM   3858 HD21 LEU A 248       6.704   0.243  10.458  1.00 95.38           H  
ATOM   3859 HD22 LEU A 248       5.638  -0.595  11.623  1.00 95.38           H  
ATOM   3860 HD23 LEU A 248       5.263   1.052  11.130  1.00 95.38           H  
ATOM   3861  N   ARG A 249       9.551  -3.126  12.254  1.00 95.79           N  
ATOM   3862  H   ARG A 249       8.938  -3.201  11.455  1.00 95.79           H  
ATOM   3863  CA  ARG A 249      10.699  -4.043  12.337  1.00 95.79           C  
ATOM   3864  HA  ARG A 249      11.097  -4.038  13.352  1.00 95.79           H  
ATOM   3865  C   ARG A 249      11.858  -3.607  11.458  1.00 95.79           C  
ATOM   3866  CB  ARG A 249      10.264  -5.469  11.962  1.00 95.79           C  
ATOM   3867  HB2 ARG A 249       9.898  -5.468  10.936  1.00 95.79           H  
ATOM   3868  HB3 ARG A 249      11.139  -6.119  11.991  1.00 95.79           H  
ATOM   3869  O   ARG A 249      13.003  -3.787  11.856  1.00 95.79           O  
ATOM   3870  CG  ARG A 249       9.171  -6.070  12.861  1.00 95.79           C  
ATOM   3871  HG2 ARG A 249       9.013  -7.103  12.550  1.00 95.79           H  
ATOM   3872  HG3 ARG A 249       8.239  -5.529  12.699  1.00 95.79           H  
ATOM   3873  CD  ARG A 249       9.498  -6.056  14.359  1.00 95.79           C  
ATOM   3874  HD2 ARG A 249       8.666  -6.511  14.896  1.00 95.79           H  
ATOM   3875  HD3 ARG A 249       9.590  -5.024  14.696  1.00 95.79           H  
ATOM   3876  NE  ARG A 249      10.742  -6.797  14.642  1.00 95.79           N  
ATOM   3877  HE  ARG A 249      11.285  -7.079  13.839  1.00 95.79           H  
ATOM   3878  NH1 ARG A 249      10.654  -6.631  16.932  1.00 95.79           N  
ATOM   3879 HH11 ARG A 249       9.688  -6.339  16.889  1.00 95.79           H  
ATOM   3880 HH12 ARG A 249      11.091  -6.677  17.841  1.00 95.79           H  
ATOM   3881  NH2 ARG A 249      12.448  -7.536  15.936  1.00 95.79           N  
ATOM   3882 HH21 ARG A 249      12.970  -7.736  15.094  1.00 95.79           H  
ATOM   3883 HH22 ARG A 249      12.890  -7.607  16.841  1.00 95.79           H  
ATOM   3884  CZ  ARG A 249      11.271  -6.981  15.835  1.00 95.79           C  
ATOM   3885  N   ASP A 250      11.555  -3.080  10.277  1.00 95.83           N  
ATOM   3886  H   ASP A 250      10.581  -2.966  10.034  1.00 95.83           H  
ATOM   3887  CA  ASP A 250      12.544  -2.631   9.300  1.00 95.83           C  
ATOM   3888  HA  ASP A 250      13.305  -2.042   9.810  1.00 95.83           H  
ATOM   3889  C   ASP A 250      11.874  -1.744   8.232  1.00 95.83           C  
ATOM   3890  CB  ASP A 250      13.225  -3.863   8.652  1.00 95.83           C  
ATOM   3891  HB2 ASP A 250      12.701  -4.138   7.737  1.00 95.83           H  
ATOM   3892  HB3 ASP A 250      13.162  -4.720   9.322  1.00 95.83           H  
ATOM   3893  O   ASP A 250      10.669  -1.466   8.257  1.00 95.83           O  
ATOM   3894  CG  ASP A 250      14.709  -3.627   8.328  1.00 95.83           C  
ATOM   3895  OD1 ASP A 250      15.045  -2.535   7.813  1.00 95.83           O  
ATOM   3896  OD2 ASP A 250      15.514  -4.549   8.565  1.00 95.83           O  
ATOM   3897  N   SER A 251      12.649  -1.306   7.252  1.00 95.46           N  
ATOM   3898  H   SER A 251      13.627  -1.558   7.287  1.00 95.46           H  
ATOM   3899  CA  SER A 251      12.150  -0.784   5.987  1.00 95.46           C  
ATOM   3900  HA  SER A 251      11.133  -1.139   5.822  1.00 95.46           H  
ATOM   3901  C   SER A 251      13.027  -1.302   4.859  1.00 95.46           C  
ATOM   3902  CB  SER A 251      12.137   0.743   6.002  1.00 95.46           C  
ATOM   3903  HB2 SER A 251      13.127   1.115   6.267  1.00 95.46           H  
ATOM   3904  HB3 SER A 251      11.866   1.116   5.015  1.00 95.46           H  
ATOM   3905  O   SER A 251      14.247  -1.181   4.916  1.00 95.46           O  
ATOM   3906  OG  SER A 251      11.184   1.192   6.948  1.00 95.46           O  
ATOM   3907  HG  SER A 251      11.050   0.469   7.565  1.00 95.46           H  
ATOM   3908  N   ILE A 252      12.407  -1.852   3.817  1.00 97.62           N  
ATOM   3909  H   ILE A 252      11.397  -1.854   3.802  1.00 97.62           H  
ATOM   3910  CA  ILE A 252      13.129  -2.301   2.626  1.00 97.62           C  
ATOM   3911  HA  ILE A 252      14.151  -2.527   2.930  1.00 97.62           H  
ATOM   3912  C   ILE A 252      13.175  -1.153   1.620  1.00 97.62           C  
ATOM   3913  CB  ILE A 252      12.556  -3.612   2.050  1.00 97.62           C  
ATOM   3914  HB  ILE A 252      11.500  -3.460   1.824  1.00 97.62           H  
ATOM   3915  O   ILE A 252      12.157  -0.521   1.337  1.00 97.62           O  
ATOM   3916  CG1 ILE A 252      12.663  -4.758   3.080  1.00 97.62           C  
ATOM   3917 HG12 ILE A 252      13.692  -5.117   3.125  1.00 97.62           H  
ATOM   3918 HG13 ILE A 252      12.402  -4.392   4.072  1.00 97.62           H  
ATOM   3919  CG2 ILE A 252      13.266  -4.000   0.741  1.00 97.62           C  
ATOM   3920 HG21 ILE A 252      12.876  -4.944   0.360  1.00 97.62           H  
ATOM   3921 HG22 ILE A 252      14.337  -4.106   0.918  1.00 97.62           H  
ATOM   3922 HG23 ILE A 252      13.099  -3.245  -0.027  1.00 97.62           H  
ATOM   3923  CD1 ILE A 252      11.730  -5.936   2.773  1.00 97.62           C  
ATOM   3924 HD11 ILE A 252      11.799  -6.668   3.578  1.00 97.62           H  
ATOM   3925 HD12 ILE A 252      10.700  -5.588   2.699  1.00 97.62           H  
ATOM   3926 HD13 ILE A 252      12.020  -6.419   1.840  1.00 97.62           H  
ATOM   3927  N   ALA A 253      14.355  -0.881   1.070  1.00 96.29           N  
ATOM   3928  H   ALA A 253      15.152  -1.417   1.382  1.00 96.29           H  
ATOM   3929  CA  ALA A 253      14.560   0.124   0.041  1.00 96.29           C  
ATOM   3930  HA  ALA A 253      13.664   0.742  -0.022  1.00 96.29           H  
ATOM   3931  C   ALA A 253      14.747  -0.522  -1.330  1.00 96.29           C  
ATOM   3932  CB  ALA A 253      15.751   1.005   0.441  1.00 96.29           C  
ATOM   3933  HB1 ALA A 253      16.644   0.389   0.547  1.00 96.29           H  
ATOM   3934  HB2 ALA A 253      15.545   1.498   1.391  1.00 96.29           H  
ATOM   3935  HB3 ALA A 253      15.931   1.757  -0.328  1.00 96.29           H  
ATOM   3936  O   ALA A 253      15.805  -1.085  -1.606  1.00 96.29           O  
ATOM   3937  N   TRP A 254      13.747  -0.399  -2.206  1.00 94.54           N  
ATOM   3938  H   TRP A 254      12.880   0.038  -1.928  1.00 94.54           H  
ATOM   3939  CA  TRP A 254      13.890  -0.809  -3.599  1.00 94.54           C  
ATOM   3940  HA  TRP A 254      14.590  -1.643  -3.649  1.00 94.54           H  
ATOM   3941  C   TRP A 254      14.460   0.338  -4.433  1.00 94.54           C  
ATOM   3942  CB  TRP A 254      12.556  -1.315  -4.140  1.00 94.54           C  
ATOM   3943  HB2 TRP A 254      12.193  -2.110  -3.488  1.00 94.54           H  
ATOM   3944  HB3 TRP A 254      11.829  -0.503  -4.107  1.00 94.54           H  
ATOM   3945  O   TRP A 254      13.795   1.353  -4.650  1.00 94.54           O  
ATOM   3946  CG  TRP A 254      12.604  -1.854  -5.536  1.00 94.54           C  
ATOM   3947  CD1 TRP A 254      13.642  -2.504  -6.118  1.00 94.54           C  
ATOM   3948  HD1 TRP A 254      14.597  -2.707  -5.655  1.00 94.54           H  
ATOM   3949  CD2 TRP A 254      11.545  -1.824  -6.535  1.00 94.54           C  
ATOM   3950  CE2 TRP A 254      11.996  -2.533  -7.687  1.00 94.54           C  
ATOM   3951  CE3 TRP A 254      10.240  -1.288  -6.571  1.00 94.54           C  
ATOM   3952  HE3 TRP A 254       9.867  -0.735  -5.722  1.00 94.54           H  
ATOM   3953  NE1 TRP A 254      13.290  -2.903  -7.392  1.00 94.54           N  
ATOM   3954  HE1 TRP A 254      13.898  -3.440  -7.992  1.00 94.54           H  
ATOM   3955  CH2 TRP A 254       9.867  -2.215  -8.792  1.00 94.54           C  
ATOM   3956  HH2 TRP A 254       9.225  -2.343  -9.651  1.00 94.54           H  
ATOM   3957  CZ2 TRP A 254      11.170  -2.747  -8.796  1.00 94.54           C  
ATOM   3958  HZ2 TRP A 254      11.541  -3.320  -9.633  1.00 94.54           H  
ATOM   3959  CZ3 TRP A 254       9.414  -1.467  -7.693  1.00 94.54           C  
ATOM   3960  HZ3 TRP A 254       8.426  -1.030  -7.696  1.00 94.54           H  
ATOM   3961  N   LEU A 255      15.712   0.196  -4.859  1.00 92.30           N  
ATOM   3962  H   LEU A 255      16.179  -0.677  -4.658  1.00 92.30           H  
ATOM   3963  CA  LEU A 255      16.464   1.179  -5.629  1.00 92.30           C  
ATOM   3964  HA  LEU A 255      15.976   2.149  -5.536  1.00 92.30           H  
ATOM   3965  C   LEU A 255      16.480   0.798  -7.107  1.00 92.30           C  
ATOM   3966  CB  LEU A 255      17.899   1.300  -5.087  1.00 92.30           C  
ATOM   3967  HB2 LEU A 255      18.411   0.355  -5.269  1.00 92.30           H  
ATOM   3968  HB3 LEU A 255      18.415   2.072  -5.657  1.00 92.30           H  
ATOM   3969  O   LEU A 255      16.792  -0.336  -7.462  1.00 92.30           O  
ATOM   3970  CG  LEU A 255      18.015   1.627  -3.588  1.00 92.30           C  
ATOM   3971  HG  LEU A 255      17.586   0.817  -2.999  1.00 92.30           H  
ATOM   3972  CD1 LEU A 255      19.490   1.766  -3.213  1.00 92.30           C  
ATOM   3973 HD11 LEU A 255      20.011   0.837  -3.445  1.00 92.30           H  
ATOM   3974 HD12 LEU A 255      19.948   2.583  -3.771  1.00 92.30           H  
ATOM   3975 HD13 LEU A 255      19.581   1.957  -2.143  1.00 92.30           H  
ATOM   3976  CD2 LEU A 255      17.302   2.932  -3.224  1.00 92.30           C  
ATOM   3977 HD21 LEU A 255      16.233   2.824  -3.405  1.00 92.30           H  
ATOM   3978 HD22 LEU A 255      17.689   3.750  -3.831  1.00 92.30           H  
ATOM   3979 HD23 LEU A 255      17.455   3.151  -2.167  1.00 92.30           H  
ATOM   3980  N   TYR A 256      16.190   1.761  -7.976  1.00 88.10           N  
ATOM   3981  H   TYR A 256      15.989   2.686  -7.624  1.00 88.10           H  
ATOM   3982  CA  TYR A 256      16.117   1.521  -9.415  1.00 88.10           C  
ATOM   3983  HA  TYR A 256      16.752   0.667  -9.650  1.00 88.10           H  
ATOM   3984  C   TYR A 256      16.652   2.688 -10.240  1.00 88.10           C  
ATOM   3985  CB  TYR A 256      14.688   1.150  -9.818  1.00 88.10           C  
ATOM   3986  HB2 TYR A 256      14.483   0.144  -9.452  1.00 88.10           H  
ATOM   3987  HB3 TYR A 256      14.640   1.113 -10.906  1.00 88.10           H  
ATOM   3988  O   TYR A 256      16.466   3.860  -9.914  1.00 88.10           O  
ATOM   3989  CG  TYR A 256      13.602   2.075  -9.307  1.00 88.10           C  
ATOM   3990  CD1 TYR A 256      12.911   1.742  -8.131  1.00 88.10           C  
ATOM   3991  HD1 TYR A 256      13.158   0.838  -7.594  1.00 88.10           H  
ATOM   3992  CD2 TYR A 256      13.269   3.248 -10.010  1.00 88.10           C  
ATOM   3993  HD2 TYR A 256      13.804   3.495 -10.914  1.00 88.10           H  
ATOM   3994  CE1 TYR A 256      11.885   2.573  -7.655  1.00 88.10           C  
ATOM   3995  HE1 TYR A 256      11.359   2.281  -6.758  1.00 88.10           H  
ATOM   3996  CE2 TYR A 256      12.236   4.082  -9.540  1.00 88.10           C  
ATOM   3997  HE2 TYR A 256      11.961   4.968 -10.092  1.00 88.10           H  
ATOM   3998  OH  TYR A 256      10.558   4.558  -7.892  1.00 88.10           O  
ATOM   3999  HH  TYR A 256      10.162   4.159  -7.114  1.00 88.10           H  
ATOM   4000  CZ  TYR A 256      11.545   3.747  -8.357  1.00 88.10           C  
ATOM   4001  N   GLY A 257      17.311   2.375 -11.355  1.00 78.70           N  
ATOM   4002  H   GLY A 257      17.385   1.397 -11.596  1.00 78.70           H  
ATOM   4003  CA  GLY A 257      18.001   3.361 -12.187  1.00 78.70           C  
ATOM   4004  HA2 GLY A 257      18.296   4.219 -11.584  1.00 78.70           H  
ATOM   4005  HA3 GLY A 257      18.906   2.898 -12.580  1.00 78.70           H  
ATOM   4006  C   GLY A 257      17.187   3.849 -13.381  1.00 78.70           C  
ATOM   4007  O   GLY A 257      17.507   4.892 -13.959  1.00 78.70           O  
ATOM   4008  N   SER A 258      16.126   3.142 -13.780  1.00 71.23           N  
ATOM   4009  H   SER A 258      15.944   2.272 -13.300  1.00 71.23           H  
ATOM   4010  CA  SER A 258      15.447   3.384 -15.067  1.00 71.23           C  
ATOM   4011  HA  SER A 258      16.148   3.931 -15.698  1.00 71.23           H  
ATOM   4012  C   SER A 258      14.200   4.286 -14.999  1.00 71.23           C  
ATOM   4013  CB  SER A 258      15.229   2.063 -15.814  1.00 71.23           C  
ATOM   4014  HB2 SER A 258      15.115   2.273 -16.877  1.00 71.23           H  
ATOM   4015  HB3 SER A 258      16.100   1.421 -15.681  1.00 71.23           H  
ATOM   4016  O   SER A 258      13.534   4.512 -16.011  1.00 71.23           O  
ATOM   4017  OG  SER A 258      14.079   1.394 -15.369  1.00 71.23           O  
ATOM   4018  HG  SER A 258      14.288   0.469 -15.216  1.00 71.23           H  
ATOM   4019  N   GLY A 259      13.906   4.887 -13.838  1.00 70.67           N  
ATOM   4020  H   GLY A 259      14.458   4.642 -13.029  1.00 70.67           H  
ATOM   4021  CA  GLY A 259      12.742   5.761 -13.650  1.00 70.67           C  
ATOM   4022  HA2 GLY A 259      11.838   5.172 -13.809  1.00 70.67           H  
ATOM   4023  HA3 GLY A 259      12.732   6.113 -12.619  1.00 70.67           H  
ATOM   4024  C   GLY A 259      12.721   6.981 -14.587  1.00 70.67           C  
ATOM   4025  O   GLY A 259      13.744   7.626 -14.829  1.00 70.67           O  
ATOM   4026  N   PHE A 260      11.547   7.338 -15.121  1.00 71.03           N  
ATOM   4027  H   PHE A 260      10.733   6.778 -14.911  1.00 71.03           H  
ATOM   4028  CA  PHE A 260      11.397   8.536 -15.957  1.00 71.03           C  
ATOM   4029  HA  PHE A 260      12.362   8.734 -16.424  1.00 71.03           H  
ATOM   4030  C   PHE A 260      10.974   9.751 -15.110  1.00 71.03           C  
ATOM   4031  CB  PHE A 260      10.433   8.289 -17.125  1.00 71.03           C  
ATOM   4032  HB2 PHE A 260       9.413   8.218 -16.748  1.00 71.03           H  
ATOM   4033  HB3 PHE A 260      10.681   7.335 -17.589  1.00 71.03           H  
ATOM   4034  O   PHE A 260       9.952   9.674 -14.419  1.00 71.03           O  
ATOM   4035  CG  PHE A 260      10.516   9.372 -18.189  1.00 71.03           C  
ATOM   4036  CD1 PHE A 260       9.616  10.455 -18.184  1.00 71.03           C  
ATOM   4037  HD1 PHE A 260       8.857  10.524 -17.418  1.00 71.03           H  
ATOM   4038  CD2 PHE A 260      11.531   9.319 -19.164  1.00 71.03           C  
ATOM   4039  HD2 PHE A 260      12.229   8.495 -19.168  1.00 71.03           H  
ATOM   4040  CE1 PHE A 260       9.727  11.473 -19.149  1.00 71.03           C  
ATOM   4041  HE1 PHE A 260       9.054  12.316 -19.113  1.00 71.03           H  
ATOM   4042  CE2 PHE A 260      11.642  10.336 -20.129  1.00 71.03           C  
ATOM   4043  HE2 PHE A 260      12.429  10.287 -20.868  1.00 71.03           H  
ATOM   4044  CZ  PHE A 260      10.740  11.414 -20.122  1.00 71.03           C  
ATOM   4045  HZ  PHE A 260      10.840  12.208 -20.847  1.00 71.03           H  
ATOM   4046  N   PRO A 261      11.693  10.891 -15.162  1.00 70.86           N  
ATOM   4047  CA  PRO A 261      11.295  12.093 -14.435  1.00 70.86           C  
ATOM   4048  HA  PRO A 261      11.197  11.848 -13.377  1.00 70.86           H  
ATOM   4049  C   PRO A 261       9.966  12.645 -14.968  1.00 70.86           C  
ATOM   4050  CB  PRO A 261      12.437  13.107 -14.608  1.00 70.86           C  
ATOM   4051  HB2 PRO A 261      12.682  13.591 -13.663  1.00 70.86           H  
ATOM   4052  HB3 PRO A 261      12.179  13.859 -15.354  1.00 70.86           H  
ATOM   4053  O   PRO A 261       9.857  13.015 -16.136  1.00 70.86           O  
ATOM   4054  CG  PRO A 261      13.610  12.279 -15.127  1.00 70.86           C  
ATOM   4055  HG2 PRO A 261      14.253  12.857 -15.791  1.00 70.86           H  
ATOM   4056  HG3 PRO A 261      14.181  11.895 -14.283  1.00 70.86           H  
ATOM   4057  CD  PRO A 261      12.954  11.110 -15.851  1.00 70.86           C  
ATOM   4058  HD2 PRO A 261      13.612  10.243 -15.792  1.00 70.86           H  
ATOM   4059  HD3 PRO A 261      12.759  11.375 -16.890  1.00 70.86           H  
ATOM   4060  N   LYS A 262       8.955  12.761 -14.101  1.00 75.26           N  
ATOM   4061  H   LYS A 262       9.098  12.404 -13.168  1.00 75.26           H  
ATOM   4062  CA  LYS A 262       7.694  13.467 -14.400  1.00 75.26           C  
ATOM   4063  HA  LYS A 262       7.589  13.570 -15.480  1.00 75.26           H  
ATOM   4064  C   LYS A 262       7.754  14.902 -13.865  1.00 75.26           C  
ATOM   4065  CB  LYS A 262       6.476  12.665 -13.903  1.00 75.26           C  
ATOM   4066  HB2 LYS A 262       6.584  12.460 -12.838  1.00 75.26           H  
ATOM   4067  HB3 LYS A 262       5.582  13.272 -14.047  1.00 75.26           H  
ATOM   4068  O   LYS A 262       6.980  15.285 -12.996  1.00 75.26           O  
ATOM   4069  CG  LYS A 262       6.295  11.346 -14.672  1.00 75.26           C  
ATOM   4070  HG2 LYS A 262       6.261  11.558 -15.741  1.00 75.26           H  
ATOM   4071  HG3 LYS A 262       7.143  10.691 -14.473  1.00 75.26           H  
ATOM   4072  CD  LYS A 262       4.997  10.629 -14.264  1.00 75.26           C  
ATOM   4073  HD2 LYS A 262       5.037  10.406 -13.198  1.00 75.26           H  
ATOM   4074  HD3 LYS A 262       4.147  11.281 -14.464  1.00 75.26           H  
ATOM   4075  CE  LYS A 262       4.851   9.325 -15.062  1.00 75.26           C  
ATOM   4076  HE2 LYS A 262       4.820   9.571 -16.123  1.00 75.26           H  
ATOM   4077  HE3 LYS A 262       5.742   8.719 -14.894  1.00 75.26           H  
ATOM   4078  NZ  LYS A 262       3.639   8.547 -14.687  1.00 75.26           N  
ATOM   4079  HZ1 LYS A 262       3.581   7.703 -15.239  1.00 75.26           H  
ATOM   4080  HZ2 LYS A 262       2.794   9.078 -14.842  1.00 75.26           H  
ATOM   4081  HZ3 LYS A 262       3.685   8.254 -13.721  1.00 75.26           H  
ATOM   4082  N   SER A 263       8.739  15.654 -14.352  1.00 82.24           N  
ATOM   4083  H   SER A 263       9.284  15.264 -15.107  1.00 82.24           H  
ATOM   4084  CA  SER A 263       9.046  17.028 -13.938  1.00 82.24           C  
ATOM   4085  HA  SER A 263       8.612  17.226 -12.958  1.00 82.24           H  
ATOM   4086  C   SER A 263       8.469  18.032 -14.941  1.00 82.24           C  
ATOM   4087  CB  SER A 263      10.566  17.153 -13.822  1.00 82.24           C  
ATOM   4088  HB2 SER A 263      11.013  17.106 -14.815  1.00 82.24           H  
ATOM   4089  HB3 SER A 263      10.943  16.318 -13.232  1.00 82.24           H  
ATOM   4090  O   SER A 263       8.617  17.841 -16.150  1.00 82.24           O  
ATOM   4091  OG  SER A 263      10.946  18.348 -13.193  1.00 82.24           O  
ATOM   4092  HG  SER A 263      11.889  18.288 -13.027  1.00 82.24           H  
ATOM   4093  N   LEU A 264       7.800  19.083 -14.461  1.00 84.90           N  
ATOM   4094  H   LEU A 264       7.762  19.212 -13.460  1.00 84.90           H  
ATOM   4095  CA  LEU A 264       7.324  20.186 -15.300  1.00 84.90           C  
ATOM   4096  HA  LEU A 264       6.936  19.780 -16.234  1.00 84.90           H  
ATOM   4097  C   LEU A 264       8.499  21.116 -15.618  1.00 84.90           C  
ATOM   4098  CB  LEU A 264       6.188  20.931 -14.572  1.00 84.90           C  
ATOM   4099  HB2 LEU A 264       6.581  21.301 -13.625  1.00 84.90           H  
ATOM   4100  HB3 LEU A 264       5.384  20.229 -14.350  1.00 84.90           H  
ATOM   4101  O   LEU A 264       9.166  21.586 -14.704  1.00 84.90           O  
ATOM   4102  CG  LEU A 264       5.606  22.137 -15.338  1.00 84.90           C  
ATOM   4103  HG  LEU A 264       6.409  22.825 -15.600  1.00 84.90           H  
ATOM   4104  CD1 LEU A 264       4.884  21.710 -16.625  1.00 84.90           C  
ATOM   4105 HD11 LEU A 264       3.914  22.202 -16.703  1.00 84.90           H  
ATOM   4106 HD12 LEU A 264       4.728  20.632 -16.646  1.00 84.90           H  
ATOM   4107 HD13 LEU A 264       5.489  22.008 -17.481  1.00 84.90           H  
ATOM   4108  CD2 LEU A 264       4.637  22.895 -14.430  1.00 84.90           C  
ATOM   4109 HD21 LEU A 264       5.163  23.238 -13.539  1.00 84.90           H  
ATOM   4110 HD22 LEU A 264       4.252  23.771 -14.952  1.00 84.90           H  
ATOM   4111 HD23 LEU A 264       3.807  22.253 -14.136  1.00 84.90           H  
ATOM   4112  N   ASP A 265       8.726  21.398 -16.900  1.00 88.30           N  
ATOM   4113  H   ASP A 265       8.128  20.981 -17.599  1.00 88.30           H  
ATOM   4114  CA  ASP A 265       9.704  22.397 -17.350  1.00 88.30           C  
ATOM   4115  HA  ASP A 265      10.642  22.255 -16.814  1.00 88.30           H  
ATOM   4116  C   ASP A 265       9.172  23.804 -17.032  1.00 88.30           C  
ATOM   4117  CB  ASP A 265       9.965  22.166 -18.849  1.00 88.30           C  
ATOM   4118  HB2 ASP A 265       9.031  22.294 -19.397  1.00 88.30           H  
ATOM   4119  HB3 ASP A 265      10.275  21.129 -18.981  1.00 88.30           H  
ATOM   4120  O   ASP A 265       8.210  24.268 -17.655  1.00 88.30           O  
ATOM   4121  CG  ASP A 265      11.032  23.068 -19.486  1.00 88.30           C  
ATOM   4122  OD1 ASP A 265      11.142  24.252 -19.096  1.00 88.30           O  
ATOM   4123  OD2 ASP A 265      11.661  22.581 -20.459  1.00 88.30           O  
ATOM   4124  N   VAL A 266       9.768  24.457 -16.028  1.00 94.15           N  
ATOM   4125  H   VAL A 266      10.558  24.019 -15.576  1.00 94.15           H  
ATOM   4126  CA  VAL A 266       9.279  25.733 -15.475  1.00 94.15           C  
ATOM   4127  HA  VAL A 266       8.229  25.619 -15.205  1.00 94.15           H  
ATOM   4128  C   VAL A 266       9.361  26.849 -16.514  1.00 94.15           C  
ATOM   4129  CB  VAL A 266      10.066  26.111 -14.202  1.00 94.15           C  
ATOM   4130  HB  VAL A 266      11.126  26.176 -14.446  1.00 94.15           H  
ATOM   4131  O   VAL A 266       8.413  27.613 -16.677  1.00 94.15           O  
ATOM   4132  CG1 VAL A 266       9.618  27.459 -13.622  1.00 94.15           C  
ATOM   4133 HG11 VAL A 266      10.167  27.667 -12.703  1.00 94.15           H  
ATOM   4134 HG12 VAL A 266       9.831  28.266 -14.323  1.00 94.15           H  
ATOM   4135 HG13 VAL A 266       8.550  27.443 -13.407  1.00 94.15           H  
ATOM   4136  CG2 VAL A 266       9.880  25.053 -13.104  1.00 94.15           C  
ATOM   4137 HG21 VAL A 266      10.457  25.333 -12.223  1.00 94.15           H  
ATOM   4138 HG22 VAL A 266      10.233  24.080 -13.446  1.00 94.15           H  
ATOM   4139 HG23 VAL A 266       8.827  24.974 -12.834  1.00 94.15           H  
ATOM   4140  N   SER A 267      10.452  26.903 -17.279  1.00 95.58           N  
ATOM   4141  H   SER A 267      11.155  26.190 -17.148  1.00 95.58           H  
ATOM   4142  CA  SER A 267      10.641  27.889 -18.345  1.00 95.58           C  
ATOM   4143  HA  SER A 267      10.632  28.892 -17.917  1.00 95.58           H  
ATOM   4144  C   SER A 267       9.539  27.806 -19.400  1.00 95.58           C  
ATOM   4145  CB  SER A 267      12.000  27.637 -18.989  1.00 95.58           C  
ATOM   4146  HB2 SER A 267      12.042  26.622 -19.384  1.00 95.58           H  
ATOM   4147  HB3 SER A 267      12.768  27.757 -18.226  1.00 95.58           H  
ATOM   4148  O   SER A 267       8.932  28.815 -19.763  1.00 95.58           O  
ATOM   4149  OG  SER A 267      12.239  28.548 -20.034  1.00 95.58           O  
ATOM   4150  HG  SER A 267      12.739  29.273 -19.652  1.00 95.58           H  
ATOM   4151  N   LYS A 268       9.218  26.590 -19.856  1.00 94.06           N  
ATOM   4152  H   LYS A 268       9.743  25.799 -19.511  1.00 94.06           H  
ATOM   4153  CA  LYS A 268       8.132  26.386 -20.824  1.00 94.06           C  
ATOM   4154  HA  LYS A 268       8.271  27.071 -21.661  1.00 94.06           H  
ATOM   4155  C   LYS A 268       6.762  26.711 -20.243  1.00 94.06           C  
ATOM   4156  CB  LYS A 268       8.143  24.948 -21.334  1.00 94.06           C  
ATOM   4157  HB2 LYS A 268       8.142  24.260 -20.489  1.00 94.06           H  
ATOM   4158  HB3 LYS A 268       7.246  24.778 -21.928  1.00 94.06           H  
ATOM   4159  O   LYS A 268       5.913  27.222 -20.968  1.00 94.06           O  
ATOM   4160  CG  LYS A 268       9.369  24.703 -22.211  1.00 94.06           C  
ATOM   4161  HG2 LYS A 268       9.368  25.410 -23.041  1.00 94.06           H  
ATOM   4162  HG3 LYS A 268      10.280  24.844 -21.630  1.00 94.06           H  
ATOM   4163  CD  LYS A 268       9.322  23.282 -22.760  1.00 94.06           C  
ATOM   4164  HD2 LYS A 268       8.451  23.172 -23.406  1.00 94.06           H  
ATOM   4165  HD3 LYS A 268       9.269  22.572 -21.935  1.00 94.06           H  
ATOM   4166  CE  LYS A 268      10.605  23.065 -23.550  1.00 94.06           C  
ATOM   4167  HE2 LYS A 268      10.704  23.863 -24.285  1.00 94.06           H  
ATOM   4168  HE3 LYS A 268      11.441  23.136 -22.853  1.00 94.06           H  
ATOM   4169  NZ  LYS A 268      10.587  21.750 -24.215  1.00 94.06           N  
ATOM   4170  HZ1 LYS A 268      10.524  21.038 -23.501  1.00 94.06           H  
ATOM   4171  HZ2 LYS A 268      11.434  21.644 -24.753  1.00 94.06           H  
ATOM   4172  HZ3 LYS A 268       9.794  21.706 -24.839  1.00 94.06           H  
ATOM   4173  N   ALA A 269       6.536  26.411 -18.965  1.00 93.60           N  
ATOM   4174  H   ALA A 269       7.270  25.969 -18.431  1.00 93.60           H  
ATOM   4175  CA  ALA A 269       5.289  26.756 -18.293  1.00 93.60           C  
ATOM   4176  HA  ALA A 269       4.459  26.352 -18.873  1.00 93.60           H  
ATOM   4177  C   ALA A 269       5.086  28.280 -18.216  1.00 93.60           C  
ATOM   4178  CB  ALA A 269       5.270  26.094 -16.911  1.00 93.60           C  
ATOM   4179  HB1 ALA A 269       4.314  26.290 -16.426  1.00 93.60           H  
ATOM   4180  HB2 ALA A 269       5.407  25.017 -17.013  1.00 93.60           H  
ATOM   4181  HB3 ALA A 269       6.069  26.498 -16.289  1.00 93.60           H  
ATOM   4182  O   ALA A 269       3.973  28.744 -18.447  1.00 93.60           O  
ATOM   4183  N   ILE A 270       6.155  29.046 -17.969  1.00 96.58           N  
ATOM   4184  H   ILE A 270       7.031  28.590 -17.755  1.00 96.58           H  
ATOM   4185  CA  ILE A 270       6.126  30.516 -17.935  1.00 96.58           C  
ATOM   4186  HA  ILE A 270       5.328  30.833 -17.265  1.00 96.58           H  
ATOM   4187  C   ILE A 270       5.790  31.097 -19.308  1.00 96.58           C  
ATOM   4188  CB  ILE A 270       7.458  31.074 -17.385  1.00 96.58           C  
ATOM   4189  HB  ILE A 270       8.283  30.585 -17.905  1.00 96.58           H  
ATOM   4190  O   ILE A 270       4.831  31.856 -19.412  1.00 96.58           O  
ATOM   4191  CG1 ILE A 270       7.561  30.757 -15.877  1.00 96.58           C  
ATOM   4192 HG12 ILE A 270       7.311  29.711 -15.698  1.00 96.58           H  
ATOM   4193 HG13 ILE A 270       6.840  31.363 -15.328  1.00 96.58           H  
ATOM   4194  CG2 ILE A 270       7.584  32.593 -17.615  1.00 96.58           C  
ATOM   4195 HG21 ILE A 270       8.528  32.962 -17.212  1.00 96.58           H  
ATOM   4196 HG22 ILE A 270       6.757  33.119 -17.139  1.00 96.58           H  
ATOM   4197 HG23 ILE A 270       7.590  32.829 -18.679  1.00 96.58           H  
ATOM   4198  CD1 ILE A 270       8.958  31.000 -15.301  1.00 96.58           C  
ATOM   4199 HD11 ILE A 270       8.987  30.650 -14.269  1.00 96.58           H  
ATOM   4200 HD12 ILE A 270       9.698  30.452 -15.884  1.00 96.58           H  
ATOM   4201 HD13 ILE A 270       9.194  32.064 -15.309  1.00 96.58           H  
ATOM   4202  N   ASP A 271       6.516  30.719 -20.366  1.00 97.11           N  
ATOM   4203  H   ASP A 271       7.321  30.126 -20.226  1.00 97.11           H  
ATOM   4204  CA  ASP A 271       6.223  31.238 -21.712  1.00 97.11           C  
ATOM   4205  HA  ASP A 271       6.271  32.326 -21.697  1.00 97.11           H  
ATOM   4206  C   ASP A 271       4.803  30.860 -22.156  1.00 97.11           C  
ATOM   4207  CB  ASP A 271       7.238  30.713 -22.736  1.00 97.11           C  
ATOM   4208  HB2 ASP A 271       6.821  30.838 -23.735  1.00 97.11           H  
ATOM   4209  HB3 ASP A 271       7.386  29.646 -22.573  1.00 97.11           H  
ATOM   4210  O   ASP A 271       4.078  31.695 -22.693  1.00 97.11           O  
ATOM   4211  CG  ASP A 271       8.589  31.432 -22.719  1.00 97.11           C  
ATOM   4212  OD1 ASP A 271       8.677  32.617 -22.323  1.00 97.11           O  
ATOM   4213  OD2 ASP A 271       9.576  30.773 -23.118  1.00 97.11           O  
ATOM   4214  N   LYS A 272       4.360  29.632 -21.850  1.00 93.56           N  
ATOM   4215  H   LYS A 272       5.001  28.993 -21.402  1.00 93.56           H  
ATOM   4216  CA  LYS A 272       2.984  29.197 -22.119  1.00 93.56           C  
ATOM   4217  HA  LYS A 272       2.789  29.339 -23.182  1.00 93.56           H  
ATOM   4218  C   LYS A 272       1.956  30.058 -21.380  1.00 93.56           C  
ATOM   4219  CB  LYS A 272       2.838  27.709 -21.770  1.00 93.56           C  
ATOM   4220  HB2 LYS A 272       3.581  27.143 -22.332  1.00 93.56           H  
ATOM   4221  HB3 LYS A 272       3.018  27.564 -20.705  1.00 93.56           H  
ATOM   4222  O   LYS A 272       0.945  30.417 -21.975  1.00 93.56           O  
ATOM   4223  CG  LYS A 272       1.441  27.187 -22.130  1.00 93.56           C  
ATOM   4224  HG2 LYS A 272       1.264  27.349 -23.193  1.00 93.56           H  
ATOM   4225  HG3 LYS A 272       0.689  27.731 -21.560  1.00 93.56           H  
ATOM   4226  CD  LYS A 272       1.295  25.697 -21.815  1.00 93.56           C  
ATOM   4227  HD2 LYS A 272       2.022  25.130 -22.397  1.00 93.56           H  
ATOM   4228  HD3 LYS A 272       1.471  25.537 -20.751  1.00 93.56           H  
ATOM   4229  CE  LYS A 272      -0.130  25.275 -22.185  1.00 93.56           C  
ATOM   4230  HE2 LYS A 272      -0.282  25.462 -23.248  1.00 93.56           H  
ATOM   4231  HE3 LYS A 272      -0.826  25.914 -21.641  1.00 93.56           H  
ATOM   4232  NZ  LYS A 272      -0.392  23.851 -21.866  1.00 93.56           N  
ATOM   4233  HZ1 LYS A 272       0.231  23.253 -22.390  1.00 93.56           H  
ATOM   4234  HZ2 LYS A 272      -0.266  23.688 -20.878  1.00 93.56           H  
ATOM   4235  HZ3 LYS A 272      -1.344  23.618 -22.107  1.00 93.56           H  
ATOM   4236  N   ALA A 273       2.193  30.381 -20.109  1.00 95.15           N  
ATOM   4237  H   ALA A 273       3.046  30.059 -19.675  1.00 95.15           H  
ATOM   4238  CA  ALA A 273       1.304  31.237 -19.323  1.00 95.15           C  
ATOM   4239  HA  ALA A 273       0.283  30.866 -19.417  1.00 95.15           H  
ATOM   4240  C   ALA A 273       1.299  32.693 -19.820  1.00 95.15           C  
ATOM   4241  CB  ALA A 273       1.717  31.146 -17.850  1.00 95.15           C  
ATOM   4242  HB1 ALA A 273       1.666  30.111 -17.512  1.00 95.15           H  
ATOM   4243  HB2 ALA A 273       1.041  31.752 -17.246  1.00 95.15           H  
ATOM   4244  HB3 ALA A 273       2.733  31.518 -17.722  1.00 95.15           H  
ATOM   4245  O   ALA A 273       0.266  33.351 -19.762  1.00 95.15           O  
ATOM   4246  N   ALA A 274       2.427  33.176 -20.347  1.00 94.45           N  
ATOM   4247  H   ALA A 274       3.259  32.606 -20.304  1.00 94.45           H  
ATOM   4248  CA  ALA A 274       2.553  34.500 -20.952  1.00 94.45           C  
ATOM   4249  HA  ALA A 274       1.972  35.210 -20.364  1.00 94.45           H  
ATOM   4250  C   ALA A 274       2.017  34.575 -22.396  1.00 94.45           C  
ATOM   4251  CB  ALA A 274       4.030  34.909 -20.876  1.00 94.45           C  
ATOM   4252  HB1 ALA A 274       4.148  35.923 -21.258  1.00 94.45           H  
ATOM   4253  HB2 ALA A 274       4.373  34.877 -19.842  1.00 94.45           H  
ATOM   4254  HB3 ALA A 274       4.635  34.232 -21.477  1.00 94.45           H  
ATOM   4255  O   ALA A 274       1.998  35.657 -22.978  1.00 94.45           O  
ATOM   4256  N   GLY A 275       1.620  33.445 -22.996  1.00 93.74           N  
ATOM   4257  H   GLY A 275       1.671  32.581 -22.475  1.00 93.74           H  
ATOM   4258  CA  GLY A 275       1.248  33.376 -24.412  1.00 93.74           C  
ATOM   4259  HA2 GLY A 275       0.460  34.102 -24.615  1.00 93.74           H  
ATOM   4260  HA3 GLY A 275       0.869  32.377 -24.628  1.00 93.74           H  
ATOM   4261  C   GLY A 275       2.415  33.659 -25.365  1.00 93.74           C  
ATOM   4262  O   GLY A 275       2.187  34.030 -26.512  1.00 93.74           O  
ATOM   4263  N   ALA A 276       3.658  33.517 -24.901  1.00 93.73           N  
ATOM   4264  H   ALA A 276       3.783  33.118 -23.982  1.00 93.73           H  
ATOM   4265  CA  ALA A 276       4.847  33.792 -25.693  1.00 93.73           C  
ATOM   4266  HA  ALA A 276       4.634  34.630 -26.357  1.00 93.73           H  
ATOM   4267  C   ALA A 276       5.216  32.577 -26.556  1.00 93.73           C  
ATOM   4268  CB  ALA A 276       5.982  34.221 -24.757  1.00 93.73           C  
ATOM   4269  HB1 ALA A 276       6.236  33.406 -24.079  1.00 93.73           H  
ATOM   4270  HB2 ALA A 276       5.670  35.090 -24.177  1.00 93.73           H  
ATOM   4271  HB3 ALA A 276       6.860  34.484 -25.348  1.00 93.73           H  
ATOM   4272  O   ALA A 276       5.419  31.470 -26.049  1.00 93.73           O  
ATOM   4273  N   GLU A 277       5.339  32.783 -27.866  1.00 93.09           N  
ATOM   4274  H   GLU A 277       5.121  33.690 -28.253  1.00 93.09           H  
ATOM   4275  CA  GLU A 277       5.826  31.746 -28.774  1.00 93.09           C  
ATOM   4276  HA  GLU A 277       5.338  30.806 -28.516  1.00 93.09           H  
ATOM   4277  C   GLU A 277       7.330  31.554 -28.614  1.00 93.09           C  
ATOM   4278  CB  GLU A 277       5.486  32.057 -30.232  1.00 93.09           C  
ATOM   4279  HB2 GLU A 277       6.003  31.327 -30.854  1.00 93.09           H  
ATOM   4280  HB3 GLU A 277       5.838  33.056 -30.491  1.00 93.09           H  
ATOM   4281  O   GLU A 277       8.093  32.521 -28.583  1.00 93.09           O  
ATOM   4282  CG  GLU A 277       3.978  31.944 -30.492  1.00 93.09           C  
ATOM   4283  HG2 GLU A 277       3.468  32.769 -29.997  1.00 93.09           H  
ATOM   4284  HG3 GLU A 277       3.621  31.013 -30.052  1.00 93.09           H  
ATOM   4285  CD  GLU A 277       3.633  31.946 -31.988  1.00 93.09           C  
ATOM   4286  OE1 GLU A 277       2.473  31.593 -32.296  1.00 93.09           O  
ATOM   4287  OE2 GLU A 277       4.525  32.259 -32.808  1.00 93.09           O  
ATOM   4288  N   ARG A 278       7.760  30.294 -28.510  1.00 94.87           N  
ATOM   4289  H   ARG A 278       7.077  29.557 -28.616  1.00 94.87           H  
ATOM   4290  CA  ARG A 278       9.168  29.920 -28.371  1.00 94.87           C  
ATOM   4291  HA  ARG A 278       9.740  30.764 -27.984  1.00 94.87           H  
ATOM   4292  C   ARG A 278       9.781  29.595 -29.722  1.00 94.87           C  
ATOM   4293  CB  ARG A 278       9.331  28.781 -27.367  1.00 94.87           C  
ATOM   4294  HB2 ARG A 278       8.759  27.913 -27.697  1.00 94.87           H  
ATOM   4295  HB3 ARG A 278      10.392  28.532 -27.352  1.00 94.87           H  
ATOM   4296  O   ARG A 278       9.308  28.691 -30.405  1.00 94.87           O  
ATOM   4297  CG  ARG A 278       8.916  29.177 -25.945  1.00 94.87           C  
ATOM   4298  HG2 ARG A 278       9.455  30.077 -25.649  1.00 94.87           H  
ATOM   4299  HG3 ARG A 278       7.848  29.393 -25.925  1.00 94.87           H  
ATOM   4300  CD  ARG A 278       9.209  28.052 -24.947  1.00 94.87           C  
ATOM   4301  HD2 ARG A 278       8.730  28.312 -24.003  1.00 94.87           H  
ATOM   4302  HD3 ARG A 278       8.750  27.132 -25.308  1.00 94.87           H  
ATOM   4303  NE  ARG A 278      10.662  27.840 -24.754  1.00 94.87           N  
ATOM   4304  HE  ARG A 278      11.241  28.056 -25.553  1.00 94.87           H  
ATOM   4305  NH1 ARG A 278      10.791  28.417 -22.540  1.00 94.87           N  
ATOM   4306 HH11 ARG A 278      10.122  29.157 -22.699  1.00 94.87           H  
ATOM   4307 HH12 ARG A 278      11.321  28.469 -21.682  1.00 94.87           H  
ATOM   4308  NH2 ARG A 278      12.520  27.408 -23.510  1.00 94.87           N  
ATOM   4309 HH21 ARG A 278      12.991  27.055 -24.331  1.00 94.87           H  
ATOM   4310 HH22 ARG A 278      13.038  27.514 -22.650  1.00 94.87           H  
ATOM   4311  CZ  ARG A 278      11.309  27.886 -23.603  1.00 94.87           C  
ATOM   4312  N   GLU A 279      10.868  30.281 -30.064  1.00 92.99           N  
ATOM   4313  H   GLU A 279      11.184  31.026 -29.461  1.00 92.99           H  
ATOM   4314  CA  GLU A 279      11.631  30.012 -31.283  1.00 92.99           C  
ATOM   4315  HA  GLU A 279      10.966  30.119 -32.140  1.00 92.99           H  
ATOM   4316  C   GLU A 279      12.196  28.584 -31.266  1.00 92.99           C  
ATOM   4317  CB  GLU A 279      12.758  31.044 -31.422  1.00 92.99           C  
ATOM   4318  HB2 GLU A 279      13.444  30.919 -30.584  1.00 92.99           H  
ATOM   4319  HB3 GLU A 279      12.327  32.044 -31.376  1.00 92.99           H  
ATOM   4320  O   GLU A 279      12.771  28.136 -30.268  1.00 92.99           O  
ATOM   4321  CG  GLU A 279      13.529  30.894 -32.745  1.00 92.99           C  
ATOM   4322  HG2 GLU A 279      12.840  31.072 -33.571  1.00 92.99           H  
ATOM   4323  HG3 GLU A 279      13.898  29.872 -32.828  1.00 92.99           H  
ATOM   4324  CD  GLU A 279      14.733  31.840 -32.856  1.00 92.99           C  
ATOM   4325  OE1 GLU A 279      15.398  31.785 -33.913  1.00 92.99           O  
ATOM   4326  OE2 GLU A 279      15.006  32.573 -31.879  1.00 92.99           O  
ATOM   4327  N   VAL A 280      12.042  27.862 -32.378  1.00 92.85           N  
ATOM   4328  H   VAL A 280      11.610  28.307 -33.175  1.00 92.85           H  
ATOM   4329  CA  VAL A 280      12.653  26.545 -32.583  1.00 92.85           C  
ATOM   4330  HA  VAL A 280      12.609  25.980 -31.652  1.00 92.85           H  
ATOM   4331  C   VAL A 280      14.115  26.739 -32.970  1.00 92.85           C  
ATOM   4332  CB  VAL A 280      11.911  25.741 -33.664  1.00 92.85           C  
ATOM   4333  HB  VAL A 280      11.925  26.296 -34.602  1.00 92.85           H  
ATOM   4334  O   VAL A 280      14.417  27.186 -34.068  1.00 92.85           O  
ATOM   4335  CG1 VAL A 280      12.573  24.374 -33.890  1.00 92.85           C  
ATOM   4336 HG11 VAL A 280      13.587  24.504 -34.266  1.00 92.85           H  
ATOM   4337 HG12 VAL A 280      12.601  23.805 -32.961  1.00 92.85           H  
ATOM   4338 HG13 VAL A 280      12.013  23.829 -34.650  1.00 92.85           H  
ATOM   4339  CG2 VAL A 280      10.446  25.496 -33.278  1.00 92.85           C  
ATOM   4340 HG21 VAL A 280       9.937  24.993 -34.100  1.00 92.85           H  
ATOM   4341 HG22 VAL A 280      10.386  24.886 -32.376  1.00 92.85           H  
ATOM   4342 HG23 VAL A 280       9.938  26.444 -33.103  1.00 92.85           H  
ATOM   4343  N   ILE A 281      15.021  26.339 -32.084  1.00 92.12           N  
ATOM   4344  H   ILE A 281      14.687  25.950 -31.214  1.00 92.12           H  
ATOM   4345  CA  ILE A 281      16.474  26.467 -32.276  1.00 92.12           C  
ATOM   4346  HA  ILE A 281      16.658  27.167 -33.092  1.00 92.12           H  
ATOM   4347  C   ILE A 281      17.141  25.156 -32.708  1.00 92.12           C  
ATOM   4348  CB  ILE A 281      17.133  27.061 -31.017  1.00 92.12           C  
ATOM   4349  HB  ILE A 281      18.210  27.086 -31.183  1.00 92.12           H  
ATOM   4350  O   ILE A 281      18.352  25.097 -32.903  1.00 92.12           O  
ATOM   4351  CG1 ILE A 281      16.846  26.195 -29.767  1.00 92.12           C  
ATOM   4352 HG12 ILE A 281      15.803  26.313 -29.472  1.00 92.12           H  
ATOM   4353 HG13 ILE A 281      17.014  25.146 -30.009  1.00 92.12           H  
ATOM   4354  CG2 ILE A 281      16.662  28.514 -30.833  1.00 92.12           C  
ATOM   4355 HG21 ILE A 281      15.615  28.555 -30.534  1.00 92.12           H  
ATOM   4356 HG22 ILE A 281      16.768  29.062 -31.769  1.00 92.12           H  
ATOM   4357 HG23 ILE A 281      17.280  29.020 -30.091  1.00 92.12           H  
ATOM   4358  CD1 ILE A 281      17.734  26.538 -28.567  1.00 92.12           C  
ATOM   4359 HD11 ILE A 281      17.480  25.889 -27.729  1.00 92.12           H  
ATOM   4360 HD12 ILE A 281      17.587  27.575 -28.263  1.00 92.12           H  
ATOM   4361 HD13 ILE A 281      18.781  26.388 -28.830  1.00 92.12           H  
ATOM   4362  N   GLY A 282      16.371  24.075 -32.827  1.00 90.11           N  
ATOM   4363  H   GLY A 282      15.384  24.168 -32.634  1.00 90.11           H  
ATOM   4364  CA  GLY A 282      16.871  22.797 -33.315  1.00 90.11           C  
ATOM   4365  HA2 GLY A 282      17.820  22.570 -32.827  1.00 90.11           H  
ATOM   4366  HA3 GLY A 282      17.054  22.873 -34.387  1.00 90.11           H  
ATOM   4367  C   GLY A 282      15.912  21.643 -33.067  1.00 90.11           C  
ATOM   4368  O   GLY A 282      14.778  21.820 -32.617  1.00 90.11           O  
ATOM   4369  N   THR A 283      16.390  20.430 -33.325  1.00 86.34           N  
ATOM   4370  H   THR A 283      17.317  20.337 -33.713  1.00 86.34           H  
ATOM   4371  CA  THR A 283      15.673  19.187 -33.034  1.00 86.34           C  
ATOM   4372  HA  THR A 283      14.794  19.416 -32.432  1.00 86.34           H  
ATOM   4373  C   THR A 283      16.550  18.258 -32.202  1.00 86.34           C  
ATOM   4374  CB  THR A 283      15.171  18.487 -34.308  1.00 86.34           C  
ATOM   4375  HB  THR A 283      14.669  17.565 -34.015  1.00 86.34           H  
ATOM   4376  O   THR A 283      17.775  18.250 -32.310  1.00 86.34           O  
ATOM   4377  CG2 THR A 283      14.177  19.344 -35.087  1.00 86.34           C  
ATOM   4378 HG21 THR A 283      13.342  19.609 -34.438  1.00 86.34           H  
ATOM   4379 HG22 THR A 283      13.793  18.780 -35.936  1.00 86.34           H  
ATOM   4380 HG23 THR A 283      14.656  20.253 -35.451  1.00 86.34           H  
ATOM   4381  OG1 THR A 283      16.226  18.165 -35.177  1.00 86.34           O  
ATOM   4382  HG1 THR A 283      15.835  17.812 -35.980  1.00 86.34           H  
ATOM   4383  N   ARG A 284      15.922  17.469 -31.330  1.00 79.08           N  
ATOM   4384  H   ARG A 284      14.919  17.565 -31.251  1.00 79.08           H  
ATOM   4385  CA  ARG A 284      16.577  16.381 -30.596  1.00 79.08           C  
ATOM   4386  HA  ARG A 284      17.572  16.238 -31.018  1.00 79.08           H  
ATOM   4387  C   ARG A 284      15.817  15.084 -30.800  1.00 79.08           C  
ATOM   4388  CB  ARG A 284      16.755  16.733 -29.110  1.00 79.08           C  
ATOM   4389  HB2 ARG A 284      17.279  17.686 -29.037  1.00 79.08           H  
ATOM   4390  HB3 ARG A 284      17.384  15.971 -28.651  1.00 79.08           H  
ATOM   4391  O   ARG A 284      14.588  15.092 -30.871  1.00 79.08           O  
ATOM   4392  CG  ARG A 284      15.432  16.815 -28.330  1.00 79.08           C  
ATOM   4393  HG2 ARG A 284      14.916  15.856 -28.375  1.00 79.08           H  
ATOM   4394  HG3 ARG A 284      14.796  17.586 -28.764  1.00 79.08           H  
ATOM   4395  CD  ARG A 284      15.702  17.148 -26.862  1.00 79.08           C  
ATOM   4396  HD2 ARG A 284      16.210  18.111 -26.810  1.00 79.08           H  
ATOM   4397  HD3 ARG A 284      16.358  16.383 -26.446  1.00 79.08           H  
ATOM   4398  NE  ARG A 284      14.447  17.197 -26.087  1.00 79.08           N  
ATOM   4399  HE  ARG A 284      13.600  17.028 -26.609  1.00 79.08           H  
ATOM   4400  NH1 ARG A 284      15.385  17.809 -24.083  1.00 79.08           N  
ATOM   4401 HH11 ARG A 284      16.292  17.839 -24.526  1.00 79.08           H  
ATOM   4402 HH12 ARG A 284      15.313  18.038 -23.102  1.00 79.08           H  
ATOM   4403  NH2 ARG A 284      13.187  17.463 -24.204  1.00 79.08           N  
ATOM   4404 HH21 ARG A 284      12.350  17.263 -24.733  1.00 79.08           H  
ATOM   4405 HH22 ARG A 284      13.145  17.666 -23.216  1.00 79.08           H  
ATOM   4406  CZ  ARG A 284      14.347  17.487 -24.801  1.00 79.08           C  
ATOM   4407  N   ARG A 285      16.525  13.958 -30.818  1.00 72.19           N  
ATOM   4408  H   ARG A 285      17.529  14.017 -30.729  1.00 72.19           H  
ATOM   4409  CA  ARG A 285      15.884  12.639 -30.836  1.00 72.19           C  
ATOM   4410  HA  ARG A 285      15.096  12.662 -31.588  1.00 72.19           H  
ATOM   4411  C   ARG A 285      15.224  12.380 -29.479  1.00 72.19           C  
ATOM   4412  CB  ARG A 285      16.914  11.566 -31.233  1.00 72.19           C  
ATOM   4413  HB2 ARG A 285      17.392  11.155 -30.344  1.00 72.19           H  
ATOM   4414  HB3 ARG A 285      17.685  12.027 -31.851  1.00 72.19           H  
ATOM   4415  O   ARG A 285      15.843  12.590 -28.437  1.00 72.19           O  
ATOM   4416  CG  ARG A 285      16.271  10.439 -32.055  1.00 72.19           C  
ATOM   4417  HG2 ARG A 285      15.747  10.882 -32.903  1.00 72.19           H  
ATOM   4418  HG3 ARG A 285      15.552   9.894 -31.444  1.00 72.19           H  
ATOM   4419  CD  ARG A 285      17.340   9.473 -32.585  1.00 72.19           C  
ATOM   4420  HD2 ARG A 285      17.694   8.854 -31.761  1.00 72.19           H  
ATOM   4421  HD3 ARG A 285      18.178  10.051 -32.976  1.00 72.19           H  
ATOM   4422  NE  ARG A 285      16.814   8.624 -33.672  1.00 72.19           N  
ATOM   4423  HE  ARG A 285      15.914   8.862 -34.064  1.00 72.19           H  
ATOM   4424  NH1 ARG A 285      18.668   7.300 -33.979  1.00 72.19           N  
ATOM   4425 HH11 ARG A 285      19.146   6.581 -34.502  1.00 72.19           H  
ATOM   4426 HH12 ARG A 285      19.132   7.767 -33.213  1.00 72.19           H  
ATOM   4427  NH2 ARG A 285      16.890   7.065 -35.320  1.00 72.19           N  
ATOM   4428 HH21 ARG A 285      17.391   6.369 -35.854  1.00 72.19           H  
ATOM   4429 HH22 ARG A 285      16.108   7.492 -35.795  1.00 72.19           H  
ATOM   4430  CZ  ARG A 285      17.458   7.665 -34.312  1.00 72.19           C  
ATOM   4431  N   ALA A 286      13.964  11.959 -29.466  1.00 63.53           N  
ATOM   4432  H   ALA A 286      13.487  11.830 -30.347  1.00 63.53           H  
ATOM   4433  CA  ALA A 286      13.346  11.437 -28.255  1.00 63.53           C  
ATOM   4434  HA  ALA A 286      13.466  12.166 -27.454  1.00 63.53           H  
ATOM   4435  C   ALA A 286      14.080  10.145 -27.855  1.00 63.53           C  
ATOM   4436  CB  ALA A 286      11.847  11.222 -28.505  1.00 63.53           C  
ATOM   4437  HB1 ALA A 286      11.710  10.488 -29.299  1.00 63.53           H  
ATOM   4438  HB2 ALA A 286      11.371  10.850 -27.598  1.00 63.53           H  
ATOM   4439  HB3 ALA A 286      11.380  12.159 -28.809  1.00 63.53           H  
ATOM   4440  O   ALA A 286      14.277   9.270 -28.698  1.00 63.53           O  
ATOM   4441  N   GLY A 287      14.520  10.042 -26.596  1.00 53.60           N  
ATOM   4442  H   GLY A 287      14.378  10.807 -25.953  1.00 53.60           H  
ATOM   4443  CA  GLY A 287      15.161   8.826 -26.093  1.00 53.60           C  
ATOM   4444  HA2 GLY A 287      16.089   8.653 -26.639  1.00 53.60           H  
ATOM   4445  HA3 GLY A 287      15.394   8.928 -25.033  1.00 53.60           H  
ATOM   4446  C   GLY A 287      14.232   7.626 -26.276  1.00 53.60           C  
ATOM   4447  O   GLY A 287      13.073   7.676 -25.863  1.00 53.60           O  
ATOM   4448  N   ILE A 288      14.731   6.581 -26.932  1.00 46.27           N  
ATOM   4449  H   ILE A 288      15.700   6.614 -27.215  1.00 46.27           H  
ATOM   4450  CA  ILE A 288      14.049   5.291 -27.061  1.00 46.27           C  
ATOM   4451  HA  ILE A 288      12.991   5.457 -27.263  1.00 46.27           H  
ATOM   4452  C   ILE A 288      14.193   4.605 -25.699  1.00 46.27           C  
ATOM   4453  CB  ILE A 288      14.662   4.475 -28.230  1.00 46.27           C  
ATOM   4454  HB  ILE A 288      15.719   4.315 -28.016  1.00 46.27           H  
ATOM   4455  O   ILE A 288      15.302   4.534 -25.169  1.00 46.27           O  
ATOM   4456  CG1 ILE A 288      14.547   5.257 -29.565  1.00 46.27           C  
ATOM   4457 HG12 ILE A 288      14.998   6.243 -29.448  1.00 46.27           H  
ATOM   4458 HG13 ILE A 288      13.494   5.402 -29.808  1.00 46.27           H  
ATOM   4459  CG2 ILE A 288      13.988   3.098 -28.356  1.00 46.27           C  
ATOM   4460 HG21 ILE A 288      12.923   3.206 -28.563  1.00 46.27           H  
ATOM   4461 HG22 ILE A 288      14.116   2.532 -27.433  1.00 46.27           H  
ATOM   4462 HG23 ILE A 288      14.456   2.510 -29.146  1.00 46.27           H  
ATOM   4463  CD1 ILE A 288      15.247   4.600 -30.764  1.00 46.27           C  
ATOM   4464 HD11 ILE A 288      14.739   3.678 -31.047  1.00 46.27           H  
ATOM   4465 HD12 ILE A 288      15.220   5.283 -31.613  1.00 46.27           H  
ATOM   4466 HD13 ILE A 288      16.286   4.385 -30.514  1.00 46.27           H  
ATOM   4467  N   THR A 289      13.093   4.162 -25.089  1.00 44.79           N  
ATOM   4468  H   THR A 289      12.199   4.195 -25.559  1.00 44.79           H  
ATOM   4469  CA  THR A 289      13.169   3.379 -23.849  1.00 44.79           C  
ATOM   4470  HA  THR A 289      13.706   3.982 -23.116  1.00 44.79           H  
ATOM   4471  C   THR A 289      13.938   2.075 -24.100  1.00 44.79           C  
ATOM   4472  CB  THR A 289      11.779   3.055 -23.284  1.00 44.79           C  
ATOM   4473  HB  THR A 289      11.863   2.242 -22.563  1.00 44.79           H  
ATOM   4474  O   THR A 289      13.765   1.491 -25.169  1.00 44.79           O  
ATOM   4475  CG2 THR A 289      11.191   4.271 -22.562  1.00 44.79           C  
ATOM   4476 HG21 THR A 289      10.175   4.045 -22.240  1.00 44.79           H  
ATOM   4477 HG22 THR A 289      11.186   5.141 -23.218  1.00 44.79           H  
ATOM   4478 HG23 THR A 289      11.791   4.488 -21.678  1.00 44.79           H  
ATOM   4479  OG1 THR A 289      10.891   2.680 -24.315  1.00 44.79           O  
ATOM   4480  HG1 THR A 289      11.107   1.779 -24.569  1.00 44.79           H  
ATOM   4481  N   PRO A 290      14.759   1.589 -23.148  1.00 39.40           N  
ATOM   4482  CA  PRO A 290      15.529   0.352 -23.318  1.00 39.40           C  
ATOM   4483  HA  PRO A 290      16.219   0.479 -24.152  1.00 39.40           H  
ATOM   4484  C   PRO A 290      14.649  -0.871 -23.592  1.00 39.40           C  
ATOM   4485  CB  PRO A 290      16.325   0.175 -22.021  1.00 39.40           C  
ATOM   4486  HB2 PRO A 290      17.311  -0.249 -22.211  1.00 39.40           H  
ATOM   4487  HB3 PRO A 290      15.774  -0.450 -21.319  1.00 39.40           H  
ATOM   4488  O   PRO A 290      15.012  -1.738 -24.383  1.00 39.40           O  
ATOM   4489  CG  PRO A 290      16.421   1.590 -21.458  1.00 39.40           C  
ATOM   4490  HG2 PRO A 290      17.254   2.114 -21.926  1.00 39.40           H  
ATOM   4491  HG3 PRO A 290      16.527   1.589 -20.373  1.00 39.40           H  
ATOM   4492  CD  PRO A 290      15.112   2.235 -21.894  1.00 39.40           C  
ATOM   4493  HD2 PRO A 290      15.272   3.307 -22.015  1.00 39.40           H  
ATOM   4494  HD3 PRO A 290      14.335   2.044 -21.154  1.00 39.40           H  
ATOM   4495  N   SER A 291      13.442  -0.912 -23.022  1.00 38.91           N  
ATOM   4496  H   SER A 291      13.169  -0.197 -22.362  1.00 38.91           H  
ATOM   4497  CA  SER A 291      12.407  -1.806 -23.513  1.00 38.91           C  
ATOM   4498  HA  SER A 291      12.843  -2.788 -23.693  1.00 38.91           H  
ATOM   4499  C   SER A 291      11.921  -1.242 -24.846  1.00 38.91           C  
ATOM   4500  CB  SER A 291      11.303  -1.997 -22.462  1.00 38.91           C  
ATOM   4501  HB2 SER A 291      10.510  -2.620 -22.876  1.00 38.91           H  
ATOM   4502  HB3 SER A 291      11.735  -2.528 -21.613  1.00 38.91           H  
ATOM   4503  O   SER A 291      11.270  -0.195 -24.881  1.00 38.91           O  
ATOM   4504  OG  SER A 291      10.748  -0.780 -21.991  1.00 38.91           O  
ATOM   4505  HG  SER A 291      10.339  -0.993 -21.149  1.00 38.91           H  
ATOM   4506  N   GLY A 292      12.272  -1.911 -25.950  1.00 36.20           N  
ATOM   4507  H   GLY A 292      12.945  -2.653 -25.823  1.00 36.20           H  
ATOM   4508  CA  GLY A 292      11.836  -1.632 -27.327  1.00 36.20           C  
ATOM   4509  HA2 GLY A 292      12.342  -2.314 -28.011  1.00 36.20           H  
ATOM   4510  HA3 GLY A 292      12.125  -0.612 -27.580  1.00 36.20           H  
ATOM   4511  C   GLY A 292      10.319  -1.767 -27.537  1.00 36.20           C  
ATOM   4512  O   GLY A 292       9.857  -2.382 -28.495  1.00 36.20           O  
ATOM   4513  N   GLY A 293       9.532  -1.220 -26.612  1.00 35.98           N  
ATOM   4514  H   GLY A 293       9.997  -0.676 -25.899  1.00 35.98           H  
ATOM   4515  CA  GLY A 293       8.090  -1.254 -26.543  1.00 35.98           C  
ATOM   4516  HA2 GLY A 293       7.765  -0.835 -25.591  1.00 35.98           H  
ATOM   4517  HA3 GLY A 293       7.743  -2.285 -26.615  1.00 35.98           H  
ATOM   4518  C   GLY A 293       7.498  -0.427 -27.664  1.00 35.98           C  
ATOM   4519  O   GLY A 293       7.317   0.778 -27.529  1.00 35.98           O  
ATOM   4520  N   LEU A 294       7.174  -1.135 -28.742  1.00 37.23           N  
ATOM   4521  H   LEU A 294       7.536  -2.077 -28.768  1.00 37.23           H  
ATOM   4522  CA  LEU A 294       6.455  -0.672 -29.915  1.00 37.23           C  
ATOM   4523  HA  LEU A 294       6.516  -1.464 -30.662  1.00 37.23           H  
ATOM   4524  C   LEU A 294       7.092   0.560 -30.563  1.00 37.23           C  
ATOM   4525  CB  LEU A 294       4.955  -0.479 -29.612  1.00 37.23           C  
ATOM   4526  HB2 LEU A 294       4.823   0.167 -28.744  1.00 37.23           H  
ATOM   4527  HB3 LEU A 294       4.538   0.051 -30.468  1.00 37.23           H  
ATOM   4528  O   LEU A 294       6.712   1.706 -30.321  1.00 37.23           O  
ATOM   4529  CG  LEU A 294       4.160  -1.789 -29.438  1.00 37.23           C  
ATOM   4530  HG  LEU A 294       4.605  -2.573 -30.052  1.00 37.23           H  
ATOM   4531  CD1 LEU A 294       4.103  -2.263 -27.982  1.00 37.23           C  
ATOM   4532 HD11 LEU A 294       3.513  -3.177 -27.920  1.00 37.23           H  
ATOM   4533 HD12 LEU A 294       3.657  -1.491 -27.355  1.00 37.23           H  
ATOM   4534 HD13 LEU A 294       5.110  -2.483 -27.629  1.00 37.23           H  
ATOM   4535  CD2 LEU A 294       2.722  -1.577 -29.913  1.00 37.23           C  
ATOM   4536 HD21 LEU A 294       2.247  -0.779 -29.341  1.00 37.23           H  
ATOM   4537 HD22 LEU A 294       2.723  -1.317 -30.972  1.00 37.23           H  
ATOM   4538 HD23 LEU A 294       2.156  -2.501 -29.795  1.00 37.23           H  
ATOM   4539  N   VAL A 295       7.920   0.294 -31.574  1.00 37.73           N  
ATOM   4540  H   VAL A 295       8.258  -0.655 -31.656  1.00 37.73           H  
ATOM   4541  CA  VAL A 295       7.728   1.019 -32.831  1.00 37.73           C  
ATOM   4542  HA  VAL A 295       7.982   2.070 -32.694  1.00 37.73           H  
ATOM   4543  C   VAL A 295       6.236   0.881 -33.139  1.00 37.73           C  
ATOM   4544  CB  VAL A 295       8.589   0.427 -33.971  1.00 37.73           C  
ATOM   4545  HB  VAL A 295       8.257  -0.587 -34.198  1.00 37.73           H  
ATOM   4546  O   VAL A 295       5.775  -0.180 -33.548  1.00 37.73           O  
ATOM   4547  CG1 VAL A 295       8.479   1.281 -35.241  1.00 37.73           C  
ATOM   4548 HG11 VAL A 295       7.449   1.282 -35.599  1.00 37.73           H  
ATOM   4549 HG12 VAL A 295       9.103   0.856 -36.027  1.00 37.73           H  
ATOM   4550 HG13 VAL A 295       8.791   2.306 -35.043  1.00 37.73           H  
ATOM   4551  CG2 VAL A 295      10.070   0.354 -33.577  1.00 37.73           C  
ATOM   4552 HG21 VAL A 295      10.433   1.342 -33.293  1.00 37.73           H  
ATOM   4553 HG22 VAL A 295      10.209  -0.334 -32.744  1.00 37.73           H  
ATOM   4554 HG23 VAL A 295      10.656  -0.019 -34.417  1.00 37.73           H  
ATOM   4555  N   ARG A 296       5.435   1.902 -32.809  1.00 38.63           N  
ATOM   4556  H   ARG A 296       5.846   2.668 -32.295  1.00 38.63           H  
ATOM   4557  CA  ARG A 296       4.067   2.020 -33.318  1.00 38.63           C  
ATOM   4558  HA  ARG A 296       3.443   1.234 -32.892  1.00 38.63           H  
ATOM   4559  C   ARG A 296       4.227   1.800 -34.824  1.00 38.63           C  
ATOM   4560  CB  ARG A 296       3.519   3.427 -32.984  1.00 38.63           C  
ATOM   4561  HB2 ARG A 296       3.645   4.066 -33.858  1.00 38.63           H  
ATOM   4562  HB3 ARG A 296       4.100   3.851 -32.165  1.00 38.63           H  
ATOM   4563  O   ARG A 296       5.017   2.518 -35.439  1.00 38.63           O  
ATOM   4564  CG  ARG A 296       2.042   3.525 -32.599  1.00 38.63           C  
ATOM   4565  HG2 ARG A 296       1.428   3.128 -33.408  1.00 38.63           H  
ATOM   4566  HG3 ARG A 296       1.859   2.960 -31.685  1.00 38.63           H  
ATOM   4567  CD  ARG A 296       1.718   5.013 -32.378  1.00 38.63           C  
ATOM   4568  HD2 ARG A 296       2.338   5.393 -31.566  1.00 38.63           H  
ATOM   4569  HD3 ARG A 296       1.966   5.558 -33.289  1.00 38.63           H  
ATOM   4570  NE  ARG A 296       0.297   5.244 -32.056  1.00 38.63           N  
ATOM   4571  HE  ARG A 296      -0.296   4.429 -31.991  1.00 38.63           H  
ATOM   4572  NH1 ARG A 296       0.367   7.545 -32.059  1.00 38.63           N  
ATOM   4573 HH11 ARG A 296       1.333   7.514 -32.352  1.00 38.63           H  
ATOM   4574 HH12 ARG A 296      -0.118   8.431 -32.039  1.00 38.63           H  
ATOM   4575  NH2 ARG A 296      -1.564   6.501 -31.669  1.00 38.63           N  
ATOM   4576 HH21 ARG A 296      -2.017   7.402 -31.617  1.00 38.63           H  
ATOM   4577 HH22 ARG A 296      -2.130   5.665 -31.617  1.00 38.63           H  
ATOM   4578  CZ  ARG A 296      -0.289   6.424 -31.928  1.00 38.63           C  
ATOM   4579  N   ASN A 297       3.596   0.786 -35.410  1.00 40.80           N  
ATOM   4580  H   ASN A 297       3.077   0.119 -34.855  1.00 40.80           H  
ATOM   4581  CA  ASN A 297       3.628   0.647 -36.865  1.00 40.80           C  
ATOM   4582  HA  ASN A 297       4.654   0.472 -37.188  1.00 40.80           H  
ATOM   4583  C   ASN A 297       3.167   1.998 -37.444  1.00 40.80           C  
ATOM   4584  CB  ASN A 297       2.752  -0.544 -37.304  1.00 40.80           C  
ATOM   4585  HB2 ASN A 297       2.519  -0.435 -38.364  1.00 40.80           H  
ATOM   4586  HB3 ASN A 297       1.810  -0.536 -36.755  1.00 40.80           H  
ATOM   4587  O   ASN A 297       2.061   2.441 -37.138  1.00 40.80           O  
ATOM   4588  CG  ASN A 297       3.433  -1.895 -37.139  1.00 40.80           C  
ATOM   4589  ND2 ASN A 297       2.701  -2.976 -37.271  1.00 40.80           N  
ATOM   4590 HD21 ASN A 297       3.195  -3.853 -37.194  1.00 40.80           H  
ATOM   4591 HD22 ASN A 297       1.723  -2.921 -37.516  1.00 40.80           H  
ATOM   4592  OD1 ASN A 297       4.623  -2.003 -36.909  1.00 40.80           O  
ATOM   4593  N   GLY A 298       4.064   2.703 -38.143  1.00 48.10           N  
ATOM   4594  H   GLY A 298       4.975   2.295 -38.297  1.00 48.10           H  
ATOM   4595  CA  GLY A 298       3.835   4.065 -38.640  1.00 48.10           C  
ATOM   4596  HA2 GLY A 298       2.766   4.279 -38.637  1.00 48.10           H  
ATOM   4597  HA3 GLY A 298       4.162   4.103 -39.679  1.00 48.10           H  
ATOM   4598  C   GLY A 298       4.533   5.230 -37.912  1.00 48.10           C  
ATOM   4599  O   GLY A 298       4.282   6.361 -38.307  1.00 48.10           O  
ATOM   4600  N   VAL A 299       5.405   5.023 -36.907  1.00 48.18           N  
ATOM   4601  H   VAL A 299       5.534   4.086 -36.555  1.00 48.18           H  
ATOM   4602  CA  VAL A 299       6.271   6.121 -36.401  1.00 48.18           C  
ATOM   4603  HA  VAL A 299       5.655   7.010 -36.262  1.00 48.18           H  
ATOM   4604  C   VAL A 299       7.330   6.449 -37.453  1.00 48.18           C  
ATOM   4605  CB  VAL A 299       6.968   5.822 -35.052  1.00 48.18           C  
ATOM   4606  HB  VAL A 299       7.689   5.014 -35.183  1.00 48.18           H  
ATOM   4607  O   VAL A 299       8.266   5.675 -37.666  1.00 48.18           O  
ATOM   4608  CG1 VAL A 299       7.705   7.034 -34.475  1.00 48.18           C  
ATOM   4609 HG11 VAL A 299       8.406   7.432 -35.209  1.00 48.18           H  
ATOM   4610 HG12 VAL A 299       6.984   7.802 -34.198  1.00 48.18           H  
ATOM   4611 HG13 VAL A 299       8.272   6.744 -33.590  1.00 48.18           H  
ATOM   4612  CG2 VAL A 299       5.992   5.406 -33.959  1.00 48.18           C  
ATOM   4613 HG21 VAL A 299       6.456   5.462 -32.975  1.00 48.18           H  
ATOM   4614 HG22 VAL A 299       5.742   4.360 -34.141  1.00 48.18           H  
ATOM   4615 HG23 VAL A 299       5.102   6.034 -33.990  1.00 48.18           H  
ATOM   4616  N   THR A 300       7.201   7.600 -38.098  1.00 53.70           N  
ATOM   4617  H   THR A 300       6.430   8.201 -37.843  1.00 53.70           H  
ATOM   4618  CA  THR A 300       8.206   8.126 -39.028  1.00 53.70           C  
ATOM   4619  HA  THR A 300       8.521   7.319 -39.690  1.00 53.70           H  
ATOM   4620  C   THR A 300       9.443   8.613 -38.260  1.00 53.70           C  
ATOM   4621  CB  THR A 300       7.606   9.241 -39.898  1.00 53.70           C  
ATOM   4622  HB  THR A 300       8.371   9.566 -40.604  1.00 53.70           H  
ATOM   4623  O   THR A 300       9.374   8.909 -37.067  1.00 53.70           O  
ATOM   4624  CG2 THR A 300       6.387   8.782 -40.700  1.00 53.70           C  
ATOM   4625 HG21 THR A 300       6.646   7.915 -41.307  1.00 53.70           H  
ATOM   4626 HG22 THR A 300       6.061   9.591 -41.354  1.00 53.70           H  
ATOM   4627 HG23 THR A 300       5.567   8.522 -40.031  1.00 53.70           H  
ATOM   4628  OG1 THR A 300       7.244  10.346 -39.106  1.00 53.70           O  
ATOM   4629  HG1 THR A 300       6.511  10.100 -38.537  1.00 53.70           H  
ATOM   4630  N   GLU A 301      10.612   8.731 -38.905  1.00 62.52           N  
ATOM   4631  H   GLU A 301      10.687   8.451 -39.873  1.00 62.52           H  
ATOM   4632  CA  GLU A 301      11.774   9.363 -38.245  1.00 62.52           C  
ATOM   4633  HA  GLU A 301      11.994   8.822 -37.325  1.00 62.52           H  
ATOM   4634  C   GLU A 301      11.472  10.810 -37.808  1.00 62.52           C  
ATOM   4635  CB  GLU A 301      13.028   9.335 -39.139  1.00 62.52           C  
ATOM   4636  HB2 GLU A 301      13.727  10.097 -38.791  1.00 62.52           H  
ATOM   4637  HB3 GLU A 301      12.746   9.592 -40.160  1.00 62.52           H  
ATOM   4638  O   GLU A 301      12.037  11.271 -36.817  1.00 62.52           O  
ATOM   4639  CG  GLU A 301      13.775   7.990 -39.142  1.00 62.52           C  
ATOM   4640  HG2 GLU A 301      13.102   7.223 -39.525  1.00 62.52           H  
ATOM   4641  HG3 GLU A 301      14.613   8.066 -39.835  1.00 62.52           H  
ATOM   4642  CD  GLU A 301      14.315   7.561 -37.757  1.00 62.52           C  
ATOM   4643  OE1 GLU A 301      14.016   6.426 -37.317  1.00 62.52           O  
ATOM   4644  OE2 GLU A 301      15.015   8.330 -37.053  1.00 62.52           O  
ATOM   4645  N   ALA A 302      10.535  11.493 -38.476  1.00 58.17           N  
ATOM   4646  H   ALA A 302      10.050  11.041 -39.238  1.00 58.17           H  
ATOM   4647  CA  ALA A 302      10.061  12.814 -38.072  1.00 58.17           C  
ATOM   4648  HA  ALA A 302      10.921  13.477 -37.975  1.00 58.17           H  
ATOM   4649  C   ALA A 302       9.356  12.782 -36.703  1.00 58.17           C  
ATOM   4650  CB  ALA A 302       9.154  13.369 -39.177  1.00 58.17           C  
ATOM   4651  HB1 ALA A 302       8.839  14.378 -38.912  1.00 58.17           H  
ATOM   4652  HB2 ALA A 302       9.696  13.407 -40.123  1.00 58.17           H  
ATOM   4653  HB3 ALA A 302       8.267  12.747 -39.291  1.00 58.17           H  
ATOM   4654  O   ALA A 302       9.638  13.626 -35.856  1.00 58.17           O  
ATOM   4655  N   ASP A 303       8.542  11.759 -36.422  1.00 59.82           N  
ATOM   4656  H   ASP A 303       8.332  11.097 -37.155  1.00 59.82           H  
ATOM   4657  CA  ASP A 303       7.857  11.596 -35.128  1.00 59.82           C  
ATOM   4658  HA  ASP A 303       7.282  12.497 -34.912  1.00 59.82           H  
ATOM   4659  C   ASP A 303       8.830  11.359 -33.956  1.00 59.82           C  
ATOM   4660  CB  ASP A 303       6.894  10.408 -35.205  1.00 59.82           C  
ATOM   4661  HB2 ASP A 303       7.476   9.527 -35.477  1.00 59.82           H  
ATOM   4662  HB3 ASP A 303       6.450  10.240 -34.224  1.00 59.82           H  
ATOM   4663  O   ASP A 303       8.500  11.596 -32.789  1.00 59.82           O  
ATOM   4664  CG  ASP A 303       5.771  10.584 -36.218  1.00 59.82           C  
ATOM   4665  OD1 ASP A 303       5.104  11.634 -36.164  1.00 59.82           O  
ATOM   4666  OD2 ASP A 303       5.594   9.648 -37.033  1.00 59.82           O  
ATOM   4667  N   LYS A 304      10.053  10.894 -34.249  1.00 63.50           N  
ATOM   4668  H   LYS A 304      10.256  10.732 -35.225  1.00 63.50           H  
ATOM   4669  CA  LYS A 304      11.113  10.693 -33.247  1.00 63.50           C  
ATOM   4670  HA  LYS A 304      10.647  10.370 -32.316  1.00 63.50           H  
ATOM   4671  C   LYS A 304      11.867  11.979 -32.920  1.00 63.50           C  
ATOM   4672  CB  LYS A 304      12.090   9.601 -33.704  1.00 63.50           C  
ATOM   4673  HB2 LYS A 304      12.559   9.908 -34.640  1.00 63.50           H  
ATOM   4674  HB3 LYS A 304      12.872   9.491 -32.953  1.00 63.50           H  
ATOM   4675  O   LYS A 304      12.640  11.989 -31.957  1.00 63.50           O  
ATOM   4676  CG  LYS A 304      11.408   8.241 -33.898  1.00 63.50           C  
ATOM   4677  HG2 LYS A 304      10.648   8.325 -34.674  1.00 63.50           H  
ATOM   4678  HG3 LYS A 304      10.935   7.925 -32.968  1.00 63.50           H  
ATOM   4679  CD  LYS A 304      12.443   7.199 -34.330  1.00 63.50           C  
ATOM   4680  HD2 LYS A 304      13.142   7.010 -33.516  1.00 63.50           H  
ATOM   4681  HD3 LYS A 304      12.990   7.597 -35.185  1.00 63.50           H  
ATOM   4682  CE  LYS A 304      11.749   5.900 -34.744  1.00 63.50           C  
ATOM   4683  HE2 LYS A 304      11.308   5.423 -33.868  1.00 63.50           H  
ATOM   4684  HE3 LYS A 304      10.943   6.156 -35.432  1.00 63.50           H  
ATOM   4685  NZ  LYS A 304      12.697   4.991 -35.430  1.00 63.50           N  
ATOM   4686  HZ1 LYS A 304      13.142   5.487 -36.190  1.00 63.50           H  
ATOM   4687  HZ2 LYS A 304      13.436   4.670 -34.821  1.00 63.50           H  
ATOM   4688  HZ3 LYS A 304      12.220   4.207 -35.851  1.00 63.50           H  
ATOM   4689  N   GLN A 305      11.677  13.051 -33.688  1.00 71.26           N  
ATOM   4690  H   GLN A 305      10.991  13.005 -34.427  1.00 71.26           H  
ATOM   4691  CA  GLN A 305      12.328  14.333 -33.454  1.00 71.26           C  
ATOM   4692  HA  GLN A 305      13.232  14.169 -32.867  1.00 71.26           H  
ATOM   4693  C   GLN A 305      11.419  15.255 -32.642  1.00 71.26           C  
ATOM   4694  CB  GLN A 305      12.775  14.969 -34.774  1.00 71.26           C  
ATOM   4695  HB2 GLN A 305      11.924  15.076 -35.448  1.00 71.26           H  
ATOM   4696  HB3 GLN A 305      13.162  15.963 -34.551  1.00 71.26           H  
ATOM   4697  O   GLN A 305      10.292  15.562 -33.014  1.00 71.26           O  
ATOM   4698  CG  GLN A 305      13.879  14.144 -35.457  1.00 71.26           C  
ATOM   4699  HG2 GLN A 305      13.456  13.211 -35.830  1.00 71.26           H  
ATOM   4700  HG3 GLN A 305      14.653  13.902 -34.729  1.00 71.26           H  
ATOM   4701  CD  GLN A 305      14.541  14.877 -36.619  1.00 71.26           C  
ATOM   4702  NE2 GLN A 305      15.483  14.259 -37.295  1.00 71.26           N  
ATOM   4703 HE21 GLN A 305      15.669  13.277 -37.146  1.00 71.26           H  
ATOM   4704 HE22 GLN A 305      15.873  14.776 -38.070  1.00 71.26           H  
ATOM   4705  OE1 GLN A 305      14.276  16.030 -36.912  1.00 71.26           O  
ATOM   4706  N   ARG A 306      11.922  15.723 -31.500  1.00 74.08           N  
ATOM   4707  H   ARG A 306      12.869  15.460 -31.271  1.00 74.08           H  
ATOM   4708  CA  ARG A 306      11.273  16.755 -30.690  1.00 74.08           C  
ATOM   4709  HA  ARG A 306      10.237  16.865 -31.012  1.00 74.08           H  
ATOM   4710  C   ARG A 306      11.959  18.087 -30.939  1.00 74.08           C  
ATOM   4711  CB  ARG A 306      11.288  16.362 -29.208  1.00 74.08           C  
ATOM   4712  HB2 ARG A 306      10.997  17.230 -28.616  1.00 74.08           H  
ATOM   4713  HB3 ARG A 306      12.296  16.062 -28.920  1.00 74.08           H  
ATOM   4714  O   ARG A 306      13.183  18.170 -30.834  1.00 74.08           O  
ATOM   4715  CG  ARG A 306      10.299  15.222 -28.933  1.00 74.08           C  
ATOM   4716  HG2 ARG A 306      10.576  14.340 -29.512  1.00 74.08           H  
ATOM   4717  HG3 ARG A 306       9.303  15.542 -29.240  1.00 74.08           H  
ATOM   4718  CD  ARG A 306      10.275  14.869 -27.442  1.00 74.08           C  
ATOM   4719  HD2 ARG A 306      11.226  14.405 -27.180  1.00 74.08           H  
ATOM   4720  HD3 ARG A 306      10.148  15.786 -26.867  1.00 74.08           H  
ATOM   4721  NE  ARG A 306       9.161  13.955 -27.130  1.00 74.08           N  
ATOM   4722  HE  ARG A 306       8.517  13.770 -27.885  1.00 74.08           H  
ATOM   4723  NH1 ARG A 306       9.706  13.478 -24.947  1.00 74.08           N  
ATOM   4724 HH11 ARG A 306       9.503  12.974 -24.095  1.00 74.08           H  
ATOM   4725 HH12 ARG A 306      10.573  13.984 -25.058  1.00 74.08           H  
ATOM   4726  NH2 ARG A 306       7.848  12.624 -25.833  1.00 74.08           N  
ATOM   4727 HH21 ARG A 306       7.661  12.144 -24.964  1.00 74.08           H  
ATOM   4728 HH22 ARG A 306       7.214  12.499 -26.609  1.00 74.08           H  
ATOM   4729  CZ  ARG A 306       8.912  13.361 -25.976  1.00 74.08           C  
ATOM   4730  N   LEU A 307      11.166  19.122 -31.206  1.00 83.81           N  
ATOM   4731  H   LEU A 307      10.178  18.961 -31.335  1.00 83.81           H  
ATOM   4732  CA  LEU A 307      11.665  20.487 -31.342  1.00 83.81           C  
ATOM   4733  HA  LEU A 307      12.446  20.492 -32.103  1.00 83.81           H  
ATOM   4734  C   LEU A 307      12.303  20.947 -30.023  1.00 83.81           C  
ATOM   4735  CB  LEU A 307      10.535  21.432 -31.797  1.00 83.81           C  
ATOM   4736  HB2 LEU A 307       9.751  21.421 -31.040  1.00 83.81           H  
ATOM   4737  HB3 LEU A 307      10.926  22.448 -31.851  1.00 83.81           H  
ATOM   4738  O   LEU A 307      11.755  20.748 -28.931  1.00 83.81           O  
ATOM   4739  CG  LEU A 307       9.912  21.071 -33.163  1.00 83.81           C  
ATOM   4740  HG  LEU A 307       9.576  20.035 -33.125  1.00 83.81           H  
ATOM   4741  CD1 LEU A 307       8.680  21.937 -33.420  1.00 83.81           C  
ATOM   4742 HD11 LEU A 307       8.956  22.991 -33.455  1.00 83.81           H  
ATOM   4743 HD12 LEU A 307       7.944  21.787 -32.630  1.00 83.81           H  
ATOM   4744 HD13 LEU A 307       8.228  21.658 -34.372  1.00 83.81           H  
ATOM   4745  CD2 LEU A 307      10.890  21.212 -34.336  1.00 83.81           C  
ATOM   4746 HD21 LEU A 307      10.893  20.291 -34.919  1.00 83.81           H  
ATOM   4747 HD22 LEU A 307      11.903  21.426 -33.994  1.00 83.81           H  
ATOM   4748 HD23 LEU A 307      10.585  22.023 -34.997  1.00 83.81           H  
ATOM   4749  N   VAL A 308      13.486  21.537 -30.136  1.00 85.55           N  
ATOM   4750  H   VAL A 308      13.847  21.686 -31.068  1.00 85.55           H  
ATOM   4751  CA  VAL A 308      14.186  22.231 -29.058  1.00 85.55           C  
ATOM   4752  HA  VAL A 308      13.789  21.906 -28.095  1.00 85.55           H  
ATOM   4753  C   VAL A 308      13.899  23.712 -29.234  1.00 85.55           C  
ATOM   4754  CB  VAL A 308      15.698  21.946 -29.079  1.00 85.55           C  
ATOM   4755  HB  VAL A 308      16.128  22.301 -30.016  1.00 85.55           H  
ATOM   4756  O   VAL A 308      14.114  24.260 -30.311  1.00 85.55           O  
ATOM   4757  CG1 VAL A 308      16.401  22.647 -27.909  1.00 85.55           C  
ATOM   4758 HG11 VAL A 308      17.468  22.427 -27.941  1.00 85.55           H  
ATOM   4759 HG12 VAL A 308      15.992  22.313 -26.956  1.00 85.55           H  
ATOM   4760 HG13 VAL A 308      16.287  23.727 -27.994  1.00 85.55           H  
ATOM   4761  CG2 VAL A 308      15.970  20.441 -28.948  1.00 85.55           C  
ATOM   4762 HG21 VAL A 308      17.046  20.266 -28.941  1.00 85.55           H  
ATOM   4763 HG22 VAL A 308      15.525  20.060 -28.030  1.00 85.55           H  
ATOM   4764 HG23 VAL A 308      15.549  19.916 -29.805  1.00 85.55           H  
ATOM   4765  N   THR A 309      13.385  24.347 -28.186  1.00 92.28           N  
ATOM   4766  H   THR A 309      13.231  23.847 -27.322  1.00 92.28           H  
ATOM   4767  CA  THR A 309      12.882  25.719 -28.254  1.00 92.28           C  
ATOM   4768  HA  THR A 309      13.091  26.121 -29.246  1.00 92.28           H  
ATOM   4769  C   THR A 309      13.572  26.620 -27.235  1.00 92.28           C  
ATOM   4770  CB  THR A 309      11.360  25.756 -28.057  1.00 92.28           C  
ATOM   4771  HB  THR A 309      11.044  26.799 -28.093  1.00 92.28           H  
ATOM   4772  O   THR A 309      13.670  26.252 -26.057  1.00 92.28           O  
ATOM   4773  CG2 THR A 309      10.591  25.013 -29.144  1.00 92.28           C  
ATOM   4774 HG21 THR A 309      10.833  25.452 -30.112  1.00 92.28           H  
ATOM   4775 HG22 THR A 309      10.845  23.953 -29.148  1.00 92.28           H  
ATOM   4776 HG23 THR A 309       9.521  25.131 -28.974  1.00 92.28           H  
ATOM   4777  OG1 THR A 309      11.015  25.193 -26.798  1.00 92.28           O  
ATOM   4778  HG1 THR A 309      11.355  25.807 -26.143  1.00 92.28           H  
ATOM   4779  N   ALA A 310      13.997  27.811 -27.651  1.00 93.24           N  
ATOM   4780  H   ALA A 310      13.803  28.095 -28.601  1.00 93.24           H  
ATOM   4781  CA  ALA A 310      14.590  28.807 -26.760  1.00 93.24           C  
ATOM   4782  HA  ALA A 310      15.299  28.296 -26.109  1.00 93.24           H  
ATOM   4783  C   ALA A 310      13.518  29.501 -25.898  1.00 93.24           C  
ATOM   4784  CB  ALA A 310      15.373  29.829 -27.585  1.00 93.24           C  
ATOM   4785  HB1 ALA A 310      16.193  29.340 -28.112  1.00 93.24           H  
ATOM   4786  HB2 ALA A 310      14.716  30.307 -28.311  1.00 93.24           H  
ATOM   4787  HB3 ALA A 310      15.789  30.599 -26.935  1.00 93.24           H  
ATOM   4788  O   ALA A 310      12.362  29.573 -26.313  1.00 93.24           O  
ATOM   4789  N   PRO A 311      13.847  29.940 -24.673  1.00 94.63           N  
ATOM   4790  CA  PRO A 311      12.947  30.753 -23.858  1.00 94.63           C  
ATOM   4791  HA  PRO A 311      11.956  30.302 -23.812  1.00 94.63           H  
ATOM   4792  C   PRO A 311      12.765  32.156 -24.429  1.00 94.63           C  
ATOM   4793  CB  PRO A 311      13.565  30.771 -22.464  1.00 94.63           C  
ATOM   4794  HB2 PRO A 311      13.391  31.722 -21.961  1.00 94.63           H  
ATOM   4795  HB3 PRO A 311      13.157  29.945 -21.881  1.00 94.63           H  
ATOM   4796  O   PRO A 311      13.747  32.816 -24.771  1.00 94.63           O  
ATOM   4797  CG  PRO A 311      15.050  30.519 -22.714  1.00 94.63           C  
ATOM   4798  HG2 PRO A 311      15.548  31.461 -22.947  1.00 94.63           H  
ATOM   4799  HG3 PRO A 311      15.530  30.028 -21.867  1.00 94.63           H  
ATOM   4800  CD  PRO A 311      15.085  29.655 -23.964  1.00 94.63           C  
ATOM   4801  HD2 PRO A 311      15.116  28.602 -23.686  1.00 94.63           H  
ATOM   4802  HD3 PRO A 311      15.956  29.914 -24.566  1.00 94.63           H  
ATOM   4803  N   SER A 312      11.515  32.609 -24.492  1.00 95.45           N  
ATOM   4804  H   SER A 312      10.765  32.013 -24.172  1.00 95.45           H  
ATOM   4805  CA  SER A 312      11.156  33.868 -25.158  1.00 95.45           C  
ATOM   4806  HA  SER A 312      11.908  34.104 -25.912  1.00 95.45           H  
ATOM   4807  C   SER A 312      11.101  35.045 -24.198  1.00 95.45           C  
ATOM   4808  CB  SER A 312       9.822  33.719 -25.881  1.00 95.45           C  
ATOM   4809  HB2 SER A 312       9.044  33.407 -25.184  1.00 95.45           H  
ATOM   4810  HB3 SER A 312       9.547  34.664 -26.349  1.00 95.45           H  
ATOM   4811  O   SER A 312      11.634  36.114 -24.490  1.00 95.45           O  
ATOM   4812  OG  SER A 312      10.005  32.742 -26.869  1.00 95.45           O  
ATOM   4813  HG  SER A 312       9.276  32.789 -27.491  1.00 95.45           H  
ATOM   4814  N   THR A 313      10.501  34.852 -23.025  1.00 95.81           N  
ATOM   4815  H   THR A 313      10.069  33.958 -22.838  1.00 95.81           H  
ATOM   4816  CA  THR A 313      10.432  35.890 -21.990  1.00 95.81           C  
ATOM   4817  HA  THR A 313      10.372  36.863 -22.477  1.00 95.81           H  
ATOM   4818  C   THR A 313      11.684  35.897 -21.114  1.00 95.81           C  
ATOM   4819  CB  THR A 313       9.171  35.741 -21.129  1.00 95.81           C  
ATOM   4820  HB  THR A 313       9.166  36.539 -20.386  1.00 95.81           H  
ATOM   4821  O   THR A 313      12.318  34.862 -20.897  1.00 95.81           O  
ATOM   4822  CG2 THR A 313       7.888  35.843 -21.951  1.00 95.81           C  
ATOM   4823 HG21 THR A 313       7.843  35.049 -22.697  1.00 95.81           H  
ATOM   4824 HG22 THR A 313       7.847  36.808 -22.456  1.00 95.81           H  
ATOM   4825 HG23 THR A 313       7.027  35.755 -21.288  1.00 95.81           H  
ATOM   4826  OG1 THR A 313       9.162  34.507 -20.454  1.00 95.81           O  
ATOM   4827  HG1 THR A 313       8.941  33.838 -21.106  1.00 95.81           H  
ATOM   4828  N   ASP A 314      12.038  37.054 -20.549  1.00 97.06           N  
ATOM   4829  H   ASP A 314      11.573  37.908 -20.821  1.00 97.06           H  
ATOM   4830  CA  ASP A 314      13.180  37.150 -19.626  1.00 97.06           C  
ATOM   4831  HA  ASP A 314      14.064  36.743 -20.118  1.00 97.06           H  
ATOM   4832  C   ASP A 314      12.972  36.311 -18.358  1.00 97.06           C  
ATOM   4833  CB  ASP A 314      13.465  38.618 -19.289  1.00 97.06           C  
ATOM   4834  HB2 ASP A 314      12.561  39.074 -18.884  1.00 97.06           H  
ATOM   4835  HB3 ASP A 314      14.239  38.658 -18.523  1.00 97.06           H  
ATOM   4836  O   ASP A 314      13.910  35.691 -17.858  1.00 97.06           O  
ATOM   4837  CG  ASP A 314      13.953  39.413 -20.506  1.00 97.06           C  
ATOM   4838  OD1 ASP A 314      14.512  38.789 -21.450  1.00 97.06           O  
ATOM   4839  OD2 ASP A 314      13.734  40.639 -20.491  1.00 97.06           O  
ATOM   4840  N   ALA A 315      11.721  36.184 -17.904  1.00 95.99           N  
ATOM   4841  H   ALA A 315      10.989  36.700 -18.372  1.00 95.99           H  
ATOM   4842  CA  ALA A 315      11.358  35.250 -16.847  1.00 95.99           C  
ATOM   4843  HA  ALA A 315      11.969  35.463 -15.970  1.00 95.99           H  
ATOM   4844  C   ALA A 315      11.644  33.795 -17.264  1.00 95.99           C  
ATOM   4845  CB  ALA A 315       9.887  35.474 -16.479  1.00 95.99           C  
ATOM   4846  HB1 ALA A 315       9.599  34.785 -15.685  1.00 95.99           H  
ATOM   4847  HB2 ALA A 315       9.747  36.496 -16.127  1.00 95.99           H  
ATOM   4848  HB3 ALA A 315       9.251  35.306 -17.349  1.00 95.99           H  
ATOM   4849  O   ALA A 315      12.312  33.067 -16.534  1.00 95.99           O  
ATOM   4850  N   ALA A 316      11.216  33.357 -18.451  1.00 96.08           N  
ATOM   4851  H   ALA A 316      10.685  33.966 -19.057  1.00 96.08           H  
ATOM   4852  CA  ALA A 316      11.502  32.002 -18.914  1.00 96.08           C  
ATOM   4853  HA  ALA A 316      11.147  31.299 -18.161  1.00 96.08           H  
ATOM   4854  C   ALA A 316      13.004  31.742 -19.112  1.00 96.08           C  
ATOM   4855  CB  ALA A 316      10.725  31.745 -20.200  1.00 96.08           C  
ATOM   4856  HB1 ALA A 316       9.658  31.847 -20.003  1.00 96.08           H  
ATOM   4857  HB2 ALA A 316      10.909  30.733 -20.562  1.00 96.08           H  
ATOM   4858  HB3 ALA A 316      11.025  32.453 -20.973  1.00 96.08           H  
ATOM   4859  O   ALA A 316      13.450  30.617 -18.869  1.00 96.08           O  
ATOM   4860  N   LYS A 317      13.790  32.750 -19.518  1.00 97.12           N  
ATOM   4861  H   LYS A 317      13.342  33.621 -19.766  1.00 97.12           H  
ATOM   4862  CA  LYS A 317      15.258  32.655 -19.605  1.00 97.12           C  
ATOM   4863  HA  LYS A 317      15.535  31.799 -20.220  1.00 97.12           H  
ATOM   4864  C   LYS A 317      15.870  32.407 -18.229  1.00 97.12           C  
ATOM   4865  CB  LYS A 317      15.860  33.931 -20.219  1.00 97.12           C  
ATOM   4866  HB2 LYS A 317      16.942  33.906 -20.095  1.00 97.12           H  
ATOM   4867  HB3 LYS A 317      15.483  34.794 -19.670  1.00 97.12           H  
ATOM   4868  O   LYS A 317      16.687  31.501 -18.092  1.00 97.12           O  
ATOM   4869  CG  LYS A 317      15.555  34.102 -21.714  1.00 97.12           C  
ATOM   4870  HG2 LYS A 317      14.490  33.953 -21.893  1.00 97.12           H  
ATOM   4871  HG3 LYS A 317      16.124  33.367 -22.283  1.00 97.12           H  
ATOM   4872  CD  LYS A 317      15.966  35.496 -22.199  1.00 97.12           C  
ATOM   4873  HD2 LYS A 317      15.674  36.231 -21.449  1.00 97.12           H  
ATOM   4874  HD3 LYS A 317      17.048  35.544 -22.322  1.00 97.12           H  
ATOM   4875  CE  LYS A 317      15.266  35.846 -23.514  1.00 97.12           C  
ATOM   4876  HE2 LYS A 317      14.228  35.518 -23.448  1.00 97.12           H  
ATOM   4877  HE3 LYS A 317      15.727  35.307 -24.343  1.00 97.12           H  
ATOM   4878  NZ  LYS A 317      15.289  37.314 -23.733  1.00 97.12           N  
ATOM   4879  HZ1 LYS A 317      14.677  37.573 -24.493  1.00 97.12           H  
ATOM   4880  HZ2 LYS A 317      16.221  37.664 -23.899  1.00 97.12           H  
ATOM   4881  HZ3 LYS A 317      14.942  37.799 -22.918  1.00 97.12           H  
ATOM   4882  N   LEU A 318      15.429  33.155 -17.214  1.00 96.84           N  
ATOM   4883  H   LEU A 318      14.772  33.894 -17.418  1.00 96.84           H  
ATOM   4884  CA  LEU A 318      15.899  33.010 -15.834  1.00 96.84           C  
ATOM   4885  HA  LEU A 318      16.977  33.170 -15.824  1.00 96.84           H  
ATOM   4886  C   LEU A 318      15.639  31.602 -15.271  1.00 96.84           C  
ATOM   4887  CB  LEU A 318      15.216  34.095 -14.981  1.00 96.84           C  
ATOM   4888  HB2 LEU A 318      15.410  35.070 -15.428  1.00 96.84           H  
ATOM   4889  HB3 LEU A 318      14.140  33.928 -14.999  1.00 96.84           H  
ATOM   4890  O   LEU A 318      16.491  31.041 -14.588  1.00 96.84           O  
ATOM   4891  CG  LEU A 318      15.669  34.127 -13.510  1.00 96.84           C  
ATOM   4892  HG  LEU A 318      15.506  33.152 -13.051  1.00 96.84           H  
ATOM   4893  CD1 LEU A 318      17.145  34.505 -13.377  1.00 96.84           C  
ATOM   4894 HD11 LEU A 318      17.339  35.452 -13.881  1.00 96.84           H  
ATOM   4895 HD12 LEU A 318      17.404  34.598 -12.322  1.00 96.84           H  
ATOM   4896 HD13 LEU A 318      17.770  33.724 -13.809  1.00 96.84           H  
ATOM   4897  CD2 LEU A 318      14.833  35.151 -12.743  1.00 96.84           C  
ATOM   4898 HD21 LEU A 318      15.131  35.155 -11.695  1.00 96.84           H  
ATOM   4899 HD22 LEU A 318      14.980  36.146 -13.164  1.00 96.84           H  
ATOM   4900 HD23 LEU A 318      13.779  34.882 -12.805  1.00 96.84           H  
ATOM   4901  N   TRP A 319      14.484  31.013 -15.592  1.00 96.42           N  
ATOM   4902  H   TRP A 319      13.809  31.565 -16.103  1.00 96.42           H  
ATOM   4903  CA  TRP A 319      14.073  29.690 -15.102  1.00 96.42           C  
ATOM   4904  HA  TRP A 319      14.636  29.476 -14.194  1.00 96.42           H  
ATOM   4905  C   TRP A 319      14.396  28.537 -16.067  1.00 96.42           C  
ATOM   4906  CB  TRP A 319      12.597  29.743 -14.698  1.00 96.42           C  
ATOM   4907  HB2 TRP A 319      12.001  30.014 -15.570  1.00 96.42           H  
ATOM   4908  HB3 TRP A 319      12.284  28.751 -14.373  1.00 96.42           H  
ATOM   4909  O   TRP A 319      13.902  27.417 -15.905  1.00 96.42           O  
ATOM   4910  CG  TRP A 319      12.307  30.695 -13.577  1.00 96.42           C  
ATOM   4911  CD1 TRP A 319      11.730  31.912 -13.691  1.00 96.42           C  
ATOM   4912  HD1 TRP A 319      11.372  32.343 -14.614  1.00 96.42           H  
ATOM   4913  CD2 TRP A 319      12.576  30.528 -12.153  1.00 96.42           C  
ATOM   4914  CE2 TRP A 319      12.140  31.703 -11.468  1.00 96.42           C  
ATOM   4915  CE3 TRP A 319      13.134  29.497 -11.368  1.00 96.42           C  
ATOM   4916  HE3 TRP A 319      13.490  28.599 -11.851  1.00 96.42           H  
ATOM   4917  NE1 TRP A 319      11.649  32.520 -12.458  1.00 96.42           N  
ATOM   4918  HE1 TRP A 319      11.261  33.441 -12.311  1.00 96.42           H  
ATOM   4919  CH2 TRP A 319      12.799  30.801  -9.327  1.00 96.42           C  
ATOM   4920  HH2 TRP A 319      12.896  30.896  -8.255  1.00 96.42           H  
ATOM   4921  CZ2 TRP A 319      12.243  31.849 -10.079  1.00 96.42           C  
ATOM   4922  HZ2 TRP A 319      11.904  32.754  -9.596  1.00 96.42           H  
ATOM   4923  CZ3 TRP A 319      13.243  29.632  -9.971  1.00 96.42           C  
ATOM   4924  HZ3 TRP A 319      13.688  28.837  -9.391  1.00 96.42           H  
ATOM   4925  N   GLN A 320      15.229  28.768 -17.084  1.00 94.32           N  
ATOM   4926  H   GLN A 320      15.640  29.686 -17.175  1.00 94.32           H  
ATOM   4927  CA  GLN A 320      15.648  27.723 -18.017  1.00 94.32           C  
ATOM   4928  HA  GLN A 320      14.751  27.253 -18.420  1.00 94.32           H  
ATOM   4929  C   GLN A 320      16.456  26.636 -17.291  1.00 94.32           C  
ATOM   4930  CB  GLN A 320      16.404  28.359 -19.193  1.00 94.32           C  
ATOM   4931  HB2 GLN A 320      17.315  28.826 -18.816  1.00 94.32           H  
ATOM   4932  HB3 GLN A 320      15.781  29.143 -19.624  1.00 94.32           H  
ATOM   4933  O   GLN A 320      17.398  26.922 -16.560  1.00 94.32           O  
ATOM   4934  CG  GLN A 320      16.786  27.373 -20.309  1.00 94.32           C  
ATOM   4935  HG2 GLN A 320      17.485  26.638 -19.911  1.00 94.32           H  
ATOM   4936  HG3 GLN A 320      17.304  27.922 -21.095  1.00 94.32           H  
ATOM   4937  CD  GLN A 320      15.589  26.660 -20.939  1.00 94.32           C  
ATOM   4938  NE2 GLN A 320      15.563  25.345 -20.916  1.00 94.32           N
[truncated: 286,101 more chars]
