# Supplementary material for: The Evolutionary History of a DNA Methylase Reveals Frequent Horizontal Transfer and Within-Gene Recombination
Source: Genes (Basel). 2023 Jan 21;14(2):288. doi: 10.3390/genes14020288 (PMC9957025; doi:10.3390/genes14020288)
Supplement: Supplementary file 1 [file genes-14-00288-s001.zip › Taj_79_AF_predicted_structure.py]

import cPickle, base64
try:
	from SimpleSession.versions.v65 import beginRestore,\
	    registerAfterModelsCB, reportRestoreError, checkVersion
except ImportError:
	from chimera import UserError
	raise UserError('Cannot open session that was saved in a'
	    ' newer version of Chimera; update your version')
checkVersion([1, 14, 42094])
import chimera
from chimera import replyobj
replyobj.status('Restoring session...', \
    blankAfter=0)
replyobj.status('Beginning session restore...', \
    blankAfter=0, secondary=True)
beginRestore()

def restoreCoreModels():
	from SimpleSession.versions.v65 import init, restoreViewer, \
	     restoreMolecules, restoreColors, restoreSurfaces, \
	     restoreVRML, restorePseudoBondGroups, restoreModelAssociations
	molInfo = cPickle.loads(base64.b64decode('gAJ9cQEoVRFyaWJib25JbnNpZGVDb2xvcnECSwFOfYdVCWJhbGxTY2FsZXEDSwFHP9AAAAAAAAB9h1UJcG9pbnRTaXplcQRLAUc/8AAAAAAAAH2HVQVjb2xvcnEFSwFLAH2HVQpyaWJib25UeXBlcQZLAUsAfYdVCnN0aWNrU2NhbGVxB0sBRz/wAAAAAAAAfYdVDG1tQ0lGSGVhZGVyc3EIXXEJTmFVDGFyb21hdGljTW9kZXEKSwFLAX2HVQp2ZHdEZW5zaXR5cQtLAUdAFAAAAAAAAH2HVQZoaWRkZW5xDEsBiX2HVQ1hcm9tYXRpY0NvbG9ycQ1LAU59h1UPcmliYm9uU21vb3RoaW5ncQ5LAUsAfYdVCWF1dG9jaGFpbnEPSwGIfYdVCnBkYlZlcnNpb25xEEsBSwJ9h1UIb3B0aW9uYWxxEX1xElUIb3BlbmVkQXNxE4iJSwEoVTsvVXNlcnMvZGFuaWVsbGUvRHJvcGJveC8yMjEyMTVfVGFqX3dfSEUvMjIxMjE1X1Rhal93X0hFLnBkYnEUTk5LAXRxFX2Hh3NVD2xvd2VyQ2FzZUNoYWluc3EWSwGJfYdVCWxpbmVXaWR0aHEXSwFHP/AAAAAAAAB9h1UPcmVzaWR1ZUxhYmVsUG9zcRhLAUsAfYdVBG5hbWVxGUsBWBMAAAAyMjEyMTVfVGFqX3dfSEUucGRifYdVD2Fyb21hdGljRGlzcGxheXEaSwGJfYdVD3JpYmJvblN0aWZmbmVzc3EbSwFHP+mZmZmZmZp9h1UKcGRiSGVhZGVyc3EcXXEdfXEeYVUDaWRzcR9LAUsASwCGfYdVDnN1cmZhY2VPcGFjaXR5cSBLAUe/8AAAAAAAAH2HVRBhcm9tYXRpY0xpbmVUeXBlcSFLAUsCfYdVFHJpYmJvbkhpZGVzTWFpbmNoYWlucSJLAYh9h1UHZGlzcGxheXEjSwGIfYd1Lg=='))
	resInfo = cPickle.loads(base64.b64decode('gAJ9cQEoVQZpbnNlcnRxAk0tAlUBIH2HVQtmaWxsRGlzcGxheXEDTS0CiX2HVQRuYW1lcQRNLQJYAwAAAEFMQX1xBShYAwAAAENZU11xBihLEUtHS4RLoEvPS9ZNaAFNBQJNDAJlWAMAAABBU1BdcQcoSwdLCEsQSxNLGkseSyNLMEszSzdLQ0tdS15LeEuAS4lLjEuXS7BLw0vNS/JL+U0IAU0OAU0uAU05AU1mAU1uAU15AU2UAU2VAU2cAU28AU29AU3aAU3nAU35AU0UAk0mAk0pAmVYAwAAAFZBTF1xCChLCksUSxZLHUsgSyFLYUtuS31LfkuIS59L2U0JAU0XAU0mAU0qAU0zAU1NAU1OAU1UAU1XAU1bAU1qAU1xAU18AU2HAU2RAU2SAU3HAU3XAU3eAU3jAU3tAU3wAU32AU33AU0aAk0jAmVYAwAAAEdMTl1xCShLBksJS4VLzE0wAU0/AU12AU2GAU2XAU2eAWVYAwAAAEdMWV1xCihLD0s0SzlLQEtES0ZLUEtqS2xLdkt/S4NLpEumS6hLrUu+S8hL3UveS+RL5Uv0TQABTQIBTRIBTRkBTR4BTSMBTSQBTSkBTUABTUIBTVUBTV8BTWEBTWsBTX4BTYABTYIBTYQBTYoBTYsBTaABTacBTawBTa8BTbEBTbMBTbgBTb8BTcABTdABTdsBTfUBTf0BTf8BTSQCTSgCZVgDAAAASUxFXXELKEsVS0JLSktYS3BLlkvES/BL+00NAU0YAU0fAU1MAU1lAU11AU2hAU0GAk0NAk0PAk0ZAk0hAmVYAwAAAFBST11xDChLA0sZSyRLJUtUS49L3E0EAU0hAU02AU1HAU1LAU1SAU1zAU2JAU2OAU2pAU3GAU3PAU3UAU3lAU3yAU3zAU36AU0XAk0gAmVYAwAAAExZU11xDShLF0stS0tLWUuBS41Lk0uUS9tNBQFNCwFNDwFNLwFNPAFNRgFNUQFNbwFNfwFNpgFNqAFNzQFN3QFN5AFNCgJNHwJlWAMAAABUSFJdcQ4oSwtLIksuS0lLTktRS2hLbUtvS5pLo0vCS+ZL6E0aAU0gAU0rAU00AU04AU1DAU1WAU1gAU1sAU2FAU2PAU2WAU2fAU2iAU2jAU2rAU21AU23AU3iAU3xAU0AAk0BAk0OAmVYAwAAAFBIRV1xDyhLKks6S0hLVkvLS+NL9U0DAU1JAU3EAU3FAU3IAU37AU0lAk0nAmVYAwAAAE1FVF1xEChLAEsrS3lLtEu8TbQBTekBZVgDAAAASElTXXERKEsOS01LUktkS6xL30vqTV4BTXgBTbABTeABTQcCTQkCZVgDAAAAR0xVXXESKEs2S0VLY0txS3VLnUuhS7JLuUvKS9VL8Uv2TRQBTRYBTSwBTUoBTV0BTXQBTXsBTYgBTZoBTboBTb4BTcsBTdIBTdkBTQMCTQgCTRACTRICTSICZVgDAAAATEVVXXETKEsMSxJLGEsoSzJLPktBS1pLYktpS4dLikuLS5BLt0u7S9FL10vaS+BL4UvsS/dL/k0HAU0lAU0yAU09AU1FAU1TAU1cAU1jAU1wAU19AU2BAU2TAU2bAU3mAU3oAU3sAU3vAU34AU0WAk0YAk0dAmVYAwAAAEFSR11xFChLNUtPS1tLZktnS3JLc0t7S4ZLkUuVS5xLpUunS6pLs0u4S7pLv0vQS9hL50vrS/hNFQFNGwFNHAFNJwFNMQFNUAFNaQFNcgFNdwFNjAFNpQFNqgFNwwFNyQFN0wFN6gFN7gFNCwJNEQJNHAJlWAMAAABUUlBdcRUoSy9LPUt8S5lLm0uiS6tLxkvOS9JL6Uv9TT4BTUEBTY0BTbIBTesBZVgDAAAAQVNOXXEWKEsBSwJLG0snS3dLqUuxS8lNKAFNWgFNZAFNegFNkAFNrgFN2AFN4QFN9AFlWAMAAABUWVJdcRcoSwRLBUsNSyZLPEuOS5hLwUv/TbsBTcoBTdYBTRUCZVgDAAAAU0VSXXEYKEscSylLVUu9S8dL+k0BAU0GAU0KAU0iAU03AU2kAU3CAU3VAU3+AU0eAk0sAmV1h1UFY2hhaW5xGU0tAlgBAAAAQX2HVQ5yaWJib25EcmF3TW9kZXEaTS0CSwJ9h1UCc3NxG00tAomJhn1xHCiJiIZOXXEdKEsKSwWGcR5LH0sEhnEfS0ZLB4ZxIEtSSwqGcSFLbUsFhnEiS3lLBoZxI0vfSwWGcSRL9ksJhnElTRcBSwaGcSZNMAFLBYZxJ01JAUsIhnEoTZEBSwOGcSlN1QFLA4ZxKk3dAUsDhnErTfYBSwSGcSxNCwJLBoZxLWWGiImGTl1xLihLEUsHhnEvSylLA4ZxMEsuSwOGcTFLOEsOhnEyS05LA4ZxM0tdSw2GcTRLgUsNhnE1S5NLEYZxNkuvSxGGcTdLyksQhnE4S+lLCoZxOU0JAUsJhnE6TTkBSwWGcTtNVwFLCIZxPE2VAUsLhnE9TcEBSwSGcT5N0AFLA4ZxP03mAUsLhnFATQACSwiGcUFNEwJLC4ZxQmWGdYdVCG1vbGVjdWxlcUNNLQJLAH2HVQtyaWJib25Db2xvcnFETS0CSwF9cUUoSwJOXXFGKEsvSwOGcUdLw0sDhnFIZYZLA05dcUlLMkuRhnFKYYZLBE5dcUtL/ksGhnFMYYZLBU5dcU1NRQFLBoZxTmGGdYdVBWxhYmVscU9NLQJYAAAAAH2HVQpsYWJlbENvbG9ycVBNLQJLAX1xUShLAk5dcVIoSy9LA4ZxU0vDSwOGcVRlhksDTl1xVUsyS5GGcVZhhksETl1xV0v+SwaGcVhhhksFTl1xWU1FAUsGhnFaYYZ1h1UIZmlsbE1vZGVxW00tAksBfYdVBWlzSGV0cVxNLQKJfYdVC2xhYmVsT2Zmc2V0cV1NLQJOfYdVCHBvc2l0aW9ucV5dcV9LAU0tAoZxYGFVDXJpYmJvbkRpc3BsYXlxYU0tAoh9h1UIb3B0aW9uYWxxYn1VBHNzSWRxY00tAkr/////fXFkKEsBTl1xZShLCksFhnFmSxFLB4ZxZ2WGSwJOXXFoKEsfSwSGcWlLKUsDhnFqZYZLA05dcWsoSy5LA4ZxbEtGSweGcW1lhksETl1xbihLOEsOhnFvS1JLCoZxcGWGSwVOXXFxKEtOSwOGcXJLbUsFhnFzZYZLBk5dcXQoS11LDYZxdUt5SwaGcXZlhksHTl1xdyhLgUsNhnF4S99LBYZxeWWGSwhOXXF6KEuTSxGGcXtL9ksJhnF8ZYZLCU5dcX0oS69LEYZxfk0XAUsGhnF/ZYZLCk5dcYAoS8pLEIZxgU0wAUsFhnGCZYZLC05dcYMoS+lLCoZxhE1JAUsIhnGFZYZLDE5dcYYoTQkBSwmGcYdNkQFLA4ZxiGWGSw1OXXGJKE05AUsFhnGKTdUBSwOGcYtlhksOTl1xjChNVwFLCIZxjU3dAUsDhnGOZYZLD05dcY8oTZUBSwuGcZBN9gFLBIZxkWWGSxBOXXGSKE3BAUsEhnGTTQsCSwaGcZRlhksRTl1xlU3QAUsDhnGWYYZLEk5dcZdN5gFLC4ZxmGGGSxNOXXGZTQACSwiGcZphhksUTl1xm00TAksLhnGcYYZ1h3Uu'))
	atomInfo = cPickle.loads(base64.b64decode('gAJ9cQEoVQdyZXNpZHVlcQJNFSFLMH1xAyhLAU5dcQRLAEsThnEFYYZLAk5dcQZLE0sOhnEHYYZLA05dcQhLIUsOhnEJYYZLBE5dcQpLL0sOhnELYYZLBU5dcQxLPUsVhnENYYZLBk5dcQ5LUksVhnEPYYZLB05dcRBLZ0sRhnERYYZLCE5dcRJLeEsMhnETYYZLCU5dcRRLhEsMhnEVYYZLCk5dcRZLkEsRhnEXYYZLC05dcRhLoUsQhnEZYYZLDE5dcRpLsUsOhnEbYYZLDU5dcRxLv0sThnEdYYZLDk5dcR5L0ksVhnEfYYZLD05dcSBL50sRhnEhYYZLEE5dcSJL+EsHhnEjYYZLEU5dcSRL/0sMhnElYYZLEk5dcSZNCwFLC4ZxJ2GGSxNOXXEoTRYBSxOGcSlhhksUTl1xKk0pAUsMhnErYYZLFU5dcSxNNQFLEIZxLWGGSxZOXXEuTUUBSxOGcS9hhksXTl1xME1YAUsQhnExYYZLGE5dcTJNaAFLFoZxM2GGSxlOXXE0TX4BSxOGcTVhhksaTl1xNk2RAUsOhnE3YYZLG05dcThNnwFLDIZxOWGGSxxOXXE6TasBSw6GcTthhksdTl1xPE25AUsLhnE9YYZLHk5dcT5NxAFLEIZxP2GGSx9OXXFATdQBSwyGcUFhhksgTl1xQk3gAUsKhnFDYYZLIU5dcURN6gFLEIZxRWGGSyJOXXFGTfoBSxCGcUdhhksjTl1xSE0KAksOhnFJYYZLJE5dcUpNGAJLDIZxS2GGSyVOXXFMTSQCSw6GcU1hhksmTl1xTk0yAksOhnFPYYZLJ05dcVBNQAJLFYZxUWGGSyhOXXFSTVUCSw6GcVNhhkspTl1xVE1jAksThnFVYYZLKk5dcVZNdgJLC4ZxV2GGSytOXXFYTYECSxSGcVlhhkssTl1xWk2VAksRhnFbYYZLLU5dcVxNpgJLCoZxXWGGSy5OXXFeTbACSxaGcV9hhksvTl1xYE3GAksOhnFhYYZLMU5dcWJN7AJLDIZxY2GGSzJOXXFkTfgCSwqGcWVhhkszTl1xZk0CA0sThnFnYYZLNE5dcWhNFQNLDIZxaWGGSzVOXXFqTSEDSweGcWthhks2Tl1xbE0oA0sYhnFtYYZLN05dcW5NQANLD4Zxb2GGSzhOXXFwTU8DSwyGcXFhhks5Tl1xck1bA0sKhnFzYYZLOk5dcXRNZQNLB4ZxdWGGSztOXXF2TWwDSxSGcXdhhks8Tl1xeE2AA0sKhnF5YYZLPU5dcXpNigNLFYZxe2GGSz5OXXF8TZ8DSxiGcX1hhks/Tl1xfk23A0sThnF/YYZLQE5dcYBNygNLCoZxgWGGS0FOXXGCTdQDSweGcYNhhktCTl1xhE3bA0sThnGFYYZLQ05dcYZN7gNLE4Zxh2GGS0ROXXGITQEESwyGcYlhhktFTl1xik0NBEsHhnGLYYZLRk5dcYxNFARLD4ZxjWGGS0dOXXGOTSMESweGcY9hhktITl1xkE0qBEsLhnGRYYZLSU5dcZJNNQRLFIZxk2GGS0pOXXGUTUkESw6GcZVhhktLTl1xlk1XBEsThnGXYYZLTE5dcZhNagRLFoZxmWGGS01OXXGaTYAESwqGcZthhktOTl1xnE2KBEsRhnGdYYZLT05dcZ5NmwRLDoZxn2GGS1BOXXGgTakESxiGcaFhhktRTl1xok3BBEsHhnGjYYZLUk5dcaRNyARLDoZxpWGGS1NOXXGmTdYESxGGcadhhktUTl1xqE3nBEsKhnGpYYZLVU5dcapN8QRLDoZxq2GGS1ZOXXGsTf8ESwuGca1hhktXTl1xrk0KBUsUhnGvYYZLWE5dcbBNHgVLCoZxsWGGS1lOXXGyTSgFSxOGcbNhhktaTl1xtE07BUsWhnG1YYZLW05dcbZNUQVLE4Zxt2GGS1xOXXG4TWQFSxiGcblhhktdTl1xuk18BUsKhnG7YYZLXk5dcbxNhgVLDIZxvWGGS19OXXG+TZIFSwyGcb9hhktgTl1xwE2eBUsKhnHBYYZLYU5dccJNqAVLCoZxw2GGS2JOXXHETbIFSxCGccVhhktjTl1xxk3CBUsThnHHYYZLZE5dcchN1QVLD4ZxyWGGS2VOXXHKTeQFSxGGccthhktmTl1xzE31BUsKhnHNYYZLZ05dcc5N/wVLGIZxz2GGS2hOXXHQTRcGSxiGcdFhhktpTl1x0k0vBksOhnHTYYZLak5dcdRNPQZLE4Zx1WGGS2tOXXHWTVAGSweGcddhhktsTl1x2E1XBksKhnHZYYZLbU5dcdpNYQZLB4Zx22GGS25OXXHcTWgGSw6Gcd1hhktvTl1x3k12BksQhnHfYYZLcE5dceBNhgZLDoZx4WGGS3FOXXHiTZQGSxOGceNhhktyTl1x5E2nBksPhnHlYYZLc05dceZNtgZLGIZx52GGS3ROXXHoTc4GSxiGcelhhkt1Tl1x6k3mBksKhnHrYYZLdk5dcexN8AZLD4Zx7WGGS3dOXXHuTf8GSweGce9hhkt4Tl1x8E0GB0sOhnHxYYZLeU5dcfJNFAdLDIZx82GGS3pOXXH0TSAHSxGGcfVhhkt7Tl1x9k0xB0sKhnH3YYZLfE5dcfhNOwdLGIZx+WGGS31OXXH6TVMHSxiGcfthhkt+Tl1x/E1rB0sQhnH9YYZLf05dcf5NewdLEIZx/2GGS4BOXXIAAQAATYsHSweGcgEBAABhhkuBTl1yAgEAAE2SB0sMhnIDAQAAYYZLgk5dcgQBAABNngdLFoZyBQEAAGGGS4NOXXIGAQAATbQHSwqGcgcBAABhhkuETl1yCAEAAE2+B0sHhnIJAQAAYYZLhU5dcgoBAABNxQdLC4ZyCwEAAGGGS4ZOXXIMAQAATdAHSxGGcg0BAABhhkuHTl1yDgEAAE3hB0sYhnIPAQAAYYZLiE5dchABAABN+QdLE4ZyEQEAAGGGS4lOXXISAQAATQwISxCGchMBAABhhkuKTl1yFAEAAE0cCEsMhnIVAQAAYYZLi05dchYBAABNKAhLE4ZyFwEAAGGGS4xOXXIYAQAATTsISxOGchkBAABhhkuNTl1yGgEAAE1OCEsMhnIbAQAAYYZLjk5dchwBAABNWghLFoZyHQEAAGGGS49OXXIeAQAATXAISxWGch8BAABhhkuQTl1yIAEAAE2FCEsOhnIhAQAAYYZLkU5dciIBAABNkwhLE4ZyIwEAAGGGS5JOXXIkAQAATaYISxiGciUBAABhhkuTTl1yJgEAAE2+CEsKhnInAQAAYYZLlE5dcigBAABNyAhLFoZyKQEAAGGGS5VOXXIqAQAATd4ISxaGcisBAABhhkuWTl1yLAEAAE30CEsYhnItAQAAYYZLl05dci4BAABNDAlLE4ZyLwEAAGGGS5hOXXIwAQAATR8JSwyGcjEBAABhhkuZTl1yMgEAAE0rCUsVhnIzAQAAYYZLmk5dcjQBAABNQAlLGIZyNQEAAGGGS5tOXXI2AQAATVgJSw6GcjcBAABhhkucTl1yOAEAAE1mCUsYhnI5AQAAYYZLnU5dcjoBAABNfglLGIZyOwEAAGGGS55OXXI8AQAATZYJSw+Gcj0BAABhhkufTl1yPgEAAE2lCUsKhnI/AQAAYYZLoE5dckABAABNrwlLEIZyQQEAAGGGS6FOXXJCAQAATb8JSwuGckMBAABhhkuiTl1yRAEAAE3KCUsPhnJFAQAAYYZLo05dckYBAABN2QlLGIZyRwEAAGGGS6ROXXJIAQAATfEJSw6GckkBAABhhkulTl1ySgEAAE3/CUsHhnJLAQAAYYZLpk5dckwBAABNBgpLGIZyTQEAAGGGS6dOXXJOAQAATR4KSweGck8BAABhhkuoTl1yUAEAAE0lCksYhnJRAQAAYYZLqU5dclIBAABNPQpLB4ZyUwEAAGGGS6pOXXJUAQAATUQKSw6GclUBAABhhkurTl1yVgEAAE1SCksYhnJXAQAAYYZLrE5dclgBAABNagpLGIZyWQEAAGGGS61OXXJaAQAATYIKSxGGclsBAABhhkuuTl1yXAEAAE2TCksHhnJdAQAAYYZLr05dcl4BAABNmgpLCoZyXwEAAGGGS7BOXXJgAQAATaQKSwqGcmEBAABhhkuxTl1yYgEAAE2uCksMhnJjAQAAYYZLsk5dcmQBAABNugpLDoZyZQEAAGGGS7NOXXJmAQAATcgKSw+GcmcBAABhhku0Tl1yaAEAAE3XCksYhnJpAQAAYYZLtU5dcmoBAABN7wpLEYZyawEAAGGGS7ZOXXJsAQAATQALSwqGcm0BAABhhku3Tl1ybgEAAE0KC0sKhnJvAQAAYYZLuE5dcnABAABNFAtLE4ZycQEAAGGGS7lOXXJyAQAATScLSxiGcnMBAABhhku6Tl1ydAEAAE0/C0sPhnJ1AQAAYYZLu05dcnYBAABNTgtLGIZydwEAAGGGS7xOXXJ4AQAATWYLSxOGcnkBAABhhku9Tl1yegEAAE15C0sRhnJ7AQAAYYZLvk5dcnwBAABNigtLC4ZyfQEAAGGGS79OXXJ+AQAATZULSweGcn8BAABhhkvATl1ygAEAAE2cC0sYhnKBAQAAYYZLwU5dcoIBAABNtAtLCoZygwEAAGGGS8JOXXKEAQAATb4LSxWGcoUBAABhhkvDTl1yhgEAAE3TC0sOhnKHAQAAYYZLxE5dcogBAABN4QtLDIZyiQEAAGGGS8VOXXKKAQAATe0LSxOGcosBAABhhkvGTl1yjAEAAE0ADEsKhnKNAQAAYYZLx05dco4BAABNCgxLGIZyjwEAAGGGS8hOXXKQAQAATSIMSwuGcpEBAABhhkvJTl1ykgEAAE0tDEsHhnKTAQAAYYZLyk5dcpQBAABNNAxLDoZylQEAAGGGS8tOXXKWAQAATUIMSw+GcpcBAABhhkvMTl1ymAEAAE1RDEsUhnKZAQAAYYZLzU5dcpoBAABNZQxLEYZymwEAAGGGS85OXXKcAQAATXYMSwyGcp0BAABhhkvPTl1yngEAAE2CDEsYhnKfAQAAYYZL0E5dcqABAABNmgxLC4ZyoQEAAGGGS9FOXXKiAQAATaUMSxiGcqMBAABhhkvSTl1ypAEAAE29DEsThnKlAQAAYYZL005dcqYBAABN0AxLGIZypwEAAGGGS9ROXXKoAQAATegMSwqGcqkBAABhhkvVTl1yqgEAAE3yDEsKhnKrAQAAYYZL1k5dcqwBAABN/AxLD4ZyrQEAAGGGS9dOXXKuAQAATQsNSwuGcq8BAABhhkvYTl1ysAEAAE0WDUsThnKxAQAAYYZL2U5dcrIBAABNKQ1LGIZyswEAAGGGS9pOXXK0AQAATUENSxCGcrUBAABhhkvbTl1ytgEAAE1RDUsThnK3AQAAYYZL3E5dcrgBAABNZA1LFoZyuQEAAGGGS91OXXK6AQAATXoNSw6GcrsBAABhhkveTl1yvAEAAE2IDUsHhnK9AQAAYYZL305dcr4BAABNjw1LB4ZyvwEAAGGGS+BOXXLAAQAATZYNSxGGcsEBAABhhkvhTl1ywgEAAE2nDUsThnLDAQAAYYZL4k5dcsQBAABNug1LE4ZyxQEAAGGGS+NOXXLGAQAATc0NSwqGcscBAABhhkvkTl1yyAEAAE3XDUsUhnLJAQAAYYZL5U5dcsoBAABN6w1LB4ZyywEAAGGGS+ZOXXLMAQAATfINSweGcs0BAABhhkvnTl1yzgEAAE35DUsOhnLPAQAAYYZL6E5dctABAABNBw5LGIZy0QEAAGGGS+lOXXLSAQAATR8OSw6GctMBAABhhkvqTl1y1AEAAE0tDksYhnLVAQAAYYZL605dctYBAABNRQ5LEYZy1wEAAGGGS+xOXXLYAQAATVYOSxiGctkBAABhhkvtTl1y2gEAAE1uDksThnLbAQAAYYZL7k5dctwBAABNgQ5LCoZy3QEAAGGGS+9OXXLeAQAATYsOSwqGct8BAABhhkvwTl1y4AEAAE2VDksKhnLhAQAAYYZL8U5dcuIBAABNnw5LE4Zy4wEAAGGGS/JOXXLkAQAATbIOSw+GcuUBAABhhkvzTl1y5gEAAE3BDksMhnLnAQAAYYZL9E5dcugBAABNzQ5LCoZy6QEAAGGGS/VOXXLqAQAATdcOSweGcusBAABhhkv2Tl1y7AEAAE3eDksUhnLtAQAAYYZL905dcu4BAABN8g5LD4Zy7wEAAGGGS/hOXXLwAQAATQEPSxOGcvEBAABhhkv5Tl1y8gEAAE0UD0sYhnLzAQAAYYZL+k5dcvQBAABNLA9LDIZy9QEAAGGGS/tOXXL2AQAATTgPSwuGcvcBAABhhkv8Tl1y+AEAAE1DD0sThnL5AQAAYYZL/U5dcvoBAABNVg9LCoZy+wEAAGGGS/5OXXL8AQAATWAPSxiGcv0BAABhhkv/Tl1y/gEAAE14D0sThnL/AQAAYYZNAAFOXXIAAgAATYsPSxWGcgECAABhhk0BAU5dcgICAABNoA9LB4ZyAwIAAGGGTQIBTl1yBAIAAE2nD0sLhnIFAgAAYYZNAwFOXXIGAgAATbIPSweGcgcCAABhhk0EAU5dcggCAABNuQ9LFIZyCQIAAGGGTQUBTl1yCgIAAE3ND0sOhnILAgAAYYZNBgFOXXIMAgAATdsPSxaGcg0CAABhhk0HAU5dcg4CAABN8Q9LC4ZyDwIAAGGGTQgBTl1yEAIAAE38D0sThnIRAgAAYYZNCQFOXXISAgAATQ8QSwyGchMCAABhhk0KAU5dchQCAABNGxBLEIZyFQIAAGGGTQsBTl1yFgIAAE0rEEsLhnIXAgAAYYZNDAFOXXIYAgAATTYQSxaGchkCAABhhk0NAU5dchoCAABNTBBLCoZyGwIAAGGGTQ4BTl1yHAIAAE1WEEsThnIdAgAAYYZNDwFOXXIeAgAATWkQSwyGch8CAABhhk0QAU5dciACAABNdRBLFoZyIQIAAGGGTREBTl1yIgIAAE2LEEsKhnIjAgAAYYZNEgFOXXIkAgAATZUQSwqGciUCAABhhk0TAU5dciYCAABNnxBLB4ZyJwIAAGGGTRQBTl1yKAIAAE2mEEsKhnIpAgAAYYZNFQFOXXIqAgAATbAQSw+GcisCAABhhk0WAU5dciwCAABNvxBLGIZyLQIAAGGGTRcBTl1yLgIAAE3XEEsPhnIvAgAAYYZNGAFOXXIwAgAATeYQSxCGcjECAABhhk0ZAU5dcjICAABN9hBLE4ZyMwIAAGGGTRoBTl1yNAIAAE0JEUsHhnI1AgAAYYZNGwFOXXI2AgAATRARSw6GcjcCAABhhk0cAU5dcjgCAABNHhFLGIZyOQIAAGGGTR0BTl1yOgIAAE02EUsYhnI7AgAAYYZNHgFOXXI8AgAATU4RSwqGcj0CAABhhk0fAU5dcj4CAABNWBFLB4ZyPwIAAGGGTSABTl1yQAIAAE1fEUsThnJBAgAAYYZNIQFOXXJCAgAATXIRSw6GckMCAABhhk0iAU5dckQCAABNgBFLDoZyRQIAAGGGTSMBTl1yRgIAAE2OEUsLhnJHAgAAYYZNJAFOXXJIAgAATZkRSweGckkCAABhhk0lAU5dckoCAABNoBFLB4ZySwIAAGGGTSYBTl1yTAIAAE2nEUsThnJNAgAAYYZNJwFOXXJOAgAATboRSxCGck8CAABhhk0oAU5dclACAABNyhFLGIZyUQIAAGGGTSkBTl1yUgIAAE3iEUsOhnJTAgAAYYZNKgFOXXJUAgAATfARSweGclUCAABhhk0rAU5dclYCAABN9xFLEIZyVwIAAGGGTSwBTl1yWAIAAE0HEksOhnJZAgAAYYZNLQFOXXJaAgAATRUSSw+GclsCAABhhk0uAU5dclwCAABNJBJLCoZyXQIAAGGGTS8BTl1yXgIAAE0uEksMhnJfAgAAYYZNMAFOXXJgAgAATToSSxaGcmECAABhhk0xAU5dcmICAABNUBJLEYZyYwIAAGGGTTIBTl1yZAIAAE1hEksYhnJlAgAAYYZNMwFOXXJmAgAATXkSSxOGcmcCAABhhk00AU5dcmgCAABNjBJLEIZyaQIAAGGGTTUBTl1yagIAAE2cEksOhnJrAgAAYYZNNgFOXXJsAgAATaoSSwqGcm0CAABhhk03AU5dcm4CAABNtBJLDoZybwIAAGGGTTgBTl1ycAIAAE3CEksLhnJxAgAAYYZNOQFOXXJyAgAATc0SSw6GcnMCAABhhk06AU5dcnQCAABN2xJLDIZydQIAAGGGTTsBTl1ydgIAAE3nEksKhnJ3AgAAYYZNPAFOXXJ4AgAATfESSwqGcnkCAABhhk09AU5dcnoCAABN+xJLFoZyewIAAGGGTT4BTl1yfAIAAE0RE0sThnJ9AgAAYYZNPwFOXXJ+AgAATSQTSxiGcn8CAABhhk1AAU5dcoACAABNPBNLEYZygQIAAGGGTUEBTl1yggIAAE1NE0sHhnKDAgAAYYZNQgFOXXKEAgAATVQTSxiGcoUCAABhhk1DAU5dcoYCAABNbBNLB4ZyhwIAAGGGTUQBTl1yiAIAAE1zE0sOhnKJAgAAYYZNRQFOXXKKAgAATYETSwqGcosCAABhhk1GAU5dcowCAABNixNLE4ZyjQIAAGGGTUcBTl1yjgIAAE2eE0sWhnKPAgAAYYZNSAFOXXKQAgAATbQTSw6GcpECAABhhk1JAU5dcpICAABNwhNLCoZykwIAAGGGTUoBTl1ylAIAAE3ME0sUhnKVAgAAYYZNSwFOXXKWAgAATeATSw+GcpcCAABhhk1MAU5dcpgCAABN7xNLDoZymQIAAGGGTU0BTl1ymgIAAE39E0sThnKbAgAAYYZNTgFOXXKcAgAATRAUSxCGcp0CAABhhk1PAU5dcp4CAABNIBRLEIZynwIAAGGGTVABTl1yoAIAAE0wFEsKhnKhAgAAYYZNUQFOXXKiAgAATToUSxiGcqMCAABhhk1SAU5dcqQCAABNUhRLFoZypQIAAGGGTVMBTl1ypgIAAE1oFEsOhnKnAgAAYYZNVAFOXXKoAgAATXYUSxOGcqkCAABhhk1VAU5dcqoCAABNiRRLEIZyqwIAAGGGTVYBTl1yrAIAAE2ZFEsHhnKtAgAAYYZNVwFOXXKuAgAATaAUSw6Gcq8CAABhhk1YAU5dcrACAABNrhRLEIZysQIAAGGGTVkBTl1ysgIAAE2+FEsKhnKzAgAAYYZNWgFOXXK0AgAATcgUSwqGcrUCAABhhk1bAU5dcrYCAABN0hRLDoZytwIAAGGGTVwBTl1yuAIAAE3gFEsQhnK5AgAAYYZNXQFOXXK6AgAATfAUSxOGcrsCAABhhk1eAU5dcrwCAABNAxVLD4ZyvQIAAGGGTV8BTl1yvgIAAE0SFUsRhnK/AgAAYYZNYAFOXXLAAgAATSMVSweGcsECAABhhk1hAU5dcsICAABNKhVLDoZywwIAAGGGTWIBTl1yxAIAAE04FUsHhnLFAgAAYYZNYwFOXXLGAgAATT8VSwqGcscCAABhhk1kAU5dcsgCAABNSRVLE4ZyyQIAAGGGTWUBTl1yygIAAE1cFUsOhnLLAgAAYYZNZgFOXXLMAgAATWoVSxOGcs0CAABhhk1nAU5dcs4CAABNfRVLDIZyzwIAAGGGTWgBTl1y0AIAAE2JFUsKhnLRAgAAYYZNaQFOXXLSAgAATZMVSwuGctMCAABhhk1qAU5dctQCAABNnhVLGIZy1QIAAGGGTWsBTl1y1gIAAE22FUsQhnLXAgAAYYZNbAFOXXLYAgAATcYVSweGctkCAABhhk1tAU5dctoCAABNzRVLDoZy2wIAAGGGTW4BTl1y3AIAAE3bFUsKhnLdAgAAYYZNbwFOXXLeAgAATeUVSwyGct8CAABhhk1wAU5dcuACAABN8RVLFoZy4QIAAGGGTXEBTl1y4gIAAE0HFksThnLjAgAAYYZNcgFOXXLkAgAATRoWSxCGcuUCAABhhk1zAU5dcuYCAABNKhZLGIZy5wIAAGGGTXQBTl1y6AIAAE1CFksOhnLpAgAAYYZNdQFOXXLqAgAATVAWSw+GcusCAABhhk12AU5dcuwCAABNXxZLE4Zy7QIAAGGGTXcBTl1y7gIAAE1yFksRhnLvAgAAYYZNeAFOXXLwAgAATYMWSxiGcvECAABhhk15AU5dcvICAABNmxZLEYZy8wIAAGGGTXoBTl1y9AIAAE2sFksMhnL1AgAAYYZNewFOXXL2AgAATbgWSw6GcvcCAABhhk18AU5dcvgCAABNxhZLD4Zy+QIAAGGGTX0BTl1y+gIAAE3VFksQhnL7AgAAYYZNfgFOXXL8AgAATeUWSxOGcv0CAABhhk1/AU5dcv4CAABN+BZLB4Zy/wIAAGGGTYABTl1yAAMAAE3/FksWhnIBAwAAYYZNgQFOXXICAwAATRUXSweGcgMDAABhhk2CAU5dcgQDAABNHBdLE4ZyBQMAAGGGTYMBTl1yBgMAAE0vF0sHhnIHAwAAYYZNhAFOXXIIAwAATTYXSwqGcgkDAABhhk2FAU5dcgoDAABNQBdLB4ZyCwMAAGGGTYYBTl1yDAMAAE1HF0sOhnINAwAAYYZNhwFOXXIOAwAATVUXSxGGcg8DAABhhk2IAU5dchADAABNZhdLEIZyEQMAAGGGTYkBTl1yEgMAAE12F0sPhnITAwAAYYZNigFOXXIUAwAATYUXSw6GchUDAABhhk2LAU5dchYDAABNkxdLB4ZyFwMAAGGGTYwBTl1yGAMAAE2aF0sHhnIZAwAAYYZNjQFOXXIaAwAATaEXSxiGchsDAABhhk2OAU5dchwDAABNuRdLGIZyHQMAAGGGTY8BTl1yHgMAAE3RF0sOhnIfAwAAYYZNkAFOXXIgAwAATd8XSw6GciEDAABhhk2RAU5dciIDAABN7RdLDoZyIwMAAGGGTZIBTl1yJAMAAE37F0sQhnIlAwAAYYZNkwFOXXImAwAATQsYSxCGcicDAABhhk2UAU5dcigDAABNGxhLE4ZyKQMAAGGGTZUBTl1yKgMAAE0uGEsMhnIrAwAAYYZNlgFOXXIsAwAATToYSwyGci0DAABhhk2XAU5dci4DAABNRhhLDoZyLwMAAGGGTZgBTl1yMAMAAE1UGEsRhnIxAwAAYYZNmQFOXXIyAwAATWUYSwqGcjMDAABhhk2aAU5dcjQDAABNbxhLCoZyNQMAAGGGTZsBTl1yNgMAAE15GEsPhnI3AwAAYYZNnAFOXXI4AwAATYgYSxOGcjkDAABhhk2dAU5dcjoDAABNmxhLDIZyOwMAAGGGTZ4BTl1yPAMAAE2nGEsKhnI9AwAAYYZNnwFOXXI+AwAATbEYSxGGcj8DAABhhk2gAU5dckADAABNwhhLDoZyQQMAAGGGTaEBTl1yQgMAAE3QGEsHhnJDAwAAYYZNogFOXXJEAwAATdcYSxOGckUDAABhhk2jAU5dckYDAABN6hhLDoZyRwMAAGGGTaQBTl1ySAMAAE34GEsOhnJJAwAAYYZNpQFOXXJKAwAATQYZSwuGcksDAABhhk2mAU5dckwDAABNERlLGIZyTQMAAGGGTacBTl1yTgMAAE0pGUsWhnJPAwAAYYZNqAFOXXJQAwAATT8ZSweGclEDAABhhk2pAU5dclIDAABNRhlLFoZyUwMAAGGGTaoBTl1yVAMAAE1cGUsOhnJVAwAAYYZNqwFOXXJWAwAATWoZSxiGclcDAABhhk2sAU5dclgDAABNghlLDoZyWQMAAGGGTa0BTl1yWgMAAE2QGUsHhnJbAwAAYYZNrgFOXXJcAwAATZcZSwqGcl0DAABhhk2vAU5dcl4DAABNoRlLDoZyXwMAAGGGTbABTl1yYAMAAE2vGUsHhnJhAwAAYYZNsQFOXXJiAwAATbYZSxGGcmMDAABhhk2yAU5dcmQDAABNxxlLB4ZyZQMAAGGGTbMBTl1yZgMAAE3OGUsYhnJnAwAAYYZNtAFOXXJoAwAATeYZSweGcmkDAABhhk21AU5dcmoDAABN7RlLEYZyawMAAGGGTbYBTl1ybAMAAE3+GUsOhnJtAwAAYYZNtwFOXXJuAwAATQwaSwqGcm8DAABhhk24AU5dcnADAABNFhpLDoZycQMAAGGGTbkBTl1ycgMAAE0kGksHhnJzAwAAYYZNugFOXXJ0AwAATSsaSwqGcnUDAABhhk27AU5dcnYDAABNNRpLD4ZydwMAAGGGTbwBTl1yeAMAAE1EGksVhnJ5AwAAYYZNvQFOXXJ6AwAATVkaSwyGcnsDAABhhk2+AU5dcnwDAABNZRpLDIZyfQMAAGGGTb8BTl1yfgMAAE1xGksPhnJ/AwAAYYZNwAFOXXKAAwAATYAaSweGcoEDAABhhk3BAU5dcoIDAABNhxpLB4ZygwMAAGGGTcIBTl1yhAMAAE2OGksKhnKFAwAAYYZNwwFOXXKGAwAATZgaSwuGcocDAABhhk3EAU5dcogDAABNoxpLGIZyiQMAAGGGTcUBTl1yigMAAE27GksUhnKLAwAAYYZNxgFOXXKMAwAATc8aSxSGco0DAABhhk3HAU5dco4DAABN4xpLDoZyjwMAAGGGTcgBTl1ykAMAAE3xGksQhnKRAwAAYYZNyQFOXXKSAwAATQEbSxSGcpMDAABhhk3KAU5dcpQDAABNFRtLGIZylQMAAGGGTcsBTl1ylgMAAE0tG0sVhnKXAwAAYYZNzAFOXXKYAwAATUIbSw+GcpkDAABhhk3NAU5dcpoDAABNURtLCoZymwMAAGGGTc4BTl1ynAMAAE1bG0sWhnKdAwAAYYZNzwFOXXKeAwAATXEbSwqGcp8DAABhhk3QAU5dcqADAABNextLDoZyoQMAAGGGTdEBTl1yogMAAE2JG0sHhnKjAwAAYYZN0gFOXXKkAwAATZAbSwqGcqUDAABhhk3TAU5dcqYDAABNmhtLD4ZypwMAAGGGTdQBTl1yqAMAAE2pG0sYhnKpAwAAYYZN1QFOXXKqAwAATcEbSw6GcqsDAABhhk3WAU5dcqwDAABNzxtLC4ZyrQMAAGGGTdcBTl1yrgMAAE3aG0sVhnKvAwAAYYZN2AFOXXKwAwAATe8bSxCGcrEDAABhhk3ZAU5dcrIDAABN/xtLDoZyswMAAGGGTdoBTl1ytAMAAE0NHEsPhnK1AwAAYYZN2wFOXXK2AwAATRwcSwyGcrcDAABhhk3cAU5dcrgDAABNKBxLB4ZyuQMAAGGGTd0BTl1yugMAAE0vHEsKhnK7AwAAYYZN3gFOXXK8AwAATTkcSxaGcr0DAABhhk3fAU5dcr4DAABNTxxLEIZyvwMAAGGGTeABTl1ywAMAAE1fHEsKhnLBAwAAYYZN4QFOXXLCAwAATWkcSxGGcsMDAABhhk3iAU5dcsQDAABNehxLDoZyxQMAAGGGTeMBTl1yxgMAAE2IHEsOhnLHAwAAYYZN5AFOXXLIAwAATZYcSxCGcskDAABhhk3lAU5dcsoDAABNphxLFoZyywMAAGGGTeYBTl1yzAMAAE28HEsOhnLNAwAAYYZN5wFOXXLOAwAATcocSxOGcs8DAABhhk3oAU5dctADAABN3RxLDIZy0QMAAGGGTekBTl1y0gMAAE3pHEsThnLTAwAAYYZN6gFOXXLUAwAATfwcSxGGctUDAABhhk3rAU5dctYDAABNDR1LGIZy1wMAAGGGTewBTl1y2AMAAE0lHUsYhnLZAwAAYYZN7QFOXXLaAwAATT0dSxOGctsDAABhhk3uAU5dctwDAABNUB1LEIZy3QMAAGGGTe8BTl1y3gMAAE1gHUsYhnLfAwAAYYZN8AFOXXLgAwAATXgdSxOGcuEDAABhhk3xAU5dcuIDAABNix1LEIZy4wMAAGGGTfIBTl1y5AMAAE2bHUsOhnLlAwAAYYZN8wFOXXLmAwAATakdSw6GcucDAABhhk30AU5dcugDAABNtx1LDoZy6QMAAGGGTfUBTl1y6gMAAE3FHUsOhnLrAwAAYYZN9gFOXXLsAwAATdMdSweGcu0DAABhhk33AU5dcu4DAABN2h1LEIZy7wMAAGGGTfgBTl1y8AMAAE3qHUsQhnLxAwAAYYZN+QFOXXLyAwAATfodSxOGcvMDAABhhk36AU5dcvQDAABNDR5LDIZy9QMAAGGGTfsBTl1y9gMAAE0ZHksOhnL3AwAAYYZN/AFOXXL4AwAATSceSxSGcvkDAABhhk39AU5dcvoDAABNOx5LCoZy+wMAAGGGTf4BTl1y/AMAAE1FHksHhnL9AwAAYYZN/wFOXXL+AwAATUweSwuGcv8DAABhhk0AAk5dcgAEAABNVx5LB4ZyAQQAAGGGTQECTl1yAgQAAE1eHksOhnIDBAAAYYZNAgJOXXIEBAAATWweSw6GcgUEAABhhk0DAk5dcgYEAABNeh5LCoZyBwQAAGGGTQQCTl1yCAQAAE2EHksPhnIJBAAAYYZNBQJOXXIKBAAATZMeSwqGcgsEAABhhk0GAk5dcgwEAABNnR5LC4ZyDQQAAGGGTQcCTl1yDgQAAE2oHksThnIPBAAAYYZNCAJOXXIQBAAATbseSxGGchEEAABhhk0JAk5dchIEAABNzB5LD4ZyEwQAAGGGTQoCTl1yFAQAAE3bHksRhnIVBAAAYYZNCwJOXXIWBAAATeweSxaGchcEAABhhk0MAk5dchgEAABNAh9LGIZyGQQAAGGGTQ0CTl1yGgQAAE0aH0sLhnIbBAAAYYZNDgJOXXIcBAAATSUfSxOGch0EAABhhk0PAk5dch4EAABNOB9LDoZyHwQAAGGGTRACTl1yIAQAAE1GH0sThnIhBAAAYYZNEQJOXXIiBAAATVkfSw+GciMEAABhhk0SAk5dciQEAABNaB9LGIZyJQQAAGGGTRMCTl1yJgQAAE2AH0sPhnInBAAAYYZNFAJOXXIoBAAATY8fSwqGcikEAABhhk0VAk5dcioEAABNmR9LDIZyKwQAAGGGTRYCTl1yLAQAAE2lH0sVhnItBAAAYYZNFwJOXXIuBAAATbofSxOGci8EAABhhk0YAk5dcjAEAABNzR9LDoZyMQQAAGGGTRkCTl1yMgQAAE3bH0sThnIzBAAAYYZNGgJOXXI0BAAATe4fSxOGcjUEAABhhk0bAk5dcjYEAABNASBLEIZyNwQAAGGGTRwCTl1yOAQAAE0RIEsKhnI5BAAAYYZNHQJOXXI6BAAATRsgSxiGcjsEAABhhk0eAk5dcjwEAABNMyBLE4ZyPQQAAGGGTR8CTl1yPgQAAE1GIEsLhnI/BAAAYYZNIAJOXXJABAAATVEgSxaGckEEAABhhk0hAk5dckIEAABNZyBLDoZyQwQAAGGGTSICTl1yRAQAAE11IEsThnJFBAAAYYZNIwJOXXJGBAAATYggSw+GckcEAABhhk0kAk5dckgEAABNlyBLEIZySQQAAGGGTSUCTl1ySgQAAE2nIEsHhnJLBAAAYYZNJgJOXXJMBAAATa4gSxSGck0EAABhhk0nAk5dck4EAABNwiBLDIZyTwQAAGGGTSgCTl1yUAQAAE3OIEsUhnJRBAAAYYZNKQJOXXJSBAAATeIgSweGclMEAABhhk0qAk5dclQEAABN6SBLDIZyVQQAAGGGTSsCTl1yVgQAAE31IEsKhnJXBAAAYYZNLAJOXXJYBAAATf8gSwqGclkEAABhhk0tAk5dcloEAABNCSFLDIZyWwQAAGGGdYdVCHZkd0NvbG9yclwEAABNFSFOfYdVBG5hbWVyXQQAAE0VIVgBAAAAQ31yXgQAAChYAgAAAEhaXXJfBAAAKE2UAk1/A01IBE0dBU1kDE3qDU3xDk3MD03fE03OGk3iGk0UG006Hk3BIE3hIGVYAwAAAEhCMV1yYAQAAChN5gFNrAJN/gJNYQNNhgNN0ANNhgRN7QRNJAVNggVNpAVNrgVN+wVNXQZN7AZNNwdNugdNxAhNqwlNoApNqgpNBgtNEAtNugtNBgxN7gxN+AxN0w1Nhw5NkQ5Nmw5N0w5NXA9NUhBNkRBNmxBNrBBNVBFNKhJNsBJN7RJN9xJNhxNNyBNNNhRNxBRNzhRNRRVNjxVN4RVNPBdNaxhNdRhNrRhNnRlNEhpNMRpNlBpNVxtNdxtNlhtNNRxNZRxNQR5NgB5NmR5NlR9NFyBN+yBNBSFlWAQAAABIRDIyXXJhBAAAKEsfSy1L0E0nAU2PAU23AU1hAk10Ak0TA03IA03sA01iBU3TBU1OBk0SB00KCE05CE1MCE2kCE1QCk3GCk0lC013C01ADE3ODE0nDU1iDU24DU3LDU1/Dk0SD02JD00NEE24EU3uEU2KEk0iE02cE02HFE3eFE0BFU1aFU1oFU0YFk3EFk32Fk0tF035F00sGE2ZGE2tGU0LHE2GHE3bHE36HE1OHU2JHU3RHU0LHk3LH03sH01EIGVYBAAAAEhEMjNdcmIEAAAoS9FNKAFNkAFNdQJNFANNyQNN7QNNYwVN1AVNTwZNCwhNOghNTQhNpQhNJgtNeAtNzwxNKA1NYw1NuQ1NzA1NgA5NEw9Nig9NDhBNuRFNixJNIxNNnRNNiBRNAhVNWxVNGRZN9xZNLhdNLRhNmhhN3BxN+xxNTx1Nih1NDB5NzB9N7R9NRSBlWAQAAABIRDIxXXJjBAAAKEseSyxLz00mAU2OAU22AU1gAk1zAk0SA03HA03rA01hBU3SBU1NBk0RB00JCE04CE1LCE2jCE1PCk3FCk0kC012C00/DE3NDE0mDU1hDU23DU3KDU1+Dk0RD02ID00MEE23EU3tEU2JEk0hE02bE02GFE3dFE0AFU1ZFU1nFU0XFk3DFk31Fk0sF034F00rGE2YGE2sGU0KHE2FHE3aHE35HE1NHU2IHU3QHU0KHk3KH03rH01DIGVYAwAAAENaMl1yZAQAAChN6AJNswNNZwdNVAlNeglN7QlNfgpNHgxNlgxN5AxNQQ5NdA9NOBNNaBNNzRdN4hlNOR1lWAMAAABIQTNdcmUEAAAoS/xNJQNNaQNN2ANNEQRNJwRNxQRNVAZNZQZNAwdNjwdNwgdNAwpNIgpNQQpNlwpNmQtNMQxNjA1Nkw1N7w1N9g1N2w5NpA9Ntg9NoxBNDRFNXBFNnRFNpBFN9BFNURNNcBNNnRRNJxVNPBVNyhVN/BZNGRdNMxdNRBdNlxdNnhdN1BhNQxlNlBlNsxlNyxlN6hlNKBpNhBpNixpNjRtNLBxN1x1NSR5NWx5NqyBN5iBlWAMAAABPRTFdcmYEAAAoS3dLoE1NA00hBE3iBU20Bk39Bk3gB02jCU3XCU3VCk1MC01PDE11DE0JDU2/Dk3/Dk29EE3kEE0iEk1gEk1ME03tE00QFU1dFk2CFk3TFk1lF02DF01kGE2GGE3BGE1CGk1+Gk1PG02nG00aHE2RHk3ZHk1mH02NH02VIGVYAwAAAE9HMV1yZwQAAChLvU0WAk3SAk1VBE2nBE3UBE07Bk10Bk2SBk1kCU39CU3fC00FDk0rDk0cEU1+EU0TEk2oEk3ZEk1/E02sFE02FU3ZFU1TF03rF01SGE3OGE32GE0EGU2OGU0KGk0iGk2UHE2nHU1qHk14Hk1EH2VYAwAAAE9EMV1yaAQAAChLIEsuS4JLjk0JAU0zAU2pAU24AU3eAU0iAk1iAk32Ak0fA01ZA00LBE2QBU2cBU0TB00eB02cB00mCE1YCE0pCU1RCk24Ck3HCk3rC01BDE2ADE3LDk02D00ZEE1zEE3vEU04Ek3lEk3fFE1pFU2HFU3vFU22Fk3FFk36F004GE1EGE2lGE2uGU1jGk1vGk0MHE0mHE2HHE3nHE3SHU0XHk2jH03MIE3zIGVYAgAAAE5FXXJpBAAAKE03A024BE1zBU0OBk0mBk3FBk3dBk1KB03wB021CE0DCU2NCU0VCk00Ck1hCk3mCk02C01dC02rC020DE04DU0WDk1lDk0jD03OEE0tEU1FEU3ZEU1wEk1JFE2tFU05Fk2SFk2wF00gGU15GU2yGk0kG024G00cHU1vHU0RH013H00qIGVYBAAAAEhEMTNdcmoEAAAoS81NJAFNVwFNjAFNcQJNEANNxQNN6QNNAARNaQRNOgVNXwVN0AVNSwZNpgZNBwhNNghNSQhNoQhNHglNIgtNdAtN/wtNywxNJA1NXw1NtQ1NyA1NfA5NsQ5NDw9NVQ9Nhg9NChBNaBBNCBFNcRFNtRFNhxJNHxNNmRNNDxRNhBRN/hRNVxVNfBVNFRZNcRZN8xZNKhdNKRhNlhhN6RhN2BxN9xxNSx1Nhh1NCB5Nuh5NNx9NWB9NyB9N6R9NACBNQSBNhyBlWAIAAABISF1yawQAAChLUEtlS+VNUwJNnQNNgwhNPglN0QtNng9NVxpNQBtN7RtNuB9lWAMAAABDRDFdcmwEAAAoS0dLXEvKS9xNIQFNVAFNiQFNSgJNbgJNiwJN3gJNDQNNdgNNlANNqQNNwgNN5gNN/QNNPwRNZgRNFAVNNwVNXAVNzQVNSAZNowZNXQdNBAhNMwhNRghNeghNnghNGwlNNQlNSglNcAlN4wlNdApNHwtNcQtNyAtN/AtNFAxNWwxNjAxNyAxN2gxNIQ1NXA1Nsg1NxQ1N4Q1NNw5NeQ5Nrg5N6A5NDA9NUg9Nag9Ngw9NlQ9Nww9NBxBNZRBNBRFNbhFNshFNhBJNHBNNLhNNXhNNlhNN1hNNDBRNgRRN+xRNVBVNeRVNEhZNbhZN8BZNJxdNwxdNJhhNkxhN5hhN2BlNThpNxRpN2RpNCxtNNxtN5BtN1RxN9BxNLx1NSB1Ngx1NBR5NMR5Ntx5NNB9NVR9Nrx9NxR9N5h9N/R9NPiBNhCBNuCBN2CBlWAMAAABDRDJdcm0EAAAoS0lLXkvOS95L8U0lAU2NAU1MAk1yAk2NAk3gAk0RA014A02WA02rA03GA03qA01BBE2UBE3gBE0WBU1gBU3RBU3uBU1MBk1fB00ICE03CE1KCE18CE2iCE03CU1MCU1yCU3lCU12Ck2MCk0jC011C03KC00WDE1dDE2ODE3MDE3cDE0lDU1gDU2gDU22DU3JDU3jDU05Dk1PDk19Dk3qDk0QD01sD02HD02XD03FD00LEE22EU2IEk0gE00wE01gE02aE03YE02FFE3/FE0cFU1YFU0WFk2lFk30Fk0rF03FF00qGE2XGE3AGU3aGU1QGk3HGk3bGk0NG005G03mG01zHE3ZHE34HE0xHU1MHU2HHU0JHk0zHk3FHk3lHk2xH03JH03qH01CIE26IE3aIGVYAgAAAEhCXXJuBAAAKEunS7dNOwFNSwFNXgFNygFN8AFNAAJNEAJNzAJN9ANNTwRNXQRNoQRNzgRNLgVNuAVNNQZNbgZNfAZNjAZNmgZNcQdNgQdNEghNEglNXglNtQlN9wlN2QtN8wtNRw1N/w1NJQ5NpQ5NSQ9NIRBNXBBN7BBN/BBNFhFNZRFNeBFNwBFN/RFNDRJNkhJNohJN0xJNeRNNAxRNFhRNJhRNjxRNphRNtBRN5hRNMBVNcBVNvBVN0xVNIBZNZRZN2xZNTRdNbBdN5RdNARhNERhNTBhNyBhN3RhN8BhN/hhNiBlNBBpNHBpN9xpN9RtNVRxNjhxNnBxNVh1NkR1NoR1N4B1N8B1NZB5Nch5Nrh5NKx9NPh9NTB9N9B9NByBNeyBNnSBlWAQAAABIRTIyXXJvBAAAKEt2S59N3wdNdAxNXxJNSxNNgRZNZBdNYxhNwBhlWAQAAABIRTIxXXJwBAAAKEt1S55N3gdNcwxNXhJNShNNgBZNYxdNYhhNvxhlWAIAAABIQV1ycQQAAChLBUsWSyRLMUtAS1VLakt7S4dLk0ukS7RLwkvVS+pNAgFNDgFNGQFNLAFNOAFNSAFNWwFNawFNgQFNkwFNogFNrgFNvAFNxwFN1wFN4wFN7QFN/QFNDQJNGwJNJgJNNAJNQwJNWAJNZgJNeQJNhAJNmAJNqQJNswJNyQJN1wJN7wJN+wJNBQNNGANNKwNNQwNNUgNNXgNNbwNNgwNNjQNNogNNugNNzQNN3gNN8QNNBARNFwRNLQRNOARNTARNWgRNbQRNgwRNjQRNngRNrARNywRN2QRN6gRN8wRNAgVNDQVNIQVNKwVNPgVNVAVNZwVNfwVNiQVNlQVNoQVNqwVNtQVNxQVN2AVN5wVN+AVNAgZNGgZNMgZNQAZNWgZNawZNeQZNiQZNlwZNqgZNuQZN0QZN6QZN8wZNCQdNFwdNIwdNNAdNPgdNVgdNbgdNfgdNlQdNoQdNtwdNyAdN0wdN5AdN/AdNDwhNHwhNKwhNPghNUQhNXQhNcwhNhwhNlghNqQhNwQhNywhN4QhN9whNDwlNIglNLglNQwlNWwlNaQlNgQlNmQlNqAlNsglNwglNzQlN3AlN9AlNCQpNKApNRwpNVQpNbQpNhQpNnQpNpwpNsQpNvQpNywpN2gpN8gpNAwtNDQtNFwtNKgtNQgtNUQtNaQtNfAtNjQtNnwtNtwtNwQtN1gtN5AtN8AtNAwxNDQxNJQxNNwxNRQxNVAxNaAxNeQxNhQxNnQxNqAxNwAxN0wxN6wxN9QxN/wxNDg1NGQ1NLA1NRA1NVA1NZw1NfA1NmQ1Nqg1NvQ1N0A1N2g1N/A1NCg5NIg5NMA5NSA5NWQ5NcQ5NhA5Njg5NmA5Nog5NtQ5NxA5N0A5N4Q5N9Q5NBA9NFw9NLw9NOw9NRg9NWQ9NYw9New9Njg9Nqg9NvA9Nzw9N3g9N9A9N/w9NEhBNHhBNLhBNORBNTxBNWRBNbBBNeBBNjhBNmBBNqRBNsxBNwhBN2hBN6RBN+RBNExFNIRFNORFNURFNYhFNdRFNghFNkRFNqhFNvRFNzRFN5RFN+hFNChJNGBJNJxJNMRJNPRJNUxJNZBJNfBJNjxJNnxJNrRJNthJNxRJN0BJN3hJN6hJN9BJN/hJNFBNNJxNNPxNNVxNNdhNNhBNNjhNNoRNNthNNxRNNzxNN4xNN8RNNABRNExRNIxRNMxRNPRRNVRRNahRNeRRNjBRNoxRNsRRNwRRNyxRN1RRN4xRN8xRNBhVNFRVNLRVNQhVNTBVNXxVNbRVNgBVNjBVNlhVNoRVNuRVN0BVN3hVN6BVN9BVNChZNHRZNLRZNRBZNUxZNYhZNdRZNhhZNnhZNrxZNuxZNyRZN2BZN6BZNAhdNHxdNORdNShdNWBdNaRdNeRdNhxdNpBdNvBdN0xdN4hdN8BdN/hdNDhhNHhhNMRhNPRhNSRhNVxhNaBhNchhNfBhNixhNnhhNqhhNtBhNxRhN2hhN7RhN+xhNCRlNFBlNLBlNSRlNXhlNbRlNhRlNmhlNpBlNuRlN0RlN8BlNARpNDxpNGRpNLhpNOBpNRxpNXBpNaBpNdBpNkRpNmxpNphpNvhpN0hpN5RpN9BpNBBtNGBtNMBtNRRtNVBtNXhtNdBtNfRtNkxtNnRtNrBtNwxtN0htN3RtN8htNAhxNEBxNHxxNMhxNPBxNUhxNYhxNbBxNfRxNixxNmRxNqRxNvhxNzRxN4BxN7BxN/xxNEB1NKB1NQB1NUx1NYx1Nex1Njh1Nnh1Nqx1NuR1NyB1N3R1N7R1N/R1NEB5NGx5NKh5NPh5NTx5NYR5Nbx5NfR5Nhx5Nlh5NoB5Nqx5Nvh5Nzx5N3h5N7x5NBR9NHR9NKB9NOx9NSR9NXB9Nax9Ngx9Nkh9NnB9NqB9NvR9Nzx9N3h9N8R9NBCBNFCBNHiBNNiBNSSBNVCBNaSBNeCBNiyBNmiBNsSBNxSBN0SBN7CBN+CBNAiFNDCFlWAIAAABIR11ycgQAAChLyU0VAU0gAU2IAU3DAU1tAk2AAk0MA03BA03lA000BE0JBU1bBU3MBU1HBk3PB00DCE0yCE1FCE2dCE3JCU0eC01wC02UC00sDE2kDE3HDE0VDU0gDU1bDU2xDU3EDU14Dk0LD01CD02CD02xD037D00GEE01EE2YEU2xEU2DEk3MEk0bE02VE02AFE36FE1TFU2dFU0RFk3vFk0mF00lGE2SGE0QGU2iGk3ZG03UHE3zHE1HHU2CHU0EHk1WHk2nHk0kH03EH03lH009IE1QIE0TIWVYAgAAAEhFXXJzBAAAKE04A025BE10BU0PBk0nBk3GBk3eBk1LB03xB022CE0ECU2OCU0WCk01Ck1iCk3nCk03C01eC02sC021DE05DU0XDk1mDk0kD03PEE0uEU1GEU3aEU1xEk1KFE2uFU06Fk2TFk2xF00hGU16GU2zGk0lG025G00dHU1wHU0SH014H00rIGVYAwAAAE9FMl1ydAQAAChNTgNNIgRN4wVNtQZN/gZNpAlN2AlN1gpNTQtNUAxNCg1NwA5NAA9NvhBN5RBNIxJN7hNNERVNXhZN1BZNhBdNhxhNQxpNfxpNUBtNqBtNGxxNkh5N2h5NZx9Njh9NliBlWAMAAABDRzJdcnUEAAAoS61LuU1BAU1QAU1kAU3QAU32AU0GAk0SAk3OAk35A01RBE1iBE2jBE3QBE0zBU2+BU03Bk1wBk2CBk2OBk2fBk13B02HB00YCE0XCU1gCU27CU35CU3bC034C01NDU0BDk0nDk2qDk1OD00nEE1hEE3yEE0BEU0YEU1qEU16EU3GEU0DEk0PEk2YEk2kEk3VEk17E00IFE0cFE0sFE2VFE2oFE26FE3sFE0yFU11FU3CFU3VFU0mFk1qFk3hFk1PF01yF03nF00HGE0XGE1OGE3KGE3iGE3yGE0AGU2KGU0GGk0eGk39Gk37G01bHE2QHE2iHE1cHU2XHU2jHU3mHU32HU1mHk10Hk2zHk0wH01AH01RH035H00NIE2AIE2jIGVYAwAAAEhFMV1ydgQAAChLEEtMS2FL4Uv2TU8CTZACTaMCTeUCTXsDTZkDTbADTUQETZkETeUETRkFTfMFTS4HTWQHTX8ITToJTVEJTXcJTeoJTXsKTZEKTf0KTYcLTc0LTRsMTWAMTZMMTeEMTaUNTeYNTT4OTVQOTe0OTXEPTZoPTcgPTTUTTWUTTdsTTSEVTaoWTcoXTcUZTd8ZTfsZTVMaTcoaTd4aTRAbTTwbTekbTXgcTQodTTYdTTYeTcoeTeoeTbQfTb0gTd0gZVgDAAAASEUyXXJ3BAAAKEsRS05LY0vjTXgBTVECTZICTaQCTcACTX0DTZsDTUYETXoETRsFTUsFTS8HTa4HTWoITYEITdgITe4ITTwJTf4KTYgLTc8LTWIMTXQNTegNTe8OTZwPTcoPTesPTUYQTYUQTUoSTQsTTa4TTd0TTWIUTQEWTQ8XTTkZTVYZTfwZTVUaTcwaTeAaTRIbTT4bTWsbTesbTUkcTbYcTQsdTTgeTfweTbYfTWEgTb8gTd8gZVgDAAAASEUzXXJ4BAAAKEsSTXkBTaUCTcECTeMCTa4DTXsETUwFTTAHTWIHTa8HTWsITdkITe8ITU8JTXUJTegJTXkKTf8KTYkLTRkMTZEMTd8MTXUNTTwOTW8PTewPTUcQTYYQTUsSTQwTTTMTTWMTTa8TTWMUTQIWTRAXTcgXTToZTVcZTd0ZTf0ZTWwbTUocTbccTQwdTTQdTf0eTWIgZVgCAAAAU0ddcnkEAAAoTRQBTTMETc4HTcgJTaMMTRQNTZwVTaYeTSMfZVgDAAAASEcyXXJ6BAAAKEsMSzhLcUuaTXIBTZoBTS0CTTsCTZ8CTboCTTIDTUoDTR4ETXQETbMETfoETUUFTW4FTd8FTQkGTSEGTbEGTcAGTdgGTfoGTSoHTUUHTagHTdoHTesHTWQITY4ITbAITdIITegITf4ITYgJTaAJTdQJTRAKTS8KTVwKTdIKTeEKTfkKTTELTUkLTVgLTYMLTaYLTUwMTW8MTa8MTQYNTTMNTW4NTYMNTREOTWAOTbwOTfwOTR4PTdYPTeUPTUAQTX8QTboQTckQTeEQTSgRTUARTYkRTdQRTR8STUQSTVoSTWsSTb0STQUTTUYTTagTTb0TTeoTTfgTTUQUTVwUTXEUTQ0VTagVTfsVTTQWTUsWTVoWTXwWTY0WTdAWTQkXTV8XTYAXTY4XTasXTdoXTV4YTYMYTbsYTRsZTTMZTVAZTWUZTXQZTfcZTT8aTXsaTa0aTewaTR8bTUwbTWUbTYQbTaQbTbMbTcobTRccTUMcTbAcTcUcTQYdTRcdTWodTbIdTcAdTSIeTY4eTdYeTfYeTQwfTWMfTXIfTYofTdYfTSUgTVsgTXAgTZIgZVgDAAAASEczXXJ7BAAAKEsNSzlLckubTXMBTZsBTS4CTTwCTaACTbsCTTMDTUsDTR8ETXUETbQETfsETUYFTW8FTeAFTQoGTSIGTbIGTcEGTdkGTfsGTSsHTUYHTakHTdsHTewHTWUITY8ITbEITdMITekITf8ITYkJTaEJTdUJTREKTTAKTV0KTdMKTeIKTfoKTTILTUoLTVkLTYQLTacLTU0MTXAMTbAMTQcNTTQNTW8NTYQNTRIOTWEOTb0OTf0OTR8PTdcPTeYPTUEQTYAQTbsQTcoQTeIQTSkRTUERTYoRTdURTSASTUUSTVsSTWwSTb4STQYTTUcTTakTTb4TTesTTfkTTUUUTV0UTXIUTQ4VTakVTfwVTTUWTUwWTVsWTX0WTY4WTdEWTQoXTWAXTYEXTY8XTawXTdsXTV8YTYQYTbwYTRwZTTQZTVEZTWYZTXUZTfgZTUAaTXwaTa4aTe0aTSAbTU0bTWYbTYUbTaUbTbQbTcsbTRgcTUQcTbEcTcYcTQcdTRgdTWsdTbMdTcEdTSMeTY8eTdceTfceTQ0fTWQfTXMfTYsfTdcfTSYgTVwgTXEgTZMgZVgDAAAASEcxXXJ8BAAAKEu+TRcCTdMCTVYETagETdUETTwGTXUGTZMGTWUJTf4JTeALTQYOTSwOTR0RTX8RTRQSTakSTdoSTYATTa0UTTcVTdoVTVQXTewXTVMYTc8YTfcYTQUZTY8ZTQsaTSMaTZUcTagdTWseTXkeTUUfZVgEAAAASEgyMl1yfQQAAChNPgNNvwRNegVNFQZNLQZNzAZN5AZNUQdN9wdNvAhNCglNlAlNHApNOwpNaApN7QpNPQtNZAtNsgtNuwxNPw1NHQ5NbA5NKg9N1RBNNBFNTBFN4BFNdxJNUBRNtBVNQBZNmRZNtxdNJxlNgBlNuRpNKxtNvxtNIx1Ndh1NGB9Nfh9NMSBlWAQAAABIRzExXXJ+BAAAKEuqTT4BTWEBTc0BTfMBTQMCTbsFTX8GTXQHTYQHTRUITbgJTUoNTSQQTe8QTcMRTQASTZUSTRkUTSkUTZIUTbcUTekUTb8VTSMWTd4WTW8XTQQYTRQYTfoaTfgbTVgcTZ8cTVkdTZQdTeMdTfMdTQogTaAgZVgEAAAASEcxMl1yfwQAAChLq00/AU1OAU1iAU3OAU30AU0EAk33A01gBE0xBU28BU2ABk2dBk11B02FB00WCE0VCU25CU32C01LDU2oDk1MD00lEE1fEE3wEE3/EE1oEU3EEU0BEk2WEk0GFE0aFE0qFE2TFE24FE3qFE1zFU3AFU0kFk1oFk3fFk1wF00FGE0VGE3gGE37Gk35G01ZHE2gHE1aHU2VHU3kHU30HU2xHk0uH01PH033H00LIE1+IE2hIGVYBAAAAEhHMTNdcoAEAAAoS6xNQAFNTwFNYwFNzwFN9QFNBQJN+ANNYQRNMgVNvQVNgQZNngZNdgdNhgdNFwhNFglNuglN9wtNTA1NqQ5NTQ9NJhBNYBBN8RBNABFNaRFNxRFNAhJNlxJNBxRNGxRNKxRNlBRNuRRN6xRNdBVNwRVNJRZNaRZN4BZNcRdNBhhNFhhN4RhN/BpN+htNWhxNoRxNWx1Nlh1N5R1N9R1Nsh5NLx9NUB9N+B9NDCBNfyBNoiBlWAMAAABIWjFdcoEEAAAoTXsBTcMCTX0ETU4FTbEHTW0ITdsITfEITXcNTe4PTUkQTYgQTU0STQ4TTbETTWUUTQQWTRIXTTwZTVkZTW4bTUwcTbkcTf8eTWQgZVgDAAAASFozXXKCBAAAKE19AU3FAk3rAk22A01/BE1QBU1qB02zB01vCE3dCE3zCE1XCU19CU3wCU2BCk0hDE2ZDE3nDE15DU1EDk13D03wD01LEE2KEE1PEk0QE007E01rE02zE01nFE0GFk0UF03QF00+GU1bGU3lGU1wG01OHE27HE08HU0BH01mIGVYAgAAAENCXXKDBAAAKEsHSxhLJkszS0JLV0tsS31LiUuVS6ZLtkvES9dL7E0EAU0QAU0bAU0uAU06AU1KAU1dAU1tAU2DAU2VAU2kAU2wAU2+AU3JAU3ZAU3lAU3vAU3/AU0PAk0dAk0oAk02Ak1FAk1aAk1oAk17Ak2GAk2aAk2rAk21Ak3LAk3ZAk3xAk39Ak0HA00aA00tA01FA01UA01gA01xA02FA02PA02kA028A03PA03gA03zA00GBE0ZBE0vBE06BE1OBE1cBE1vBE2FBE2PBE2gBE2uBE3NBE3bBE3sBE31BE0EBU0PBU0jBU0tBU1ABU1WBU1pBU2BBU2LBU2XBU2jBU2tBU23BU3HBU3aBU3pBU36BU0EBk0cBk00Bk1CBk1cBk1tBk17Bk2LBk2ZBk2sBk27Bk3TBk3rBk31Bk0LB00ZB00lB002B01AB01YB01wB02AB02XB02jB025B03KB03VB03mB03+B00RCE0hCE0tCE1ACE1TCE1fCE11CE2JCE2YCE2rCE3DCE3NCE3jCE35CE0RCU0kCU0wCU1FCU1dCU1rCU2DCU2bCU2qCU20CU3ECU3PCU3eCU32CU0LCk0qCk1JCk1XCk1vCk2HCk2fCk2pCk2zCk2/Ck3NCk3cCk30Ck0FC00PC00ZC00sC01EC01TC01rC01+C02PC02hC025C03DC03YC03mC03yC00FDE0PDE0nDE05DE1HDE1WDE1qDE17DE2HDE2fDE2qDE3CDE3VDE3tDE33DE0BDU0QDU0bDU0uDU1GDU1WDU1pDU1+DU2bDU2sDU2/DU3SDU3cDU3+DU0MDk0kDk0yDk1KDk1bDk1zDk2GDk2QDk2aDk2kDk23Dk3GDk3SDk3jDk33Dk0GD00ZD00xD009D01ID01bD01lD019D02QD02sD02+D03RD03gD032D00BEE0UEE0gEE0wEE07EE1REE1bEE1uEE16EE2QEE2aEE2rEE21EE3EEE3cEE3rEE37EE0VEU0jEU07EU1TEU1kEU13EU2EEU2TEU2sEU2/EU3PEU3nEU38EU0MEk0aEk0pEk0zEk0/Ek1VEk1mEk1+Ek2REk2hEk2vEk24Ek3HEk3SEk3gEk3sEk32Ek0AE00WE00pE01BE01ZE014E02GE02QE02jE024E03HE03RE03lE03zE00CFE0VFE0lFE01FE0/FE1XFE1sFE17FE2OFE2lFE2zFE3DFE3NFE3XFE3lFE31FE0IFU0XFU0vFU1EFU1OFU1hFU1vFU2CFU2OFU2YFU2jFU27FU3SFU3gFU3qFU32FU0MFk0fFk0vFk1GFk1VFk1kFk13Fk2IFk2gFk2xFk29Fk3LFk3aFk3qFk0EF00hF007F01MF01aF01rF017F02JF02mF02+F03VF03kF03yF00AGE0QGE0gGE0zGE0/GE1LGE1ZGE1qGE10GE1+GE2NGE2gGE2sGE22GE3HGE3cGE3vGE39GE0LGU0WGU0uGU1LGU1gGU1vGU2HGU2cGU2mGU27GU3TGU3yGU0DGk0RGk0bGk0wGk06Gk1JGk1eGk1qGk12Gk2TGk2dGk2oGk3AGk3UGk3nGk32Gk0GG00aG00yG01HG01WG01gG012G01/G02VG02fG02uG03FG03UG03fG030G00EHE0SHE0hHE00HE0+HE1UHE1kHE1uHE1/HE2NHE2bHE2rHE3AHE3PHE3iHE3uHE0BHU0SHU0qHU1CHU1VHU1lHU19HU2QHU2gHU2tHU27HU3KHU3fHU3vHU3/HU0SHk0dHk0sHk1AHk1RHk1jHk1xHk1/Hk2JHk2YHk2iHk2tHk3AHk3RHk3gHk3xHk0HH00fH00qH009H01LH01eH01tH02FH02UH02eH02qH02/H03RH03gH03zH00GIE0WIE0gIE04IE1LIE1WIE1rIE16IE2NIE2cIE2zIE3HIE3TIE3uIE36IE0EIU0OIWVYAwAAAE5EMV1yhAQAAChL802WBE3iBE3wBU2OCk2iDU1RDk0eFU2nFk3CGU11HE3HHk3nHmVYAwAAAEhaMl1yhQQAAChNfAFNxAJN6QJNtANNfgRNTwVNaAdNsgdNbghN3AhN8ghNVQlNewlN7glNfwpNHwxNlwxN5QxNeA1NQg5NdQ9N7w9NShBNiRBNThJNDxNNORNNaRNNshNNZhRNBRZNExdNzhdNPRlNWhlN4xlNbxtNTRxNuhxNOh1NAB9NZSBlWAMAAABIQTJdcoYEAAAoS/tNJANNaANN1wNNEARNJgRNxARNUwZNZAZNAgdNjgdNwQdNAgpNIQpNQApNlgpNmAtNMAxNiw1Nkg1N7g1N9Q1N2g5Now9NtQ9NohBNDBFNWxFNnBFNoxFN8xFNUBNNbxNNnBRNJhVNOxVNyRVN+xZNGBdNMhdNQxdNlhdNnRdN0xhNQhlNkxlNshlNyhlN6RlNJxpNgxpNihpNjBtNKxxN1h1NSB5NWh5NqiBN5SBlWAMAAABORDJdcocEAAAoSx1LK021AU1fAk0QB01OCk3ECk0+DE3sEU3cFE1mFU3CFk33F02rGU0JHE2EHE3PHWVYAwAAAENaM11yiAQAAChN6gJNtQNNaQdNVglNfAlN7wlNgApNIAxNmAxN5gxNQw5Ndg9NOhNNahNNzxdN5BlNOx1lWAMAAABPRDJdcokEAAAoS4NLj00KAU00AU2qAU3fAU0jAk33Ak0gA01aA00MBE2RBU2dBU0fB02dB00nCE1ZCE0qCU25Ck3sC02BDE3MDk03D00aEE10EE05Ek3mEk2IFU3wFU23Fk05GE1FGE2mGE1kGk1wGk0nHE3oHE0YHk2kH03NIE30IGVYBAAAAEhIMTJdcooEAAAoTTsDTbwETXcFTRIGTSoGTckGTeEGTU4HTfQHTbkITQcJTZEJTRkKTTgKTWUKTeoKTToLTWELTa8LTbgMTTwNTRoOTWkOTScPTdIQTTERTUkRTd0RTXQSTU0UTbEVTT0WTZYWTbQXTSQZTX0ZTbYaTSgbTbwbTSAdTXMdTRUfTXsfTS4gZVgDAAAAT1hUXXKLBAAATRQhYVgBAAAASF1yjAQAAChLAUsUSyJLPktTS2hLeUuFS5FLokuyS8BL00voS/lNAAFNDAFNFwFNKgFNNgFNRgFNWQFNaQFNfwFNoAFNrAFNugFNxQFN1QFN4QFN6wFN+wFNCwJNGQJNQQJNVgJNZAJNdwJNggJNlgJNpwJNsQJNxwJN1QJN7QJN+QJNAwNNFgNNIgNNKQNNQQNNUANNXANNZgNNbQNNgQNNiwNNoANNuANNywNN1QNN3ANN7wNNAgRNDgRNFQRNJARNKwRNNgRNSgRNWARNawRNgQRNiwRNnARNqgRNwgRNyQRN1wRN6ARNAAVNCwVNHwVNKQVNPAVNUgVNZQVNfQVNhwVNkwVNnwVNqQVNswVNwwVN1gVN5QVN9gVNAAZNGAZNMAZNPgZNUQZNWAZNYgZNaQZNdwZNhwZNlQZNqAZNtwZNzwZN5wZN8QZNAAdNBwdNFQdNIQdNMgdNPAdNVAdNbAdNfAdNjAdNkwdNnwdNtQdNvwdNxgdN0QdN4gdN+gdNDQhNHQhNKQhNPAhNTwhNWwhNcQhNlAhNpwhNvwhNyQhN3whN9QhNDQlNIAlNLAlNQQlNWQlNZwlNfwlNlwlNpglNsAlNwAlNywlN2glN8glNAApNBwpNHwpNJgpNPgpNRQpNUwpNawpNgwpNlApNmwpNpQpNrwpNuwpNyQpN2ApN8ApNAQtNCwtNFQtNKAtNQAtNTwtNZwtNegtNiwtNlgtNnQtNtQtNvwtN1AtN4gtN7gtNAQxNCwxNIwxNLgxNNQxNQwxNUgxNZgxNdwxNgwxNmwxNpgxNvgxN0QxN6QxN8wxN/QxNDA1NFw1NKg1NQg1NUg1NZQ1NiQ1NkA1Nlw1NqA1Nuw1Nzg1N2A1N7A1N8w1N+g1NCA5NIA5NLg5NRg5NVw5Nbw5Ngg5NjA5Nlg5NoA5Nsw5Nwg5Nzg5N2A5N3w5N8w5NAg9NFQ9NLQ9NOQ9NRA9NVw9NYQ9NeQ9NjA9NoQ9NqA9Nsw9Nug9N3A9N8g9N/Q9NEBBNHBBNLBBNNxBNTRBNVxBNahBNdhBNjBBNlhBNoBBNpxBNsRBNwBBN2BBN5xBN9xBNChFNERFNHxFNNxFNTxFNWRFNYBFNcxFNjxFNmhFNoRFNqBFNuxFNyxFN4xFN8RFN+BFNCBJNFhJNJRJNLxJNOxJNURJNYhJNehJNjRJNnRJNqxJNwxJNzhJN3BJN6BJN8hJN/BJNEhNNJRNNPRNNThNNVRNNbRNNdBNNghNNjBNNnxNNwxNNzRNN4RNN/hNNERRNIRRNMRRNOxRNUxRNdxRNihRNmhRNoRRNrxRNvxRNyRRN0xRN4RRN8RRNBBVNExVNJBVNKxVNORVNQBVNShVNXRVNaxVNfhVNihVNlBVNnxVNtxVNxxVNzhVN3BVN5hVN8hVNCBZNGxZNKxZNURZNYBZNcxZNhBZNnBZNrRZNuRZNxxZN1hZN5hZN+RZNABdNFhdNHRdNMBdNNxdNQRdNSBdNVhdNZxdNdxdNlBdNmxdNohdNuhdN4BdN7hdN/BdNDBhNHBhNLxhNOxhNRxhNVRhNZhhNcBhNehhNiRhNnBhNqBhNshhNwxhN0RhN2BhN6xhN+RhNBxlNEhlNKhlNQBlNRxlNaxlNgxlNkRlNmBlNohlNsBlNtxlNyBlNzxlN5xlN7hlN/xlNDRpNFxpNJRpNLBpNNhpNRRpNWhpNZhpNchpNgRpNiBpNjxpNmRpNpBpNvBpN0BpN8hpNAhtNFhtNLhtNQxtNUhtNXBtNchtNihtNkRtNmxtNqhtN0BtN2xtN8BtNABxNDhxNHRxNKRxNMBxNOhxNUBxNYBxNahxNexxNiRxNlxxNpxxNyxxN3hxN6hxN/RxNDh1NJh1NPh1NUR1NYR1NeR1NjB1NnB1Nxh1N1B1N2x1N6x1N+x1NDh5NKB5NPB5NRh5NTR5NWB5NXx5NbR5Nex5NhR5NlB5Nnh5NqR5NvB5NzR5N3B5N7R5NAx9NGx9NJh9NOR9NRx9NWh9NaR9NgR9NkB9Nmh9Nph9Nux9N3B9N7x9NAiBNEiBNHCBNNCBNRyBNUiBNdiBNiSBNmCBNqCBNryBNwyBNzyBN4yBN6iBN9iBNACFNCiFlWAIAAABDQV1yjQQAAChLBEsVSyNLMEs/S1RLaUt6S4ZLkkujS7NLwUvUS+lL+k0BAU0NAU0YAU0rAU03AU1HAU1aAU1qAU2AAU2SAU2hAU2tAU27AU3GAU3WAU3iAU3sAU38AU0MAk0aAk0lAk0zAk1CAk1XAk1lAk14Ak2DAk2XAk2oAk2yAk3IAk3WAk3uAk36Ak0EA00XA00jA00qA01CA01RA01dA01nA01uA02CA02MA02hA025A03MA03WA03dA03wA00DBE0PBE0WBE0lBE0sBE03BE1LBE1ZBE1sBE2CBE2MBE2dBE2rBE3DBE3KBE3YBE3pBE3yBE0BBU0MBU0gBU0qBU09BU1TBU1mBU1+BU2IBU2UBU2gBU2qBU20BU3EBU3XBU3mBU33BU0BBk0ZBk0xBk0/Bk1SBk1ZBk1jBk1qBk14Bk2IBk2WBk2pBk24Bk3QBk3oBk3yBk0BB00IB00WB00iB00zB009B01VB01tB019B02NB02UB02gB022B03AB03HB03SB03jB037B00OCE0eCE0qCE09CE1QCE1cCE1yCE2GCE2VCE2oCE3ACE3KCE3gCE32CE0OCU0hCU0tCU1CCU1aCU1oCU2ACU2YCU2nCU2xCU3BCU3MCU3bCU3zCU0BCk0ICk0gCk0nCk0/Ck1GCk1UCk1sCk2ECk2VCk2cCk2mCk2wCk28Ck3KCk3ZCk3xCk0CC00MC00WC00pC01BC01QC01oC017C02MC02XC02eC022C03AC03VC03jC03vC00CDE0MDE0kDE0vDE02DE1EDE1TDE1nDE14DE2EDE2cDE2nDE2/DE3SDE3qDE30DE3+DE0NDU0YDU0rDU1DDU1TDU1mDU17DU2KDU2RDU2YDU2pDU28DU3PDU3ZDU3tDU30DU37DU0JDk0hDk0vDk1HDk1YDk1wDk2DDk2NDk2XDk2hDk20Dk3DDk3PDk3ZDk3gDk30Dk0DD00WD00uD006D01FD01YD01iD016D02ND02iD02pD020D027D03OD03dD03zD03+D00REE0dEE0tEE04EE1OEE1YEE1rEE13EE2NEE2XEE2hEE2oEE2yEE3BEE3ZEE3oEE34EE0LEU0SEU0gEU04EU1QEU1aEU1hEU10EU2BEU2QEU2bEU2iEU2pEU28EU3MEU3kEU3yEU35EU0JEk0XEk0mEk0wEk08Ek1SEk1jEk17Ek2OEk2eEk2sEk21Ek3EEk3PEk3dEk3pEk3zEk39Ek0TE00mE00+E01PE01WE01uE011E02DE02NE02gE021E03EE03OE03iE03wE03/E00SFE0iFE0yFE08FE1UFE1pFE14FE2LFE2bFE2iFE2wFE3AFE3KFE3UFE3iFE3yFE0FFU0UFU0lFU0sFU06FU1BFU1LFU1eFU1sFU1/FU2LFU2VFU2gFU24FU3IFU3PFU3dFU3nFU3zFU0JFk0cFk0sFk1DFk1SFk1hFk10Fk2FFk2dFk2uFk26Fk3IFk3XFk3nFk36Fk0BF00XF00eF00xF004F01CF01JF01XF01oF014F02GF02VF02cF02jF027F03SF03hF03vF039F00NGE0dGE0wGE08GE1IGE1WGE1nGE1xGE17GE2KGE2dGE2pGE2zGE3EGE3SGE3ZGE3sGE36GE0IGU0TGU0rGU1BGU1IGU1dGU1sGU2EGU2SGU2ZGU2jGU2xGU24GU3JGU3QGU3oGU3vGU0AGk0OGk0YGk0mGk0tGk03Gk1GGk1bGk1nGk1zGk2CGk2JGk2QGk2aGk2lGk29Gk3RGk3kGk3zGk0DG00XG00vG01EG01TG01dG01zG018G02LG02SG02cG02rG03CG03RG03cG03xG00BHE0PHE0eHE0qHE0xHE07HE1RHE1hHE1rHE18HE2KHE2YHE2oHE29HE3MHE3fHE3rHE3+HE0PHU0nHU0/HU1SHU1iHU16HU2NHU2dHU2qHU24HU3HHU3VHU3cHU3sHU38HU0PHk0aHk0pHk09Hk1HHk1OHk1ZHk1gHk1uHk18Hk2GHk2VHk2fHk2qHk29Hk3OHk3dHk3uHk0EH00cH00nH006H01IH01bH01qH02CH02RH02bH02nH028H03OH03dH03wH00DIE0TIE0dIE01IE1IIE1TIE1oIE13IE2KIE2ZIE2pIE2wIE3EIE3QIE3kIE3rIE33IE0BIU0LIWVYAgAAAE5aXXKOBAAAKE16AU3CAk18BE1NBU2wB01sCE3aCE3wCE12DU3tD01IEE2HEE1MEk0NE02wE01kFE0DFk0RF007GU1YGU1tG01LHE24HE3+Hk1jIGVYAgAAAENHXXKPBAAAKEsLSxxLKks3S0ZLW0twS4FLjUuZS8hL20vwTQgBTR8BTTIBTXEBTYcBTZkBTagBTbQBTd0BTSECTSwCTToCTUkCTV4CTWwCTYoCTZ4CTbkCTd0CTfUCTQsDTR4DTTEDTUkDTVgDTXUDTZMDTagDTcADTeQDTQoETR0ETT4ETXMETZMETbIETd8ETfkETRMFTUQFTVoFTW0FTY8FTZsFTcsFTd4FTe0FTQgGTSAGTUYGTbAGTb8GTdcGTfkGTQ8HTR0HTSkHTUQHTVwHTZsHTacHTdkHTeoHTQIITSUITTEITUQITVcITWMITXkITY0ITZwITa8ITdEITecITf0ITSgJTTQJTUkJTW8JTYcJTZ8JTdMJTeIJTQ8KTS4KTU0KTVsKTXMKTYsKTbcKTcMKTdEKTeAKTfgKTR0LTTALTUgLTVcLTW8LTYILTaULTccLTeoLTRMMTT0MTUsMTVoMTW4MTX8MTYsMTa4MTcYMTdkMTQUNTR8NTTINTVoNTW0NTYINTZ8NTbANTcMNTeANTRAOTTYOTU4OTV8OTXcOTbsOTcoOTecOTfsOTQoPTR0PTTUPTWkPTYEPTZQPTcIPTdUPTeQPTQUQTRgQTT8QTXIQTX4QTbkQTcgQTeAQTScRTT8RTYgRTbARTdMRTesRTR4STTcSTUMSTVkSTWoSTYISTbwSTeQSTQQTTRoTTS0TTUUTTV0TTZQTTacTTbwTTdUTTekTTfcTTUMUTVsUTXAUTX8UTdsUTfkUTQwVTRsVTVIVTWUVTYYVTacVTe4VTfoVTRAWTTMWTUoWTVkWTXsWTYwWTaQWTbUWTcEWTc8WTe4WTQgXTSUXTV4XTX8XTY0XTaoXTcIXTdkXTfYXTSQYTTcYTUMYTV0YTYIYTZEYTaQYTboYTRoZTTIZTU8ZTWQZTXMZTaoZTb8ZTdcZTfYZTT4aTU0aTWIaTW4aTXoaTawaTcQaTdgaTesaTQobTR4bTTYbTUsbTWQbTYMbTaMbTbIbTckbTeMbTQgcTRYcTSUcTUIcTXIcTYMcTa8cTcQcTdMcTeYcTfIcTQUdTRYdTS4dTUYdTWkdTYEdTbEdTb8dTc4dTQMeTRYeTSEeTTAeTY0eTcQeTdUeTeQeTfUeTQsfTWIfTXEfTYkfTaIfTa4fTcMfTdUfTeQfTSQgTTwgTVogTW8gTZEgTbcgTcsgTdcgTfIgZVgBAAAAT11ykAQAAChLCksbSylLNktFS1pLb0uAS4xLmEuoS7hLx0vaS+9L/k0HAU0TAU0eAU0xAU08AU1MAU1fAU1wAU2GAU2YAU2nAU2zAU3BAU3LAU3cAU3pAU3xAU0BAk0RAk0gAk0rAk05Ak1IAk1dAk1rAk1+Ak2JAk2dAk2vAk24Ak3NAk3cAk30Ak0BA00KA00dA00nA00wA01IA01XA01kA01rA010A02JA02SA02nA02/A03TA03aA03jA031A00JBE0TBE0cBE0pBE0yBE09BE1QBE1eBE1yBE2JBE2SBE2iBE2xBE3HBE3PBE3eBE3wBE34BE0HBU0SBU0nBU0vBU1DBU1ZBU1sBU2FBU2OBU2aBU2nBU2xBU25BU3KBU3dBU3sBU3+BU0HBk0fBk02Bk1FBk1WBk1gBk1nBk1vBk19Bk2NBk2bBk2vBk2+Bk3WBk3vBk34Bk0FB00OB00cB00oB006B01DB01bB01yB02CB02RB02aB02mB029B03EB03NB03YB03pB00BCE0TCE0kCE0wCE1DCE1WCE1iCE14CE2MCE2bCE2uCE3HCE3QCE3mCE38CE0TCU0nCU0zCU1ICU1fCU1uCU2GCU2eCU2uCU22CU3HCU3SCU3hCU34CU0FCk0OCk0kCk0tCk1DCk1MCk1aCk1yCk2KCk2ZCk2jCk2tCk22Ck3CCk3QCk3fCk33Ck0JC00TC00cC00vC01HC01WC01uC02BC02SC02bC02kC029C03GC03aC03pC030C00JDE0SDE0qDE0zDE08DE1KDE1ZDE1tDE1+DE2KDE2iDE2tDE3FDE3YDE3xDE37DE0EDU0TDU0eDU0xDU1IDU1ZDU1sDU2BDU2ODU2VDU2eDU2vDU3CDU3WDU3fDU3xDU34DU0ADk0PDk0mDk01Dk1NDk1eDk12Dk2KDk2UDk2eDk2mDk26Dk3JDk3WDk3dDk3mDk36Dk0JD00cD000D01AD01KD01fD01oD02AD02TD02mD02vD024D03BD03UD03jD035D00EEE0XEE0iEE0zEE0+EE1VEE1dEE1xEE19EE2UEE2eEE2lEE2vEE24EE3HEE3fEE3tEE39EE0PEU0XEU0mEU0+EU1XEU1eEU1mEU15EU2HEU2WEU2fEU2mEU2vEU3BEU3SEU3qEU32EU3+EU0OEk0dEk0tEk02Ek1CEk1YEk1pEk2BEk2TEk2jEk2zEk27Ek3KEk3UEk3jEk3wEk36Ek0DE00ZE00sE01EE01TE01cE01yE016E02KE02TE02mE027E03LE03UE03oE032E00EFE0XFE0nFE05FE1CFE1aFE1vFE1+FE2QFE2fFE2nFE21FE3HFE3RFE3aFE3nFE34FE0LFU0aFU0pFU0xFU0+FU1IFU1RFU1kFU1xFU2FFU2SFU2bFU2mFU29FU3MFU3UFU3kFU3tFU35FU0PFk0hFk0yFk1JFk1YFk1mFk16Fk2LFk2jFk20Fk3AFk3OFk3cFk3tFk3+Fk0HF00bF00kF001F00/F01GF01OF01dF01tF01+F02MF02ZF02gF02pF03BF03YF03mF031F00CGE0SGE0jGE02GE1CGE1NGE1cGE1uGE14GE2BGE2QGE2jGE2wGE25GE3JGE3WGE3eGE3xGE3/GE0OGU0ZGU0xGU1FGU1OGU1jGU1yGU2JGU2WGU2gGU2pGU21GU2+GU3NGU3WGU3sGU31GU0FGk0VGk0dGk0qGk00Gk09Gk1MGk1hGk1tGk15Gk2GGk2NGk2XGk2gGk2rGk3DGk3XGk3qGk34Gk0JG00dG001G01KG01aG01jG016G02CG02PG02ZG02iG02xG03IG03XG03iG032G00HHE0VHE0kHE0uHE04HE1BHE1WHE1oHE1xHE2CHE2PHE2dHE2uHE3DHE3SHE3lHE3xHE0EHU0VHU0tHU1FHU1XHU1oHU2AHU2SHU2iHU2wHU2+HU3NHU3ZHU3hHU3xHU0CHk0VHk0gHk0vHk1EHk1LHk1UHk1dHk1lHk1zHk2DHk2MHk2cHk2lHk2vHk3DHk3UHk3jHk30Hk0KH00iH00sH00/H01NH01hH01wH02IH02YH02hH02tH03CH03UH03jH031H00IIE0aIE0jIE07IE1OIE1ZIE1uIE18IE2QIE2eIE2tIE22IE3KIE3WIE3oIE3xIE3+IE0IIU0RIWVYAQAAAE5dcpEEAAAoSwBLE0shSy9LPUtSS2dLeEuES5BLoUuxS79L0kvnS/hL/00LAU0WAU0pAU01AU1FAU1YAU1oAU1+AU2RAU2fAU2rAU25AU3EAU3UAU3gAU3qAU36AU0KAk0YAk0kAk0yAk1AAk1VAk1jAk12Ak2BAk2VAk2mAk2wAk3GAk3UAk3sAk34Ak0CA00VA00hA00oA01AA01PA01bA01lA01sA02AA02KA02fA023A03KA03UA03bA03uA00BBE0NBE0UBE0jBE0qBE01BE1JBE1XBE1qBE2ABE2KBE2bBE2pBE3BBE3IBE3WBE3nBE3xBE3/BE0KBU0eBU0oBU07BU1RBU1kBU18BU2GBU2SBU2eBU2oBU2yBU3CBU3VBU3kBU31BU3/BU0XBk0vBk09Bk1QBk1XBk1hBk1oBk12Bk2GBk2UBk2nBk22Bk3OBk3mBk3wBk3/Bk0GB00UB00gB00xB007B01TB01rB017B02LB02SB02eB020B02+B03FB03QB03hB035B00MCE0cCE0oCE07CE1OCE1aCE1wCE2FCE2TCE2mCE2+CE3ICE3eCE30CE0MCU0fCU0rCU1ACU1YCU1mCU1+CU2WCU2lCU2vCU2/CU3KCU3ZCU3xCU3/CU0GCk0eCk0lCk09Ck1ECk1SCk1qCk2CCk2TCk2aCk2kCk2uCk26Ck3ICk3XCk3vCk0AC00KC00UC00nC00/C01OC01mC015C02KC02VC02cC020C02+C03TC03hC03tC00ADE0KDE0iDE0tDE00DE1CDE1RDE1lDE12DE2CDE2aDE2lDE29DE3QDE3oDE3yDE38DE0LDU0WDU0pDU1BDU1RDU1kDU16DU2IDU2PDU2WDU2nDU26DU3NDU3XDU3rDU3yDU35DU0HDk0fDk0tDk1FDk1WDk1uDk2BDk2LDk2VDk2fDk2yDk3BDk3NDk3XDk3eDk3yDk0BD00UD00sD004D01DD01WD01gD014D02LD02gD02nD02yD025D03ND03bD03xD038D00PEE0bEE0rEE02EE1MEE1WEE1pEE11EE2LEE2VEE2fEE2mEE2wEE2/EE3XEE3mEE32EE0JEU0QEU0eEU02EU1OEU1YEU1fEU1yEU2AEU2OEU2ZEU2gEU2nEU26EU3KEU3iEU3wEU33EU0HEk0VEk0kEk0uEk06Ek1QEk1hEk15Ek2MEk2cEk2qEk20Ek3CEk3NEk3bEk3nEk3xEk37Ek0RE00kE008E01NE01UE01sE01zE02BE02LE02eE020E03CE03ME03gE03vE039E00QFE0gFE0wFE06FE1SFE1oFE12FE2JFE2ZFE2gFE2uFE2+FE3IFE3SFE3gFE3wFE0DFU0SFU0jFU0qFU04FU0/FU1JFU1cFU1qFU19FU2JFU2TFU2eFU22FU3GFU3NFU3bFU3lFU3xFU0HFk0aFk0qFk1CFk1QFk1fFk1yFk2DFk2bFk2sFk24Fk3GFk3VFk3lFk34Fk3/Fk0VF00cF00vF002F01AF01HF01VF01mF012F02FF02TF02aF02hF025F03RF03fF03tF037F00LGE0bGE0uGE06GE1GGE1UGE1lGE1vGE15GE2IGE2bGE2nGE2xGE3CGE3QGE3XGE3qGE34GE0GGU0RGU0pGU0/GU1GGU1cGU1qGU2CGU2QGU2XGU2hGU2vGU22GU3HGU3OGU3mGU3tGU3+GU0MGk0WGk0kGk0rGk01Gk1EGk1ZGk1lGk1xGk2AGk2HGk2OGk2YGk2jGk27Gk3PGk3jGk3xGk0BG00VG00tG01CG01RG01bG01xG017G02JG02QG02aG02pG03BG03PG03aG03vG03/G00NHE0cHE0oHE0vHE05HE1PHE1fHE1pHE16HE2IHE2WHE2mHE28HE3KHE3dHE3pHE38HE0NHU0lHU09HU1QHU1gHU14HU2LHU2bHU2pHU23HU3FHU3THU3aHU3qHU36HU0NHk0ZHk0nHk07Hk1FHk1MHk1XHk1eHk1sHk16Hk2EHk2THk2dHk2oHk27Hk3MHk3bHk3sHk0CH00aH00lH004H01GH01ZH01oH02AH02PH02ZH02lH026H03NH03bH03uH00BIE0RIE0bIE0zIE1GIE1RIE1nIE11IE2IIE2XIE2nIE2uIE3CIE3OIE3iIE3pIE31IE3/IE0JIWVYAgAAAENaXXKSBAAAKEtRS2ZL5k1UAk2TAk0/A01+A02eA01HBE3ABE0cBU17BU0WBk0uBk3NBk3lBk1SB034B02ECE29CE0LCU0/CU2VCU0dCk08Ck1pCk3uCk0+C01lC02zC03SC01jDE28DE1ADU3pDU0eDk1tDk3wDk0rD02fD03LD03WEE01EU1NEU3hEU14Ek3eE01RFE21FU1BFk2aFk24F00oGU2BGU1YGk26Gk3NGk3hGk0TG00sG01BG03AG03uG00kHU13HU05Hk0ZH01/H025H00yIE3AIE3gIGVYAwAAAENFMl1ykwQAAChLTUtiS+JNUAJNkQJN4QJNfANNmgNNrANNRQRNGgVNYAdNgAhNOwlNTQlNcwlN5glNdwpNzgtNFwxNYQxNjwxN3QxN5w1NOg5N7g5NbQ9Nmw9NyQ9NMRNNYRNN3BNNxhdN2xlNVBpNyxpN3xpNERtNPRtN6htNMh1NNx5NtR9NviBN3iBlWAMAAABDRTNdcpQEAAAoTeICTa0DTWEHTU4JTXQJTecJTXgKTRgMTZAMTd4MTTsOTW4PTTITTWITTccXTdwZTTMdZVgCAAAAQ0VdcpUEAAAoSw9NdwFNogJNvwJNeQRNSgVNLQdNrQdNaQhN1whN7QhN/ApNhgtNcw1N6g9NRRBNhBBNSRJNChNNrRNNYRRNABZNDhdNOBlNVRlN+hlNahtNSBxNtRxNCR1N+x5NYCBlWAMAAABDRTFdcpYEAAAoS0tLYEvgS/VNTgJNjwJNegNNmANNQwRNmARN5ARNGAVN8gVNfghNOQlNkApNzAtNXwxNpA1N5Q1NUw5N7A5NmQ9Nxw9N2hNNIBVNqRZNxBlNUhpNyRpN3RpNDxtNOxtN6BtNdxxNNR5NyR5N6R5Nsx9NvCBN3CBlWAMAAABOSDJdcpcEAAAoTTwDTb0ETXgFTRMGTSsGTcoGTeIGTU8HTfUHTboITQgJTZIJTRoKTTkKTWYKTesKTTsLTWILTbALTbkMTT0NTRsOTWoOTSgPTdMQTTIRTUoRTd4RTXUSTU4UTbIVTT4WTZcWTbUXTSUZTX4ZTbcaTSkbTb0bTSEdTXQdTRYfTXwfTS8gZVgDAAAAQ0cxXXKYBAAAKEupTT0BTU0BTWABTcwBTfIBTQICTfYDTV8ETTAFTboFTX4GTZwGTXMHTYMHTRQITRQJTbcJTfULTUkNTacOTUsPTSMQTV4QTe4QTf4QTWcRTcIRTf8RTZQSTQUUTRgUTSgUTZEUTbYUTegUTXIVTb4VTSIWTWcWTd0WTW4XTQMYTRMYTd8YTfkaTfcbTVccTZ4cTVgdTZMdTeIdTfIdTbAeTS0fTU4fTfYfTQkgTX0gTZ8gZVgEAAAASEQxMl1ymQQAAChLzE0jAU1WAU2LAU1wAk0PA03EA03oA03/A01oBE05BU1eBU3PBU1KBk2lBk0GCE01CE1ICE2gCE0dCU0hC01zC03+C03KDE0jDU1eDU20DU3HDU17Dk2wDk0OD01UD02FD00JEE1nEE0HEU1wEU20EU2GEk0eE02YE00OFE2DFE39FE1WFU17FU0UFk1wFk3yFk0pF00oGE2VGE3oGE3XHE32HE1KHU2FHU0HHk25Hk02H01XH03HH03oH03/H01AIE2GIGVYBAAAAEhEMTFdcpoEAAAoS8tNIgFNVQFNigFNbwJNDgNNwwNN5wNN/gNNZwRNOAVNXQVNzgVNSQZNpAZNBQhNNAhNRwhNnwhNHAlNIAtNcgtN/QtNyQxNIg1NXQ1Nsw1Nxg1Neg5Nrw5NDQ9NUw9NhA9NCBBNZhBNBhFNbxFNsxFNhRJNHRNNlxNNDRRNghRN/BRNVRVNehVNExZNbxZN8RZNKBdNJxhNlBhN5xhN1hxN9RxNSR1NhB1NBh5NuB5NNR9NVh9Nxh9N5x9N/h9NPyBNhSBlWAIAAABDRF1ymwQAAChLOktzS5xNdAFNnAFNLwJNPQJNvAJNNANNTANNIARNdgRNtQRN/ARNRwVNcAVN4QVNCwZNIwZNswZNwgZN2gZN/AZNRwdNqgdN3AdN7QdNZghNkAhNsghN1AhN6ghNAAlNiglNoglN1glNEgpNMQpNXgpN1ApN4wpNMwtNSwtNWgtNqAtNTgxNcQxNsQxNCA1NNQ1NcA1NhQ1NEw5NYg5Nvg5N/g5NIA9N2A9N5w9NQhBNgRBNvBBNyxBN4xBNKhFNQhFNixFN1hFNIRJNRhJNXBJNbRJNvxJNBxNNSBNNqhNNvxNN7BNN+hNNRhRNXhRNcxRNDxVNqhVN/RVNNhZNTRZNXBZNfhZNjxZN0hZNCxdNYRdNghdNkBdNrRdN3BdNYBhNhRhNvRhNHRlNNRlNUhlNZxlNdhlNQRpNfRpNrxpN7hpNIRtNThtNZxtNhhtNphtNtRtNzBtNGRxNRRxNshxNxxxNGR1NbB1NtB1Nwh1NJB5NkB5N2B5N+B5NDh9NZR9NdB9NjB9N2B9NJyBNXSBNciBNlCBlWAMAAABISDJdcpwEAAAoTecCTbIDTWYHTVMJTXkJTewJTX0KTR0MTZUMTeMMTUAOTXMPTTcTTWcTTcwXTeEZTTgdZVgEAAAASEcyMl1ynQQAAChLr0u7TUMBTVIBTWYBTdIBTfgBTQgCTRQCTdACTfsDTVMETWQETaUETdIETTUFTcAFTTkGTXIGTYQGTZAGTaEGTXkHTYkHTRoITRkJTWIJTb0JTfsJTd0LTfoLTU8NTQMOTSkOTawOTVAPTSkQTWMQTfQQTQMRTRoRTWwRTXwRTcgRTQUSTRESTZoSTaYSTdcSTX0TTQoUTR4UTS4UTZcUTaoUTbwUTe4UTTQVTXcVTcQVTdcVTSgWTWwWTeMWTVEXTXQXTekXTQkYTRkYTVAYTcwYTeQYTfQYTQIZTYwZTQgaTSAaTf8aTf0bTV0cTZIcTaQcTV4dTZkdTaUdTegdTfgdTWgeTXYeTbUeTTIfTUIfTVMfTfsfTQ8gTYIgTaUgZVgDAAAASEQzXXKeBAAAKEs8TXYBTZ4BTTECTT8CTb4CTTYDTXgETbcETf4ETUkFTXIFTQ0GTSUGTcQGTdwGTUkHTawHTe8HTWgITZIITbQITdYITewITQIJTYwJTRQKTTMKTWAKTeUKTTULTVwLTaoLTbMMTTcNTXINTYcNTRUOTWQOTSIPTdoPTekPTUQQTYMQTc0QTSwRTUQRTY0RTdgRTUgSTW8STcESTQkTTawTTcETTfwTTUgUTWAUTXUUTawVTf8VTTgWTU8WTZEWTQ0XTZIXTa8XTd4XTR8ZTTcZTVQZTWkZTXgZTbEaTfAaTSMbTWkbTYgbTbcbTc4bTUccTbQcTckcTRsdTW4dTbYdTcQdTSYeTfoeTRAfTXYfTdofTSkgTV8gTXQgZVgDAAAASEQyXXKfBAAAKEs7S0pLX0vfS/JNdQFNnQFNMAJNPgJNTQJNjgJNvQJNNQNNeQNNlwNNQgRNdwRNlQRNtgRN4QRN/QRNFwVNSAVNcQVN7wVNDAZNJAZNwwZN2wZNSAdNqwdN7gdNZwhNfQhNkQhNswhN1QhN6whNAQlNOAlNiwlNEwpNMgpNXwpNjQpN5ApNNAtNWwtNqQtNywtNXgxNsgxNNg1NcQ1Nhg1NoQ1N5A1NFA5NUA5NYw5N6w5NIQ9NmA9Nxg9N2Q9N6A9NQxBNghBNzBBNKxFNQxFNjBFN1xFNRxJNbhJNwBJNCBNNqxNNwBNN2RNN+xNNRxRNXxRNdBRNHRVNqxVN/hVNNxZNThZNkBZNphZNDBdNkRdNrhdN3RdNHhlNNhlNUxlNaBlNdxlNwRlNURpNsBpNyBpN3BpN7xpNDhtNIhtNOhtNaBtNhxtNthtNzRtN5xtNRhxNdBxNsxxNyBxNGh1NbR1NtR1Nwx1NJR5NNB5Nxh5N5h5N+R5NDx9NdR9Nsh9N2R9NKCBNXiBNcyBNuyBN2yBlWAMAAABIRDFdcqAEAAAoS0hLXUvdS/RNSwJNjAJN3wJNdwNNlQNNqgNNQARNlwRN4wRNFQVN8QVNXgdNewhNNglNSwlNcQlN5AlNdQpNjwpNyQtNFQxNXAxNjQxN2wxNow1N4g1NOA5NUg5N6Q5Naw9Nlg9NxA9NLxNNXxNN1xNNHxVNqBZNxBdNwxlN2RlNTxpNxhpN2hpNDBtNOBtN5RtNdhxNMB1NMh5NyB5N6B5NsB9NuSBN2SBlWAIAAABPSF1yoQQAAChLT0tkS+RNUgJNnANNgghNPQlN0AtNnQ9NVhpNPxtN7BtNtx9lWAIAAABIMl1yogQAAEsCYVgCAAAASDNdcqMEAABLA2FYBAAAAEhIMjFdcqQEAAAoTT0DTb4ETXkFTRQGTSwGTcsGTeMGTVAHTfYHTbsITQkJTZMJTRsKTToKTWcKTewKTTwLTWMLTbELTboMTT4NTRwOTWsOTSkPTdQQTTMRTUsRTd8RTXYSTU8UTbMVTT8WTZgWTbYXTSYZTX8ZTbgaTSobTb4bTSIdTXUdTRcfTX0fTTAgZVgCAAAAT0ddcqUEAAAoTcIBTX8CTQgFTZMLTSsMTUEPTbAPTfoPTTQQTZcRTcsSTQ8ZTaEaTdgbTVUeTU8gTRIhZVgDAAAAQ0gyXXKmBAAAKE3mAk2xA01lB01SCU14CU3rCU18Ck0cDE2UDE3iDE0/Dk1yD002E01mE03LF03gGU03HWVYAwAAAE5FMV1ypwQAAChN5AJNrwNNYwdNUAlNdglN6QlNegpNGgxNkgxN4AxNPQ5NcA9NNBNNZBNNyRdN3hlNNR1lWAQAAABISDExXXKoBAAAKE06A027BE12BU0RBk0pBk3IBk3gBk1NB03zB024CE0GCU2QCU0YCk03Ck1kCk3pCk05C01gC02uC023DE07DU0ZDk1oDk0mD03REE0wEU1IEU3cEU1zEk1MFE2wFU08Fk2VFk2zF00jGU18GU21Gk0nG027G00fHU1yHU0UH016H00tIGVYBAAAAEhHMjFdcqkEAAAoS65Luk1CAU1RAU1lAU3RAU33AU0HAk0TAk3PAk36A01SBE1jBE2kBE3RBE00BU2/BU04Bk1xBk2DBk2PBk2gBk14B02IB00ZCE0YCU1hCU28CU36CU3cC035C01ODU0CDk0oDk2rDk1PD00oEE1iEE3zEE0CEU0ZEU1rEU17EU3HEU0EEk0QEk2ZEk2lEk3WEk18E00JFE0dFE0tFE2WFE2pFE27FE3tFE0zFU12FU3DFU3WFU0nFk1rFk3iFk1QF01zF03oF00IGE0YGE1PGE3LGE3jGE3zGE0BGU2LGU0HGk0fGk3+Gk38G01cHE2RHE2jHE1dHU2YHU2kHU3nHU33HU1nHk11Hk20Hk0xH01BH01SH036H00OIE2BIE2kIGVYAwAAAE5IMV1yqgQAAChNOQNNugRNdQVNEAZNKAZNxwZN3wZNTAdN8gdNtwhNBQlNjwlNFwpNNgpNYwpN6ApNOAtNXwtNrQtNtgxNOg1NGA5NZw5NJQ9N0BBNLxFNRxFN2xFNchJNSxRNrxVNOxZNlBZNshdNIhlNexlNtBpNJhtNuhtNHh1NcR1NEx9NeR9NLCBlWAQAAABIRzIzXXKrBAAAKEuwS7xNRAFNUwFNZwFN0wFN+QFNCQJNFQJN0QJN/ANNVARNZQRNpgRN0wRNNgVNwQVNOgZNcwZNhQZNkQZNogZNegdNigdNGwhNGglNYwlNvglN/AlN3gtN+wtNUA1NBA5NKg5NrQ5NUQ9NKhBNZBBN9RBNBBFNGxFNbRFNfRFNyRFNBhJNEhJNmxJNpxJN2BJNfhNNCxRNHxRNLxRNmBRNqxRNvRRN7xRNNRVNeBVNxRVN2BVNKRZNbRZN5BZNUhdNdRdN6hdNChhNGhhNURhNzRhN5RhN9RhNAxlNjRlNCRpNIRpNABtN/htNXhxNkxxNpRxNXx1Nmh1Nph1N6R1N+R1NaR5Ndx5Nth5NMx9NQx9NVB9N/B9NECBNgyBNpiBlWAMAAABIQjJdcqwEAAAoSwhLGUsnSzRLQ0tYS21LfkuKS5ZLxUvYS+1NBQFNEQFNHAFNLwFNbgFNhAFNlgFNpQFNsQFNvwFN2gFN5wFNHgJNKQJNNwJNRgJNWwJNaQJNfAJNhwJNmwJNrQJNtgJN2gJN8gJN/wJNCANNGwNNLgNNRgNNVQNNYgNNcgNNhwNNkANNpQNNvQNN0QNN4QNNBwRNGgRNMARNOwRNcARNhwRNkARNrwRN3ARN7gRN9gRNBQVNEAVNJQVNQQVNVwVNagVNgwVNjAVNmAVNpQVNrwVNyAVN2wVN6gVN/AVNBQZNHQZNQwZNXgZNrQZNvAZN1AZN7QZN9gZNDAdNGgdNJgdNOAdNQQdNWQdNmAdNpAdNuwdNywdN1gdN5wdN/wdNIghNLghNQQhNVAhNYAhNdghNighNmQhNrAhNxQhNzghN5AhN+ghNJQlNMQlNRglNbAlNhAlNnAlNrAlNxQlN0AlN3wlNDApNKwpNSgpNWApNcApNiApNoQpNqwpNtApNwApNzgpN3QpN9QpNBwtNEQtNGgtNLQtNRQtNVAtNbAtNfwtNkAtNogtNuwtNxAtN5wtNBwxNEAxNKAxNOgxNSAxNVwxNawxNfAxNiAxNoAxNqwxNwwxN1gxN7wxN+QxNAg1NEQ1NHA1NLw1NVw1Nag1Nfw1NnA1NrQ1NwA1N1A1N3Q1NDQ5NMw5NSw5NXA5NdA5NiA5Nkg5NnA5NuA5Nxw5N1A5N5A5N+A5NBw9NGg9NMg9NPg9NXQ9NZg9Nfg9NkQ9NrQ9Nvw9N0g9N4Q9N9w9NAhBNFRBNMRBNPBBNUxBNbxBNexBNkhBNnBBNrRBNthBNxRBN3RBNJBFNPBFNVRFNhRFNlBFNrRFN0BFN6BFNGxJNKxJNNBJNQBJNVhJNZxJNfxJNsRJNuRJNyBJN4RJN7hJN+BJNARNNFxNNKhNNQhNNWhNNiBNNkRNNpBNNuRNNyRNN0hNN5hNN9BNNNxRNQBRNWBRNbRRNfBRNxRRNzxRN2BRN9hRNCRVNGBVNRhVNTxVNYhVNgxVNkBVNmRVNpBVN4hVN6xVN9xVNDRZNMBZNRxZNVhZNeBZNiRZNoRZNshZNvhZNzBZN6xZNBRdNIhdNPRdNWxdNfBdNihdNpxdNvxdN1hdN8xdNIRhNNBhNQBhNWhhNbBhNdhhNfxhNjhhNoRhNrhhNtxhNDBlNFxlNLxlNTBlNYRlNcBlNnhlNpxlNvBlN1BlN8xlNExpNMhpNOxpNShpNXxpNaxpNdxpNlRpNnhpNqRpNwRpN1RpN6BpNBxtNGxtNMxtNSBtNWBtNYRtNeBtNgBtNlxtNoBtNrxtNxhtN1RtN4BtNBRxNExxNIhxNNhxNPxxNZhxNbxxNgBxNrBxNwRxN0BxN4xxN7xxNAh1NEx1NKx1NQx1NZh1Nfh1Nrh1NvB1Nyx1NAB5NEx5NHh5NLR5NQh5NUh5NgR5Nih5Nmh5Nox5NwR5N0h5N4R5N8h5NCB9NIB9NXx9Nbh9Nhh9Nlh9Nnx9Nqx9NwB9N0h9N4R9NGCBNISBNOSBNTCBNVyBNbCBNjiBNtCBNyCBN1CBN7yBN/CBNBiFNDyFlWAMAAABORTJdcq0EAAAoS3RLnUv3TZoETeYETfQFTd0HTZIKTXIMTaYNTVUOTV0STUkTTSIVTX8WTasWTWIXTWEYTb4YTcYZTXkcTcseTeseZVgDAAAASEIzXXKuBAAAKEsJSxpLKEs1S0RLWUtuS39Li0uXS8ZL2UvuTQYBTRIBTR0BTTABTW8BTYUBTZcBTaYBTbIBTcABTdsBTegBTR8CTSoCTTgCTUcCTVwCTWoCTX0CTYgCTZwCTa4CTbcCTdsCTfMCTQADTQkDTRwDTS8DTUcDTVYDTWMDTXMDTYgDTZEDTaYDTb4DTdIDTeIDTQgETRsETTEETTwETXEETYgETZEETbAETd0ETe8ETfcETQYFTREFTSYFTUIFTVgFTWsFTYQFTY0FTZkFTaYFTbAFTckFTdwFTesFTf0FTQYGTR4GTUQGTV8GTa4GTb0GTdUGTe4GTfcGTQ0HTRsHTScHTTkHTUIHTVoHTZkHTaUHTbwHTcwHTdcHTegHTQAITSMITS8ITUIITVUITWEITXcITYsITZoITa0ITcYITc8ITeUITfsITSYJTTIJTUcJTW0JTYUJTZ0JTa0JTcYJTdEJTeAJTQ0KTSwKTUsKTVkKTXEKTYkKTaIKTawKTbUKTcEKTc8KTd4KTfYKTQgLTRILTRsLTS4LTUYLTVULTW0LTYALTZELTaMLTbwLTcULTegLTQgMTREMTSkMTTsMTUkMTVgMTWwMTX0MTYkMTaEMTawMTcQMTdcMTfAMTfoMTQMNTRINTR0NTTANTVgNTWsNTYANTZ0NTa4NTcENTdUNTd4NTQ4OTTQOTUwOTV0OTXUOTYkOTZMOTZ0OTbkOTcgOTdUOTeUOTfkOTQgPTRsPTTMPTT8PTV4PTWcPTX8PTZIPTa4PTcAPTdMPTeIPTfgPTQMQTRYQTTIQTT0QTVQQTXAQTXwQTZMQTZ0QTa4QTbcQTcYQTd4QTSURTT0RTVYRTYYRTZURTa4RTdERTekRTRwSTSwSTTUSTUESTVcSTWgSTYASTbISTboSTckSTeISTe8STfkSTQITTRgTTSsTTUMTTVsTTYkTTZITTaUTTboTTcoTTdMTTecTTfUTTTgUTUEUTVkUTW4UTX0UTcYUTdAUTdkUTfcUTQoVTRkVTUcVTVAVTWMVTYQVTZEVTZoVTaUVTeMVTewVTfgVTQ4WTTEWTUgWTVcWTXkWTYoWTaIWTbMWTb8WTc0WTewWTQYXTSMXTT4XTVwXTX0XTYsXTagXTcAXTdcXTfQXTSIYTTUYTUEYTVsYTW0YTXcYTYAYTY8YTaIYTa8YTbgYTQ0ZTRgZTTAZTU0ZTWIZTXEZTZ8ZTagZTb0ZTdUZTfQZTRQaTTMaTTwaTUsaTWAaTWwaTXgaTZYaTZ8aTaoaTcIaTdYaTekaTQgbTRwbTTQbTUkbTVkbTWIbTXkbTYEbTZgbTaEbTbAbTccbTdYbTeEbTQYcTRQcTSMcTTccTUAcTWccTXAcTYEcTa0cTcIcTdEcTeQcTfAcTQMdTRQdTSwdTUQdTWcdTX8dTa8dTb0dTcwdTQEeTRQeTR8eTS4eTUMeTVMeTYIeTYseTZseTaQeTcIeTdMeTeIeTfMeTQkfTSEfTWAfTW8fTYcfTZcfTaAfTawfTcEfTdMfTeIfTRkgTSIgTTogTU0gTVggTW0gTY8gTbUgTckgTdUgTfAgTf0gTQchTRAhZVgCAAAAU0Rdcq8EAAAoSw5NoQJNLAdN+wpNhQtN+RlNCB1ldYdVA3Zkd3KwBAAATRUhiX2HVQ5zdXJmYWNlRGlzcGxheXKxBAAATRUhiX2HVQVjb2xvcnKyBAAATRUhSwF9crMEAAAoSwJdcrQEAAAoTdQCTdUCTdYCTdcCTdgCTdkCTdoCTdsCTdwCTd0CTd4CTd8CTeACTeECTeICTeMCTeQCTeUCTeYCTecCTegCTekCTeoCTesCTewCTe0CTe4CTe8CTfACTfECTfICTfMCTfQCTfUCTfYCTfcCTfgCTfkCTfoCTfsCTfwCTf0CTf4CTf8CTQADTQEDTeELTeILTeMLTeQLTeULTeYLTecLTegLTekLTeoLTesLTewLTe0LTe4LTe8LTfALTfELTfILTfMLTfQLTfULTfYLTfcLTfgLTfkLTfoLTfsLTfwLTf0LTf4LTf8LTQAMTQEMTQIMTQMMTQQMTQUMTQYMTQcMTQgMTQkMZUsDXXK1BAAAKE0CA00DA00EA00FA00GA00HA00IA00JA00KA00LA00MA00NA00OA00PA00QA00RA00SA00TA00UA00VA00WA00XA00YA00ZA00aA00bA00cA00dA00eA00fA00gA00hA00iA00jA00kA00lA00mA00nA00oA00pA00qA00rA00sA00tA00uA00vA00wA00xA00yA00zA000A001A002A003A004A005A006A007A008A009A00+A00/A01AA01BA01CA01DA01EA01FA01GA01HA01IA01JA01KA01LA01MA01NA01OA01PA01QA01RA01SA01TA01UA01VA01WA01XA01YA01ZA01aA01bA01cA01dA01eA01fA01gA01hA01iA01jA01kA01lA01mA01nA01oA01pA01qA01rA01sA01tA01uA01vA01wA01xA01yA01zA010A011A012A013A014A015A016A017A018A019A01+A01/A02AA02BA02CA02DA02EA02FA02GA02HA02IA02JA02KA02LA02MA02NA02OA02PA02QA02RA02SA02TA02UA02VA02WA02XA02YA02ZA02aA02bA02cA02dA02eA02fA02gA02hA02iA02jA02kA02lA02mA02nA02oA02pA02qA02rA02sA02tA02uA02vA02wA02xA02yA02zA020A021A022A023A024A025A026A027A028A029A02+A02/A03AA03BA03CA03DA03EA03FA03GA03HA03IA03JA03KA03LA03MA03NA03OA03PA03QA03RA03SA03TA03UA03VA03WA03XA03YA03ZA03aA03bA03cA03dA03eA03fA03gA03hA03iA03jA03kA03lA03mA03nA03oA03pA03qA03rA03sA03tA03uA03vA03wA03xA03yA03zA030A031A032A033A034A035A036A037A038A039A03+A03/A00ABE0BBE0CBE0DBE0EBE0FBE0GBE0HBE0IBE0JBE0KBE0LBE0MBE0NBE0OBE0PBE0QBE0RBE0SBE0TBE0UBE0VBE0WBE0XBE0YBE0ZBE0aBE0bBE0cBE0dBE0eBE0fBE0gBE0hBE0iBE0jBE0kBE0lBE0mBE0nBE0oBE0pBE0qBE0rBE0sBE0tBE0uBE0vBE0wBE0xBE0yBE0zBE00BE01BE02BE03BE04BE05BE06BE07BE08BE09BE0+BE0/BE1ABE1BBE1CBE1DBE1EBE1FBE1GBE1HBE1IBE1JBE1KBE1LBE1MBE1NBE1OBE1PBE1QBE1RBE1SBE1TBE1UBE1VBE1WBE1XBE1YBE1ZBE1aBE1bBE1cBE1dBE1eBE1fBE1gBE1hBE1iBE1jBE1kBE1lBE1mBE1nBE1oBE1pBE1qBE1rBE1sBE1tBE1uBE1vBE1wBE1xBE1yBE1zBE10BE11BE12BE13BE14BE15BE16BE17BE18BE19BE1+BE1/BE2ABE2BBE2CBE2DBE2EBE2FBE2GBE2HBE2IBE2JBE2KBE2LBE2MBE2NBE2OBE2PBE2QBE2RBE2SBE2TBE2UBE2VBE2WBE2XBE2YBE2ZBE2aBE2bBE2cBE2dBE2eBE2fBE2gBE2hBE2iBE2jBE2kBE2lBE2mBE2nBE2oBE2pBE2qBE2rBE2sBE2tBE2uBE2vBE2wBE2xBE2yBE2zBE20BE21BE22BE23BE24BE25BE26BE27BE28BE29BE2+BE2/BE3ABE3BBE3CBE3DBE3EBE3FBE3GBE3HBE3IBE3JBE3KBE3LBE3MBE3NBE3OBE3PBE3QBE3RBE3SBE3TBE3UBE3VBE3WBE3XBE3YBE3ZBE3aBE3bBE3cBE3dBE3eBE3fBE3gBE3hBE3iBE3jBE3kBE3lBE3mBE3nBE3oBE3pBE3qBE3rBE3sBE3tBE3uBE3vBE3wBE3xBE3yBE3zBE30BE31BE32BE33BE34BE35BE36BE37BE38BE39BE3+BE3/BE0ABU0BBU0CBU0DBU0EBU0FBU0GBU0HBU0IBU0JBU0KBU0LBU0MBU0NBU0OBU0PBU0QBU0RBU0SBU0TBU0UBU0VBU0WBU0XBU0YBU0ZBU0aBU0bBU0cBU0dBU0eBU0fBU0gBU0hBU0iBU0jBU0kBU0lBU0mBU0nBU0oBU0pBU0qBU0rBU0sBU0tBU0uBU0vBU0wBU0xBU0yBU0zBU00BU01BU02BU03BU04BU05BU06BU07BU08BU09BU0+BU0/BU1ABU1BBU1CBU1DBU1EBU1FBU1GBU1HBU1IBU1JBU1KBU1LBU1MBU1NBU1OBU1PBU1QBU1RBU1SBU1TBU1UBU1VBU1WBU1XBU1YBU1ZBU1aBU1bBU1cBU1dBU1eBU1fBU1gBU1hBU1iBU1jBU1kBU1lBU1mBU1nBU1oBU1pBU1qBU1rBU1sBU1tBU1uBU1vBU1wBU1xBU1yBU1zBU10BU11BU12BU13BU14BU15BU16BU17BU18BU19BU1+BU1/BU2ABU2BBU2CBU2DBU2EBU2FBU2GBU2HBU2IBU2JBU2KBU2LBU2MBU2NBU2OBU2PBU2QBU2RBU2SBU2TBU2UBU2VBU2WBU2XBU2YBU2ZBU2aBU2bBU2cBU2dBU2eBU2fBU2gBU2hBU2iBU2jBU2kBU2lBU2mBU2nBU2oBU2pBU2qBU2rBU2sBU2tBU2uBU2vBU2wBU2xBU2yBU2zBU20BU21BU22BU23BU24BU25BU26BU27BU28BU29BU2+BU2/BU3ABU3BBU3CBU3DBU3EBU3FBU3GBU3HBU3IBU3JBU3KBU3LBU3MBU3NBU3OBU3PBU3QBU3RBU3SBU3TBU3UBU3VBU3WBU3XBU3YBU3ZBU3aBU3bBU3cBU3dBU3eBU3fBU3gBU3hBU3iBU3jBU3kBU3lBU3mBU3nBU3oBU3pBU3qBU3rBU3sBU3tBU3uBU3vBU3wBU3xBU3yBU3zBU30BU31BU32BU33BU34BU35BU36BU37BU38BU39BU3+BU3/BU0ABk0BBk0CBk0DBk0EBk0FBk0GBk0HBk0IBk0JBk0KBk0LBk0MBk0NBk0OBk0PBk0QBk0RBk0SBk0TBk0UBk0VBk0WBk0XBk0YBk0ZBk0aBk0bBk0cBk0dBk0eBk0fBk0gBk0hBk0iBk0jBk0kBk0lBk0mBk0nBk0oBk0pBk0qBk0rBk0sBk0tBk0uBk0vBk0wBk0xBk0yBk0zBk00Bk01Bk02Bk03Bk04Bk05Bk06Bk07Bk08Bk09Bk0+Bk0/Bk1ABk1BBk1CBk1DBk1EBk1FBk1GBk1HBk1IBk1JBk1KBk1LBk1MBk1NBk1OBk1PBk1QBk1RBk1SBk1TBk1UBk1VBk1WBk1XBk1YBk1ZBk1aBk1bBk1cBk1dBk1eBk1fBk1gBk1hBk1iBk1jBk1kBk1lBk1mBk1nBk1oBk1pBk1qBk1rBk1sBk1tBk1uBk1vBk1wBk1xBk1yBk1zBk10Bk11Bk12Bk13Bk14Bk15Bk16Bk17Bk18Bk19Bk1+Bk1/Bk2ABk2BBk2CBk2DBk2EBk2FBk2GBk2HBk2IBk2JBk2KBk2LBk2MBk2NBk2OBk2PBk2QBk2RBk2SBk2TBk2UBk2VBk2WBk2XBk2YBk2ZBk2aBk2bBk2cBk2dBk2eBk2fBk2gBk2hBk2iBk2jBk2kBk2lBk2mBk2nBk2oBk2pBk2qBk2rBk2sBk2tBk2uBk2vBk2wBk2xBk2yBk2zBk20Bk21Bk22Bk23Bk24Bk25Bk26Bk27Bk28Bk29Bk2+Bk2/Bk3ABk3BBk3CBk3DBk3EBk3FBk3GBk3HBk3IBk3JBk3KBk3LBk3MBk3NBk3OBk3PBk3QBk3RBk3SBk3TBk3UBk3VBk3WBk3XBk3YBk3ZBk3aBk3bBk3cBk3dBk3eBk3fBk3gBk3hBk3iBk3jBk3kBk3lBk3mBk3nBk3oBk3pBmUoTeoGTesGTewGTe0GTe4GTe8GTfAGTfEGTfIGTfMGTfQGTfUGTfYGTfcGTfgGTfkGTfoGTfsGTfwGTf0GTf4GTf8GTQAHTQEHTQIHTQMHTQQHTQUHTQYHTQcHTQgHTQkHTQoHTQsHTQwHTQ0HTQ4HTQ8HTRAHTREHTRIHTRMHTRQHTRUHTRYHTRcHTRgHTRkHTRoHTRsHTRwHTR0HTR4HTR8HTSAHTSEHTSIHTSMHTSQHTSUHTSYHTScHTSgHTSkHTSoHTSsHTSwHTS0HTS4HTS8HTTAHTTEHTTIHTTMHTTQHTTUHTTYHTTcHTTgHTTkHTToHTTsHTTwHTT0HTT4HTT8HTUAHTUEHTUIHTUMHTUQHTUUHTUYHTUcHTUgHTUkHTUoHTUsHTUwHTU0HTU4HTU8HTVAHTVEHTVIHTVMHTVQHTVUHTVYHTVcHTVgHTVkHTVoHTVsHTVwHTV0HTV4HTV8HTWAHTWEHTWIHTWMHTWQHTWUHTWYHTWcHTWgHTWkHTWoHTWsHTWwHTW0HTW4HTW8HTXAHTXEHTXIHTXMHTXQHTXUHTXYHTXcHTXgHTXkHTXoHTXsHTXwHTX0HTX4HTX8HTYAHTYEHTYIHTYMHTYQHTYUHTYYHTYcHTYgHTYkHTYoHTYsHTYwHTY0HTY4HTY8HTZAHTZEHTZIHTZMHTZQHTZUHTZYHTZcHTZgHTZkHTZoHTZsHTZwHTZ0HTZ4HTZ8HTaAHTaEHTaIHTaMHTaQHTaUHTaYHTacHTagHTakHTaoHTasHTawHTa0HTa4HTa8HTbAHTbEHTbIHTbMHTbQHTbUHTbYHTbcHTbgHTbkHTboHTbsHTbwHTb0HTb4HTb8HTcAHTcEHTcIHTcMHTcQHTcUHTcYHTccHTcgHTckHTcoHTcsHTcwHTc0HTc4HTc8HTdAHTdEHTdIHTdMHTdQHTdUHTdYHTdcHTdgHTdkHTdoHTdsHTdwHTd0HTd4HTd8HTeAHTeEHTeIHTeMHTeQHTeUHTeYHTecHTegHTekHTeoHTesHTewHTe0HTe4HTe8HTfAHTfEHTfIHTfMHTfQHTfUHTfYHTfcHTfgHTfkHTfoHTfsHTfwHTf0HTf4HTf8HTQAITQEITQIITQMITQQITQUITQYITQcITQgITQkITQoITQsITQwITQ0ITQ4ITQ8ITRAITREITRIITRMITRQITRUITRYITRcITRgITRkITRoITRsITRwITR0ITR4ITR8ITSAITSEITSIITSMITSQITSUITSYITScITSgITSkITSoITSsITSwITS0ITS4ITS8ITTAITTEITTIITTMITTQITTUITTYITTcITTgITTkITToITTsITTwITT0ITT4ITT8ITUAITUEITUIITUMITUQITUUITUYITUcITUgITUkITUoITUsITUwITU0ITU4ITU8ITVAITVEITVIITVMITVQITVUITVYITVcITVgITVkITVoITVsITVwITV0ITV4ITV8ITWAITWEITWIITWMITWQITWUITWYITWcITWgITWkITWoITWsITWwITW0ITW4ITW8ITXAITXEITXIITXMITXQITXUITXYITXcITXgITXkITXoITXsITXwITX0ITX4ITX8ITYAITYEITYIITYMITYQITYUITYYITYcITYgITYkITYoITYsITYwITY0ITY4ITY8ITZAITZEITZIITZMITZQITZUITZYITZcITZgITZkITZoITZsITZwITZ0ITZ4ITZ8ITaAITaEITaIITaMITaQITaUITaYITacITagITakITaoITasITawITa0ITa4ITa8ITbAITbEITbIITbMITbQITbUITbYITbcITbgITbkITboITbsITbwITb0ITb4ITb8ITcAITcEITcIITcMITcQITcUITcYITccITcgITckITcoITcsITcwITc0ITc4ITc8ITdAITdEITdIITdMITdQITdUITdYITdcITdgITdkITdoITdsITdwITd0ITd4ITd8ITeAITeEITeIITeMITeQITeUITeYITecITegITekITeoITesITewITe0ITe4ITe8ITfAITfEITfIITfMITfQITfUITfYITfcITfgITfkITfoITfsITfwITf0ITf4ITf8ITQAJTQEJTQIJTQMJTQQJTQUJTQYJTQcJTQgJTQkJTQoJTQsJTQwJTQ0JTQ4JTQ8JTRAJTREJTRIJTRMJTRQJTRUJTRYJTRcJTRgJTRkJTRoJTRsJTRwJTR0JTR4JTR8JTSAJTSEJTSIJTSMJTSQJTSUJTSYJTScJTSgJTSkJTSoJTSsJTSwJTS0JTS4JTS8JTTAJTTEJTTIJTTMJTTQJTTUJTTYJTTcJTTgJTTkJTToJTTsJTTwJTT0JTT4JTT8JTUAJTUEJTUIJTUMJTUQJTUUJTUYJTUcJTUgJTUkJTUoJTUsJTUwJTU0JTU4JTU8JTVAJTVEJTVIJTVMJTVQJTVUJTVYJTVcJTVgJTVkJTVoJTVsJTVwJTV0JTV4JTV8JTWAJTWEJTWIJTWMJTWQJTWUJTWYJTWcJTWgJTWkJTWoJTWsJTWwJTW0JTW4JTW8JTXAJTXEJTXIJTXMJTXQJTXUJTXYJTXcJTXgJTXkJTXoJTXsJTXwJTX0JTX4JTX8JTYAJTYEJTYIJTYMJTYQJTYUJTYYJTYcJTYgJTYkJTYoJTYsJTYwJTY0JTY4JTY8JTZAJTZEJTZIJTZMJTZQJTZUJTZYJTZcJTZgJTZkJTZoJTZsJTZwJTZ0JTZ4JTZ8JTaAJTaEJTaIJTaMJTaQJTaUJTaYJTacJTagJTakJTaoJTasJTawJTa0JTa4JTa8JTbAJTbEJTbIJTbMJTbQJTbUJTbYJTbcJTbgJTbkJTboJTbsJTbwJTb0JTb4JTb8JTcAJTcEJTcIJTcMJTcQJTcUJTcYJTccJTcgJTckJTcoJTcsJTcwJTc0JTc4JTc8JTdAJTdEJTdIJTdMJTdQJTdUJTdYJTdcJTdgJTdkJTdoJTdsJTdwJTd0JTd4JTd8JTeAJTeEJTeIJTeMJTeQJTeUJTeYJTecJTegJTekJTeoJTesJTewJTe0JTe4JTe8JTfAJTfEJTfIJTfMJTfQJTfUJTfYJTfcJTfgJTfkJTfoJTfsJTfwJTf0JTf4JTf8JTQAKTQEKTQIKTQMKTQQKTQUKTQYKTQcKTQgKTQkKTQoKTQsKTQwKTQ0KTQ4KTQ8KTRAKTREKTRIKTRMKTRQKTRUKTRYKTRcKTRgKTRkKTRoKTRsKTRwKTR0KTR4KTR8KTSAKTSEKTSIKTSMKTSQKTSUKTSYKTScKTSgKTSkKTSoKTSsKTSwKTS0KTS4KTS8KTTAKTTEKTTIKTTMKTTQKTTUKTTYKTTcKTTgKTTkKTToKTTsKTTwKTT0KTT4KTT8KTUAKTUEKTUIKTUMKTUQKTUUKTUYKTUcKTUgKTUkKTUoKTUsKTUwKTU0KTU4KTU8KTVAKTVEKTVIKTVMKTVQKTVUKTVYKTVcKTVgKTVkKTVoKTVsKTVwKTV0KTV4KTV8KTWAKTWEKTWIKTWMKTWQKTWUKTWYKTWcKTWgKTWkKTWoKTWsKTWwKTW0KTW4KTW8KTXAKTXEKTXIKTXMKTXQKTXUKTXYKTXcKTXgKTXkKTXoKTXsKTXwKTX0KTX4KTX8KTYAKTYEKTYIKTYMKTYQKTYUKTYYKTYcKTYgKTYkKTYoKTYsKTYwKTY0KTY4KTY8KTZAKTZEKTZIKTZMKTZQKTZUKTZYKTZcKTZgKTZkKTZoKTZsKTZwKTZ0KTZ4KTZ8KTaAKTaEKTaIKTaMKTaQKTaUKTaYKTacKTagKTakKTaoKTasKTawKTa0KTa4KTa8KTbAKTbEKTbIKTbMKTbQKTbUKTbYKTbcKTbgKTbkKTboKTbsKTbwKTb0KTb4KTb8KTcAKTcEKTcIKTcMKTcQKTcUKTcYKTccKTcgKTckKTcoKTcsKTcwKTc0KTc4KTc8KTdAKTdEKZShN0gpN0wpN1ApN1QpN1gpN1wpN2ApN2QpN2gpN2wpN3ApN3QpN3gpN3wpN4ApN4QpN4gpN4wpN5ApN5QpN5gpN5wpN6ApN6QpN6gpN6wpN7ApN7QpN7gpN7wpN8ApN8QpN8gpN8wpN9ApN9QpN9gpN9wpN+ApN+QpN+gpN+wpN/ApN/QpN/gpN/wpNAAtNAQtNAgtNAwtNBAtNBQtNBgtNBwtNCAtNCQtNCgtNCwtNDAtNDQtNDgtNDwtNEAtNEQtNEgtNEwtNFAtNFQtNFgtNFwtNGAtNGQtNGgtNGwtNHAtNHQtNHgtNHwtNIAtNIQtNIgtNIwtNJAtNJQtNJgtNJwtNKAtNKQtNKgtNKwtNLAtNLQtNLgtNLwtNMAtNMQtNMgtNMwtNNAtNNQtNNgtNNwtNOAtNOQtNOgtNOwtNPAtNPQtNPgtNPwtNQAtNQQtNQgtNQwtNRAtNRQtNRgtNRwtNSAtNSQtNSgtNSwtNTAtNTQtNTgtNTwtNUAtNUQtNUgtNUwtNVAtNVQtNVgtNVwtNWAtNWQtNWgtNWwtNXAtNXQtNXgtNXwtNYAtNYQtNYgtNYwtNZAtNZQtNZgtNZwtNaAtNaQtNagtNawtNbAtNbQtNbgtNbwtNcAtNcQtNcgtNcwtNdAtNdQtNdgtNdwtNeAtNeQtNegtNewtNfAtNfQtNfgtNfwtNgAtNgQtNggtNgwtNhAtNhQtNhgtNhwtNiAtNiQtNigtNiwtNjAtNjQtNjgtNjwtNkAtNkQtNkgtNkwtNlAtNlQtNlgtNlwtNmAtNmQtNmgtNmwtNnAtNnQtNngtNnwtNoAtNoQtNogtNowtNpAtNpQtNpgtNpwtNqAtNqQtNqgtNqwtNrAtNrQtNrgtNrwtNsAtNsQtNsgtNswtNtAtNtQtNtgtNtwtNuAtNuQtNugtNuwtNvAtNvQtNvgtNvwtNwAtNwQtNwgtNwwtNxAtNxQtNxgtNxwtNyAtNyQtNygtNywtNzAtNzQtNzgtNzwtN0AtN0QtN0gtN0wtN1AtN1QtN1gtN1wtN2AtN2QtN2gtN2wtN3AtN3QtN3gtN3wtN4AtlSwRdcrYEAAAoTXgPTXkPTXoPTXsPTXwPTX0PTX4PTX8PTYAPTYEPTYIPTYMPTYQPTYUPTYYPTYcPTYgPTYkPTYoPTYsPTYwPTY0PTY4PTY8PTZAPTZEPTZIPTZMPTZQPTZUPTZYPTZcPTZgPTZkPTZoPTZsPTZwPTZ0PTZ4PTZ8PTaAPTaEPTaIPTaMPTaQPTaUPTaYPTacPTagPTakPTaoPTasPTawPTa0PTa4PTa8PTbAPTbEPTbIPTbMPTbQPTbUPTbYPTbcPTbgPTbkPTboPTbsPTbwPTb0PTb4PTb8PTcAPTcEPTcIPTcMPTcQPTcUPTcYPTccPTcgPTckPTcoPTcsPTcwPZUsFXXK3BAAAKE2LE02ME02NE02OE02PE02QE02RE02SE02TE02UE02VE02WE02XE02YE02ZE02aE02bE02cE02dE02eE02fE02gE02hE02iE02jE02kE02lE02mE02nE02oE02pE02qE02rE02sE02tE02uE02vE02wE02xE02yE02zE020E021E022E023E024E025E026E027E028E029E02+E02/E03AE03BE03CE03DE03EE03FE03GE03HE03IE03JE03KE03LE03ME03NE03OE03PE03QE03RE03SE03TE03UE03VE03WE03XE03YE03ZE03aE03bE03cE03dE03eE03fE03gE03hE03iE03jE03kE03lE03mE03nE03oE03pE03qE03rE03sE03tE03uE2V1h1UJaWRhdG1UeXBlcrgEAABNFSGJfYdVBmFsdExvY3K5BAAATRUhVQB9h1UFbGFiZWxyugQAAE0VIVgAAAAAfYdVDnN1cmZhY2VPcGFjaXR5crsEAABNFSFHv/AAAAAAAAB9h1UHZWxlbWVudHK8BAAATRUhSwF9cr0EAAAoSwhdcr4EAAAoSwpLG0sgSylLLks2S0VLT0taS2RLb0t3S4BLgkuDS4xLjkuPS5hLoEuoS7hLvUvHS9pL5EvvS/5NBwFNCQFNCgFNEwFNHgFNMQFNMwFNNAFNPAFNTAFNXwFNcAFNhgFNmAFNpwFNqQFNqgFNswFNuAFNwQFNwgFNywFN3AFN3gFN3wFN6QFN8QFNAQJNEQJNFgJNIAJNIgJNIwJNKwJNOQJNSAJNUgJNXQJNYgJNawJNfgJNfwJNiQJNnQJNrwJNuAJNzQJN0gJN3AJN9AJN9gJN9wJNAQNNCgNNHQNNHwNNIANNJwNNMANNSANNTQNNTgNNVwNNWQNNWgNNZANNawNNdANNiQNNkgNNnANNpwNNvwNN0wNN2gNN4wNN9QNNCQRNCwRNDARNEwRNHARNIQRNIgRNKQRNMgRNPQRNUARNVQRNXgRNcgRNiQRNkgRNogRNpwRNsQRNxwRNzwRN1ARN3gRN8ARN+ARNBwVNCAVNEgVNJwVNLwVNQwVNWQVNbAVNhQVNjgVNkAVNkQVNmgVNnAVNnQVNpwVNsQVNuQVNygVN3QVN4gVN4wVN7AVN/gVNBwZNHwZNNgZNOwZNRQZNVgZNYAZNZwZNbwZNdAZNfQZNjQZNkgZNmwZNrwZNtAZNtQZNvgZN1gZN7wZN+AZN/QZN/gZNBQdNDgdNEwdNHAdNHgdNHwdNKAdNOgdNQwdNWwdNcgdNggdNkQdNmgdNnAdNnQdNpgdNvQdNxAdNzQdN2AdN4AdN6QdNAQhNEwhNJAhNJghNJwhNMAhNQwhNVghNWAhNWQhNYghNeAhNgghNjAhNmwhNrghNxwhN0AhN5ghN/AhNEwlNJwlNKQlNKglNMwlNPQlNSAlNXwlNZAlNbglNhglNnglNowlNpAlNrglNtglNxwlN0glN1wlN2AlN4QlN+AlN/QlNBQpNDgpNJApNLQpNQwpNTApNUQpNWgpNcgpNigpNmQpNowpNrQpNtgpNuApNuQpNwgpNxwpN0ApN1QpN1gpN3wpN9wpNCQtNEwtNHAtNLwtNRwtNTAtNTQtNVgtNbgtNgQtNkgtNkwtNmwtNpAtNvQtNxgtN0AtN2gtN3wtN6QtN6wtN7AtN9AtNCQxNEgxNKgxNKwxNMwxNPAxNQQxNSgxNTwxNUAxNWQxNbQxNdQxNfgxNgAxNgQxNigxNogxNrQxNxQxN2AxN8QxN+wxNBA1NCQ1NCg1NEw1NHg1NMQ1NSA1NWQ1NbA1NgQ1Njg1NlQ1Nng1Nrw1Nwg1N1g1N3w1N8Q1N+A1NAA5NBQ5NDw5NJg5NKw5NNQ5NTQ5NXg5Ndg5Nig5NlA5Nng5Npg5Nug5Nvw5NwA5NyQ5Nyw5NzA5N1g5N3Q5N5g5N+g5N/w5NAA9NCQ9NHA9NNA9NNg9NNw9NQA9NQQ9NSg9NXw9NaA9NgA9Nkw9NnQ9Npg9Nrw9NsA9NuA9NwQ9N1A9N4w9N+Q9N+g9NBBBNFxBNGRBNGhBNIhBNMxBNNBBNPhBNVRBNXRBNcRBNcxBNdBBNfRBNlBBNnhBNpRBNrxBNuBBNvRBNvhBNxxBN3xBN5BBN5RBN7RBN/RBNDxFNFxFNHBFNJhFNPhFNVxFNXhFNZhFNeRFNfhFNhxFNlhFNlxFNnxFNphFNrxFNwRFN0hFN6hFN7xFN9hFN/hFNDhJNExJNHRJNIhJNIxJNLRJNNhJNOBJNORJNQhJNWBJNYBJNaRJNgRJNkxJNoxJNqBJNsxJNuxJNyhJNyxJN1BJN2RJN4xJN5RJN5hJN8BJN+hJNAxNNGRNNLBNNRBNNTBNNUxNNXBNNchNNehNNfxNNihNNkxNNphNNuxNNyxNN1BNN6BNN7RNN7hNN9hNNBBRNFxRNJxRNORRNQhRNWhRNbxRNfhRNkBRNnxRNpxRNrBRNtRRNxxRN0RRN2hRN3xRN5xRN+BRNCxVNEBVNERVNGhVNKRVNMRVNNhVNPhVNSBVNURVNZBVNaRVNcRVNhRVNhxVNiBVNkhVNmxVNphVNvRVNzBVN1BVN2RVN5BVN7RVN7xVN8BVN+RVNDxZNIRZNMhZNSRZNWBZNXRZNXhZNZhZNehZNghZNixZNoxZNtBZNthZNtxZNwBZNxRZNzhZN0xZN1BZN3BZN7RZN/hZNBxdNGxdNJBdNNRdNPxdNRhdNThdNUxdNXRdNZRdNbRdNfhdNgxdNhBdNjBdNmRdNoBdNqRdNwRdN2BdN5hdN6xdN9RdN+hdNAhhNEhhNIxhNNhhNOBhNORhNQhhNRBhNRRhNTRhNUhhNXBhNZBhNbhhNeBhNgRhNhhhNhxhNkBhNoxhNpRhNphhNsBhNuRhNwRhNyRhNzhhN1hhN3hhN8RhN9hhN/xhNBBlNDhlNDxlNGRlNMRlNRRlNThlNYxlNchlNiRlNjhlNlhlNoBlNqRlNrhlNtRlNvhlNzRlN1hlN7BlN9RlNBRpNChpNFRpNHRpNIhpNKhpNNBpNPRpNQhpNQxpNTBpNVhpNYRpNYxpNZBpNbRpNbxpNcBpNeRpNfhpNfxpNhhpNjRpNlxpNoBpNoRpNqxpNwxpN1xpN6hpN+BpNCRtNHRtNNRtNPxtNShtNTxtNUBtNWhtNYxtNehtNghtNjxtNmRtNohtNpxtNqBtNsRtNyBtN1xtN2BtN4htN7BtN9htNBxxNDBxNFRxNGhxNGxxNJBxNJhxNJxxNLhxNOBxNQRxNVhxNaBxNcRxNghxNhxxNjxxNlBxNnRxNrhxNwxxN0hxN5RxN5xxN6BxN8RxNBB1NFR1NLR1NRR1NVx1NaB1NgB1Nkh1Noh1Npx1NsB1Nvh1NzR1N0h1N2R1N4R1N8R1NAh5NFR5NFx5NGB5NIB5NLx5NRB5NSx5NVB5NVR5NXR5NZR5Nah5Ncx5NeB5Ngx5NjB5NkR5Nkh5NnB5NpR5Nrx5Nwx5N1B5N2R5N2h5N4x5N9B5NCh9NIh9NLB9NPx9NRB9NTR9NYR9NZh9NZx9NcB9NiB9NjR9Njh9NmB9NoR9Nox9NpB9NrR9Ntx9Nwh9N1B9N4x9N9R9NCCBNGiBNIyBNOyBNTiBNTyBNWSBNbiBNfCBNkCBNlSBNliBNniBNrSBNtiBNyiBNzCBNzSBN1iBN6CBN8SBN8yBN9CBN/iBNCCFNESFNEiFNFCFlSxBdcr8EAAAoSw5NFAFNoQJNMwRNLAdNzgdNyAlN+wpNhQtNowxNFA1NnBVN+RlNCB1Nph5NIx9lSwZdcsAEAAAoSwRLBksHSwtLD0sVSxdLGEscSyNLJUsmSypLMEsySzNLN0s6Sz9LQUtCS0ZLR0tJS0tLTUtRS1RLVktXS1tLXEteS2BLYktmS2lLa0tsS3BLc0t6S3xLfUuBS4ZLiEuJS41LkkuUS5VLmUucS6NLpUumS6lLrUuzS7VLtku5S8FLw0vES8hLykvOS9RL1kvXS9tL3EveS+BL4kvmS+lL60vsS/BL8Uv1S/pL/U0BAU0DAU0EAU0IAU0NAU0PAU0QAU0YAU0aAU0bAU0fAU0hAU0lAU0rAU0tAU0uAU0yAU03AU05AU06AU09AU1BAU1HAU1JAU1KAU1NAU1QAU1UAU1aAU1cAU1dAU1gAU1kAU1qAU1sAU1tAU1xAU10AU13AU2AAU2CAU2DAU2HAU2JAU2NAU2SAU2UAU2VAU2ZAU2cAU2hAU2jAU2kAU2oAU2tAU2vAU2wAU20AU27AU29AU2+AU3GAU3IAU3JAU3MAU3QAU3WAU3YAU3ZAU3dAU3iAU3kAU3lAU3sAU3uAU3vAU3yAU32AU38AU3+AU3/AU0CAk0GAk0MAk0OAk0PAk0SAk0aAk0cAk0dAk0hAk0lAk0nAk0oAk0sAk0vAk0zAk01Ak02Ak06Ak09Ak1CAk1EAk1FAk1JAk1KAk1MAk1OAk1QAk1UAk1XAk1ZAk1aAk1eAk1lAk1nAk1oAk1sAk1uAk1yAk14Ak16Ak17Ak2DAk2FAk2GAk2KAk2LAk2NAk2PAk2RAk2TAk2XAk2ZAk2aAk2eAk2iAk2oAk2qAk2rAk2yAk20Ak21Ak25Ak28Ak2/Ak3IAk3KAk3LAk3OAk3WAk3YAk3ZAk3dAk3eAk3gAk3hAk3iAk3mAk3oAk3qAk3uAk3wAk3xAk31Ak36Ak38Ak39Ak0EA00GA00HA00LA00NA00RA00XA00ZA00aA00eA00jA00mA00qA00sA00tA00xA000A00/A01CA01EA01FA01JA01MA01RA01TA01UA01YA01dA01fA01gA01nA01qA01uA01wA01xA011A012A014A016A018A01+A02CA02EA02FA02MA02OA02PA02TA02UA02WA02YA02aA02eA02hA02jA02kA02oA02pA02rA02sA02tA02xA02zA021A025A027A028A03AA03CA03GA03MA03OA03PA03WA03ZA03dA03fA03gA03kA03mA03qA03wA03yA03zA032A035A039A00DBE0FBE0GBE0KBE0PBE0SBE0WBE0YBE0ZBE0dBE0gBE0lBE0oBE0sBE0uBE0vBE03BE05BE06BE0+BE0/BE1BBE1DBE1FBE1HBE1LBE1NBE1OBE1RBE1ZBE1bBE1cBE1fBE1iBE1mBE1sBE1uBE1vBE1zBE12BE15BE2CBE2EBE2FBE2MBE2OBE2PBE2TBE2UBE2YBE2dBE2fBE2gBE2jBE2rBE2tBE2uBE2yBE21BE3ABE3DBE3GBE3KBE3MBE3NBE3QBE3YBE3aBE3bBE3fBE3gBE3kBE3pBE3rBE3sBE3yBE30BE31BE35BE38BE0BBU0DBU0EBU0MBU0OBU0PBU0TBU0UBU0WBU0YBU0aBU0cBU0gBU0iBU0jBU0qBU0sBU0tBU0wBU0zBU03BU09BU0/BU1ABU1EBU1HBU1KBU1TBU1VBU1WBU1aBU1cBU1gBU1mBU1oBU1pBU1tBU1wBU17BU1+BU2ABU2BBU2IBU2KBU2LBU2PBU2UBU2WBU2XBU2bBU2gBU2iBU2jBU2qBU2sBU2tBU20BU22BU23BU26BU2+BU3EBU3GBU3HBU3LBU3NBU3RBU3XBU3ZBU3aBU3eBU3hBU3mBU3oBU3pBU3tBU3uBU3yBU33BU35BU36BU0BBk0DBk0EBk0IBk0LBk0WBk0ZBk0bBk0cBk0gBk0jBk0uBk0xBk0zBk00Bk03Bk0/Bk1BBk1CBk1GBk1IBk1MBk1SBk1VBk1ZBk1bBk1cBk1jBk1mBk1qBk1sBk1tBk1wBk14Bk16Bk17Bk1+Bk2CBk2IBk2KBk2LBk2OBk2WBk2YBk2ZBk2cBk2fBk2jBk2pBk2rBk2sBk2wBk2zBk24Bk26Bk27Bk2/Bk3CBk3NBk3QBk3SBk3TBk3XBk3aBk3lBk3oBk3qBk3rBk3yBk30Bk31Bk35Bk38Bk0BB00EB00IB00KB00LB00PB00WB00YB00ZB00dB00iB00kB00lB00pB00tB00zB001B002B009B00/B01AB01EB01HB01SB01VB01XB01YB01cB01dB01fB01gB01hB01lB01nB01pB01tB01vB01wB01zB013B019B01/B02AB02DB02HB02NB02QB02UB02WB02XB02bB02gB02iB02jB02nB02qB02tB022B024B025B03AB03DB03HB03JB03KB03SB03UB03VB03ZB03cB03jB03lB03mB03qB03tB034B037B039B03+B00CCE0ECE0ICE0OCE0QCE0RCE0UCE0YCE0eCE0gCE0hCE0lCE0qCE0sCE0tCE0xCE0zCE03CE09CE0/CE1ACE1ECE1GCE1KCE1QCE1SCE1TCE1XCE1cCE1eCE1fCE1jCE1mCE1pCE1yCE10CE11CE15CE16CE18CE1+CE2ACE2ECE2GCE2ICE2JCE2NCE2QCE2VCE2XCE2YCE2cCE2eCE2iCE2oCE2qCE2rCE2vCE2yCE29CE3ACE3CCE3DCE3KCE3MCE3NCE3RCE3UCE3XCE3gCE3iCE3jCE3nCE3qCE3tCE32CE34CE35CE39CE0ACU0LCU0OCU0QCU0RCU0UCU0XCU0bCU0hCU0jCU0kCU0oCU0tCU0vCU0wCU00CU01CU03CU05CU07CU0/CU1CCU1ECU1FCU1JCU1KCU1MCU1NCU1OCU1SCU1UCU1WCU1aCU1cCU1dCU1gCU1oCU1qCU1rCU1vCU1wCU1yCU1zCU10CU14CU16CU18CU2ACU2CCU2DCU2HCU2KCU2VCU2YCU2aCU2bCU2fCU2iCU2nCU2pCU2qCU2xCU2zCU20CU23CU27CU3BCU3DCU3ECU3MCU3OCU3PCU3TCU3WCU3bCU3dCU3eCU3iCU3jCU3lCU3mCU3nCU3rCU3tCU3vCU3zCU31CU32CU35CU0BCk0ECk0ICk0KCk0LCk0PCk0SCk0dCk0gCk0jCk0nCk0pCk0qCk0uCk0xCk08Ck0/Ck1CCk1GCk1ICk1JCk1NCk1UCk1WCk1XCk1bCk1eCk1pCk1sCk1uCk1vCk1zCk10Ck12Ck13Ck14Ck18Ck1+Ck2ACk2ECk2GCk2HCk2LCk2MCk2QCk2VCk2YCk2cCk2eCk2fCk2mCk2oCk2pCk2wCk2yCk2zCk23Ck28Ck2+Ck2/Ck3DCk3KCk3MCk3NCk3RCk3UCk3ZCk3bCk3cCk3gCk3jCk3uCk3xCk3zCk30Ck34Ck38Ck0CC00EC00FC00MC00OC00PC00WC00YC00ZC00dC00fC00jC00pC00rC00sC00wC00zC00+C01BC01DC01EC01IC01LC01QC01SC01TC01XC01aC01lC01oC01qC01rC01vC01xC011C017C019C01+C02CC02GC02MC02OC02PC02XC02aC02eC02gC02hC02lC02oC02zC022C024C025C03AC03CC03DC03HC03IC03KC03MC03OC03SC03VC03XC03YC03bC03jC03lC03mC03qC03vC03xC03yC031C034C038C00CDE0EDE0FDE0MDE0ODE0PDE0TDE0UDE0WDE0XDE0YDE0cDE0eDE0gDE0kDE0mDE0nDE0vDE0yDE02DE04DE05DE09DE1EDGUoTUYMTUcMTUsMTU4MTVMMTVUMTVYMTVoMTVsMTV0MTV8MTWEMTWMMTWcMTWkMTWoMTW4MTXEMTXgMTXoMTXsMTX8MTYQMTYYMTYcMTYsMTYwMTY4MTY8MTZAMTZQMTZYMTZgMTZwMTZ4MTZ8MTacMTakMTaoMTa4MTbEMTbwMTb8MTcEMTcIMTcYMTcgMTcwMTdIMTdQMTdUMTdkMTdoMTdwMTd0MTd4MTeIMTeQMTeYMTeoMTewMTe0MTfQMTfYMTfcMTf4MTQANTQENTQUNTQgNTQ0NTQ8NTRANTRgNTRoNTRsNTR8NTSENTSUNTSsNTS0NTS4NTTINTTUNTUANTUMNTUUNTUYNTUkNTU0NTVMNTVUNTVYNTVoNTVwNTWANTWYNTWgNTWkNTW0NTXANTXMNTXsNTX0NTX4NTYINTYUNTYoNTY0NTZENTZQNTZgNTZoNTZsNTZ8NTaANTaQNTakNTasNTawNTbANTbINTbYNTbwNTb4NTb8NTcMNTcUNTckNTc8NTdENTdINTdkNTdsNTdwNTeANTeENTeMNTeUNTecNTekNTe0NTfANTfQNTfcNTfsNTf0NTf4NTQEOTQkOTQsOTQwOTRAOTRMOTR4OTSEOTSMOTSQOTScOTS8OTTEOTTIOTTYOTTcOTTkOTToOTTsOTT8OTUEOTUMOTUcOTUkOTUoOTU4OTU8OTVMOTVgOTVoOTVsOTV8OTWIOTW0OTXAOTXIOTXMOTXcOTXkOTX0OTYMOTYUOTYYOTY0OTY8OTZAOTZcOTZkOTZoOTaEOTaMOTaQOTacOTaoOTa4OTbQOTbYOTbcOTbsOTb4OTcMOTcUOTcYOTcoOTc8OTdEOTdIOTdkOTdwOTeAOTeIOTeMOTecOTegOTeoOTewOTe4OTfAOTfQOTfYOTfcOTfsOTf4OTQMPTQUPTQYPTQoPTQwPTRAPTRYPTRgPTRkPTR0PTSAPTSsPTS4PTTAPTTEPTTUPTToPTTwPTT0PTUUPTUcPTUgPTUsPTU4PTVIPTVgPTVoPTVsPTWIPTWQPTWUPTWkPTWoPTWwPTW0PTW4PTXIPTXQPTXYPTXoPTXwPTX0PTYEPTYMPTYcPTY0PTY8PTZAPTZQPTZUPTZcPTZkPTZsPTZ8PTaIPTaUPTakPTasPTawPTbQPTbcPTbsPTb0PTb4PTcIPTcMPTcUPTccPTckPTcsPTc4PTdAPTdEPTdUPTdgPTd0PTd8PTeAPTeQPTecPTeoPTfMPTfUPTfYPTf4PTQAQTQEQTQUQTQcQTQsQTREQTRMQTRQQTRgQTR0QTR8QTSAQTSMQTScQTS0QTS8QTTAQTTgQTToQTTsQTT8QTUIQTUUQTU4QTVAQTVEQTVgQTVoQTVsQTV4QTWEQTWUQTWsQTW0QTW4QTXIQTXcQTXkQTXoQTX4QTYEQTYQQTY0QTY8QTZAQTZcQTZkQTZoQTaEQTaQQTagQTaoQTasQTbIQTbQQTbUQTbkQTbwQTcEQTcMQTcQQTcgQTcsQTdYQTdkQTdsQTdwQTeAQTeMQTegQTeoQTesQTe4QTfIQTfgQTfoQTfsQTf4QTQERTQURTQsRTQ4RTRIRTRQRTRURTRgRTSARTSIRTSMRTScRTSoRTTURTTgRTToRTTsRTT8RTUIRTU0RTVARTVIRTVMRTVoRTV0RTWERTWMRTWQRTWcRTWoRTW4RTXQRTXYRTXcRTXoRTYERTYMRTYQRTYgRTYsRTZARTZIRTZMRTZsRTZ4RTaIRTaURTakRTasRTawRTbARTbIRTbYRTbwRTb4RTb8RTcIRTcYRTcwRTc4RTc8RTdMRTdYRTeERTeQRTeYRTecRTesRTfIRTfURTfkRTfsRTfwRTf8RTQMSTQkSTQsSTQwSTQ8STRcSTRkSTRoSTR4STSESTSYSTSgSTSkSTTASTTISTTMSTTcSTTwSTT4STT8STUMSTUYSTUkSTVISTVQSTVUSTVkSTVwSTWMSTWUSTWYSTWoSTW0STXgSTXsSTX0STX4STYISTYQSTYgSTY4STZASTZESTZQSTZgSTZ4STaASTaESTaQSTawSTa4STa8STbUSTbcSTbgSTbwSTb8STcQSTcYSTccSTc8STdESTdISTdUSTd0STd8STeASTeQSTekSTesSTewSTfMSTfUSTfYSTf0STf8STQATTQQTTQcTTQoTTRMTTRUTTRYTTRoTTRwTTSATTSYTTSgTTSkTTS0TTS4TTTATTTETTTITTTYTTTgTTToTTT4TTUATTUETTUUTTUgTTU8TTVITTVYTTVgTTVkTTV0TTV4TTWATTWETTWITTWYTTWgTTWoTTW4TTXETTXUTTXcTTXgTTXsTTYMTTYUTTYYTTY0TTY8TTZATTZQTTZYTTZoTTaATTaITTaMTTacTTaoTTa0TTbUTTbcTTbgTTbwTTb8TTcQTTcYTTccTTc4TTdATTdETTdUTTdYTTdgTTdoTTdwTTd4TTeITTeQTTeUTTekTTewTTfATTfITTfMTTfcTTfoTTf8TTQEUTQIUTQUUTQgUTQwUTRIUTRQUTRUUTRgUTRwUTSIUTSQUTSUUTSgUTSwUTTIUTTQUTTUUTTwUTT4UTT8UTUMUTUYUTVEUTVQUTVYUTVcUTVsUTV4UTWEUTWkUTWsUTWwUTXAUTXMUTXgUTXoUTXsUTX8UTYEUTYUUTYsUTY0UTY4UTZEUTZUUTZsUTZ4UTaIUTaQUTaUUTagUTbAUTbIUTbMUTbYUTboUTcAUTcIUTcMUTcoUTcwUTc0UTdQUTdYUTdcUTdsUTeIUTeQUTeUUTegUTewUTfIUTfQUTfUUTfkUTfsUTf8UTQUVTQcVTQgVTQwVTQ8VTRQVTRYVTRcVTRsVTRwVTSAVTSUVTSgVTSwVTS4VTS8VTTIVTToVTT0VTUEVTUMVTUQVTUsVTU0VTU4VTVIVTVQVTVgVTV4VTWAVTWEVTWUVTWwVTW4VTW8VTXIVTXUVTXkVTX8VTYEVTYIVTYYVTYsVTY0VTY4VTZUVTZcVTZgVTaAVTaIVTaMVTacVTaoVTbUVTbgVTboVTbsVTb4VTcIVTcgVTcsVTc8VTdEVTdIVTdUVTd0VTd8VTeAVTecVTekVTeoVTe4VTfMVTfUVTfYVTfoVTf0VTQAWTQkWTQsWTQwWTRAWTRIWTRYWTRwWTR4WTR8WTSIWTSYWTSwWTS4WTS8WTTMWTTYWTUEWTUMWTUUWTUYWTUoWTU0WTVIWTVQWTVUWTVkWTVwWTWEWTWMWTWQWTWcWTWoWTW4WTXQWTXYWTXcWTXsWTX4WTYUWTYcWTYgWTYwWTY8WTZoWTZ0WTZ8WTaAWTaQWTaUWTakWTa4WTbAWTbEWTbUWTboWTbwWTb0WTcEWTcgWTcoWTcsWTc8WTdIWTdcWTdkWTdoWTd0WTeEWTecWTekWTeoWTe4WTfAWTfQWTfoWTf0WTQEXTQMXTQQXTQgXTQsXTQ4XTRcXTRoXTR4XTSAXTSEXTSUXTScXTSsXTTEXTTQXTTgXTToXTTsXTUIXTUUXTUkXTUsXTUwXTU8XTVcXTVkXTVoXTV4XTWEXTWgXTWoXTWsXTW4XTXIXTXgXTXoXTXsXTX8XTYIXTYYXTYgXTYkXTY0XTZAXTZUXTZgXTZwXTZ8XTaMXTaUXTaYXTaoXTa0XTbgXTbsXTb0XTb4XTcIXTcMXTcUXTcYXTccXTcsXTc0XTc8XTdIXTdQXTdUXTdkXTdwXTeEXTeMXTeQXTecXTe8XTfEXTfIXTfYXTf0XTf8XTQAYTQMYTQcYTQ0YTQ8YTRAYTRMYTRcYTR0YTR8YTSAYTSQYTSYYTSoYTTAYTTIYTTMYTTcYTTwYTT4YTT8YTUMYTUgYTUoYTUsYTU4YTVYYTVgYTVkYTV0YTWAYTWcYTWkYTWoYTXEYTXMYTXQYTXsYTX0YTX4YTYIYTYUYTYoYTYwYTY0YTZEYTZMYTZcYTZ0YTZ8YTaAYTaQYTakYTasYTawYZShNsxhNtRhNthhNuhhNvRhNxBhNxhhNxxhNyhhN0hhN1RhN2RhN2xhN3BhN3xhN4hhN5hhN7BhN7hhN7xhN8hhN+hhN/BhN/RhNABlNCBlNChlNCxlNExlNFRlNFhlNGhlNHRlNKBlNKxlNLRlNLhlNMhlNNRlNOBlNQRlNRBlNSBlNShlNSxlNTxlNUhlNVRlNXRlNXxlNYBlNZBlNZxlNbBlNbhlNbxlNcxlNdhlNgRlNhBlNhhlNhxlNihlNkhlNlRlNmRlNmxlNnBlNoxlNpRlNphlNqhlNsRlNtBlNuBlNuhlNuxlNvxlNwBlNxBlNyRlNzBlN0BlN0hlN0xlN1xlN2BlN2hlN2xlN3BlN4BlN4hlN5BlN6BlN6xlN7xlN8RlN8hlN9hlN+hlNABpNAhpNAxpNBhpNDhpNEBpNERpNGBpNGhpNGxpNHhpNJhpNKRpNLRpNLxpNMBpNNxpNORpNOhpNPhpNQRpNRhpNSBpNSRpNTRpNThpNUBpNUhpNVBpNWBpNWxpNXRpNXhpNYhpNZxpNaRpNahpNbhpNcxpNdRpNdhpNehpNfRpNghpNhRpNiRpNjBpNkBpNkhpNkxpNmhpNnBpNnRpNpRpNpxpNqBpNrBpNrxpNuhpNvRpNvxpNwBpNxBpNxRpNxxpNyRpNyxpNzRpN0RpN0xpN1BpN2BpN2RpN2xpN3RpN3xpN4RpN5BpN5hpN5xpN6xpN7hpN8xpN9RpN9hpN+RpN/RpNAxtNBRtNBhtNChtNCxtNDRtNDxtNERtNExtNFxtNGRtNGhtNHhtNIRtNLBtNLxtNMRtNMhtNNhtNNxtNORtNOxtNPRtNQRtNRBtNRhtNRxtNSxtNThtNUxtNVRtNVhtNXRtNXxtNYBtNZBtNZxtNahtNcxtNdRtNdhtNfBtNfhtNfxtNgxtNhhtNixtNjhtNkhtNlBtNlRtNnBtNnhtNnxtNoxtNphtNqxtNrRtNrhtNshtNtRtNwBtNwhtNxBtNxRtNyRtNzBtN0RtN0xtN1BtN3BtN3htN3xtN4xtN5BtN5htN6BtN6htN7htN8RtN8xtN9BtN9xtN+xtNARxNAxxNBBxNCBxNDxxNERxNEhxNFhxNGRxNHhxNIBxNIRxNJRxNKhxNLRxNMRxNMxxNNBxNOxxNPRxNPhxNQhxNRRxNSBxNURxNUxxNVBxNVxxNWxxNYRxNYxxNZBxNaxxNbRxNbhxNchxNcxxNdxxNfBxNfhxNfxxNgxxNihxNjBxNjRxNkBxNmBxNmhxNmxxNnhxNohxNqBxNqhxNqxxNrxxNshxNtRxNvRxNvxxNwBxNxBxNxxxNzBxNzhxNzxxN0xxN1RxN2RxN3xxN4RxN4hxN5hxN6xxN7RxN7hxN8hxN9BxN+BxN/hxNAB1NAR1NBR1NCR1NDx1NER1NEh1NFh1NGR1NJB1NJx1NKR1NKh1NLh1NLx1NMR1NMh1NMx1NNx1NOR1NOx1NPx1NQR1NQh1NRh1NSB1NTB1NUh1NVB1NVR1NWB1NXB1NYh1NZB1NZR1NaR1NbB1Ndx1Neh1NfB1NfR1NgR1Ngx1Nhx1NjR1Njx1NkB1Nkx1Nlx1NnR1Nnx1NoB1Nox1Nqh1NrB1NrR1NsR1NtB1NuB1Nuh1Nux1Nvx1Nwh1Nxx1NyR1Nyh1Nzh1N1R1N2B1N3B1N3h1N3x1N4h1N5h1N7B1N7h1N7x1N8h1N9h1N/B1N/h1N/x1NAx5NBR5NCR5NDx5NER5NEh5NFh5NGh5NHB5NHR5NIR5NJB5NKR5NKx5NLB5NMB5NMR5NMx5NNR5NNx5NOR5NPR5NPx5NQB5NRx5NSh5NTh5NUB5NUR5NWR5NXB5NYB5NYh5NYx5NZh5Nbh5NcB5NcR5NdB5NfB5Nfh5Nfx5Nhh5NiB5NiR5NjR5NkB5NlR5Nlx5NmB5Nnx5NoR5Noh5Nqh5NrB5NrR5NsB5Nsx5Ntx5NvR5Nvx5NwB5NxB5NxR5NyR5Nzh5N0B5N0R5N1R5N2B5N3R5N3x5N4B5N5B5N5R5N6R5N7h5N8B5N8R5N9R5N+B5N+x5NBB9NBh9NBx9NCx9NDh9NGR9NHB9NHh9NHx9NJx9NKR9NKh9NLR9NMB9NNB9NOh9NPB9NPR9NQB9NSB9NSh9NSx9NTh9NUR9NVR9NWx9NXR9NXh9NYh9NZR9Nah9NbB9NbR9NcR9NdB9Nfx9Ngh9NhB9NhR9NiR9NjB9NkR9Nkx9NlB9Nmx9NnR9Nnh9Noh9Npx9NqR9Nqh9Nrh9Nrx9NsR9Nsx9NtR9NuR9NvB9Nvh9Nvx9Nwx9NxR9NyR9Nzh9N0B9N0R9N1R9N2B9N3R9N3x9N4B9N5B9N5h9N6h9N8B9N8h9N8x9N9h9N+R9N/R9NAyBNBSBNBiBNCSBNDSBNEyBNFSBNFiBNHSBNHyBNICBNJCBNJyBNMiBNNSBNNyBNOCBNPCBNPiBNQiBNSCBNSiBNSyBNUyBNVSBNViBNWiBNXSBNYCBNaCBNaiBNayBNbyBNciBNdyBNeSBNeiBNfSBNgCBNhCBNiiBNjCBNjSBNkSBNlCBNmSBNmyBNnCBNnyBNoyBNqSBNrCBNsCBNsiBNsyBNtyBNuCBNuiBNvCBNviBNwCBNxCBNxiBNxyBNyyBN0CBN0iBN0yBN1yBN2CBN2iBN3CBN3iBN4CBN5CBN5yBN6yBN7SBN7iBN8iBN9yBN+SBN+iBNASFNAyFNBCFNCyFNDSFNDiFlSwddcsEEAAAoSwBLE0sdSyFLK0svSz1LUktnS3RLeEuES5BLnUuhS7FLv0vSS+dL80v3S/hL/00LAU0WAU0pAU01AU1FAU1YAU1oAU16AU1+AU2RAU2fAU2rAU21AU25AU3EAU3UAU3gAU3qAU36AU0KAk0YAk0kAk0yAk1AAk1VAk1fAk1jAk12Ak2BAk2VAk2mAk2wAk3CAk3GAk3UAk3kAk3sAk34Ak0CA00VA00hA00oA003A005A008A01AA01PA01bA01lA01sA02AA02KA02fA02vA023A03KA03UA03bA03uA00BBE0NBE0UBE0jBE0qBE01BE1JBE1XBE1qBE18BE2ABE2KBE2WBE2aBE2bBE2pBE24BE26BE29BE3BBE3IBE3WBE3iBE3mBE3nBE3xBE3/BE0KBU0eBU0oBU07BU1NBU1RBU1kBU1zBU11BU14BU18BU2GBU2SBU2eBU2oBU2yBU3CBU3VBU3kBU3wBU30BU31BU3/BU0OBk0QBk0TBk0XBk0mBk0oBk0rBk0vBk09Bk1QBk1XBk1hBk1oBk12Bk2GBk2UBk2nBk22Bk3FBk3HBk3KBk3OBk3dBk3fBk3iBk3mBk3wBk3/Bk0GB00QB00UB00gB00xB007B01KB01MB01PB01TB01jB01rB017B02LB02SB02eB02wB020B02+B03FB03QB03dB03hB03wB03yB031B035B00MCE0cCE0oCE07CE1OCE1aCE1sCE1wCE2FCE2TCE2mCE21CE23CE26CE2+CE3ICE3aCE3eCE3wCE30CE0DCU0FCU0ICU0MCU0fCU0rCU1ACU1QCU1YCU1mCU12CU1+CU2NCU2PCU2SCU2WCU2lCU2vCU2/CU3KCU3ZCU3pCU3xCU3/CU0GCk0VCk0XCk0aCk0eCk0lCk00Ck02Ck05Ck09Ck1ECk1OCk1SCk1hCk1jCk1mCk1qCk16Ck2CCk2OCk2SCk2TCk2aCk2kCk2uCk26Ck3ECk3ICk3XCk3mCk3oCk3rCk3vCk0AC00KC00UC00nC002C004C007C00/C01OC01dC01fC01iC01mC015C02KC02VC02cC02rC02tC02wC020C02+C03TC03hC03tC00ADE0KDE0aDE0iDE0tDE00DE0+DE1CDE1RDE1lDE1yDE12DE2CDE2SDE2aDE2lDE20DE22DE25DE29DE3QDE3gDE3oDE3yDE38DE0LDU0WDU0pDU04DU06DU09DU1BDU1RDU1kDU12DU16DU2IDU2PDU2WDU2iDU2mDU2nDU26DU3NDU3XDU3rDU3yDU35DU0HDk0WDk0YDk0bDk0fDk0tDk09Dk1FDk1RDk1VDk1WDk1lDk1nDk1qDk1uDk2BDk2LDk2VDk2fDk2yDk3BDk3NDk3XDk3eDk3yDk0BD00UD00jD00lD00oD00sD004D01DD01WD01gD01wD014D02LD02gD02nD02yD025D03ND03bD03tD03xD038D00PEE0bEE0rEE02EE1IEE1MEE1WEE1pEE11EE2HEE2LEE2VEE2fEE2mEE2wEE2/EE3OEE3QEE3TEE3XEE3mEE32EE0JEU0QEU0eEU0tEU0vEU0yEU02EU1FEU1HEU1KEU1OEU1YEU1fEU1yEU2AEU2OEU2ZEU2gEU2nEU26EU3KEU3ZEU3bEU3eEU3iEU3sEU3wEU33EU0HEk0VEk0kEk0uEk06Ek1MEk1QEk1dEk1hEk1wEk1yEk11Ek15Ek2MEk2cEk2qEk20Ek3CEk3NEk3bEk3nEk3xEk37Ek0NE00RE00kE000E008E01JE01NE01UE01kE01sE01zE02BE02LE02eE02wE020E03CE03ME03gE03vE039E00QFE0gFE0wFE06FE1JFE1LFE1OFE1SFE1kFE1oFE12FE2JFE2ZFE2gFE2uFE2+FE3IFE3SFE3cFE3gFE3wFE0DFU0SFU0eFU0iFU0jFU0qFU04FU0/FU1JFU1cFU1mFU1qFU19FU2JFU2TFU2eFU2tFU2vFU2yFU22FU3GFU3NFU3bFU3lFU3xFU0DFk0HFk0aFk0qFk05Fk07Fk0+Fk1CFk1QFk1fFk1yFk1/Fk2DFk2SFk2UFk2XFk2bFk2nFk2rFk2sFk24Fk3CFk3GFk3VFk3lFk34Fk3/Fk0RF00VF00cF00vF002F01AF01HF01VF01iF01mF012F02FF02TF02aF02hF02wF02yF021F025F03JF03RF03fF03tF033F037F00LGE0bGE0uGE06GE1GGE1UGE1hGE1lGE1vGE15GE2IGE2bGE2nGE2xGE2+GE3CGE3QGE3XGE3qGE34GE0GGU0RGU0gGU0iGU0lGU0pGU07GU0/GU1GGU1YGU1cGU1qGU15GU17GU1+GU2CGU2QGU2XGU2hGU2rGU2vGU22GU3CGU3GGU3HGU3OGU3eGU3mGU3tGU3+GU0MGk0WGk0kGk0rGk01Gk1EGk1ZGk1lGk1xGk2AGk2HGk2OGk2YGk2jGk2yGk20Gk23Gk27Gk3PGk3jGk3xGk0BG00VG00kG00mG00pG00tG01CG01RG01bG01tG01xG017G02JG02QG02aG02pG024G026G029G03BG03PG03aG03vG03/G00JHE0NHE0cHE0oHE0vHE05HE1LHE1PHE1fHE1pHE11HE15HE16HE2EHE2IHE2WHE2mHE24HE28HE3KHE3dHE3pHE38HE0NHU0cHU0eHU0hHU0lHU01HU09HU1QHU1gHU1vHU1xHU10HU14HU2LHU2bHU2pHU23HU3FHU3PHU3THU3aHU3qHU36HU0NHk0ZHk0nHk07Hk1FHk1MHk1XHk1eHk1sHk16Hk2EHk2THk2dHk2oHk27Hk3HHk3LHk3MHk3bHk3nHk3rHk3sHk3+Hk0CH00RH00TH00WH00aH00lH004H01GH01ZH01oH013H015H018H02AH02PH02ZH02lH026H03NH03bH03uH00BIE0RIE0bIE0qIE0sIE0vIE0zIE1GIE1RIE1jIE1nIE11IE2IIE2XIE2nIE2uIE3CIE3OIE3iIE3pIE31IE3/IE0JIWV1h1UKbGFiZWxDb2xvcnLCBAAATRUhSwF9csMEAAAoSwJdcsQEAAAoTdQCTdUCTdYCTdcCTdgCTdkCTdoCTdsCTdwCTd0CTd4CTd8CTeACTeECTeICTeMCTeQCTeUCTeYCTecCTegCTekCTeoCTesCTewCTe0CTe4CTe8CTfACTfECTfICTfMCTfQCTfUCTfYCTfcCTfgCTfkCTfoCTfsCTfwCTf0CTf4CTf8CTQADTQEDTeELTeILTeMLTeQLTeULTeYLTecLTegLTekLTeoLTesLTewLTe0LTe4LTe8LTfALTfELTfILTfMLTfQLTfULTfYLTfcLTfgLTfkLTfoLTfsLTfwLTf0LTf4LTf8LTQAMTQEMTQIMTQMMTQQMTQUMTQYMTQcMTQgMTQkMZUsDXXLFBAAAKE0CA00DA00EA00FA00GA00HA00IA00JA00KA00LA00MA00NA00OA00PA00QA00RA00SA00TA00UA00VA00WA00XA00YA00ZA00aA00bA00cA00dA00eA00fA00gA00hA00iA00jA00kA00lA00mA00nA00oA00pA00qA00rA00sA00tA00uA00vA00wA00xA00yA00zA000A001A002A003A004A005A006A007A008A009A00+A00/A01AA01BA01CA01DA01EA01FA01GA01HA01IA01JA01KA01LA01MA01NA01OA01PA01QA01RA01SA01TA01UA01VA01WA01XA01YA01ZA01aA01bA01cA01dA01eA01fA01gA01hA01iA01jA01kA01lA01mA01nA01oA01pA01qA01rA01sA01tA01uA01vA01wA01xA01yA01zA010A011A012A013A014A015A016A017A018A019A01+A01/A02AA02BA02CA02DA02EA02FA02GA02HA02IA02JA02KA02LA02MA02NA02OA02PA02QA02RA02SA02TA02UA02VA02WA02XA02YA02ZA02aA02bA02cA02dA02eA02fA02gA02hA02iA02jA02kA02lA02mA02nA02oA02pA02qA02rA02sA02tA02uA02vA02wA02xA02yA02zA020A021A022A023A024A025A026A027A028A029A02+A02/A03AA03BA03CA03DA03EA03FA03GA03HA03IA03JA03KA03LA03MA03NA03OA03PA03QA03RA03SA03TA03UA03VA03WA03XA03YA03ZA03aA03bA03cA03dA03eA03fA03gA03hA03iA03jA03kA03lA03mA03nA03oA03pA03qA03rA03sA03tA03uA03vA03wA03xA03yA03zA030A031A032A033A034A035A036A037A038A039A03+A03/A00ABE0BBE0CBE0DBE0EBE0FBE0GBE0HBE0IBE0JBE0KBE0LBE0MBE0NBE0OBE0PBE0QBE0RBE0SBE0TBE0UBE0VBE0WBE0XBE0YBE0ZBE0aBE0bBE0cBE0dBE0eBE0fBE0gBE0hBE0iBE0jBE0kBE0lBE0mBE0nBE0oBE0pBE0qBE0rBE0sBE0tBE0uBE0vBE0wBE0xBE0yBE0zBE00BE01BE02BE03BE04BE05BE06BE07BE08BE09BE0+BE0/BE1ABE1BBE1CBE1DBE1EBE1FBE1GBE1HBE1IBE1JBE1KBE1LBE1MBE1NBE1OBE1PBE1QBE1RBE1SBE1TBE1UBE1VBE1WBE1XBE1YBE1ZBE1aBE1bBE1cBE1dBE1eBE1fBE1gBE1hBE1iBE1jBE1kBE1lBE1mBE1nBE1oBE1pBE1qBE1rBE1sBE1tBE1uBE1vBE1wBE1xBE1yBE1zBE10BE11BE12BE13BE14BE15BE16BE17BE18BE19BE1+BE1/BE2ABE2BBE2CBE2DBE2EBE2FBE2GBE2HBE2IBE2JBE2KBE2LBE2MBE2NBE2OBE2PBE2QBE2RBE2SBE2TBE2UBE2VBE2WBE2XBE2YBE2ZBE2aBE2bBE2cBE2dBE2eBE2fBE2gBE2hBE2iBE2jBE2kBE2lBE2mBE2nBE2oBE2pBE2qBE2rBE2sBE2tBE2uBE2vBE2wBE2xBE2yBE2zBE20BE21BE22BE23BE24BE25BE26BE27BE28BE29BE2+BE2/BE3ABE3BBE3CBE3DBE3EBE3FBE3GBE3HBE3IBE3JBE3KBE3LBE3MBE3NBE3OBE3PBE3QBE3RBE3SBE3TBE3UBE3VBE3WBE3XBE3YBE3ZBE3aBE3bBE3cBE3dBE3eBE3fBE3gBE3hBE3iBE3jBE3kBE3lBE3mBE3nBE3oBE3pBE3qBE3rBE3sBE3tBE3uBE3vBE3wBE3xBE3yBE3zBE30BE31BE32BE33BE34BE35BE36BE37BE38BE39BE3+BE3/BE0ABU0BBU0CBU0DBU0EBU0FBU0GBU0HBU0IBU0JBU0KBU0LBU0MBU0NBU0OBU0PBU0QBU0RBU0SBU0TBU0UBU0VBU0WBU0XBU0YBU0ZBU0aBU0bBU0cBU0dBU0eBU0fBU0gBU0hBU0iBU0jBU0kBU0lBU0mBU0nBU0oBU0pBU0qBU0rBU0sBU0tBU0uBU0vBU0wBU0xBU0yBU0zBU00BU01BU02BU03BU04BU05BU06BU07BU08BU09BU0+BU0/BU1ABU1BBU1CBU1DBU1EBU1FBU1GBU1HBU1IBU1JBU1KBU1LBU1MBU1NBU1OBU1PBU1QBU1RBU1SBU1TBU1UBU1VBU1WBU1XBU1YBU1ZBU1aBU1bBU1cBU1dBU1eBU1fBU1gBU1hBU1iBU1jBU1kBU1lBU1mBU1nBU1oBU1pBU1qBU1rBU1sBU1tBU1uBU1vBU1wBU1xBU1yBU1zBU10BU11BU12BU13BU14BU15BU16BU17BU18BU19BU1+BU1/BU2ABU2BBU2CBU2DBU2EBU2FBU2GBU2HBU2IBU2JBU2KBU2LBU2MBU2NBU2OBU2PBU2QBU2RBU2SBU2TBU2UBU2VBU2WBU2XBU2YBU2ZBU2aBU2bBU2cBU2dBU2eBU2fBU2gBU2hBU2iBU2jBU2kBU2lBU2mBU2nBU2oBU2pBU2qBU2rBU2sBU2tBU2uBU2vBU2wBU2xBU2yBU2zBU20BU21BU22BU23BU24BU25BU26BU27BU28BU29BU2+BU2/BU3ABU3BBU3CBU3DBU3EBU3FBU3GBU3HBU3IBU3JBU3KBU3LBU3MBU3NBU3OBU3PBU3QBU3RBU3SBU3TBU3UBU3VBU3WBU3XBU3YBU3ZBU3aBU3bBU3cBU3dBU3eBU3fBU3gBU3hBU3iBU3jBU3kBU3lBU3mBU3nBU3oBU3pBU3qBU3rBU3sBU3tBU3uBU3vBU3wBU3xBU3yBU3zBU30BU31BU32BU33BU34BU35BU36BU37BU38BU39BU3+BU3/BU0ABk0BBk0CBk0DBk0EBk0FBk0GBk0HBk0IBk0JBk0KBk0LBk0MBk0NBk0OBk0PBk0QBk0RBk0SBk0TBk0UBk0VBk0WBk0XBk0YBk0ZBk0aBk0bBk0cBk0dBk0eBk0fBk0gBk0hBk0iBk0jBk0kBk0lBk0mBk0nBk0oBk0pBk0qBk0rBk0sBk0tBk0uBk0vBk0wBk0xBk0yBk0zBk00Bk01Bk02Bk03Bk04Bk05Bk06Bk07Bk08Bk09Bk0+Bk0/Bk1ABk1BBk1CBk1DBk1EBk1FBk1GBk1HBk1IBk1JBk1KBk1LBk1MBk1NBk1OBk1PBk1QBk1RBk1SBk1TBk1UBk1VBk1WBk1XBk1YBk1ZBk1aBk1bBk1cBk1dBk1eBk1fBk1gBk1hBk1iBk1jBk1kBk1lBk1mBk1nBk1oBk1pBk1qBk1rBk1sBk1tBk1uBk1vBk1wBk1xBk1yBk1zBk10Bk11Bk12Bk13Bk14Bk15Bk16Bk17Bk18Bk19Bk1+Bk1/Bk2ABk2BBk2CBk2DBk2EBk2FBk2GBk2HBk2IBk2JBk2KBk2LBk2MBk2NBk2OBk2PBk2QBk2RBk2SBk2TBk2UBk2VBk2WBk2XBk2YBk2ZBk2aBk2bBk2cBk2dBk2eBk2fBk2gBk2hBk2iBk2jBk2kBk2lBk2mBk2nBk2oBk2pBk2qBk2rBk2sBk2tBk2uBk2vBk2wBk2xBk2yBk2zBk20Bk21Bk22Bk23Bk24Bk25Bk26Bk27Bk28Bk29Bk2+Bk2/Bk3ABk3BBk3CBk3DBk3EBk3FBk3GBk3HBk3IBk3JBk3KBk3LBk3MBk3NBk3OBk3PBk3QBk3RBk3SBk3TBk3UBk3VBk3WBk3XBk3YBk3ZBk3aBk3bBk3cBk3dBk3eBk3fBk3gBk3hBk3iBk3jBk3kBk3lBk3mBk3nBk3oBk3pBmUoTeoGTesGTewGTe0GTe4GTe8GTfAGTfEGTfIGTfMGTfQGTfUGTfYGTfcGTfgGTfkGTfoGTfsGTfwGTf0GTf4GTf8GTQAHTQEHTQIHTQMHTQQHTQUHTQYHTQcHTQgHTQkHTQoHTQsHTQwHTQ0HTQ4HTQ8HTRAHTREHTRIHTRMHTRQHTRUHTRYHTRcHTRgHTRkHTRoHTRsHTRwHTR0HTR4HTR8HTSAHTSEHTSIHTSMHTSQHTSUHTSYHTScHTSgHTSkHTSoHTSsHTSwHTS0HTS4HTS8HTTAHTTEHTTIHTTMHTTQHTTUHTTYHTTcHTTgHTTkHTToHTTsHTTwHTT0HTT4HTT8HTUAHTUEHTUIHTUMHTUQHTUUHTUYHTUcHTUgHTUkHTUoHTUsHTUwHTU0HTU4HTU8HTVAHTVEHTVIHTVMHTVQHTVUHTVYHTVcHTVgHTVkHTVoHTVsHTVwHTV0HTV4HTV8HTWAHTWEHTWIHTWMHTWQHTWUHTWYHTWcHTWgHTWkHTWoHTWsHTWwHTW0HTW4HTW8HTXAHTXEHTXIHTXMHTXQHTXUHTXYHTXcHTXgHTXkHTXoHTXsHTXwHTX0HTX4HTX8HTYAHTYEHTYIHTYMHTYQHTYUHTYYHTYcHTYgHTYkHTYoHTYsHTYwHTY0HTY4HTY8HTZAHTZEHTZIHTZMHTZQHTZUHTZYHTZcHTZgHTZkHTZoHTZsHTZwHTZ0HTZ4HTZ8HTaAHTaEHTaIHTaMHTaQHTaUHTaYHTacHTagHTakHTaoHTasHTawHTa0HTa4HTa8HTbAHTbEHTbIHTbMHTbQHTbUHTbYHTbcHTbgHTbkHTboHTbsHTbwHTb0HTb4HTb8HTcAHTcEHTcIHTcMHTcQHTcUHTcYHTccHTcgHTckHTcoHTcsHTcwHTc0HTc4HTc8HTdAHTdEHTdIHTdMHTdQHTdUHTdYHTdcHTdgHTdkHTdoHTdsHTdwHTd0HTd4HTd8HTeAHTeEHTeIHTeMHTeQHTeUHTeYHTecHTegHTekHTeoHTesHTewHTe0HTe4HTe8HTfAHTfEHTfIHTfMHTfQHTfUHTfYHTfcHTfgHTfkHTfoHTfsHTfwHTf0HTf4HTf8HTQAITQEITQIITQMITQQITQUITQYITQcITQgITQkITQoITQsITQwITQ0ITQ4ITQ8ITRAITREITRIITRMITRQITRUITRYITRcITRgITRkITRoITRsITRwITR0ITR4ITR8ITSAITSEITSIITSMITSQITSUITSYITScITSgITSkITSoITSsITSwITS0ITS4ITS8ITTAITTEITTIITTMITTQITTUITTYITTcITTgITTkITToITTsITTwITT0ITT4ITT8ITUAITUEITUIITUMITUQITUUITUYITUcITUgITUkITUoITUsITUwITU0ITU4ITU8ITVAITVEITVIITVMITVQITVUITVYITVcITVgITVkITVoITVsITVwITV0ITV4ITV8ITWAITWEITWIITWMITWQITWUITWYITWcITWgITWkITWoITWsITWwITW0ITW4ITW8ITXAITXEITXIITXMITXQITXUITXYITXcITXgITXkITXoITXsITXwITX0ITX4ITX8ITYAITYEITYIITYMITYQITYUITYYITYcITYgITYkITYoITYsITYwITY0ITY4ITY8ITZAITZEITZIITZMITZQITZUITZYITZcITZgITZkITZoITZsITZwITZ0ITZ4ITZ8ITaAITaEITaIITaMITaQITaUITaYITacITagITakITaoITasITawITa0ITa4ITa8ITbAITbEITbIITbMITbQITbUITbYITbcITbgITbkITboITbsITbwITb0ITb4ITb8ITcAITcEITcIITcMITcQITcUITcYITccITcgITckITcoITcsITcwITc0ITc4ITc8ITdAITdEITdIITdMITdQITdUITdYITdcITdgITdkITdoITdsITdwITd0ITd4ITd8ITeAITeEITeIITeMITeQITeUITeYITecITegITekITeoITesITewITe0ITe4ITe8ITfAITfEITfIITfMITfQITfUITfYITfcITfgITfkITfoITfsITfwITf0ITf4ITf8ITQAJTQEJTQIJTQMJTQQJTQUJTQYJTQcJTQgJTQkJTQoJTQsJTQwJTQ0JTQ4JTQ8JTRAJTREJTRIJTRMJTRQJTRUJTRYJTRcJTRgJTRkJTRoJTRsJTRwJTR0JTR4JTR8JTSAJTSEJTSIJTSMJTSQJTSUJTSYJTScJTSgJTSkJTSoJTSsJTSwJTS0JTS4JTS8JTTAJTTEJTTIJTTMJTTQJTTUJTTYJTTcJTTgJTTkJTToJTTsJTTwJTT0JTT4JTT8JTUAJTUEJTUIJTUMJTUQJTUUJTUYJTUcJTUgJTUkJTUoJTUsJTUwJTU0JTU4JTU8JTVAJTVEJTVIJTVMJTVQJTVUJTVYJTVcJTVgJTVkJTVoJTVsJTVwJTV0JTV4JTV8JTWAJTWEJTWIJTWMJTWQJTWUJTWYJTWcJTWgJTWkJTWoJTWsJTWwJTW0JTW4JTW8JTXAJTXEJTXIJTXMJTXQJTXUJTXYJTXcJTXgJTXkJTXoJTXsJTXwJTX0JTX4JTX8JTYAJTYEJTYIJTYMJTYQJTYUJTYYJTYcJTYgJTYkJTYoJTYsJTYwJTY0JTY4JTY8JTZAJTZEJTZIJTZMJTZQJTZUJTZYJTZcJTZgJTZkJTZoJTZsJTZwJTZ0JTZ4JTZ8JTaAJTaEJTaIJTaMJTaQJTaUJTaYJTacJTagJTakJTaoJTasJTawJTa0JTa4JTa8JTbAJTbEJTbIJTbMJTbQJTbUJTbYJTbcJTbgJTbkJTboJTbsJTbwJTb0JTb4JTb8JTcAJTcEJTcIJTcMJTcQJTcUJTcYJTccJTcgJTckJTcoJTcsJTcwJTc0JTc4JTc8JTdAJTdEJTdIJTdMJTdQJTdUJTdYJTdcJTdgJTdkJTdoJTdsJTdwJTd0JTd4JTd8JTeAJTeEJTeIJTeMJTeQJTeUJTeYJTecJTegJTekJTeoJTesJTewJTe0JTe4JTe8JTfAJTfEJTfIJTfMJTfQJTfUJTfYJTfcJTfgJTfkJTfoJTfsJTfwJTf0JTf4JTf8JTQAKTQEKTQIKTQMKTQQKTQUKTQYKTQcKTQgKTQkKTQoKTQsKTQwKTQ0KTQ4KTQ8KTRAKTREKTRIKTRMKTRQKTRUKTRYKTRcKTRgKTRkKTRoKTRsKTRwKTR0KTR4KTR8KTSAKTSEKTSIKTSMKTSQKTSUKTSYKTScKTSgKTSkKTSoKTSsKTSwKTS0KTS4KTS8KTTAKTTEKTTIKTTMKTTQKTTUKTTYKTTcKTTgKTTkKTToKTTsKTTwKTT0KTT4KTT8KTUAKTUEKTUIKTUMKTUQKTUUKTUYKTUcKTUgKTUkKTUoKTUsKTUwKTU0KTU4KTU8KTVAKTVEKTVIKTVMKTVQKTVUKTVYKTVcKTVgKTVkKTVoKTVsKTVwKTV0KTV4KTV8KTWAKTWEKTWIKTWMKTWQKTWUKTWYKTWcKTWgKTWkKTWoKTWsKTWwKTW0KTW4KTW8KTXAKTXEKTXIKTXMKTXQKTXUKTXYKTXcKTXgKTXkKTXoKTXsKTXwKTX0KTX4KTX8KTYAKTYEKTYIKTYMKTYQKTYUKTYYKTYcKTYgKTYkKTYoKTYsKTYwKTY0KTY4KTY8KTZAKTZEKTZIKTZMKTZQKTZUKTZYKTZcKTZgKTZkKTZoKTZsKTZwKTZ0KTZ4KTZ8KTaAKTaEKTaIKTaMKTaQKTaUKTaYKTacKTagKTakKTaoKTasKTawKTa0KTa4KTa8KTbAKTbEKTbIKTbMKTbQKTbUKTbYKTbcKTbgKTbkKTboKTbsKTbwKTb0KTb4KTb8KTcAKTcEKTcIKTcMKTcQKTcUKTcYKTccKTcgKTckKTcoKTcsKTcwKTc0KTc4KTc8KTdAKTdEKZShN0gpN0wpN1ApN1QpN1gpN1wpN2ApN2QpN2gpN2wpN3ApN3QpN3gpN3wpN4ApN4QpN4gpN4wpN5ApN5QpN5gpN5wpN6ApN6QpN6gpN6wpN7ApN7QpN7gpN7wpN8ApN8QpN8gpN8wpN9ApN9QpN9gpN9wpN+ApN+QpN+gpN+wpN/ApN/QpN/gpN/wpNAAtNAQtNAgtNAwtNBAtNBQtNBgtNBwtNCAtNCQtNCgtNCwtNDAtNDQtNDgtNDwtNEAtNEQtNEgtNEwtNFAtNFQtNFgtNFwtNGAtNGQtNGgtNGwtNHAtNHQtNHgtNHwtNIAtNIQtNIgtNIwtNJAtNJQtNJgtNJwtNKAtNKQtNKgtNKwtNLAtNLQtNLgtNLwtNMAtNMQtNMgtNMwtNNAtNNQtNNgtNNwtNOAtNOQtNOgtNOwtNPAtNPQtNPgtNPwtNQAtNQQtNQgtNQwtNRAtNRQtNRgtNRwtNSAtNSQtNSgtNSwtNTAtNTQtNTgtNTwtNUAtNUQtNUgtNUwtNVAtNVQtNVgtNVwtNWAtNWQtNWgtNWwtNXAtNXQtNXgtNXwtNYAtNYQtNYgtNYwtNZAtNZQtNZgtNZwtNaAtNaQtNagtNawtNbAtNbQtNbgtNbwtNcAtNcQtNcgtNcwtNdAtNdQtNdgtNdwtNeAtNeQtNegtNewtNfAtNfQtNfgtNfwtNgAtNgQtNggtNgwtNhAtNhQtNhgtNhwtNiAtNiQtNigtNiwtNjAtNjQtNjgtNjwtNkAtNkQtNkgtNkwtNlAtNlQtNlgtNlwtNmAtNmQtNmgtNmwtNnAtNnQtNngtNnwtNoAtNoQtNogtNowtNpAtNpQtNpgtNpwtNqAtNqQtNqgtNqwtNrAtNrQtNrgtNrwtNsAtNsQtNsgtNswtNtAtNtQtNtgtNtwtNuAtNuQtNugtNuwtNvAtNvQtNvgtNvwtNwAtNwQtNwgtNwwtNxAtNxQtNxgtNxwtNyAtNyQtNygtNywtNzAtNzQtNzgtNzwtN0AtN0QtN0gtN0wtN1AtN1QtN1gtN1wtN2AtN2QtN2gtN2wtN3AtN3QtN3gtN3wtN4AtlSwRdcsYEAAAoTXgPTXkPTXoPTXsPTXwPTX0PTX4PTX8PTYAPTYEPTYIPTYMPTYQPTYUPTYYPTYcPTYgPTYkPTYoPTYsPTYwPTY0PTY4PTY8PTZAPTZEPTZIPTZMPTZQPTZUPTZYPTZcPTZgPTZkPTZoPTZsPTZwPTZ0PTZ4PTZ8PTaAPTaEPTaIPTaMPTaQPTaUPTaYPTacPTagPTakPTaoPTasPTawPTa0PTa4PTa8PTbAPTbEPTbIPTbMPTbQPTbUPTbYPTbcPTbgPTbkPTboPTbsPTbwPTb0PTb4PTb8PTcAPTcEPTcIPTcMPTcQPTcUPTcYPTccPTcgPTckPTcoPTcsPTcwPZUsFXXLHBAAAKE2LE02ME02NE02OE02PE02QE02RE02SE02TE02UE02VE02WE02XE02YE02ZE02aE02bE02cE02dE02eE02fE02gE02hE02iE02jE02kE02lE02mE02nE02oE02pE02qE02rE02sE02tE02uE02vE02wE02xE02yE02zE020E021E022E023E024E025E026E027E028E029E02+E02/E03AE03BE03CE03DE03EE03FE03GE03HE03IE03JE03KE03LE03ME03NE03OE03PE03QE03RE03SE03TE03UE03VE03WE03XE03YE03ZE03aE03bE03cE03dE03eE03fE03gE03hE03iE03jE03kE03lE03mE03nE03oE03pE03qE03rE03sE03tE03uE2V1h1UMc3VyZmFjZUNvbG9ycsgEAABNFSFLAX1yyQQAAChLAl1yygQAAChN1AJN1QJN1gJN1wJN2AJN2QJN2gJN2wJN3AJN3QJN3gJN3wJN4AJN4QJN4gJN4wJN5AJN5QJN5gJN5wJN6AJN6QJN6gJN6wJN7AJN7QJN7gJN7wJN8AJN8QJN8gJN8wJN9AJN9QJN9gJN9wJN+AJN+QJN+gJN+wJN/AJN/QJN/gJN/wJNAANNAQNN4QtN4gtN4wtN5AtN5QtN5gtN5wtN6AtN6QtN6gtN6wtN7AtN7QtN7gtN7wtN8AtN8QtN8gtN8wtN9AtN9QtN9gtN9wtN+AtN+QtN+gtN+wtN/AtN/QtN/gtN/wtNAAxNAQxNAgxNAwxNBAxNBQxNBgxNBwxNCAxNCQxlSwNdcssEAAAoTQIDTQMDTQQDTQUDTQYDTQcDTQgDTQkDTQoDTQsDTQwDTQ0DTQ4DTQ8DTRADTREDTRIDTRMDTRQDTRUDTRYDTRcDTRgDTRkDTRoDTRsDTRwDTR0DTR4DTR8DTSADTSEDTSIDTSMDTSQDTSUDTSYDTScDTSgDTSkDTSoDTSsDTSwDTS0DTS4DTS8DTTADTTEDTTIDTTMDTTQDTTUDTTYDTTcDTTgDTTkDTToDTTsDTTwDTT0DTT4DTT8DTUADTUEDTUIDTUMDTUQDTUUDTUYDTUcDTUgDTUkDTUoDTUsDTUwDTU0DTU4DTU8DTVADTVEDTVIDTVMDTVQDTVUDTVYDTVcDTVgDTVkDTVoDTVsDTVwDTV0DTV4DTV8DTWADTWEDTWIDTWMDTWQDTWUDTWYDTWcDTWgDTWkDTWoDTWsDTWwDTW0DTW4DTW8DTXADTXEDTXIDTXMDTXQDTXUDTXYDTXcDTXgDTXkDTXoDTXsDTXwDTX0DTX4DTX8DTYADTYEDTYIDTYMDTYQDTYUDTYYDTYcDTYgDTYkDTYoDTYsDTYwDTY0DTY4DTY8DTZADTZEDTZIDTZMDTZQDTZUDTZYDTZcDTZgDTZkDTZoDTZsDTZwDTZ0DTZ4DTZ8DTaADTaEDTaIDTaMDTaQDTaUDTaYDTacDTagDTakDTaoDTasDTawDTa0DTa4DTa8DTbADTbEDTbIDTbMDTbQDTbUDTbYDTbcDTbgDTbkDTboDTbsDTbwDTb0DTb4DTb8DTcADTcEDTcIDTcMDTcQDTcUDTcYDTccDTcgDTckDTcoDTcsDTcwDTc0DTc4DTc8DTdADTdEDTdIDTdMDTdQDTdUDTdYDTdcDTdgDTdkDTdoDTdsDTdwDTd0DTd4DTd8DTeADTeEDTeIDTeMDTeQDTeUDTeYDTecDTegDTekDTeoDTesDTewDTe0DTe4DTe8DTfADTfEDTfIDTfMDTfQDTfUDTfYDTfcDTfgDTfkDTfoDTfsDTfwDTf0DTf4DTf8DTQAETQEETQIETQMETQQETQUETQYETQcETQgETQkETQoETQsETQwETQ0ETQ4ETQ8ETRAETREETRIETRMETRQETRUETRYETRcETRgETRkETRoETRsETRwETR0ETR4ETR8ETSAETSEETSIETSMETSQETSUETSYETScETSgETSkETSoETSsETSwETS0ETS4ETS8ETTAETTEETTIETTMETTQETTUETTYETTcETTgETTkETToETTsETTwETT0ETT4ETT8ETUAETUEETUIETUMETUQETUUETUYETUcETUgETUkETUoETUsETUwETU0ETU4ETU8ETVAETVEETVIETVMETVQETVUETVYETVcETVgETVkETVoETVsETVwETV0ETV4ETV8ETWAETWEETWIETWMETWQETWUETWYETWcETWgETWkETWoETWsETWwETW0ETW4ETW8ETXAETXEETXIETXMETXQETXUETXYETXcETXgETXkETXoETXsETXwETX0ETX4ETX8ETYAETYEETYIETYMETYQETYUETYYETYcETYgETYkETYoETYsETYwETY0ETY4ETY8ETZAETZEETZIETZMETZQETZUETZYETZcETZgETZkETZoETZsETZwETZ0ETZ4ETZ8ETaAETaEETaIETaMETaQETaUETaYETacETagETakETaoETasETawETa0ETa4ETa8ETbAETbEETbIETbMETbQETbUETbYETbcETbgETbkETboETbsETbwETb0ETb4ETb8ETcAETcEETcIETcMETcQETcUETcYETccETcgETckETcoETcsETcwETc0ETc4ETc8ETdAETdEETdIETdMETdQETdUETdYETdcETdgETdkETdoETdsETdwETd0ETd4ETd8ETeAETeEETeIETeMETeQETeUETeYETecETegETekETeoETesETewETe0ETe4ETe8ETfAETfEETfIETfMETfQETfUETfYETfcETfgETfkETfoETfsETfwETf0ETf4ETf8ETQAFTQEFTQIFTQMFTQQFTQUFTQYFTQcFTQgFTQkFTQoFTQsFTQwFTQ0FTQ4FTQ8FTRAFTREFTRIFTRMFTRQFTRUFTRYFTRcFTRgFTRkFTRoFTRsFTRwFTR0FTR4FTR8FTSAFTSEFTSIFTSMFTSQFTSUFTSYFTScFTSgFTSkFTSoFTSsFTSwFTS0FTS4FTS8FTTAFTTEFTTIFTTMFTTQFTTUFTTYFTTcFTTgFTTkFTToFTTsFTTwFTT0FTT4FTT8FTUAFTUEFTUIFTUMFTUQFTUUFTUYFTUcFTUgFTUkFTUoFTUsFTUwFTU0FTU4FTU8FTVAFTVEFTVIFTVMFTVQFTVUFTVYFTVcFTVgFTVkFTVoFTVsFTVwFTV0FTV4FTV8FTWAFTWEFTWIFTWMFTWQFTWUFTWYFTWcFTWgFTWkFTWoFTWsFTWwFTW0FTW4FTW8FTXAFTXEFTXIFTXMFTXQFTXUFTXYFTXcFTXgFTXkFTXoFTXsFTXwFTX0FTX4FTX8FTYAFTYEFTYIFTYMFTYQFTYUFTYYFTYcFTYgFTYkFTYoFTYsFTYwFTY0FTY4FTY8FTZAFTZEFTZIFTZMFTZQFTZUFTZYFTZcFTZgFTZkFTZoFTZsFTZwFTZ0FTZ4FTZ8FTaAFTaEFTaIFTaMFTaQFTaUFTaYFTacFTagFTakFTaoFTasFTawFTa0FTa4FTa8FTbAFTbEFTbIFTbMFTbQFTbUFTbYFTbcFTbgFTbkFTboFTbsFTbwFTb0FTb4FTb8FTcAFTcEFTcIFTcMFTcQFTcUFTcYFTccFTcgFTckFTcoFTcsFTcwFTc0FTc4FTc8FTdAFTdEFTdIFTdMFTdQFTdUFTdYFTdcFTdgFTdkFTdoFTdsFTdwFTd0FTd4FTd8FTeAFTeEFTeIFTeMFTeQFTeUFTeYFTecFTegFTekFTeoFTesFTewFTe0FTe4FTe8FTfAFTfEFTfIFTfMFTfQFTfUFTfYFTfcFTfgFTfkFTfoFTfsFTfwFTf0FTf4FTf8FTQAGTQEGTQIGTQMGTQQGTQUGTQYGTQcGTQgGTQkGTQoGTQsGTQwGTQ0GTQ4GTQ8GTRAGTREGTRIGTRMGTRQGTRUGTRYGTRcGTRgGTRkGTRoGTRsGTRwGTR0GTR4GTR8GTSAGTSEGTSIGTSMGTSQGTSUGTSYGTScGTSgGTSkGTSoGTSsGTSwGTS0GTS4GTS8GTTAGTTEGTTIGTTMGTTQGTTUGTTYGTTcGTTgGTTkGTToGTTsGTTwGTT0GTT4GTT8GTUAGTUEGTUIGTUMGTUQGTUUGTUYGTUcGTUgGTUkGTUoGTUsGTUwGTU0GTU4GTU8GTVAGTVEGTVIGTVMGTVQGTVUGTVYGTVcGTVgGTVkGTVoGTVsGTVwGTV0GTV4GTV8GTWAGTWEGTWIGTWMGTWQGTWUGTWYGTWcGTWgGTWkGTWoGTWsGTWwGTW0GTW4GTW8GTXAGTXEGTXIGTXMGTXQGTXUGTXYGTXcGTXgGTXkGTXoGTXsGTXwGTX0GTX4GTX8GTYAGTYEGTYIGTYMGTYQGTYUGTYYGTYcGTYgGTYkGTYoGTYsGTYwGTY0GTY4GTY8GTZAGTZEGTZIGTZMGTZQGTZUGTZYGTZcGTZgGTZkGTZoGTZsGTZwGTZ0GTZ4GTZ8GTaAGTaEGTaIGTaMGTaQGTaUGTaYGTacGTagGTakGTaoGTasGTawGTa0GTa4GTa8GTbAGTbEGTbIGTbMGTbQGTbUGTbYGTbcGTbgGTbkGTboGTbsGTbwGTb0GTb4GTb8GTcAGTcEGTcIGTcMGTcQGTcUGTcYGTccGTcgGTckGTcoGTcsGTcwGTc0GTc4GTc8GTdAGTdEGTdIGTdMGTdQGTdUGTdYGTdcGTdgGTdkGTdoGTdsGTdwGTd0GTd4GTd8GTeAGTeEGTeIGTeMGTeQGTeUGTeYGTecGTegGTekGZShN6gZN6wZN7AZN7QZN7gZN7wZN8AZN8QZN8gZN8wZN9AZN9QZN9gZN9wZN+AZN+QZN+gZN+wZN/AZN/QZN/gZN/wZNAAdNAQdNAgdNAwdNBAdNBQdNBgdNBwdNCAdNCQdNCgdNCwdNDAdNDQdNDgdNDwdNEAdNEQdNEgdNEwdNFAdNFQdNFgdNFwdNGAdNGQdNGgdNGwdNHAdNHQdNHgdNHwdNIAdNIQdNIgdNIwdNJAdNJQdNJgdNJwdNKAdNKQdNKgdNKwdNLAdNLQdNLgdNLwdNMAdNMQdNMgdNMwdNNAdNNQdNNgdNNwdNOAdNOQdNOgdNOwdNPAdNPQdNPgdNPwdNQAdNQQdNQgdNQwdNRAdNRQdNRgdNRwdNSAdNSQdNSgdNSwdNTAdNTQdNTgdNTwdNUAdNUQdNUgdNUwdNVAdNVQdNVgdNVwdNWAdNWQdNWgdNWwdNXAdNXQdNXgdNXwdNYAdNYQdNYgdNYwdNZAdNZQdNZgdNZwdNaAdNaQdNagdNawdNbAdNbQdNbgdNbwdNcAdNcQdNcgdNcwdNdAdNdQdNdgdNdwdNeAdNeQdNegdNewdNfAdNfQdNfgdNfwdNgAdNgQdNggdNgwdNhAdNhQdNhgdNhwdNiAdNiQdNigdNiwdNjAdNjQdNjgdNjwdNkAdNkQdNkgdNkwdNlAdNlQdNlgdNlwdNmAdNmQdNmgdNmwdNnAdNnQdNngdNnwdNoAdNoQdNogdNowdNpAdNpQdNpgdNpwdNqAdNqQdNqgdNqwdNrAdNrQdNrgdNrwdNsAdNsQdNsgdNswdNtAdNtQdNtgdNtwdNuAdNuQdNugdNuwdNvAdNvQdNvgdNvwdNwAdNwQdNwgdNwwdNxAdNxQdNxgdNxwdNyAdNyQdNygdNywdNzAdNzQdNzgdNzwdN0AdN0QdN0gdN0wdN1AdN1QdN1gdN1wdN2AdN2QdN2gdN2wdN3AdN3QdN3gdN3wdN4AdN4QdN4gdN4wdN5AdN5QdN5gdN5wdN6AdN6QdN6gdN6wdN7AdN7QdN7gdN7wdN8AdN8QdN8gdN8wdN9AdN9QdN9gdN9wdN+AdN+QdN+gdN+wdN/AdN/QdN/gdN/wdNAAhNAQhNAghNAwhNBAhNBQhNBghNBwhNCAhNCQhNCghNCwhNDAhNDQhNDghNDwhNEAhNEQhNEghNEwhNFAhNFQhNFghNFwhNGAhNGQhNGghNGwhNHAhNHQhNHghNHwhNIAhNIQhNIghNIwhNJAhNJQhNJghNJwhNKAhNKQhNKghNKwhNLAhNLQhNLghNLwhNMAhNMQhNMghNMwhNNAhNNQhNNghNNwhNOAhNOQhNOghNOwhNPAhNPQhNPghNPwhNQAhNQQhNQghNQwhNRAhNRQhNRghNRwhNSAhNSQhNSghNSwhNTAhNTQhNTghNTwhNUAhNUQhNUghNUwhNVAhNVQhNVghNVwhNWAhNWQhNWghNWwhNXAhNXQhNXghNXwhNYAhNYQhNYghNYwhNZAhNZQhNZghNZwhNaAhNaQhNaghNawhNbAhNbQhNbghNbwhNcAhNcQhNcghNcwhNdAhNdQhNdghNdwhNeAhNeQhNeghNewhNfAhNfQhNfghNfwhNgAhNgQhNgghNgwhNhAhNhQhNhghNhwhNiAhNiQhNighNiwhNjAhNjQhNjghNjwhNkAhNkQhNkghNkwhNlAhNlQhNlghNlwhNmAhNmQhNmghNmwhNnAhNnQhNnghNnwhNoAhNoQhNoghNowhNpAhNpQhNpghNpwhNqAhNqQhNqghNqwhNrAhNrQhNrghNrwhNsAhNsQhNsghNswhNtAhNtQhNtghNtwhNuAhNuQhNughNuwhNvAhNvQhNvghNvwhNwAhNwQhNwghNwwhNxAhNxQhNxghNxwhNyAhNyQhNyghNywhNzAhNzQhNzghNzwhN0AhN0QhN0ghN0whN1AhN1QhN1ghN1whN2AhN2QhN2ghN2whN3AhN3QhN3ghN3whN4AhN4QhN4ghN4whN5AhN5QhN5ghN5whN6AhN6QhN6ghN6whN7AhN7QhN7ghN7whN8AhN8QhN8ghN8whN9AhN9QhN9ghN9whN+AhN+QhN+ghN+whN/AhN/QhN/ghN/whNAAlNAQlNAglNAwlNBAlNBQlNBglNBwlNCAlNCQlNCglNCwlNDAlNDQlNDglNDwlNEAlNEQlNEglNEwlNFAlNFQlNFglNFwlNGAlNGQlNGglNGwlNHAlNHQlNHglNHwlNIAlNIQlNIglNIwlNJAlNJQlNJglNJwlNKAlNKQlNKglNKwlNLAlNLQlNLglNLwlNMAlNMQlNMglNMwlNNAlNNQlNNglNNwlNOAlNOQlNOglNOwlNPAlNPQlNPglNPwlNQAlNQQlNQglNQwlNRAlNRQlNRglNRwlNSAlNSQlNSglNSwlNTAlNTQlNTglNTwlNUAlNUQlNUglNUwlNVAlNVQlNVglNVwlNWAlNWQlNWglNWwlNXAlNXQlNXglNXwlNYAlNYQlNYglNYwlNZAlNZQlNZglNZwlNaAlNaQlNaglNawlNbAlNbQlNbglNbwlNcAlNcQlNcglNcwlNdAlNdQlNdglNdwlNeAlNeQlNeglNewlNfAlNfQlNfglNfwlNgAlNgQlNgglNgwlNhAlNhQlNhglNhwlNiAlNiQlNiglNiwlNjAlNjQlNjglNjwlNkAlNkQlNkglNkwlNlAlNlQlNlglNlwlNmAlNmQlNmglNmwlNnAlNnQlNnglNnwlNoAlNoQlNoglNowlNpAlNpQlNpglNpwlNqAlNqQlNqglNqwlNrAlNrQlNrglNrwlNsAlNsQlNsglNswlNtAlNtQlNtglNtwlNuAlNuQlNuglNuwlNvAlNvQlNvglNvwlNwAlNwQlNwglNwwlNxAlNxQlNxglNxwlNyAlNyQlNyglNywlNzAlNzQlNzglNzwlN0AlN0QlN0glN0wlN1AlN1QlN1glN1wlN2AlN2QlN2glN2wlN3AlN3QlN3glN3wlN4AlN4QlN4glN4wlN5AlN5QlN5glN5wlN6AlN6QlN6glN6wlN7AlN7QlN7glN7wlN8AlN8QlN8glN8wlN9AlN9QlN9glN9wlN+AlN+QlN+glN+wlN/AlN/QlN/glN/wlNAApNAQpNAgpNAwpNBApNBQpNBgpNBwpNCApNCQpNCgpNCwpNDApNDQpNDgpNDwpNEApNEQpNEgpNEwpNFApNFQpNFgpNFwpNGApNGQpNGgpNGwpNHApNHQpNHgpNHwpNIApNIQpNIgpNIwpNJApNJQpNJgpNJwpNKApNKQpNKgpNKwpNLApNLQpNLgpNLwpNMApNMQpNMgpNMwpNNApNNQpNNgpNNwpNOApNOQpNOgpNOwpNPApNPQpNPgpNPwpNQApNQQpNQgpNQwpNRApNRQpNRgpNRwpNSApNSQpNSgpNSwpNTApNTQpNTgpNTwpNUApNUQpNUgpNUwpNVApNVQpNVgpNVwpNWApNWQpNWgpNWwpNXApNXQpNXgpNXwpNYApNYQpNYgpNYwpNZApNZQpNZgpNZwpNaApNaQpNagpNawpNbApNbQpNbgpNbwpNcApNcQpNcgpNcwpNdApNdQpNdgpNdwpNeApNeQpNegpNewpNfApNfQpNfgpNfwpNgApNgQpNggpNgwpNhApNhQpNhgpNhwpNiApNiQpNigpNiwpNjApNjQpNjgpNjwpNkApNkQpNkgpNkwpNlApNlQpNlgpNlwpNmApNmQpNmgpNmwpNnApNnQpNngpNnwpNoApNoQpNogpNowpNpApNpQpNpgpNpwpNqApNqQpNqgpNqwpNrApNrQpNrgpNrwpNsApNsQpNsgpNswpNtApNtQpNtgpNtwpNuApNuQpNugpNuwpNvApNvQpNvgpNvwpNwApNwQpNwgpNwwpNxApNxQpNxgpNxwpNyApNyQpNygpNywpNzApNzQpNzgpNzwpN0ApN0QplKE3SCk3TCk3UCk3VCk3WCk3XCk3YCk3ZCk3aCk3bCk3cCk3dCk3eCk3fCk3gCk3hCk3iCk3jCk3kCk3lCk3mCk3nCk3oCk3pCk3qCk3rCk3sCk3tCk3uCk3vCk3wCk3xCk3yCk3zCk30Ck31Ck32Ck33Ck34Ck35Ck36Ck37Ck38Ck39Ck3+Ck3/Ck0AC00BC00CC00DC00EC00FC00GC00HC00IC00JC00KC00LC00MC00NC00OC00PC00QC00RC00SC00TC00UC00VC00WC00XC00YC00ZC00aC00bC00cC00dC00eC00fC00gC00hC00iC00jC00kC00lC00mC00nC00oC00pC00qC00rC00sC00tC00uC00vC00wC00xC00yC00zC000C001C002C003C004C005C006C007C008C009C00+C00/C01AC01BC01CC01DC01EC01FC01GC01HC01IC01JC01KC01LC01MC01NC01OC01PC01QC01RC01SC01TC01UC01VC01WC01XC01YC01ZC01aC01bC01cC01dC01eC01fC01gC01hC01iC01jC01kC01lC01mC01nC01oC01pC01qC01rC01sC01tC01uC01vC01wC01xC01yC01zC010C011C012C013C014C015C016C017C018C019C01+C01/C02AC02BC02CC02DC02EC02FC02GC02HC02IC02JC02KC02LC02MC02NC02OC02PC02QC02RC02SC02TC02UC02VC02WC02XC02YC02ZC02aC02bC02cC02dC02eC02fC02gC02hC02iC02jC02kC02lC02mC02nC02oC02pC02qC02rC02sC02tC02uC02vC02wC02xC02yC02zC020C021C022C023C024C025C026C027C028C029C02+C02/C03AC03BC03CC03DC03EC03FC03GC03HC03IC03JC03KC03LC03MC03NC03OC03PC03QC03RC03SC03TC03UC03VC03WC03XC03YC03ZC03aC03bC03cC03dC03eC03fC03gC2VLBF1yzAQAAChNeA9NeQ9Neg9New9NfA9NfQ9Nfg9Nfw9NgA9NgQ9Ngg9Ngw9NhA9NhQ9Nhg9Nhw9NiA9NiQ9Nig9Niw9NjA9NjQ9Njg9Njw9NkA9NkQ9Nkg9Nkw9NlA9NlQ9Nlg9Nlw9NmA9NmQ9Nmg9Nmw9NnA9NnQ9Nng9Nnw9NoA9NoQ9Nog9Now9NpA9NpQ9Npg9Npw9NqA9NqQ9Nqg9Nqw9NrA9NrQ9Nrg9Nrw9NsA9NsQ9Nsg9Nsw9NtA9NtQ9Ntg9Ntw9NuA9NuQ9Nug9Nuw9NvA9NvQ9Nvg9Nvw9NwA9NwQ9Nwg9Nww9NxA9NxQ9Nxg9Nxw9NyA9NyQ9Nyg9Nyw9NzA9lSwVdcs0EAAAoTYsTTYwTTY0TTY4TTY8TTZATTZETTZITTZMTTZQTTZUTTZYTTZcTTZgTTZkTTZoTTZsTTZwTTZ0TTZ4TTZ8TTaATTaETTaITTaMTTaQTTaUTTaYTTacTTagTTakTTaoTTasTTawTTa0TTa4TTa8TTbATTbETTbITTbMTTbQTTbUTTbYTTbcTTbgTTbkTTboTTbsTTbwTTb0TTb4TTb8TTcATTcETTcITTcMTTcQTTcUTTcYTTccTTcgTTckTTcoTTcsTTcwTTc0TTc4TTc8TTdATTdETTdITTdMTTdQTTdUTTdYTTdcTTdgTTdkTTdoTTdsTTdwTTd0TTd4TTd8TTeATTeETTeITTeMTTeQTTeUTTeYTTecTTegTTekTTeoTTesTTewTTe0TTe4TZXWHVQ9zdXJmYWNlQ2F0ZWdvcnlyzgQAAE0VIVgEAAAAbWFpbn2HVQZyYWRpdXNyzwQAAE0VIUc/8AAAAAAAAH1y0AQAAChHP/oAAAAAAABdctEEAAAoSwBLE0sdSyFLK0svSz1LUktnS3RLeEuES5BLnUuhS7FLv0vSS+dL80v4S/9NCwFNFgFNKQFNNQFNRQFNWAFNaAFNegFNfgFNkQFNnwFNqwFNtQFNuQFNxAFN1AFN4AFN6gFN+gFNCgJNGAJNJAJNMgJNQAJNVQJNXwJNYwJNdgJNgQJNlQJNpgJNsAJNwgJNxgJN1AJN5AJN7AJN+AJNAgNNFQNNIQNNKANNNwNNOQNNPANNQANNTwNNWwNNZQNNbANNgANNigNNnwNNrwNNtwNNygNN1ANN2wNN7gNNAQRNDQRNFARNIwRNKgRNNQRNSQRNVwRNagRNfARNgARNigRNlgRNmwRNqQRNuARNugRNvQRNwQRNyARN1gRN4gRN5wRN8QRN/wRNCgVNHgVNKAVNOwVNTQVNUQVNZAVNcwVNdQVNeAVNfAVNhgVNkgVNngVNqAVNsgVNwgVN1QVN5AVN8AVN9QVN/wVNDgZNEAZNEwZNFwZNJgZNKAZNKwZNLwZNPQZNUAZNVwZNYQZNaAZNdgZNhgZNlAZNpwZNtgZNxQZNxwZNygZNzgZN3QZN3wZN4gZN5gZN8AZN/wZNBgdNEAdNFAdNIAdNMQdNOwdNSgdNTAdNTwdNUwdNYwdNawdNewdNiwdNkgdNngdNsAdNtAdNvgdNxQdN0AdN3QdN4QdN8AdN8gdN9QdN+QdNDAhNHAhNKAhNOwhNTghNWghNbAhNcAhNhQhNkwhNpghNtQhNtwhNughNvghNyAhN2ghN3ghN8AhN9AhNAwlNBQlNCAlNDAlNHwlNKwlNQAlNUAlNWAlNZglNdglNfglNjQlNjwlNkglNlglNpQlNrwlNvwlNyglN2QlN6QlN8QlN/wlNBgpNFQpNFwpNGgpNHgpNJQpNNApNNgpNOQpNPQpNRApNTgpNUgpNYQpNYwpNZgpNagpNegpNggpNjgpNkwpNmgpNpApNrgpNugpNxApNyApN1wpN5gpN6ApN6wpN7wpNAAtNCgtNFAtNJwtNNgtNOAtNOwtNPwtNTgtNXQtNXwtNYgtNZgtNeQtNigtNlQtNnAtNqwtNrQtNsAtNtAtNvgtN0wtN4QtN7QtNAAxNCgxNGgxNIgxNLQxNNAxNPgxNQgxNUQxNZQxNcgxNdgxNggxNkgxNmgxNpQxNtAxNtgxNuQxNvQxN0AxN4AxN6AxN8gxN/AxNCw1NFg1NKQ1NOA1NOg1NPQ1NQQ1NUQ1NZA1Ndg1Neg1NiA1Njw1Nlg1Nog1Npw1Nug1NzQ1N1w1N6w1N8g1N+Q1NBw5NFg5NGA5NGw5NHw5NLQ5NPQ5NRQ5NUQ5NVg5NZQ5NZw5Nag5Nbg5NgQ5Niw5NlQ5Nnw5Nsg5NwQ5NzQ5N1w5N3g5N8g5NAQ9NFA9NIw9NJQ9NKA9NLA9NOA9NQw9NVg9NYA9NcA9NeA9Niw9NoA9Npw9Nsg9NuQ9NzQ9N2w9N7Q9N8Q9N/A9NDxBNGxBNKxBNNhBNSBBNTBBNVhBNaRBNdRBNhxBNixBNlRBNnxBNphBNsBBNvxBNzhBN0BBN0xBN1xBN5hBN9hBNCRFNEBFNHhFNLRFNLxFNMhFNNhFNRRFNRxFNShFNThFNWBFNXxFNchFNgBFNjhFNmRFNoBFNpxFNuhFNyhFN2RFN2xFN3hFN4hFN7BFN8BFN9xFNBxJNFRJNJBJNLhJNOhJNTBJNUBJNXRJNYRJNcBJNchJNdRJNeRJNjBJNnBJNqhJNtBJNwhJNzRJN2xJN5xJN8RJN+xJNDRNNERNNJBNNNBNNPBNNSRNNTRNNVBNNZBNNbBNNcxNNgRNNixNNnhNNsBNNtBNNwhNNzBNN4BNN7xNN/RNNEBRNIBRNMBRNOhRNSRRNSxRNThRNUhRNZBRNaBRNdhRNiRRNmRRNoBRNrhRNvhRNyBRN0hRN3BRN4BRN8BRNAxVNEhVNHhVNIxVNKhVNOBVNPxVNSRVNXBVNZhVNahVNfRVNiRVNkxVNnhVNrRVNrxVNshVNthVNxhVNzRVN2xVN5RVN8RVNAxZNBxZNGhZNKhZNORZNOxZNPhZNQhZNUBZNXxZNchZNfxZNgxZNkhZNlBZNlxZNmxZNpxZNrBZNuBZNwhZNxhZN1RZN5RZN+BZN/xZNERdNFRdNHBdNLxdNNhdNQBdNRxdNVRdNYhdNZhdNdhdNhRdNkxdNmhdNoRdNsBdNshdNtRdNuRdNyRdN0RdN3xdN7RdN9xdN+xdNCxhNGxhNLhhNOhhNRhhNVBhNYRhNZRhNbxhNeRhNiBhNmxhNpxhNsRhNvhhNwhhN0BhN1xhN6hhN+BhNBhlNERlNIBlNIhlNJRlNKRlNOxlNPxlNRhlNWBlNXBlNahlNeRlNexlNfhlNghlNkBlNlxlNoRlNqxlNrxlNthlNwhlNxxlNzhlN3hlN5hlN7RlN/hlNDBpNFhpNJBpNKxpNNRpNRBpNWRpNZRpNcRpNgBpNhxpNjhpNmBpNoxpNshpNtBpNtxpNuxpNzxpN4xpN8RpNARtNFRtNJBtNJhtNKRtNLRtNQhtNURtNWxtNbRtNcRtNextNiRtNkBtNmhtNqRtNuBtNuhtNvRtNwRtNzxtN2htN7xtN/xtNCRxNDRxNHBxNKBxNLxxNORxNSxxNTxxNXxxNaRxNdRxNehxNhBxNiBxNlhxNphxNuBxNvBxNyhxN3RxN6RxN/BxNDR1NHB1NHh1NIR1NJR1NNR1NPR1NUB1NYB1Nbx1NcR1NdB1NeB1Nix1Nmx1NqR1Ntx1NxR1Nzx1N0x1N2h1N6h1N+h1NDR5NGR5NJx5NOx5NRR5NTB5NVx5NXh5NbB5Neh5NhB5Nkx5NnR5NqB5Nux5Nxx5NzB5N2x5N5x5N7B5N/h5NAh9NER9NEx9NFh9NGh9NJR9NOB9NRh9NWR9NaB9Ndx9NeR9NfB9NgB9Njx9NmR9NpR9Nuh9NzR9N2x9N7h9NASBNESBNGyBNKiBNLCBNLyBNMyBNRiBNUSBNYyBNZyBNdSBNiCBNlyBNpyBNriBNwiBNziBN4iBN6SBN9SBN/yBNCSFlRz/4AAAAAAAAXXLSBAAAKEtPS2RLvUvkTcIBTRYCTVICTX8CTdICTZwDTVUETacETdQETQgFTTsGTXQGTZIGTYIITT0JTWQJTf0JTZMLTdALTd8LTSsMTQUOTSsOTUEPTZ0PTbAPTfoPTTQQTRwRTX4RTZcRTRMSTagSTcsSTdkSTX8TTawUTTYVTdkVTVMXTesXTVIYTc4YTfYYTQQZTQ8ZTY4ZTQoaTSIaTVYaTaEaTT8bTdgbTewbTZQcTacdTVUeTWoeTXgeTUQfTbcfTU8gTRIhZUc/+zMzQAAAAF1y0wQAAChLBEsGSwdLC0sPSxVLF0sYSxxLI0slSyZLKkswSzJLM0s3SzpLP0tBS0JLRktHS0lLS0tNS1FLVEtWS1dLW0tcS15LYEtiS2ZLaUtrS2xLcEtzS3pLfEt9S4FLhkuIS4lLjUuSS5RLlUuZS5xLo0ulS6ZLqUutS7NLtUu2S7lLwUvDS8RLyEvKS85L1EvWS9dL20vcS95L4EviS+ZL6UvrS+xL8EvxS/VL+kv9TQEBTQMBTQQBTQgBTQ0BTQ8BTRABTRgBTRoBTRsBTR8BTSEBTSUBTSsBTS0BTS4BTTIBTTcBTTkBTToBTT0BTUEBTUcBTUkBTUoBTU0BTVABTVQBTVoBTVwBTV0BTWABTWQBTWoBTWwBTW0BTXEBTXQBTXcBTYABTYIBTYMBTYcBTYkBTY0BTZIBTZQBTZUBTZkBTZwBTaEBTaMBTaQBTagBTa0BTa8BTbABTbQBTbsBTb0BTb4BTcYBTcgBTckBTcwBTdABTdYBTdgBTdkBTd0BTeIBTeQBTeUBTewBTe4BTe8BTfIBTfYBTfwBTf4BTf8BTQICTQYCTQwCTQ4CTQ8CTRICTRoCTRwCTR0CTSECTSUCTScCTSgCTSwCTS8CTTMCTTUCTTYCTToCTT0CTUICTUQCTUUCTUkCTUoCTUwCTU4CTVACTVQCTVcCTVkCTVoCTV4CTWUCTWcCTWgCTWwCTW4CTXICTXgCTXoCTXsCTYMCTYUCTYYCTYoCTYsCTY0CTY8CTZECTZMCTZcCTZkCTZoCTZ4CTaICTagCTaoCTasCTbICTbQCTbUCTbkCTbwCTb8CTcgCTcoCTcsCTc4CTdYCTdgCTdkCTd0CTd4CTeACTeECTeICTeYCTegCTeoCTe4CTfACTfECTfUCTfoCTfwCTf0CTQQDTQYDTQcDTQsDTQ0DTREDTRcDTRkDTRoDTR4DTSMDTSYDTSoDTSwDTS0DTTEDTTQDTT8DTUIDTUQDTUUDTUkDTUwDTVEDTVMDTVQDTVgDTV0DTV8DTWADTWcDTWoDTW4DTXADTXEDTXUDTXYDTXgDTXoDTXwDTX4DTYIDTYQDTYUDTYwDTY4DTY8DTZMDTZQDTZYDTZgDTZoDTZ4DTaEDTaMDTaQDTagDTakDTasDTawDTa0DTbEDTbMDTbUDTbkDTbsDTbwDTcADTcIDTcYDTcwDTc4DTc8DTdYDTdkDTd0DTd8DTeADTeQDTeYDTeoDTfADTfIDTfMDTfYDTfkDTf0DTQMETQUETQYETQoETQ8ETRIETRYETRgETRkETR0ETSAETSUETSgETSwETS4ETS8ETTcETTkETToETT4ETT8ETUEETUMETUUETUcETUsETU0ETU4ETVEETVkETVsETVwETV8ETWIETWYETWwETW4ETW8ETXMETXYETXkETYIETYQETYUETYwETY4ETY8ETZMETZQETZgETZ0ETZ8ETaAETaMETasETa0ETa4ETbIETbUETcAETcMETcYETcoETcwETc0ETdAETdgETdoETdsETd8ETeAETeQETekETesETewETfIETfQETfUETfkETfwETQEFTQMFTQQFTQwFTQ4FTQ8FTRMFTRQFTRYFTRgFTRoFTRwFTSAFTSIFTSMFTSoFTSwFTS0FTTAFTTMFTTcFTT0FTT8FTUAFTUQFTUcFTUoFTVMFTVUFTVYFTVoFTVwFTWAFTWYFTWgFTWkFTW0FTXAFTXsFTX4FTYAFTYEFTYgFTYoFTYsFTY8FTZQFTZYFTZcFTZsFTaAFTaIFTaMFTaoFTawFTa0FTbQFTbYFTbcFTboFTb4FTcQFTcYFTccFTcsFTc0FTdEFTdcFTdkFTdoFTd4FTeEFTeYFTegFTekFTe0FTe4FTfIFTfcFTfkFTfoFTQEGTQMGTQQGTQgGTQsGTRYGTRkGTRsGTRwGTSAGTSMGTS4GTTEGTTMGTTQGTTcGTT8GTUEGTUIGTUYGTUgGTUwGTVIGTVUGTVkGTVsGTVwGTWMGTWYGTWoGTWwGTW0GTXAGTXgGTXoGTXsGTX4GTYIGTYgGTYoGTYsGTY4GTZYGTZgGTZkGTZwGTZ8GTaMGTakGTasGTawGTbAGTbMGTbgGTboGTbsGTb8GTcIGTc0GTdAGTdIGTdMGTdcGTdoGTeUGTegGTeoGTesGTfIGTfQGTfUGTfkGTfwGTQEHTQQHTQgHTQoHTQsHTQ8HTRYHTRgHTRkHTR0HTSIHTSQHTSUHTSkHTS0HTTMHTTUHTTYHTT0HTT8HTUAHTUQHTUcHTVIHTVUHTVcHTVgHTVwHTV0HTV8HTWAHTWEHTWUHTWcHTWkHTW0HTW8HTXAHTXMHTXcHTX0HTX8HTYAHTYMHTYcHTY0HTZAHTZQHTZYHTZcHTZsHTaAHTaIHTaMHTacHTaoHTa0HTbYHTbgHTbkHTcAHTcMHTccHTckHTcoHTdIHTdQHTdUHTdkHTdwHTeMHTeUHTeYHTeoHTe0HTfgHTfsHTf0HTf4HTQIITQQITQgITQ4ITRAITREITRQITRgITR4ITSAITSEITSUITSoITSwITS0ITTEITTMITTcITT0ITT8ITUAITUQITUYITUoITVAITVIITVMITVcITVwITV4ITV8ITWMITWYITWkITXIITXQITXUITXkITXoITXwITX4ITYAITYQITYYITYgITYkITY0ITZAITZUITZcITZgITZwITZ4ITaIITagITaoITasITa8ITbIITb0ITcAITcIITcMITcoITcwITc0ITdEITdQITdcITeAITeIITeMITecITeoITe0ITfYITfgITfkITf0ITQAJTQsJTQ4JTRAJTREJTRQJTRcJTRsJTSEJTSMJTSQJTSgJTS0JTS8JTTAJTTQJTTUJTTcJTTkJTTsJTT8JTUIJTUQJTUUJTUkJTUoJTUwJTU0JTU4JTVIJTVQJTVYJTVoJTVwJTV0JTWAJTWgJTWoJTWsJTW8JTXAJTXIJTXMJTXQJTXgJTXoJTXwJTYAJTYIJTYMJTYcJTYoJTZUJTZgJTZoJTZsJTZ8JTaIJTacJTakJTaoJTbEJTbMJTbQJTbcJTbsJTcEJTcMJTcQJTcwJTc4JTc8JTdMJTdYJTdsJTd0JTd4JTeIJTeMJTeUJTeYJTecJTesJTe0JTe8JTfMJTfUJTfYJTfkJTQEKTQQKTQgKTQoKTQsKTQ8KTRIKTR0KTSAKTSMKTScKTSkKTSoKTS4KTTEKTTwKTT8KTUIKTUYKTUgKTUkKTU0KTVQKTVYKTVcKTVsKTV4KTWkKTWwKTW4KTW8KTXMKTXQKTXYKTXcKTXgKTXwKTX4KTYAKTYQKTYYKTYcKTYsKTYwKTZAKTZUKTZgKTZwKTZ4KTZ8KTaYKTagKTakKTbAKTbIKTbMKTbcKTbwKTb4KTb8KTcMKTcoKTcwKTc0KTdEKTdQKTdkKTdsKTdwKTeAKTeMKTe4KTfEKTfMKTfQKTfgKTfwKTQILTQQLTQULTQwLTQ4LTQ8LTRYLTRgLTRkLTR0LTR8LTSMLTSkLTSsLTSwLTTALTTMLTT4LTUELTUMLTUQLTUgLTUsLTVALTVILTVMLTVcLTVoLTWULTWgLTWoLTWsLTW8LTXELTXULTXsLTX0LTX4LTYILTYYLTYwLTY4LTY8LTZcLTZoLTZ4LTaALTaELTaULTagLTbMLTbYLTbgLTbkLTcALTcILTcMLTccLTcgLTcoLTcwLTc4LTdILTdULTdcLTdgLTdsLTeMLTeULTeYLTeoLTe8LTfELTfILTfULTfgLTfwLTQIMTQQMTQUMTQwMTQ4MTQ8MTRMMTRQMTRYMTRcMTRgMTRwMTR4MTSAMTSQMTSYMTScMTS8MTTIMTTYMTTgMTTkMTT0MTUQMZShNRgxNRwxNSwxNTgxNUwxNVQxNVgxNWgxNWwxNXQxNXwxNYQxNYwxNZwxNaQxNagxNbgxNcQxNeAxNegxNewxNfwxNhAxNhgxNhwxNiwxNjAxNjgxNjwxNkAxNlAxNlgxNmAxNnAxNngxNnwxNpwxNqQxNqgxNrgxNsQxNvAxNvwxNwQxNwgxNxgxNyAxNzAxN0gxN1AxN1QxN2QxN2gxN3AxN3QxN3gxN4gxN5AxN5gxN6gxN7AxN7QxN9AxN9gxN9wxN/gxNAA1NAQ1NBQ1NCA1NDQ1NDw1NEA1NGA1NGg1NGw1NHw1NIQ1NJQ1NKw1NLQ1NLg1NMg1NNQ1NQA1NQw1NRQ1NRg1NSQ1NTQ1NUw1NVQ1NVg1NWg1NXA1NYA1NZg1NaA1NaQ1NbQ1NcA1Ncw1New1NfQ1Nfg1Ngg1NhQ1Nig1NjQ1NkQ1NlA1NmA1Nmg1Nmw1Nnw1NoA1NpA1NqQ1Nqw1NrA1NsA1Nsg1Ntg1NvA1Nvg1Nvw1Nww1NxQ1NyQ1Nzw1N0Q1N0g1N2Q1N2w1N3A1N4A1N4Q1N4w1N5Q1N5w1N6Q1N7Q1N8A1N9A1N9w1N+w1N/Q1N/g1NAQ5NCQ5NCw5NDA5NEA5NEw5NHg5NIQ5NIw5NJA5NJw5NLw5NMQ5NMg5NNg5NNw5NOQ5NOg5NOw5NPw5NQQ5NQw5NRw5NSQ5NSg5NTg5NTw5NUw5NWA5NWg5NWw5NXw5NYg5NbQ5NcA5Ncg5Ncw5Ndw5NeQ5NfQ5Ngw5NhQ5Nhg5NjQ5Njw5NkA5Nlw5NmQ5Nmg5NoQ5Now5NpA5Npw5Nqg5Nrg5NtA5Ntg5Ntw5Nuw5Nvg5Nww5NxQ5Nxg5Nyg5Nzw5N0Q5N0g5N2Q5N3A5N4A5N4g5N4w5N5w5N6A5N6g5N7A5N7g5N8A5N9A5N9g5N9w5N+w5N/g5NAw9NBQ9NBg9NCg9NDA9NEA9NFg9NGA9NGQ9NHQ9NIA9NKw9NLg9NMA9NMQ9NNQ9NOg9NPA9NPQ9NRQ9NRw9NSA9NSw9NTg9NUg9NWA9NWg9NWw9NYg9NZA9NZQ9NaQ9Nag9NbA9NbQ9Nbg9Ncg9NdA9Ndg9Neg9NfA9NfQ9NgQ9Ngw9Nhw9NjQ9Njw9NkA9NlA9NlQ9Nlw9NmQ9Nmw9Nnw9Nog9NpQ9NqQ9Nqw9NrA9NtA9Ntw9Nuw9NvQ9Nvg9Nwg9Nww9NxQ9Nxw9NyQ9Nyw9Nzg9N0A9N0Q9N1Q9N2A9N3Q9N3w9N4A9N5A9N5w9N6g9N8w9N9Q9N9g9N/g9NABBNARBNBRBNBxBNCxBNERBNExBNFBBNGBBNHRBNHxBNIBBNIxBNJxBNLRBNLxBNMBBNOBBNOhBNOxBNPxBNQhBNRRBNThBNUBBNURBNWBBNWhBNWxBNXhBNYRBNZRBNaxBNbRBNbhBNchBNdxBNeRBNehBNfhBNgRBNhBBNjRBNjxBNkBBNlxBNmRBNmhBNoRBNpBBNqBBNqhBNqxBNshBNtBBNtRBNuRBNvBBNwRBNwxBNxBBNyBBNyxBN1hBN2RBN2xBN3BBN4BBN4xBN6BBN6hBN6xBN7hBN8hBN+BBN+hBN+xBN/hBNARFNBRFNCxFNDhFNEhFNFBFNFRFNGBFNIBFNIhFNIxFNJxFNKhFNNRFNOBFNOhFNOxFNPxFNQhFNTRFNUBFNUhFNUxFNWhFNXRFNYRFNYxFNZBFNZxFNahFNbhFNdBFNdhFNdxFNehFNgRFNgxFNhBFNiBFNixFNkBFNkhFNkxFNmxFNnhFNohFNpRFNqRFNqxFNrBFNsBFNshFNthFNvBFNvhFNvxFNwhFNxhFNzBFNzhFNzxFN0xFN1hFN4RFN5BFN5hFN5xFN6xFN8hFN9RFN+RFN+xFN/BFN/xFNAxJNCRJNCxJNDBJNDxJNFxJNGRJNGhJNHhJNIRJNJhJNKBJNKRJNMBJNMhJNMxJNNxJNPBJNPhJNPxJNQxJNRhJNSRJNUhJNVBJNVRJNWRJNXBJNYxJNZRJNZhJNahJNbRJNeBJNexJNfRJNfhJNghJNhBJNiBJNjhJNkBJNkRJNlBJNmBJNnhJNoBJNoRJNpBJNrBJNrhJNrxJNtRJNtxJNuBJNvBJNvxJNxBJNxhJNxxJNzxJN0RJN0hJN1RJN3RJN3xJN4BJN5BJN6RJN6xJN7BJN8xJN9RJN9hJN/RJN/xJNABNNBBNNBxNNChNNExNNFRNNFhNNGhNNHBNNIBNNJhNNKBNNKRNNLRNNLhNNMBNNMRNNMhNNNhNNOBNNOhNNPhNNQBNNQRNNRRNNSBNNTxNNUhNNVhNNWBNNWRNNXRNNXhNNYBNNYRNNYhNNZhNNaBNNahNNbhNNcRNNdRNNdxNNeBNNexNNgxNNhRNNhhNNjRNNjxNNkBNNlBNNlhNNmhNNoBNNohNNoxNNpxNNqhNNrRNNtRNNtxNNuBNNvBNNvxNNxBNNxhNNxxNNzhNN0BNN0RNN1RNN1hNN2BNN2hNN3BNN3hNN4hNN5BNN5RNN6RNN7BNN8BNN8hNN8xNN9xNN+hNN/xNNARRNAhRNBRRNCBRNDBRNEhRNFBRNFRRNGBRNHBRNIhRNJBRNJRRNKBRNLBRNMhRNNBRNNRRNPBRNPhRNPxRNQxRNRhRNURRNVBRNVhRNVxRNWxRNXhRNYRRNaRRNaxRNbBRNcBRNcxRNeBRNehRNexRNfxRNgRRNhRRNixRNjRRNjhRNkRRNlRRNmxRNnhRNohRNpBRNpRRNqBRNsBRNshRNsxRNthRNuhRNwBRNwhRNwxRNyhRNzBRNzRRN1BRN1hRN1xRN2xRN4hRN5BRN5RRN6BRN7BRN8hRN9BRN9RRN+RRN+xRN/xRNBRVNBxVNCBVNDBVNDxVNFBVNFhVNFxVNGxVNHBVNIBVNJRVNKBVNLBVNLhVNLxVNMhVNOhVNPRVNQRVNQxVNRBVNSxVNTRVNThVNUhVNVBVNWBVNXhVNYBVNYRVNZRVNbBVNbhVNbxVNchVNdRVNeRVNfxVNgRVNghVNhhVNixVNjRVNjhVNlRVNlxVNmBVNoBVNohVNoxVNpxVNqhVNtRVNuBVNuhVNuxVNvhVNwhVNyBVNyxVNzxVN0RVN0hVN1RVN3RVN3xVN4BVN5xVN6RVN6hVN7hVN8xVN9RVN9hVN+hVN/RVNABZNCRZNCxZNDBZNEBZNEhZNFhZNHBZNHhZNHxZNIhZNJhZNLBZNLhZNLxZNMxZNNhZNQRZNQxZNRRZNRhZNShZNTRZNUhZNVBZNVRZNWRZNXBZNYRZNYxZNZBZNZxZNahZNbhZNdBZNdhZNdxZNexZNfhZNhRZNhxZNiBZNjBZNjxZNmhZNnRZNnxZNoBZNpBZNpRZNqRZNrhZNsBZNsRZNtRZNuhZNvBZNvRZNwRZNyBZNyhZNyxZNzxZN0hZN1xZN2RZN2hZN3RZN4RZN5xZN6RZN6hZN7hZN8BZN9BZN+hZN/RZNARdNAxdNBBdNCBdNCxdNDhdNFxdNGhdNHhdNIBdNIRdNJRdNJxdNKxdNMRdNNBdNOBdNOhdNOxdNQhdNRRdNSRdNSxdNTBdNTxdNVxdNWRdNWhdNXhdNYRdNaBdNahdNaxdNbhdNchdNeBdNehdNexdNfxdNghdNhhdNiBdNiRdNjRdNkBdNlRdNmBdNnBdNnxdNoxdNpRdNphdNqhdNrRdNuBdNuxdNvRdNvhdNwhdNwxdNxRdNxhdNxxdNyxdNzRdNzxdN0hdN1BdN1RdN2RdN3BdN4RdN4xdN5BdN5xdN7xdN8RdN8hdN9hdN/RdN/xdNABhNAxhNBxhNDRhNDxhNEBhNExhNFxhNHRhNHxhNIBhNJBhNJhhNKhhNMBhNMhhNMxhNNxhNPBhNPhhNPxhNQxhNSBhNShhNSxhNThhNVhhNWBhNWRhNXRhNYBhNZxhNaRhNahhNcRhNcxhNdBhNexhNfRhNfhhNghhNhRhNihhNjBhNjRhNkRhNkxhNlxhNnRhNnxhNoBhNpBhNqRhNqxhNrBhlKE2zGE21GE22GE26GE29GE3EGE3GGE3HGE3KGE3SGE3VGE3ZGE3bGE3cGE3fGE3iGE3mGE3sGE3uGE3vGE3yGE36GE38GE39GE0AGU0IGU0KGU0LGU0TGU0VGU0WGU0aGU0dGU0oGU0rGU0tGU0uGU0yGU01GU04GU1BGU1EGU1IGU1KGU1LGU1PGU1SGU1VGU1dGU1fGU1gGU1kGU1nGU1sGU1uGU1vGU1zGU12GU2BGU2EGU2GGU2HGU2KGU2SGU2VGU2ZGU2bGU2cGU2jGU2lGU2mGU2qGU2xGU20GU24GU26GU27GU2/GU3AGU3EGU3JGU3MGU3QGU3SGU3TGU3XGU3YGU3aGU3bGU3cGU3gGU3iGU3kGU3oGU3rGU3vGU3xGU3yGU32GU36GU0AGk0CGk0DGk0GGk0OGk0QGk0RGk0YGk0aGk0bGk0eGk0mGk0pGk0tGk0vGk0wGk03Gk05Gk06Gk0+Gk1BGk1GGk1IGk1JGk1NGk1OGk1QGk1SGk1UGk1YGk1bGk1dGk1eGk1iGk1nGk1pGk1qGk1uGk1zGk11Gk12Gk16Gk19Gk2CGk2FGk2JGk2MGk2QGk2SGk2TGk2aGk2cGk2dGk2lGk2nGk2oGk2sGk2vGk26Gk29Gk2/Gk3AGk3EGk3FGk3HGk3JGk3LGk3NGk3RGk3TGk3UGk3YGk3ZGk3bGk3dGk3fGk3hGk3kGk3mGk3nGk3rGk3uGk3zGk31Gk32Gk35Gk39Gk0DG00FG00GG00KG00LG00NG00PG00RG00TG00XG00ZG00aG00eG00hG00sG00vG00xG00yG002G003G005G007G009G01BG01EG01GG01HG01LG01OG01TG01VG01WG01dG01fG01gG01kG01nG01qG01zG011G012G018G01+G01/G02DG02GG02LG02OG02SG02UG02VG02cG02eG02fG02jG02mG02rG02tG02uG02yG021G03AG03CG03EG03FG03JG03MG03RG03TG03UG03cG03eG03fG03jG03kG03mG03oG03qG03uG03xG03zG030G033G037G00BHE0DHE0EHE0IHE0PHE0RHE0SHE0WHE0ZHE0eHE0gHE0hHE0lHE0qHE0tHE0xHE0zHE00HE07HE09HE0+HE1CHE1FHE1IHE1RHE1THE1UHE1XHE1bHE1hHE1jHE1kHE1rHE1tHE1uHE1yHE1zHE13HE18HE1+HE1/HE2DHE2KHE2MHE2NHE2QHE2YHE2aHE2bHE2eHE2iHE2oHE2qHE2rHE2vHE2yHE21HE29HE2/HE3AHE3EHE3HHE3MHE3OHE3PHE3THE3VHE3ZHE3fHE3hHE3iHE3mHE3rHE3tHE3uHE3yHE30HE34HE3+HE0AHU0BHU0FHU0JHU0PHU0RHU0SHU0WHU0ZHU0kHU0nHU0pHU0qHU0uHU0vHU0xHU0yHU0zHU03HU05HU07HU0/HU1BHU1CHU1GHU1IHU1MHU1SHU1UHU1VHU1YHU1cHU1iHU1kHU1lHU1pHU1sHU13HU16HU18HU19HU2BHU2DHU2HHU2NHU2PHU2QHU2THU2XHU2dHU2fHU2gHU2jHU2qHU2sHU2tHU2xHU20HU24HU26HU27HU2/HU3CHU3HHU3JHU3KHU3OHU3VHU3YHU3cHU3eHU3fHU3iHU3mHU3sHU3uHU3vHU3yHU32HU38HU3+HU3/HU0DHk0FHk0JHk0PHk0RHk0SHk0WHk0aHk0cHk0dHk0hHk0kHk0pHk0rHk0sHk0wHk0xHk0zHk01Hk03Hk05Hk09Hk0/Hk1AHk1HHk1KHk1OHk1QHk1RHk1ZHk1cHk1gHk1iHk1jHk1mHk1uHk1wHk1xHk10Hk18Hk1+Hk1/Hk2GHk2IHk2JHk2NHk2QHk2VHk2XHk2YHk2fHk2hHk2iHk2qHk2sHk2tHk2wHk2zHk23Hk29Hk2/Hk3AHk3EHk3FHk3JHk3OHk3QHk3RHk3VHk3YHk3dHk3fHk3gHk3kHk3lHk3pHk3uHk3wHk3xHk31Hk34Hk37Hk0EH00GH00HH00LH00OH00ZH00cH00eH00fH00nH00pH00qH00tH00wH000H006H008H009H01AH01IH01KH01LH01OH01RH01VH01bH01dH01eH01iH01lH01qH01sH01tH01xH010H01/H02CH02EH02FH02JH02MH02RH02TH02UH02bH02dH02eH02iH02nH02pH02qH02uH02vH02xH02zH021H025H028H02+H02/H03DH03FH03JH03OH03QH03RH03VH03YH03dH03fH03gH03kH03mH03qH03wH03yH03zH032H035H039H00DIE0FIE0GIE0JIE0NIE0TIE0VIE0WIE0dIE0fIE0gIE0kIE0nIE0yIE01IE03IE04IE08IE0+IE1CIE1IIE1KIE1LIE1TIE1VIE1WIE1aIE1dIE1gIE1oIE1qIE1rIE1vIE1yIE13IE15IE16IE19IE2AIE2EIE2KIE2MIE2NIE2RIE2UIE2ZIE2bIE2cIE2fIE2jIE2pIE2sIE2wIE2yIE2zIE23IE24IE26IE28IE2+IE3AIE3EIE3GIE3HIE3LIE3QIE3SIE3TIE3XIE3YIE3aIE3cIE3eIE3gIE3kIE3nIE3rIE3tIE3uIE3yIE33IE35IE36IE0BIU0DIU0EIU0LIU0NIU0OIWVHP/yDEmAAAABdctQEAAAoSw5NFAFNoQJNMwRNLAdNzgdNyAlN+wpNhQtNowxNFA1NnBVN+RlNCB1Nph5NIx9lRz/3rhSAAAAAXXLVBAAAKEsKSxtLIEspSy5LNktFS1pLb0t3S4BLgkuDS4xLjkuPS5hLoEuoS7hLx0vaS+9L/k0HAU0JAU0KAU0TAU0eAU0xAU0zAU00AU08AU1MAU1fAU1wAU2GAU2YAU2nAU2pAU2qAU2zAU24AU3BAU3LAU3cAU3eAU3fAU3pAU3xAU0BAk0RAk0gAk0iAk0jAk0rAk05Ak1IAk1dAk1iAk1rAk1+Ak2JAk2dAk2vAk24Ak3NAk3cAk30Ak32Ak33Ak0BA00KA00dA00fA00gA00nA00wA01IA01NA01OA01XA01ZA01aA01kA01rA010A02JA02SA02nA02/A03TA03aA03jA031A00JBE0LBE0MBE0TBE0cBE0hBE0iBE0pBE0yBE09BE1QBE1eBE1yBE2JBE2SBE2iBE2xBE3HBE3PBE3eBE3wBE34BE0HBU0SBU0nBU0vBU1DBU1ZBU1sBU2FBU2OBU2QBU2RBU2aBU2cBU2dBU2nBU2xBU25BU3KBU3dBU3iBU3jBU3sBU3+BU0HBk0fBk02Bk1FBk1WBk1gBk1nBk1vBk19Bk2NBk2bBk2vBk20Bk21Bk2+Bk3WBk3vBk34Bk39Bk3+Bk0FB00OB00TB00cB00eB00fB00oB006B01DB01bB01yB02CB02RB02aB02cB02dB02mB029B03EB03NB03YB03gB03pB00BCE0TCE0kCE0mCE0nCE0wCE1DCE1WCE1YCE1ZCE1iCE14CE2MCE2bCE2uCE3HCE3QCE3mCE38CE0TCU0nCU0pCU0qCU0zCU1ICU1fCU1uCU2GCU2eCU2jCU2kCU2uCU22CU3HCU3SCU3XCU3YCU3hCU34CU0FCk0OCk0kCk0tCk1DCk1MCk1RCk1aCk1yCk2KCk2ZCk2jCk2tCk22Ck24Ck25Ck3CCk3HCk3QCk3VCk3WCk3fCk33Ck0JC00TC00cC00vC01HC01MC01NC01WC01uC02BC02SC02bC02kC029C03GC03aC03pC03rC03sC030C00JDE0SDE0qDE0zDE08DE1BDE1KDE1PDE1QDE1ZDE1tDE11DE1+DE2ADE2BDE2KDE2iDE2tDE3FDE3YDE3xDE37DE0EDU0JDU0KDU0TDU0eDU0xDU1IDU1ZDU1sDU2BDU2ODU2VDU2eDU2vDU3CDU3WDU3fDU3xDU34DU0ADk0PDk0mDk01Dk1NDk1eDk12Dk2KDk2UDk2eDk2mDk26Dk2/Dk3ADk3JDk3LDk3MDk3WDk3dDk3mDk36Dk3/Dk0AD00JD00cD000D002D003D01AD01KD01fD01oD02AD02TD02mD02vD024D03BD03UD03jD035D00EEE0XEE0ZEE0aEE0iEE0zEE0+EE1VEE1dEE1xEE1zEE10EE19EE2UEE2eEE2lEE2vEE24EE29EE2+EE3HEE3fEE3kEE3lEE3tEE39EE0PEU0XEU0mEU0+EU1XEU1eEU1mEU15EU2HEU2WEU2fEU2mEU2vEU3BEU3SEU3qEU3vEU32EU3+EU0OEk0dEk0iEk0jEk0tEk02Ek04Ek05Ek1CEk1YEk1gEk1pEk2BEk2TEk2jEk2zEk27Ek3KEk3UEk3jEk3lEk3mEk3wEk36Ek0DE00ZE00sE01EE01ME01TE01cE01yE016E02KE02TE02mE027E03LE03UE03oE03tE03uE032E00EFE0XFE0nFE05FE1CFE1aFE1vFE1+FE2QFE2fFE2nFE21FE3HFE3RFE3aFE3fFE3nFE34FE0LFU0QFU0RFU0aFU0pFU0xFU0+FU1IFU1RFU1kFU1pFU1xFU2FFU2HFU2IFU2SFU2bFU2mFU29FU3MFU3UFU3kFU3tFU3vFU3wFU35FU0PFk0hFk0yFk1JFk1YFk1dFk1eFk1mFk16Fk2CFk2LFk2jFk20Fk22Fk23Fk3AFk3FFk3OFk3TFk3UFk3cFk3tFk3+Fk0HF00bF00kF001F00/F01GF01OF01dF01lF01tF01+F02DF02EF02MF02ZF02gF02pF03BF03YF03mF031F036F00CGE0SGE0jGE02GE04GE05GE1CGE1EGE1FGE1NGE1cGE1kGE1uGE14GE2BGE2GGE2HGE2QGE2jGE2lGE2mGE2wGE25GE3BGE3JGE3WGE3eGE3xGE3/GE0OGU0ZGU0xGU1FGU1OGU1jGU1yGU2JGU2WGU2gGU2pGU2uGU21GU2+GU3NGU3WGU3sGU31GU0FGk0VGk0dGk0qGk00Gk09Gk1CGk1DGk1MGk1hGk1jGk1kGk1tGk1vGk1wGk15Gk1+Gk1/Gk2GGk2NGk2XGk2gGk2rGk3DGk3XGk3qGk34Gk0JG00dG001G01KG01PG01QG01aG01jG016G02CG02PG02ZG02iG02nG02oG02xG03IG03XG03iG032G00HHE0MHE0VHE0aHE0bHE0kHE0mHE0nHE0uHE04HE1BHE1WHE1oHE1xHE2CHE2HHE2PHE2dHE2uHE3DHE3SHE3lHE3nHE3oHE3xHE0EHU0VHU0tHU1FHU1XHU1oHU2AHU2SHU2iHU2wHU2+HU3NHU3SHU3ZHU3hHU3xHU0CHk0VHk0XHk0YHk0gHk0vHk1EHk1LHk1UHk1dHk1lHk1zHk2DHk2MHk2RHk2SHk2cHk2lHk2vHk3DHk3UHk3ZHk3aHk3jHk30Hk0KH00iH00sH00/H01NH01hH01mH01nH01wH02IH02NH02OH02YH02hH02jH02kH02tH03CH03UH03jH031H00IIE0aIE0jIE07IE1OIE1ZIE1uIE18IE2QIE2VIE2WIE2eIE2tIE22IE3KIE3MIE3NIE3WIE3oIE3xIE3zIE30IE3+IE0IIU0RIU0UIWVHP/o9cKAAAABdctYEAAAoS/dNmgRN5gRN9AVNkgpNpg1NVQ5NIhVNqxZNxhlNeRxNyx5N6x5ldYdVCmNvb3JkSW5kZXhy1wQAAF1y2AQAAEsATRUhhnLZBAAAYVULbGFiZWxPZmZzZXRy2gQAAE0VIU59h1USbWluaW11bUxhYmVsUmFkaXVzctsEAABNFSFHAAAAAAAAAAB9h1UIZHJhd01vZGVy3AQAAE0VIUsCfYdVCG9wdGlvbmFsct0EAAB9ct4EAAAoVQxzZXJpYWxOdW1iZXJy3wQAAIiIXXLgBAAASwFNFSGGcuEEAABhh1UHYmZhY3RvcnLiBAAAiIlNFSFHQFga4UAAAAB9cuMEAAAoR0BHwAAAAAAAXXLkBAAAKE3sAk3tAk3uAk3vAk3wAk3xAk3yAk3zAk30Ak31Ak32Ak33AmVHQFfgAAAAAABdcuUEAAAoTQsNTQwNTQ0NTQ4NTQ8NTRANTRENTRINTRMNTRQNTRUNZUdAT8AAAAAAAF1y5gQAAChNOhJNOxJNPBJNPRJNPhJNPxJNQBJNQRJNQhJNQxJNRBJNRRJNRhJNRxJNSBJNSRJNShJNSxJNTBJNTRJNThJNTxJlR0BUr1wgAAAAXXLnBAAAKE0oHE0pHE0qHE0rHE0sHE0tHE0uHGVHQFiOuGAAAABdcugEAAAoTY8NTZANTZENTZINTZMNTZQNTZUNZUdAWEZmYAAAAF1y6QQAAChNgQ5Ngg5Ngw5NhA5NhQ5Nhg5Nhw5NiA5NiQ5Nig5lR0BDszNAAAAAXXLqBAAAKE2AEU2BEU2CEU2DEU2EEU2FEU2GEU2HEU2IEU2JEU2KEU2LEU2MEU2NEWVHQEGAAAAAAABdcusEAAAoTcYCTccCTcgCTckCTcoCTcsCTcwCTc0CTc4CTc8CTdACTdECTdICTdMCZUdAQgAAAAAAAF1y7AQAAChN+AJN+QJN+gJN+wJN/AJN/QJN/gJN/wJNAANNAQNlR0BHuZmgAAAAXXLtBAAAKE3tGU3uGU3vGU3wGU3xGU3yGU3zGU30GU31GU32GU33GU34GU35GU36GU37GU38GU39GWVHQFdvXCAAAABdcu4EAAAoTZ8QTaAQTaEQTaIQTaMQTaQQTaUQTcgUTckUTcoUTcsUTcwUTc0UTc4UTc8UTdAUTdEUZUdAR4AAAAAAAF1y7wQAAChN4QtN4gtN4wtN5AtN5QtN5gtN5wtN6AtN6QtN6gtN6wtN7AtlR0BXg9cAAAAAXXLwBAAAKE02EE03EE04EE05EE06EE07EE08EE09EE0+EE0/EE1AEE1BEE1CEE1DEE1EEE1FEE1GEE1HEE1IEE1JEE1KEE1LEGVHQFb6PYAAAABdcvEEAAAoTUweTU0eTU4eTU8eTVAeTVEeTVIeTVMeTVQeTVUeTVYeZUdAVw64YAAAAF1y8gQAAChNvhRNvxRNwBRNwRRNwhRNwxRNxBRNxRRNxhRNxxRlR0BCGZmgAAAAXXLzBAAAKE2ZEU2aEU2bEU2cEU2dEU2eEU2fEWVHQEeGZmAAAABdcvQEAAAoTZsWTZwWTZ0WTZ4WTZ8WTaAWTaEWTaIWTaMWTaQWTaUWTaYWTacWTagWTakWTaoWTasWZUdAWCMzQAAAAF1y9QQAAChN7xNN8BNN8RNN8hNN8xNN9BNN9RNN9hNN9xNN+BNN+RNN+hNN+xNN/BNlR0BSwUegAAAAXXL2BAAAKE3IBE3JBE3KBE3LBE3MBE3NBE3OBE3PBE3QBE3RBE3SBE3TBE3UBE3VBGVHQFc3riAAAABdcvcEAAAoTaUfTaYfTacfTagfTakfTaofTasfTawfTa0fTa4fTa8fTbAfTbEfTbIfTbMfTbQfTbUfTbYfTbcfTbgfTbkfZUdAV0XCgAAAAF1y+AQAAChNsBBNsRBNshBNsxBNtBBNtRBNthBNtxBNuBBNuRBNuhBNuxBNvBBNvRBNvhBlR0BUgAAAAAAAXXL5BAAAKE1AAk1BAk1CAk1DAk1EAk1FAk1GAk1HAk1IAk1JAk1KAk1LAk1MAk1NAk1OAk1PAk1QAk1RAk1SAk1TAk1UAmVHQFWAAAAAAABdcvoEAAAoTQALTQELTQILTQMLTQQLTQULTQYLTQcLTQgLTQkLZUdAVnUewAAAAF1y+wQAAChNxR1Nxh1Nxx1NyB1NyR1Nyh1Nyx1NzB1NzR1Nzh1Nzx1N0B1N0R1N0h1lR0BXQAAAAAAAXXL8BAAAKEuQS5FLkkuTS5RLlUuWS5dLmEuZS5pLm0ucS51LnkufS6BlR0BXwAAAAAAAXXL9BAAAKE37F038F039F03+F03/F00AGE0BGE0CGE0DGE0EGE0FGE0GGE0HGE0IGE0JGE0KGE0NHU0OHU0PHU0QHU0RHU0SHU0THU0UHU0VHU0WHU0XHU0YHU0ZHU0aHU0bHU0cHU0dHU0eHU0fHU0gHU0hHU0iHU0jHU0kHWVHQFeJmaAAAABdcv4EAAAoTRsQTRwQTR0QTR4QTR8QTSAQTSEQTSIQTSMQTSQQTSUQTSYQTScQTSgQTSkQTSoQZUdASueuIAAAAF1y/wQAAChNpApNpQpNpgpNpwpNqApNqQpNqgpNqwpNrApNrQplR0BDdHrgAAAAXXIABQAAKE2OEU2PEU2QEU2REU2SEU2TEU2UEU2VEU2WEU2XEU2YEWVHQFdqPYAAAABdcgEFAAAoTdseTdweTd0eTd4eTd8eTeAeTeEeTeIeTeMeTeQeTeUeTeYeTeceTegeTekeTeoeTeseZUdAVyMzQAAAAF1yAgUAAChNfgFNfwFNgAFNgQFNggFNgwFNhAFNhQFNhgFNhwFNiAFNiQFNigFNiwFNjAFNjQFNjgFNjwFNkAFlR0BWlwpAAAAAXXIDBQAAKE22Bk23Bk24Bk25Bk26Bk27Bk28Bk29Bk2+Bk2/Bk3ABk3BBk3CBk3DBk3EBk3FBk3GBk3HBk3IBk3JBk3KBk3LBk3MBk3NBmVHQFiHCkAAAABdcgQFAAAoTf0TTf4TTf8TTQAUTQEUTQIUTQMUTQQUTQUUTQYUTQcUTQgUTQkUTQoUTQsUTQwUTQ0UTQ4UTQ8UZUdAV8cKQAAAAF1yBQUAAChNYQZNYgZNYwZNZAZNZQZNZgZNZwZNXh5NXx5NYB5NYR5NYh5NYx5NZB5NZR5NZh5NZx5NaB5NaR5Nah5Nax5lR0BU24UgAAAAXXIGBQAAKE3CGE3DGE3EGE3FGE3GGE3HGE3IGE3JGE3KGE3LGE3MGE3NGE3OGE3PGGVHQFePXCAAAABdcgcFAAAoTVwVTV0VTV4VTV8VTWAVTWEVTWIVTWMVTWQVTWUVTWYVTWcVTWgVTWkVZUdAVPAAAAAAAF1yCAUAAChNTgtNTwtNUAtNUQtNUgtNUwtNVAtNVQtNVgtNVwtNWAtNWQtNWgtNWwtNXAtNXQtNXgtNXwtNYAtNYQtNYgtNYwtNZAtNZQtlR0BYdcKAAAAAXXIJBQAAKE09HU0+HU0/HU1AHU1BHU1CHU1DHU1EHU1FHU1GHU1HHU1IHU1JHU1KHU1LHU1MHU1NHU1OHU1PHWVHQEtMzMAAAABdcgoFAAAoTfEVTfIVTfMVTfQVTfUVTfYVTfcVTfgVTfkVTfoVTfsVTfwVTf0VTf4VTf8VTQAWTQEWTQIWTQMWTQQWTQUWTQYWZUdAV1ZmYAAAAF1yCwUAAChNFARNFQRNFgRNFwRNGARNGQRNGgRNGwRNHARNHQRNHgRNHwRNIARNIQRNIgRlR0BXauFAAAAAXXIMBQAAKE1mCU1nCU1oCU1pCU1qCU1rCU1sCU1tCU1uCU1vCU1wCU1xCU1yCU1zCU10CU11CU12CU13CU14CU15CU16CU17CU18CU19CWVHQEl1woAAAABdcg0FAAAoTQAMTQEMTQIMTQMMTQQMTQUMTQYMTQcMTQgMTQkMZUdAVn9cIAAAAF1yDgUAAChNzBNNzRNNzhNNzxNN0BNN0RNN0hNN0xNN1BNN1RNN1hNN1xNN2BNN2RNN2hNN2xNN3BNN3RNN3hNN3xNlR0BYk9cAAAAAXXIPBQAAKEu/S8BLwUvCS8NLxEvFS8ZLx0vIS8lLykvLS8xLzUvOS89L0EvRZUdAVKhR4AAAAF1yEAUAAChNeQtNegtNewtNfAtNfQtNfgtNfwtNgAtNgQtNggtNgwtNhAtNhQtNhgtNhwtNiAtNiQtlR0BUvMzAAAAAXXIRBQAAKE2lDE2mDE2nDE2oDE2pDE2qDE2rDE2sDE2tDE2uDE2vDE2wDE2xDE2yDE2zDE20DE21DE22DE23DE24DE25DE26DE27DE28DGVHQE3o9cAAAABdchIFAAAoTS4STS8STTASTTESTTISTTMSTTQSTTUSTTYSTTcSTTgSTTkSZUdAVX9cIAAAAF1yEwUAAChN7xtN8BtN8RtN8htN8xtN9BtN9RtN9htN9xtN+BtN+RtN+htN+xtN/BtN/RtN/htlR0BVMzNAAAAAXXIUBQAAKE3NDk3ODk3PDk3QDk3RDk3SDk3TDk3UDk3VDk3WDmVHQFUOFIAAAABdchUFAAAoTSkBTSoBTSsBTSwBTS0BTS4BTS8BTTABTTEBTTIBTTMBTTQBZUdAVveuIAAAAF1yFgUAAChN9QVN9gVN9wVN+AVN+QVN+gVN+wVN/AVN/QVN/gVlR0BV5cKAAAAAXXIXBQAAKE2eB02fB02gB02hB02iB02jB02kB02lB02mB02nB02oB02pB02qB02rB02sB02tB02uB02vB02wB02xB02yB02zB2VHQFh+uGAAAABdchgFAAAoTVAdTVEdTVIdTVMdTVQdTVUdTVYdTVcdTVgdTVkdTVodTVsdTVwdTV0dTV4dTV8dZUdAV69cIAAAAF1yGQUAAChNnw5NoA5NoQ5Nog5Now5NpA5NpQ5Npg5Npw5NqA5NqQ5Nqg5Nqw5NrA5NrQ5Nrg5Nrw5NsA5NsQ5lR0BVd64gAAAAXXIaBQAAKE3yDE3zDE30DE31DE32DE33DE34DE35DE36DE37DGVHQFVwo+AAAABdchsFAAAoTR8JTSAJTSEJTSIJTSMJTSQJTSUJTSYJTScJTSgJTSkJTSoJTWcgTWggTWkgTWogTWsgTWwgTW0gTW4gTW8gTXAgTXEgTXIgTXMgTXQgZUdAUoUewAAAAF1yHAUAAChNYRJNYhJNYxJNZBJNZRJNZhJNZxJNaBJNaRJNahJNaxJNbBJNbRJNbhJNbxJNcBJNcRJNchJNcxJNdBJNdRJNdhJNdxJNeBJlR0BG4AAAAAAAXXIdBQAAKE3VFk3WFk3XFk3YFk3ZFk3aFk3bFk3cFk3dFk3eFk3fFk3gFk3hFk3iFk3jFk3kFmVHQFZjM0AAAABdch4FAAAoTc8aTdAaTdEaTdIaTdMaTdQaTdUaTdYaTdcaTdgaTdkaTdoaTdsaTdwaTd0aTd4aTd8aTeAaTeEaTeIaZUdAVs9cIAAAAF1yHwUAAChNkxVNlBVNlRVNlhVNlxVNmBVNmRVNmhVNmxVNnBVNnRVlR0BRQKPgAAAAXXIgBQAAKE3qGE3rGE3sGE3tGE3uGE3vGE3wGE3xGE3yGE3zGE30GE31GE32GE33GGVHQFfrhSAAAABdciEFAAAoTTsFTTwFTT0FTT4FTT8FTUAFTUEFTUIFTUMFTUQFTUUFTUYFTUcFTUgFTUkFTUoFTUsFTUwFTU0FTU4FTU8FTVAFZUdAV0cKQAAAAF1yIgUAAChNFAdNFQdNFgdNFwdNGAdNGQdNGgdNGwdNHAdNHQdNHgdNHwdlR0BTzrhgAAAAXXIjBQAAKE2KA02LA02MA02NA02OA02PA02QA02RA02SA02TA02UA02VA02WA02XA02YA02ZA02aA02bA02cA02dA02eA2VHQFfgo+AAAABdciQFAAAoTQMVTQQVTQUVTQYVTQcVTQgVTQkVTQoVTQsVTQwVTQ0VTQ4VTQ8VTRAVTREVZUdAV1HrgAAAAF1yJQUAAChNqwFNrAFNrQFNrgFNrwFNsAFNsQFNsgFNswFNtAFNtQFNtgFNtwFNuAFlR0BC3XCgAAAAXXImBQAAKE0oA00pA00qA00rA00sA00tA00uA00vA00wA00xA00yA00zA000A001A002A003A004A005A006A007A008A009A00+A00/A026EU27EU28EU29EU2+EU2/EU3AEU3BEU3CEU3DEU3EEU3FEU3GEU3HEU3IEU3JEWVHQFYJmaAAAABdcicFAAAoTfEaTfIaTfMaTfQaTfUaTfYaTfcaTfgaTfkaTfoaTfsaTfwaTf0aTf4aTf8aTQAbZUdAV2ZmYAAAAF1yKAUAAChNTBBNTRBNThBNTxBNUBBNURBNUhBNUxBNVBBNVRBlR0BISPXAAAAAXXIpBQAAKE0MGk0NGk0OGk0PGk0QGk0RGk0SGk0TGk0UGk0VGmVHQFdsKQAAAABdcioFAAAoTSkNTSoNTSsNTSwNTS0NTS4NTS8NTTANTTENTTINTTMNTTQNTTUNTTYNTTcNTTgNTTkNTToNTTsNTTwNTT0NTT4NTT8NTUANZUdAVnrhQAAAAF1yKwUAAChN/AxN/QxN/gxN/wxNAA1NAQ1NAg1NAw1NBA1NBQ1NBg1NBw1NCA1NCQ1NCg1lR0BI564gAAAAXXIsBQAAKE3UAk3VAk3WAk3XAk3YAk3ZAk3aAk3bAk3cAk3dAk3eAk3fAk3gAk3hAk3iAk3jAk3kAk3lAk3mAk3nAk3oAk3pAk3qAk3rAmVHQFOPXCAAAABdci0FAAAoTYkUTYoUTYsUTYwUTY0UTY4UTY8UTZAUTZEUTZIUTZMUTZQUTZUUTZYUTZcUTZgUZUdAQRCj4AAAAF1yLgUAAChNFQNNFgNNFwNNGANNGQNNGgNNGwNNHANNHQNNHgNNHwNNIANlR0BUo9cAAAAAXXIvBQAAKE22FU23FU24FU25FU26FU27FU28FU29FU2+FU2/FU3AFU3BFU3CFU3DFU3EFU3FFWVHQFUaPYAAAABdcjAFAAAoTYsTTYwTTY0TTY4TTY8TTZATTZETTZITTZMTTZQTTZUTTZYTTZcTTZgTTZkTTZoTTZsTTZwTTZ0TZUdAVbhR4AAAAF1yMQUAAChLIUsiSyNLJEslSyZLJ0soSylLKksrSyxLLUsuTcoDTcsDTcwDTc0DTc4DTc8DTdADTdEDTdIDTdMDZUdAV39cIAAAAF1yMgUAAChN6RxN6hxN6xxN7BxN7RxN7hxN7xxN8BxN8RxN8hxN8xxN9BxN9RxN9hxN9xxN+BxN+RxN+hxN+xxlR0BYV64gAAAAXXIzBQAAKE0eBU0fBU0gBU0hBU0iBU0jBU0kBU0lBU0mBU0nBWVHQFX1woAAAABdcjQFAAAoTZYJTZcJTZgJTZkJTZoJTZsJTZwJTZ0JTZ4JTZ8JTaAJTaEJTaIJTaMJTaQJZUdAV3uFIAAAAF1yNQUAAChNux5NvB5NvR5Nvh5Nvx5NwB5NwR5Nwh5Nwx5NxB5NxR5Nxh5Nxx5NyB5NyR5Nyh5Nyx5lR0BVbCkAAAAAXXI2BQAAKE2fA02gA02hA02iA02jA02kA02lA02mA02nA02oA02pA02qA02rA02sA02tA02uA02vA02wA02xA02yA02zA020A021A022A2VHQFiAo+AAAABdcjcFAAAoS7FLskuzS7RLtUu2S7dLuEu5S7pLu0u8S71LvmVHQFiVHsAAAABdcjgFAAAoTcQBTcUBTcYBTccBTcgBTckBTcoBTcsBTcwBTc0BTc4BTc8BTdABTdEBTdIBTdMBZUdARZhR4AAAAF1yOQUAAChNHBdNHRdNHhdNHxdNIBdNIRdNIhdNIxdNJBdNJRdNJhdNJxdNKBdNKRdNKhdNKxdNLBdNLRdNLhdlR0BThcKAAAAAXXI6BQAAKE2QG02RG02SG02TG02UG02VG02WG02XG02YG02ZG2VHQErzM0AAAABdcjsFAAAoTRYaTRcaTRgaTRkaTRoaTRsaTRwaTR0aTR4aTR8aTSAaTSEaTSIaTSMaZUdAVdKPYAAAAF1yPAUAAChNbxhNcBhNcRhNchhNcxhNdBhNdRhNdhhNdxhNeBhlR0BE/XCgAAAAXXI9BQAAKE1HF01IF01JF01KF01LF01MF01NF01OF01PF01QF01RF01SF01TF01UF2VHQEyR64AAAABdcj4FAAAoTWMCTWQCTWUCTWYCTWcCTWgCTWkCTWoCTWsCTWwCTW0CTW4CTW8CTXACTXECTXICTXMCTXQCTXUCZUdAV6hR4AAAAF1yPwUAAChNRQ5NRg5NRw5NSA5NSQ5NSg5NSw5NTA5NTQ5NTg5NTw5NUA5NUQ5NUg5NUw5NVA5NVQ5NtBJNtRJNthJNtxJNuBJNuRJNuhJNuxJNvBJNvRJNvhJNvxJNwBJNwRJlR0BW+4UgAAAAXXJABQAAKE2eBU2fBU2gBU2hBU2iBU2jBU2kBU2lBU2mBU2nBU2gFE2hFE2iFE2jFE2kFE2lFE2mFE2nFE2oFE2pFE2qFE2rFE2sFE2tFGVHQEAGZmAAAABdckEFAAAoTS8XTTAXTTEXTTIXTTMXTTQXTTUXZUdAV264YAAAAF1yQgUAAChNphBNpxBNqBBNqRBNqhBNqxBNrBBNrRBNrhBNrxBlR0BWQKPgAAAAXXJDBQAAKE1zE010E011E012E013E014E015E016E017E018E019E01+E01/E02AE2VHQFYQAAAAAABdckQFAAAoTQcOTQgOTQkOTQoOTQsOTQwOTQ0OTQ4OTQ8OTRAOTREOTRIOTRMOTRQOTRUOTRYOTRcOTRgOTRkOTRoOTRsOTRwOTR0OTR4OZUdAUtMzQAAAAF1yRQUAAChN/wlNAApNAQpNAgpNAwpNBApNBQplR0BXaPXAAAAAXXJGBQAAKE3rDU3sDU3tDU3uDU3vDU3wDU3xDWVHQFhNcKAAAABdckcFAAAoTXYGTXcGTXgGTXkGTXoGTXsGTXwGTX0GTX4GTX8GTYAGTYEGTYIGTYMGTYQGTYUGZUdASEPXAAAAAF1ySAUAAChNkBlNkRlNkhlNkxlNlBlNlRlNlhllR0BRuuFAAAAAXXJJBQAAKE17G018G019G01+G01/G02AG02BG02CG02DG02EG02FG02GG02HG02IG2VHQFiK4UAAAABdckoFAAAoTVMHTVQHTVUHTVYHTVcHTVgHTVkHTVoHTVsHTVwHTV0HTV4HTV8HTWAHTWEHTWIHTWMHTWQHTWUHTWYHTWcHTWgHTWkHTWoHZUdAU4Cj4AAAAF1ySwUAAChNcAhNcQhNcghNcwhNdAhNdQhNdghNdwhNeAhNeQhNeghNewhNfAhNfQhNfghNfwhNgAhNgQhNgghNgwhNhAhlR0BNlcKAAAAAXXJMBQAAKE3lFU3mFU3nFU3oFU3pFU3qFU3rFU3sFU3tFU3uFU3vFU3wFWVHQFaKPYAAAABdck0FAAAoS/hL+Uv6S/tL/Ev9S/5NKwlNLAlNLQlNLglNLwlNMAlNMQlNMglNMwlNNAlNNQlNNglNNwlNOAlNOQlNOglNOwlNPAlNPQlNPglNPwllR0BUB64gAAAAXXJOBQAAKE2hF02iF02jF02kF02lF02mF02nF02oF02pF02qF02rF02sF02tF02uF02vF02wF02xF02yF02zF020F021F022F023F024F2VHQFGq4UAAAABdck8FAAAoTbIPTbMPTbQPTbUPTbYPTbcPTbgPZUdAVbPXAAAAAF1yUAUAAChL/00AAU0BAU0CAU0DAU0EAU0FAU0GAU0HAU0IAU0JAU0KAWVHQFfczMAAAABdclEFAAAoTcISTcMSTcQSTcUSTcYSTccSTcgSTckSTcoSTcsSTcwSZUdAVto9gAAAAF1yUgUAAChNeg1New1NfA1NfQ1Nfg1Nfw1NgA1NgQ1Ngg1Ngw1NhA1NhQ1Nhg1Nhw1Ntx1NuB1NuR1Nuh1Nux1NvB1NvR1Nvh1Nvx1NwB1NwR1Nwh1Nwx1NxB1lR0BXUzNAAAAAXXJTBQAAKE1kBU1lBU1mBU1nBU1oBU1pBU1qBU1rBU1sBU1tBU1uBU1vBU1wBU1xBU1yBU1zBU10BU11BU12BU13BU14BU15BU16BU17BWVHQFcIUeAAAABdclQFAAAoTRsgTRwgTR0gTR4gTR8gTSAgTSEgTSIgTSMgTSQgTSUgTSYgTScgTSggTSkgTSogTSsgTSwgTS0gTS4gTS8gTTAgTTEgTTIgZUdAU9MzQAAAAF1yVQUAAChN1xhN2BhN2RhN2hhN2xhN3BhN3RhN3hhN3xhN4BhN4RhN4hhN4xhN5BhN5RhN5hhN5xhN6BhN6RhlR0BWZ64gAAAAXXJWBQAAKE2SB02TB02UB02VB02WB02XB02YB02ZB02aB02bB02cB02dB2VHQFgFwoAAAABdclcFAAAoS2dLaEtpS2pLa0tsS21LbktvS3BLcUtyS3NLdEt1S3ZLd2VHQFfOuGAAAABdclgFAAAoTfAUTfEUTfIUTfMUTfQUTfUUTfYUTfcUTfgUTfkUTfoUTfsUTfwUTf0UTf4UTf8UTQAVTQEVTQIVZUdARGZmYAAAAF1yWQUAAChN4hFN4xFN5BFN5RFN5hFN5xFN6BFN6RFN6hFN6xFN7BFN7RFN7hFN7xFlR0BYpR7AAAAAXXJaBQAAKE36AU37AU38AU39AU3+AU3/AU0AAk0BAk0CAk0DAk0EAk0FAk0GAk0HAk0IAk0JAmVHQFhFHsAAAABdclsFAAAoTXsHTXwHTX0HTX4HTX8HTYAHTYEHTYIHTYMHTYQHTYUHTYYHTYcHTYgHTYkHTYoHZUdAVbXCgAAAAF1yXAUAAChNzxtN0BtN0RtN0htN0xtN1BtN1RtN1htN1xtN2BtN2RtlR0BW9wpAAAAAXXJdBQAAKE2nBk2oBk2pBk2qBk2rBk2sBk2tBk2uBk2vBk2wBk2xBk2yBk2zBk20Bk21BmVHQFYXriAAAABdcl4FAAAoTcITTcMTTcQTTcUTTcYTTccTTcgTTckTTcoTTcsTZUdASFHrgAAAAF1yXwUAAChN+BZN+RZN+hZN+xZN/BZN/RZN/hZlR0BSPhSAAAAAXXJgBQAAKE2bBE2cBE2dBE2eBE2fBE2gBE2hBE2iBE2jBE2kBE2lBE2mBE2nBE2oBGVHQFOszMAAAABdcmEFAAAoTaAPTaEPTaIPTaMPTaQPTaUPTaYPZUdAVDR64AAAAF1yYgUAAChNdhRNdxRNeBRNeRRNehRNexRNfBRNfRRNfhRNfxRNgBRNgRRNghRNgxRNhBRNhRRNhhRNhxRNiBRlR0BYR64gAAAAXXJjBQAAKE37Ek38Ek39Ek3+Ek3/Ek0AE00BE00CE00DE00EE00FE00GE00HE00IE00JE00KE00LE00ME00NE00OE00PE00QE2VHQFfxR6AAAABdcmQFAAAoTeAUTeEUTeIUTeMUTeQUTeUUTeYUTecUTegUTekUTeoUTesUTewUTe0UTe4UTe8UTakdTaodTasdTawdTa0dTa4dTa8dTbAdTbEdTbIdTbMdTbQdTbUdTbYdZUdAUIuFIAAAAF1yZQUAAChN+BhN+RhN+hhN+xhN/BhN/RhN/hhN/xhNABlNARlNAhlNAxlNBBlNBRllR0BDyj2AAAAAXXJmBQAAKE22GU23GU24GU25GU26GU27GU28GU29GU2+GU2/GU3AGU3BGU3CGU3DGU3EGU3FGU3GGWVHQFhx64AAAABdcmcFAAAoTWsHTWwHTW0HTW4HTW8HTXAHTXEHTXIHTXMHTXQHTXUHTXYHTXcHTXgHTXkHTXoHZUdATzMzQAAAAF1yaAUAAChNlQtNlgtNlwtNmAtNmQtNmgtNmwtlR0BL8zNAAAAAXXJpBQAAKEsASwFLAksDSwRLBUsGSwdLCEsJSwpLC0sMSw1LDksPSxBLEUsSZUdAU5zMwAAAAF1yagUAAChNigRNiwRNjARNjQRNjgRNjwRNkARNkQRNkgRNkwRNlARNlQRNlgRNlwRNmARNmQRNmgRlR0BUmuFAAAAAXXJrBQAAKE2aG02bG02cG02dG02eG02fG02gG02hG02iG02jG02kG02lG02mG02nG02oG2VHQFXyj2AAAABdcmwFAAAoTTsITTwITT0ITT4ITT8ITUAITUEITUIITUMITUQITUUITUYITUcITUgITUkITUoITUsITUwITU0IZUdAVq9cIAAAAF1ybQUAAChN8g5N8w5N9A5N9Q5N9g5N9w5N+A5N+Q5N+g5N+w5N/A5N/Q5N/g5N/w5NAA9lR0BMGuFAAAAAXXJuBQAAKE0eCk0fCk0gCk0hCk0iCk0jCk0kCmVHQEUcKQAAAABdcm8FAAAoTa8ZTbAZTbEZTbIZTbMZTbQZTbUZZUdASTCj4AAAAF1ycAUAAChNGhZNGxZNHBZNHRZNHhZNHxZNIBZNIRZNIhZNIxZNJBZNJRZNJhZNJxZNKBZNKRZlR0BX2FHgAAAAXXJxBQAAKE0BD00CD00DD00ED00FD00GD00HD00ID00JD00KD00LD00MD00ND00OD00PD00QD00RD00SD00TD2VHQFOJmaAAAABdcnIFAAAoTWwDTW0DTW4DTW8DTXADTXEDTXIDTXMDTXQDTXUDTXYDTXcDTXgDTXkDTXoDTXsDTXwDTX0DTX4DTX8DZUdAQVmZoAAAAF1ycwUAAChNCSFNCiFNCyFNDCFNDSFNDiFNDyFNECFNESFNEiFNEyFNFCFlR0BVYzNAAAAAXXJ0BQAAKE2MEk2NEk2OEk2PEk2QEk2REk2SEk2TEk2UEk2VEk2WEk2XEk2YEk2ZEk2aEk2bEmVHQFh3riAAAABdcnUFAAAoS9JL00vUS9VL1kvXS9hL2UvaS9tL3EvdS95L30vgS+FL4kvjS+RL5UvmZUdAVhXCgAAAAF1ydgUAAChNZRhNZhhNZxhNaBhNaRhNahhNaxhNbBhNbRhNbhhlR0BVoKPgAAAAXXJ3BQAAKE05HE06HE07HE08HE09HE0+HE0/HE1AHE1BHE1CHE1DHE1EHE1FHE1GHE1HHE1IHE1JHE1KHE1LHE1MHE1NHE1OHGVHQFT8KQAAAABdcngFAAAoTQ0cTQ4cTQ8cTRAcTREcTRIcTRMcTRQcTRUcTRYcTRccTRgcTRkcTRocTRscZUdAVrUewAAAAF1yeQUAAChNFg1NFw1NGA1NGQ1NGg1NGw1NHA1NHQ1NHg1NHw1NIA1NIQ1NIg1NIw1NJA1NJQ1NJg1NJw1NKA1lR0BXyZmgAAAAXXJ6BQAAKE2LEE2MEE2NEE2OEE2PEE2QEE2REE2SEE2TEE2UEGVHQFfeFIAAAABdcnsFAAAoTTseTTweTT0eTT4eTT8eTUAeTUEeTUIeTUMeTUQeZUdAV/KPYAAAAF1yfAUAAChNFA9NFQ9NFg9NFw9NGA9NGQ9NGg9NGw9NHA9NHQ9NHg9NHw9NIA9NIQ9NIg9NIw9NJA9NJQ9NJg9NJw9NKA9NKQ9NKg9NKw9lR0BB/XCgAAAAXXJ9BQAAKE2gEU2hEU2iEU2jEU2kEU2lEU2mEWVHQFZtcKAAAABdcn4FAAAoTZsYTZwYTZ0YTZ4YTZ8YTaAYTaEYTaIYTaMYTaQYTaUYTaYYZUdAT+KPYAAAAF1yfwUAAChNBhlNBxlNCBlNCRlNChlNCxlNDBlNDRlNDhlNDxlNEBllR0BRuFHgAAAAXXKABQAAKE1xG01yG01zG010G011G012G013G014G015G016G2VHQFctcKAAAABdcoEFAAAoTVcGTVgGTVkGTVoGTVsGTVwGTV0GTV4GTV8GTWAGZUdAU8wpAAAAAF1yggUAAChNqRtNqhtNqxtNrBtNrRtNrhtNrxtNsBtNsRtNshtNsxtNtBtNtRtNthtNtxtNuBtNuRtNuhtNuxtNvBtNvRtNvhtNvxtNwBtlR0BCb1wgAAAAXXKDBQAAKE0CA00DA00EA00FA00GA00HA00IA00JA00KA00LA00MA00NA00OA00PA00QA00RA00SA00TA00UA2VHQFNtcKAAAABdcoQFAAAoTXYMTXcMTXgMTXkMTXoMTXsMTXwMTX0MTX4MTX8MTYAMTYEMZUdAVR4UgAAAAF1yhQUAAChNWAFNWQFNWgFNWwFNXAFNXQFNXgFNXwFNYAFNYQFNYgFNYwFNZAFNZQFNZgFNZwFlR0BGcKPgAAAAXXKGBQAAKE1VF01WF01XF01YF01ZF01aF01bF01cF01dF01eF01fF01gF01hF01iF01jF01kF01lF2VHQELrhSAAAABdcocFAAAoTSEDTSIDTSMDTSQDTSUDTSYDTScDZUdAVoHrgAAAAF1yiAUAAChN+Q1N+g1N+w1N/A1N/Q1N/g1N/w1NAA5NAQ5NAg5NAw5NBA5NBQ5NBg5NRiBNRyBNSCBNSSBNSiBNSyBNTCBNTSBNTiBNTyBNUCBlR0BQlmZgAAAAXXKJBQAAKE1lGk1mGk1nGk1oGk1pGk1qGk1rGk1sGk1tGk1uGk1vGk1wGmVHQFiq4UAAAABdcooFAAAoTacNTagNTakNTaoNTasNTawNTa0NTa4NTa8NTbANTbENTbINTbMNTbQNTbUNTbYNTbcNTbgNTbkNZUdAV7rhQAAAAF1yiwUAAChN/wRNAAVNAQVNAgVNAwVNBAVNBQVNBgVNBwVNCAVNCQVlR0BEtcKAAAAAXXKMBQAAKE1AF01BF01CF01DF01EF01FF01GF2VHQFa/XCAAAABdco0FAAAoTQwITQ0ITQ4ITQ8ITRAITREITRIITRMITRQITRUITRYITRcITRgITRkITRoITRsIZUdAU9PXAAAAAF1yjgUAAChNaRxNahxNaxxNbBxNbRxNbhxNbxxNcBxNcRxNchxNcxxNdBxNdRxNdhxNdxxNeBxNeRxlR0BVSj2AAAAAXXKPBQAAKE2OGk2PGk2QGk2RGk2SGk2TGk2UGk2VGk2WGk2XGmVHQFToUeAAAABdcpAFAAAoTf8bTQAcTQEcTQIcTQMcTQQcTQUcTQYcTQccTQgcTQkcTQocTQscTQwcZUdAV3MzQAAAAF1ykQUAAChN1QVN1gVN1wVN2AVN2QVN2gVN2wVN3AVN3QVN3gVN3wVN4AVN4QVN4gVN4wVlR0BRW4UgAAAAXXKSBQAAKE2nIE2oIE2pIE2qIE2rIE2sIE2tIGVHQFMh64AAAABdcpMFAAAoTRUbTRYbTRcbTRgbTRkbTRobTRsbTRwbTR0bTR4bTR8bTSAbTSEbTSIbTSMbTSQbTSUbTSYbTScbTSgbTSkbTSobTSsbTSwbZUdAUgwpAAAAAF1ylAUAAChNNhFNNxFNOBFNORFNOhFNOxFNPBFNPRFNPhFNPxFNQBFNQRFNQhFNQxFNRBFNRRFNRhFNRxFNSBFNSRFNShFNSxFNTBFNTRFlR0BRV64gAAAAXXKVBQAAKE1VAk1WAk1XAk1YAk1ZAk1aAk1bAk1cAk1dAk1eAk1fAk1gAk1hAk1iAmVHQFWHriAAAABdcpYFAAAoTRwcTR0cTR4cTR8cTSAcTSEcTSIcTSMcTSQcTSUcTSYcTSccZUdAU5wpAAAAAF1ylwUAAChNmhdNmxdNnBdNnRdNnhdNnxdNoBdlR0BYsKPgAAAAXXKYBQAAKE36HU37HU38HU39HU3+HU3/HU0AHk0BHk0CHk0DHk0EHk0FHk0GHk0HHk0IHk0JHk0KHk0LHk0MHmVHQFPFHsAAAABdcpkFAAAoTR4RTR8RTSARTSERTSIRTSMRTSQRTSURTSYRTScRTSgRTSkRTSoRTSsRTSwRTS0RTS4RTS8RTTARTTERTTIRTTMRTTQRTTURZUdAV4HrgAAAAF1ymgUAAChNxQdNxgdNxwdNyAdNyQdNygdNywdNzAdNzQdNzgdNzwdlR0BHo9cAAAAAXXKbBQAAKE0lCk0mCk0nCk0oCk0pCk0qCk0rCk0sCk0tCk0uCk0vCk0wCk0xCk0yCk0zCk00Ck01Ck02Ck03Ck04Ck05Ck06Ck07Ck08CmVHQFfuFIAAAABdcpwFAAAoSz1LPks/S0BLQUtCS0NLREtFS0ZLR0tIS0lLSktLS0xLTUtOS09LUEtRTZMeTZQeTZUeTZYeTZceTZgeTZkeTZoeTZseTZweZUdAUAKPYAAAAF1ynQUAAChNIgxNIwxNJAxNJQxNJgxNJwxNKAxNKQxNKgxNKwxNLAxlR0BRiFHgAAAAXXKeBQAAKE1CDE1DDE1EDE1FDE1GDE1HDE1IDE1JDE1KDE1LDE1MDE1NDE1ODE1PDE1QDGVHQFcCj2AAAABdcp8FAAAoTZIFTZMFTZQFTZUFTZYFTZcFTZgFTZkFTZoFTZsFTZwFTZ0FZUdAUfHrgAAAAF1yoAUAAChNigtNiwtNjAtNjQtNjgtNjwtNkAtNkQtNkgtNkwtNlAtlR0BXK4UgAAAAXXKhBQAAKE2+B02/B03AB03BB03CB03DB03EB2VHQFAnriAAAABdcqIFAAAoTaYITacITagITakITaoITasITawITa0ITa4ITa8ITbAITbEITbIITbMITbQITbUITbYITbcITbgITbkITboITbsITbwITb0IZUdARmUewAAAAF1yowUAAChNchFNcxFNdBFNdRFNdhFNdxFNeBFNeRFNehFNexFNfBFNfRFNfhFNfxFlR0BJJ64gAAAAXXKkBQAAKE1ECk1FCk1GCk1HCk1ICk1JCk1KCk1LCk1MCk1NCk1OCk1PCk1QCk1RCmVHQFSPXCAAAABdcqUFAAAoTfEPTfIPTfMPTfQPTfUPTfYPTfcPTfgPTfkPTfoPTfsPZUdAURPXAAAAAF1ypgUAAChNzRVNzhVNzxVN0BVN0RVN0hVN0xVN1BVN1RVN1hVN1xVN2BVN2RVN2hVlR0BPw9cAAAAAXXKnBQAAKE1OEU1PEU1QEU1REU1SEU1TEU1UEU1VEU1WEU1XEWVHQFiR64AAAABdcqgFAAAoTc0NTc4NTc8NTdANTdENTdINTdMNTdQNTdUNTdYNZUdAVruFIAAAAF1yqQUAAChNmR9Nmh9Nmx9NnB9NnR9Nnh9Nnx9NoB9NoR9Noh9Nox9NpB9lR0BYgeuAAAAAXXKqBQAAKE1GH01HH01IH01JH01KH01LH01MH01NH01OH01PH01QH01RH01SH01TH01UH01VH01WH01XH01YH2VHQFOmZmAAAABdcqsFAAAoTfAGTfEGTfIGTfMGTfQGTfUGTfYGTfcGTfgGTfkGTfoGTfsGTfwGTf0GTf4GZUdAVreuIAAAAF1yrAUAAChNgB9NgR9Ngh9Ngx9NhB9NhR9Nhh9Nhx9NiB9NiR9Nih9Nix9NjB9NjR9Njh9lR0BJEzNAAAAAXXKtBQAAKE2+C02/C03AC03BC03CC03DC03EC03FC03GC03HC03IC03JC03KC03LC03MC03NC03OC03PC03QC03RC03SC2VHQFgQo+AAAABdcq4FAAAoTVkfTVofTVsfTVwfTV0fTV4fTV8fTWAfTWEfTWIfTWMfTWQfTWUfTWYfTWcfZUdAVLrhQAAAAF1yrwUAAChN/wZNAAdNAQdNAgdNAwdNBAdNBQdlR0BLJ64gAAAAXXKwBQAAKE0/GU1AGU1BGU1CGU1DGU1EGU1FGWVHQFDPXCAAAABdcrEFAAAoTUIbTUMbTUQbTUUbTUYbTUcbTUgbTUkbTUobTUsbTUwbTU0bTU4bTU8bTVAbZUdARFCj4AAAAF1ysgUAAChNFRdNFhdNFxdNGBdNGRdNGhdNGxdlR0BNhR7AAAAAXXKzBQAAKE1PA01QA01RA01SA01TA01UA01VA01WA01XA01YA01ZA01aA2VHQFT4UeAAAABdcrQFAAAoTbkXTboXTbsXTbwXTb0XTb4XTb8XTcAXTcEXTcIXTcMXTcQXTcUXTcYXTccXTcgXTckXTcoXTcsXTcwXTc0XTc4XTc8XTdAXZUdAVG64YAAAAF1ytQUAAChN3ghN3whN4AhN4QhN4ghN4whN5AhN5QhN5ghN5whN6AhN6QhN6ghN6whN7AhN7QhN7ghN7whN8AhN8QhN8ghN8whlR0BTDMzAAAAAXXK2BQAAKE2FCE2GCE2HCE2ICE2JCE2KCE2LCE2MCE2NCE2OCE2PCE2QCE2RCE2SCGVHQE15maAAAABdcrcFAAAoTYUXTYYXTYcXTYgXTYkXTYoXTYsXTYwXTY0XTY4XTY8XTZAXTZEXTZIXZUdAS3hR4AAAAF1yuAUAAChNmgpNmwpNnApNnQpNngpNnwpNoApNoQpNogpNowplR0BVIUegAAAAXXK5BQAAKE1GGE1HGE1IGE1JGE1KGE1LGE1MGE1NGE1OGE1PGE1QGE1RGE1SGE1TGGVHQFOEeuAAAABdcroFAAAoTcgKTckKTcoKTcsKTcwKTc0KTc4KTc8KTdAKTdEKTdIKTdMKTdQKTdUKTdYKZUdAVuhR4AAAAF1yuwUAAChN3RxN3hxN3xxN4BxN4RxN4hxN4xxN5BxN5RxN5hxN5xxN6BxlR0BYNcKAAAAAXXK8BQAAKE0RE00SE00TE00UE00VE00WE00XE00YE00ZE00aE00bE00cE00dE00eE00fE00gE00hE00iE00jE2VHQFf7hSAAAABdcr0FAAAoTWAdTWEdTWIdTWMdTWQdTWUdTWYdTWcdTWgdTWkdTWodTWsdTWwdTW0dTW4dTW8dTXAdTXEdTXIdTXMdTXQdTXUdTXYdTXcdZUdAUbcKQAAAAF1yvgUAAChNzQ9Nzg9Nzw9N0A9N0Q9N0g9N0w9N1A9N1Q9N1g9N1w9N2A9N2Q9N2g9NwiBNwyBNxCBNxSBNxiBNxyBNyCBNySBNyiBNyyBNzCBNzSBlR0BYrCkAAAAAXXK/BQAAKE3gAU3hAU3iAU3jAU3kAU3lAU3mAU3nAU3oAU3pAU2WDU2XDU2YDU2ZDU2aDU2bDU2cDU2dDU2eDU2fDU2gDU2hDU2iDU2jDU2kDU2lDU2mDU26DU27DU28DU29DU2+DU2/DU3ADU3BDU3CDU3DDU3EDU3FDU3GDU3HDU3IDU3JDU3KDU3LDU3MDWVHQFXAo+AAAABdcsAFAAAoTeQFTeUFTeYFTecFTegFTekFTeoFTesFTewFTe0FTe4FTe8FTfAFTfEFTfIFTfMFTfQFZUdATsuFIAAAAF1ywQUAAChN2xVN3BVN3RVN3hVN3xVN4BVN4RVN4hVN4xVN5BVlR0BX6ZmgAAAAXXLCBQAAKE1JFU1KFU1LFU1MFU1NFU1OFU1PFU1QFU1RFU1SFU1TFU1UFU1VFU1WFU1XFU1YFU1ZFU1aFU1bFWVHQEngAAAAAABdcsMFAAAoTUYZTUcZTUgZTUkZTUoZTUsZTUwZTU0ZTU4ZTU8ZTVAZTVEZTVIZTVMZTVQZTVUZTVYZTVcZTVgZTVkZTVoZTVsZZUdAUpUewAAAAF1yxAUAAChNxhVNxxVNyBVNyRVNyhVNyxVNzBVlR0BYEo9gAAAAXXLFBQAAKE1WD01XD01YD01ZD01aD01bD01cD01dD01eD01fD2VHQFOIUeAAAABdcsYFAAAoTZcgTZggTZkgTZogTZsgTZwgTZ0gTZ4gTZ8gTaAgTaEgTaIgTaMgTaQgTaUgTaYgZUdAVTuFIAAAAF1yxwUAAChNLwZNMAZNMQZNMgZNMwZNNAZNNQZNNgZNNwZNOAZNOQZNOgZNOwZNPAZlR0BXtHrgAAAAXXLIBQAAKE0tDk0uDk0vDk0wDk0xDk0yDk0zDk00Dk01Dk02Dk03Dk04Dk05Dk06Dk07Dk08Dk09Dk0+Dk0/Dk1ADk1BDk1CDk1DDk1EDmVHQFBQAAAAAABdcskFAAAoTc4gTc8gTdAgTdEgTdIgTdMgTdQgTdUgTdYgTdcgTdggTdkgTdogTdsgTdwgTd0gTd4gTd8gTeAgTeEgZUdAVHj1wAAAAF1yygUAAChN0BhN0RhN0hhN0xhN1BhN1RhN1hhlR0BXjXCgAAAAXXLLBQAAKE2IDU2JDU2KDU2LDU2MDU2NDU2ODWVHQEeD1wAAAABdcswFAAAoTeYZTecZTegZTekZTeoZTesZTewZZUdAVaHrgAAAAF1yzQUAAChNvwlNwAlNwQlNwglNwwlNxAlNxQlNxglNxwlNyAlNyQllR0BQlcKAAAAAXXLOBQAAKE1bG01cG01dG01eG01fG01gG01hG01iG01jG01kG01lG01mG01nG01oG01pG01qG01rG01sG01tG01uG01vG01wG2VHQErMzMAAAABdcs8FAAAoTVgRTVkRTVoRTVsRTVwRTV0RTV4RZUdAUcrhQAAAAF1y0AUAAChNugpNuwpNvApNvQpNvgpNvwpNwApNwQpNwgpNwwpNxApNxQpNxgpNxwplR0BVG4UgAAAAXXLRBQAAKE2ABE2BBE2CBE2DBE2EBE2FBE2GBE2HBE2IBE2JBGVHQFffXCAAAABdctIFAAAoTYQeTYUeTYYeTYceTYgeTYkeTYoeTYseTYweTY0eTY4eTY8eTZAeTZEeTZIeZUdAQp1woAAAAF1y0wUAAChNpxFNqBFNqRFNqhFNqxFNrBFNrRFNrhFNrxFNsBFNsRFNshFNsxFNtBFNtRFNthFNtxFNuBFNuRFlR0BU89cAAAAAXXLUBQAAKE15Ek16Ek17Ek18Ek19Ek1+Ek1/Ek2AEk2BEk2CEk2DEk2EEk2FEk2GEk2HEk2IEk2JEk2KEk2LEmVHQFhqPYAAAABdctUFAAAoTQoCTQsCTQwCTQ0CTQ4CTQ8CTRACTRECTRICTRMCTRQCTRUCTRYCTRcCZUdAVAhR4AAAAF1y1gUAAChNggxNgwxNhAxNhQxNhgxNhwxNiAxNiQxNigxNiwxNjAxNjQxNjgxNjwxNkAxNkQxNkgxNkwxNlAxNlQxNlgxNlwxNmAxNmQxlR0BX9R7AAAAAXXLXBQAAKE0sD00tD00uD00vD00wD00xD00yD00zD000D001D002D003D2VHQFd+uGAAAABdctgFAAAoTSoETSsETSwETS0ETS4ETS8ETTAETTEETTIETTMETTQEZUdAVmzMwAAAAF1y2QUAAChNpQlNpglNpwlNqAlNqQlNqglNqwlNrAlNrQlNrglNJwtNKAtNKQtNKgtNKwtNLAtNLQtNLgtNLwtNMAtNMQtNMgtNMwtNNAtNNQtNNgtNNwtNOAtNOQtNOgtNOwtNPAtNPQtNPgtlR0BUMUegAAAAXXLaBQAAKE3mBk3nBk3oBk3pBk3qBk3rBk3sBk3tBk3uBk3vBmVHQFenriAAAABdctsFAAAoSy9LMEsxSzJLM0s0SzVLNks3SzhLOUs6SztLPGVHQFhFwoAAAABdctwFAAAoTWweTW0eTW4eTW8eTXAeTXEeTXIeTXMeTXQeTXUeTXYeTXceTXgeTXkeZUdAV7wpAAAAAF1y3QUAAChNuh9Nux9NvB9NvR9Nvh9Nvx9NwB9NwR9Nwh9Nwx9NxB9NxR9Nxh9Nxx9NyB9NyR9Nyh9Nyx9NzB9lR0BR0KPgAAAAXXLeBQAAKE1QEk1REk1SEk1TEk1UEk1VEk1WEk1XEk1YEk1ZEk1aEk1bEk1cEk1dEk1eEk1fEk1gEmVHQFflHsAAAABdct8FAAAoTSsQTSwQTS0QTS4QTS8QTTAQTTEQTTIQTTMQTTQQTTUQZUdAWI9cIAAAAF1y4AUAAChNGh9NGx9NHB9NHR9NHh9NHx9NIB9NIR9NIh9NIx9NJB9lR0BXXhSAAAAAXXLhBQAAKEt4S3lLekt7S3xLfUt+S39LgEuBS4JLg2VHQFEOFIAAAABdcuIFAAAoTcEETcIETcMETcQETcUETcYETccEZUdAVyKPYAAAAF1y4wUAAChN8QRN8gRN8wRN9ARN9QRN9gRN9wRN+ARN+QRN+gRN+wRN/ARN/QRN/gRlR0BYS4UgAAAAXXLkBQAAKE16Hk17Hk18Hk19Hk1+Hk1/Hk2AHk2BHk2CHk2DHmVHQFQnriAAAABdcuUFAAAoTfEJTfIJTfMJTfQJTfUJTfYJTfcJTfgJTfkJTfoJTfsJTfwJTf0JTf4JZUdAV0PXAAAAAF1y5gUAAChNUhRNUxRNVBRNVRRNVhRNVxRNWBRNWRRNWhRNWxRNXBRNXRRNXhRNXxRNYBRNYRRNYhRNYxRNZBRNZRRNZhRNZxRN7RdN7hdN7xdN8BdN8RdN8hdN8xdN9BdN9RdN9hdN9xdN+BdN+RdN+hdlR0BVweuAAAAAXXLnBQAAKE0yAk0zAk00Ak01Ak02Ak03Ak04Ak05Ak06Ak07Ak08Ak09Ak0+Ak0/AmVHQFd0euAAAABdcugFAAAoTTgVTTkVTToVTTsVTTwVTT0VTT4VZUdAVeAAAAAAAF1y6QUAAChN5wRN6ARN6QRN6gRN6wRN7ARN7QRN7gRN7wRN8ARlR0BI/rhgAAAAXXLqBQAAKE2CCk2DCk2ECk2FCk2GCk2HCk2ICk2JCk2KCk2LCk2MCk2NCk2OCk2PCk2QCk2RCk2SCmVHQFXGZmAAAABdcusFAAAoTQEbTQIbTQMbTQQbTQUbTQYbTQcbTQgbTQkbTQobTQsbTQwbTQ0bTQ4bTQ8bTRAbTREbTRIbTRMbTRQbZUdAVdrhQAAAAF1y7AUAAChNWAlNWQlNWglNWwlNXAlNXQlNXglNXwlNYAlNYQlNYglNYwlNZAlNZQllR0BMR64gAAAAXXLtBQAAKE3iIE3jIE3kIE3lIE3mIE3nIE3oIGVHQEg1woAAAABdcu4FAAAoTe0LTe4LTe8LTfALTfELTfILTfMLTfQLTfULTfYLTfcLTfgLTfkLTfoLTfsLTfwLTf0LTf4LTf8LZUdAR3Cj4AAAAF1y7wUAAChNsAJNsQJNsgJNswJNtAJNtQJNtgJNtwJNuAJNuQJNugJNuwJNvAJNvQJNvgJNvwJNwAJNwQJNwgJNwwJNxAJNxQJlR0BYnCkAAAAAXXLwBQAAKE0lH00mH00nH00oH00pH00qH00rH00sH00tH00uH00vH00wH00xH00yH00zH000H001H002H003H2VHQFaAo+AAAABdcvEFAAAoTS4YTS8YTTAYTTEYTTIYTTMYTTQYTTUYTTYYTTcYTTgYTTkYZUdAV0FHoAAAAF1y8gUAAChNiw5NjA5NjQ5Njg5Njw5NkA5NkQ5Nkg5Nkw5NlA5lR0BIrhSAAAAAXXLzBQAAKE1qGU1rGU1sGU1tGU1uGU1vGU1wGU1xGU1yGU1zGU10GU11GU12GU13GU14GU15GU16GU17GU18GU19GU1+GU1/GU2AGU2BGWVHQFe3riAAAABdcvQFAAAoTb8QTcAQTcEQTcIQTcMQTcQQTcUQTcYQTccQTcgQTckQTcoQTcsQTcwQTc0QTc4QTc8QTdAQTdEQTdIQTdMQTdQQTdUQTdYQZUdAUlXCgAAAAF1y9QUAAChNNAxNNQxNNgxNNwxNOAxNOQxNOgxNOwxNPAxNPQxNPgxNPwxNQAxNQQxlR0BUquFAAAAAXXL2BQAAKE29DE2+DE2/DE3ADE3BDE3CDE3DDE3EDE3FDE3GDE3HDE3IDE3JDE3KDE3LDE3MDE3NDE3ODE3PDGVHQER3CkAAAABdcvcFAAAoTaYCTacCTagCTakCTaoCTasCTawCTa0CTa4CTa8CZUdAVhMzQAAAAF1y+AUAAChNDxBNEBBNERBNEhBNExBNFBBNFRBNFhBNFxBNGBBNGRBNGhBlR0BDVcKAAAAAXXL5BQAAKE3TC03UC03VC03WC03XC03YC03ZC03aC03bC03cC03dC03eC03fC03gC2VHQFX1HsAAAABdcvoFAAAoTYkVTYoVTYsVTYwVTY0VTY4VTY8VTZAVTZEVTZIVZUdAVQmZoAAAAF1y+wUAAChNuxpNvBpNvRpNvhpNvxpNwBpNwRpNwhpNwxpNxBpNxRpNxhpNxxpNyBpNyRpNyhpNyxpNzBpNzRpNzhplR0BXFmZgAAAAXXL8BQAAKE2yBU2zBU20BU21BU22BU23BU24BU25BU26BU27BU28BU29BU2+BU2/BU3ABU3BBWVHQFg0euAAAABdcv0FAAAoTcIFTcMFTcQFTcUFTcYFTccFTcgFTckFTcoFTcsFTcwFTc0FTc4FTc8FTdAFTdEFTdIFTdMFTdQFZUdAVx4UgAAAAF1y/gUAAChN4BNN4RNN4hNN4xNN5BNN5RNN5hNN5xNN6BNN6RNN6hNN6xNN7BNN7RNN7hNN3xdN4BdN4RdN4hdN4xdN5BdN5RdN5hdN5xdN6BdN6RdN6hdN6xdN7BdlR0BKkzNAAAAAXXL/BQAAKE12Ak13Ak14Ak15Ak16Ak17Ak18Ak19Ak1+Ak1/Ak2AAmVHQEaHriAAAABdcgAGAAAoTV8WTWAWTWEWTWIWTWMWTWQWTWUWTWYWTWcWTWgWTWkWTWoWTWsWTWwWTW0WTW4WTW8WTXAWTXEWZUdAWEcKQAAAAF1yAQYAAChNUQ1NUg1NUw1NVA1NVQ1NVg1NVw1NWA1NWQ1NWg1NWw1NXA1NXQ1NXg1NXw1NYA1NYQ1NYg1NYw1NaRBNahBNaxBNbBBNbRBNbhBNbxBNcBBNcRBNchBNcxBNdBBlR0BWW4UgAAAAXXICBgAAKE2mHE2nHE2oHE2pHE2qHE2rHE2sHE2tHE2uHE2vHE2wHE2xHE2yHE2zHE20HE21HE22HE23HE24HE25HE26HE27HGVHQElmZmAAAABdcgMGAAAoTf4ZTf8ZTQAaTQEaTQIaTQMaTQQaTQUaTQYaTQcaTQgaTQkaTQoaTQsaZUdAVkuFIAAAAF1yBAYAAChNKAhNKQhNKghNKwhNLAhNLQhNLghNLwhNMAhNMQhNMghNMwhNNAhNNQhNNghNNwhNOAhNOQhNOghlR0BXl64gAAAAXXIFBgAAKE01BE02BE03BE04BE05BE06BE07BE08BE09BE0+BE0/BE1ABE1BBE1CBE1DBE1EBE1FBE1GBE1HBE1IBGVHQFiY9cAAAABdcgYGAAAoTdodTdsdTdwdTd0dTd4dTd8dTeAdTeEdTeIdTeMdTeQdTeUdTeYdTecdTegdTekdZUdARY9cIAAAAF1yBwYAAChNQhZNQxZNRBZNRRZNRhZNRxZNSBZNSRZNShZNSxZNTBZNTRZNThZNTxZlR0BXrXCgAAAAXXIIBgAAKE0BIE0CIE0DIE0EIE0FIE0GIE0HIE0IIE0JIE0KIE0LIE0MIE0NIE0OIE0PIE0QIGVHQEaj1wAAAABdcgkGAAAoTXIWTXMWTXQWTXUWTXYWTXcWTXgWTXkWTXoWTXsWTXwWTX0WTX4WTX8WTYAWTYEWTYIWZUdAUcHrgAAAAF1yCgYAAChNuQ9Nug9Nuw9NvA9NvQ9Nvg9Nvw9NwA9NwQ9Nwg9Nww9NxA9NxQ9Nxg9Nxw9NyA9NyQ9Nyg9Nyw9NzA9lR0BCC4UgAAAAXXILBgAAKE3/IE0AIU0BIU0CIU0DIU0EIU0FIU0GIU0HIU0IIWVHQFbWZmAAAABdcgwGAAAoTREgTRIgTRMgTRQgTRUgTRYgTRcgTRggTRkgTRogZUdAWHPXAAAAAF1yDQYAAChNix1NjB1NjR1Njh1Njx1NkB1NkR1Nkh1Nkx1NlB1NlR1Nlh1Nlx1NmB1NmR1Nmh1lR0BV6uFAAAAAXXIOBgAAKE2ZFE2aFE2bFE2cFE2dFE2eFE2fFGVHQE31woAAAABdcg8GAAAoTVkaTVoaTVsaTVwaTV0aTV4aTV8aTWAaTWEaTWIaTWMaTWQaZUdAV/9cIAAAAF1yEAYAAChN5xJN6BJN6RJN6hJN6xJN7BJN7RJN7hJN7xJN8BJlR0BXE9cAAAAAXXIRBgAAKE3bA03cA03dA03eA03fA03gA03hA03iA03jA03kA03lA03mA03nA03oA03pA03qA03rA03sA03tA2VHQFgoUeAAAABdchIGAAAoS+dL6EvpS+pL60vsS+1L7kvvS/BL8UvyS/NL9Ev1S/ZL92VHQFO3CkAAAABdchMGAAAoTVEMTVIMTVMMTVQMTVUMTVYMTVcMTVgMTVkMTVoMTVsMTVwMTV0MTV4MTV8MTWAMTWEMTWIMTWMMTWQMZUdAWDzMwAAAAF1yFAYAAChNuQFNugFNuwFNvAFNvQFNvgFNvwFNwAFNwQFNwgFNwwFlR0BW6PXAAAAAXXIVBgAAKE2GBU2HBU2IBU2JBU2KBU2LBU2MBU2NBU2OBU2PBU2QBU2RBWVHQFizM0AAAABdchYGAAAoTeoBTesBTewBTe0BTe4BTe8BTfABTfEBTfIBTfMBTfQBTfUBTfYBTfcBTfgBTfkBZUdAWFFHoAAAAF1yFwYAAChNKAVNKQVNKgVNKwVNLAVNLQVNLgVNLwVNMAVNMQVNMgVNMwVNNAVNNQVNNgVNNwVNOAVNOQVNOgVlR0BUso9gAAAAXXIYBgAAKE2WHE2XHE2YHE2ZHE2aHE2bHE2cHE2dHE2eHE2fHE2gHE2hHE2iHE2jHE2kHE2lHGVHQErHriAAAABdchkGAAAoTWoKTWsKTWwKTW0KTW4KTW8KTXAKTXEKTXIKTXMKTXQKTXUKTXYKTXcKTXgKTXkKTXoKTXsKTXwKTX0KTX4KTX8KTYAKTYEKZUdAUvhR4AAAAF1yGgYAAChNehxNexxNfBxNfRxNfhxNfxxNgBxNgRxNghxNgxxNhBxNhRxNhhxNhxxlR0BH71wgAAAAXXIbBgAAKE1SCk1TCk1UCk1VCk1WCk1XCk1YCk1ZCk1aCk1bCk1cCk1dCk1eCk1fCk1gCk1hCk1iCk1jCk1kCk1lCk1mCk1nCk1oCk1pCmVHQFbwo+AAAABdchwGAAAoTbcDTbgDTbkDTboDTbsDTbwDTb0DTb4DTb8DTcADTcEDTcIDTcMDTcQDTcUDTcYDTccDTcgDTckDZUdAUAUewAAAAF1yHQYAAChNWwNNXANNXQNNXgNNXwNNYANNYQNNYgNNYwNNZANlR0BTLhSAAAAAXXIeBgAAKE0tG00uG00vG00wG00xG00yG00zG000G001G002G003G004G005G006G007G008G009G00+G00/G01AG01BG2VHQFfB64AAAABdch8GAAAoTUENTUINTUMNTUQNTUUNTUYNTUcNTUgNTUkNTUoNTUsNTUwNTU0NTU4NTU8NTVANZUdAVgKPYAAAAF1yIAYAAChNUSBNUiBNUyBNVCBNVSBNViBNVyBNWCBNWSBNWiBNWyBNXCBNXSBNXiBNXyBNYCBNYSBNYiBNYyBNZCBNZSBNZiBlR0BUtwpAAAAAXXIhBgAAKE2HGk2IGk2JGk2KGk2LGk2MGk2NGmVHQFAFwoAAAABdciIGAAAoTWUDTWYDTWcDTWgDTWkDTWoDTWsDZUdAWKAAAAAAAF1yIwYAAChNEBRNERRNEhRNExRNFBRNFRRNFhRNFxRNGBRNGRRNGhRNGxRNHBRNHRRNHhRNHxRNDR5NDh5NDx5NEB5NER5NEh5NEx5NFB5NFR5NFh5NFx5NGB5lR0BVeuFAAAAAXXIkBgAAKE2BE02CE02DE02EE02FE02GE02HE02IE02JE02KE2VHQFcAo+AAAABdciUGAAAoTWoVTWsVTWwVTW0VTW4VTW8VTXAVTXEVTXIVTXMVTXQVTXUVTXYVTXcVTXgVTXkVTXoVTXsVTXwVZUdAU3KPYAAAAF1yJgYAAChNgBpNgRpNghpNgxpNhBpNhRpNhhplR0BXlHrgAAAAXXInBgAAKE08E009E00+E00/E01AE01BE01CE01DE01EE01FE01GE01HE01IE01JE01KE01LE01ME2VHQFTR64AAAABdcigGAAAoTdQDTdUDTdYDTdcDTdgDTdkDTdoDZUdAV91woAAAAF1yKQYAAChNOA9NOQ9NOg9NOw9NPA9NPQ9NPg9NPw9NQA9NQQ9NQg9lR0BWlcKAAAAAXXIqBgAAKE1sE01tE01uE01vE01wE01xE01yE2VHQFWfXCAAAABdcisGAAAoTToYTTsYTTwYTT0YTT4YTT8YTUAYTUEYTUIYTUMYTUQYTUUYZUdAU+ZmYAAAAF1yLAYAAChNkwhNlAhNlQhNlghNlwhNmAhNmQhNmghNmwhNnAhNnQhNnghNnwhNoAhNoQhNoghNowhNpAhNpQhlR0BWkeuAAAAAXXItBgAAKE3yDU3zDU30DU31DU32DU33DU34DWVHQFaIUeAAAABdci4GAAAoTdEXTdIXTdMXTdQXTdUXTdYXTdcXTdgXTdkXTdoXTdsXTdwXTd0XTd4XZUdATLwpAAAAAF1yLwYAAChNnAtNnQtNngtNnwtNoAtNoQtNogtNowtNpAtNpQtNpgtNpwtNqAtNqQtNqgtNqwtNrAtNrQtNrgtNrwtNsAtNsQtNsgtNswtlR0BU+uFAAAAAXXIwBgAAKE1PHE1QHE1RHE1SHE1THE1UHE1VHE1WHE1XHE1YHE1ZHE1aHE1bHE1cHE1dHE1eHGVHQFaFwoAAAABdcjEGAAAoTbwcTb0cTb4cTb8cTcAcTcEcTcIcTcMcTcQcTcUcTcYcTcccTcgcTckcZUdAUkZmYAAAAF1yMgYAAChNcRpNchpNcxpNdBpNdRpNdhpNdxpNeBpNeRpNehpNexpNfBpNfRpNfhpNfxplR0BVSZmgAAAAXXIzBgAAKE0NBE0OBE0PBE0QBE0RBE0SBE0TBGVHQFgj1wAAAABdcjQGAAAoTTEHTTIHTTMHTTQHTTUHTTYHTTcHTTgHTTkHTToHZUdAV5o9gAAAAF1yNQYAAChNCxhNDBhNDRhNDhhNDxhNEBhNERhNEhhNExhNFBhNFRhNFhhNFxhNGBhNGRhNGhhlR0BSQo9gAAAAXXI2BgAAKE2uIE2vIE2wIE2xIE2yIE2zIE20IE21IE22IE23IE24IE25IE26IE27IE28IE29IE2+IE2/IE3AIE3BIGVHQEy5maAAAABdcjcGAAAoTa4KTa8KTbAKTbEKTbIKTbMKTbQKTbUKTbYKTbcKTbgKTbkKZUdAV8MzQAAAAF1yOAYAAChNqB5NqR5Nqh5Nqx5NrB5NrR5Nrh5Nrx5NsB5NsR5Nsh5Nsx5NtB5NtR5Nth5Ntx5NuB5NuR5Nuh5lR0BRYUegAAAAXXI5BgAAKE2+CE2/CE3ACE3BCE3CCE3DCE3ECE3FCE3GCE3HCGVHQFDXriAAAABdcjoGAAAoTZMXTZQXTZUXTZYXTZcXTZgXTZkXZUdAV3XCgAAAAF1yOwYAAChNVBNNVRNNVhNNVxNNWBNNWRNNWhNNWxNNXBNNXRNNXhNNXxNNYBNNYRNNYhNNYxNNZBNNZRNNZhNNZxNNaBNNaRNNahNNaxNlR0BRZ64gAAAAXXI8BgAAKE2pBE2qBE2rBE2sBE2tBE2uBE2vBE2wBE2xBE2yBE2zBE20BE21BE22BE23BE24BE25BE26BE27BE28BE29BE2+BE2/BE3ABGVHQFYAo+AAAABdcj0GAAAoTWoETWsETWwETW0ETW4ETW8ETXAETXEETXIETXMETXQETXUETXYETXcETXgETXkETXoETXsETXwETX0ETX4ETX8EZUdAWGUewAAAAF1yPgYAAChNGR5NGh5NGx5NHB5NHR5NHh5NHx5NIB5NIR5NIh5NIx5NJB5NJR5NJh5lR0BUFR7AAAAAXXI/BgAAKE2AA02BA02CA02DA02EA02FA02GA02HA02IA02JA2VHQE4LhSAAAABdckAGAAAoTVEbTVIbTVMbTVQbTVUbTVYbTVcbTVgbTVkbTVobZUdAVPCj4AAAAF1yQQYAAChNFgFNFwFNGAFNGQFNGgFNGwFNHAFNHQFNHgFNHwFNIAFNIQFNIgFNIwFNJAFNJQFNJgFNJwFNKAFNQAlNQQlNQglNQwlNRAlNRQlNRglNRwlNSAlNSQlNSglNSwlNTAlNTQlNTglNTwlNUAlNUQlNUglNUwlNVAlNVQlNVglNVwllR0BWKZmgAAAAXXJCBgAAKE20B021B022B023B024B025B026B027B028B029B2VHQFY+FIAAAABdckMGAAAoTdAMTdEMTdIMTdMMTdQMTdUMTdYMTdcMTdgMTdkMTdoMTdsMTdwMTd0MTd4MTd8MTeAMTeEMTeIMTeMMTeQMTeUMTeYMTecMZUdATFXCgAAAAF1yRAYAAChNERlNEhlNExlNFBlNFRlNFhlNFxlNGBlNGRlNGhlNGxlNHBlNHRlNHhlNHxlNIBlNIRlNIhlNIxlNJBlNJRlNJhlNJxlNKBllR0BHSPXAAAAAXXJFBgAAKE2CGU2DGU2EGU2FGU2GGU2HGU2IGU2JGU2KGU2LGU2MGU2NGU2OGU2PGWVHQEJo9cAAAABdckYGAAAoTTYXTTcXTTgXTTkXTToXTTsXTTwXTT0XTT4XTT8XZUdAUmcKQAAAAF1yRwYAAChNiRtNihtNixtNjBtNjRtNjhtNjxtlR0BUceuAAAAAXXJIBgAAKE3XDk3YDk3ZDk3aDk3bDk3cDk3dDmVHQFivXCAAAABdckkGAAAoTeodTesdTewdTe0dTe4dTe8dTfAdTfEdTfIdTfMdTfQdTfUdTfYdTfcdTfgdTfkdZUdAVihR4AAAAF1ySgYAAChNlQ5Nlg5Nlw5NmA5NmQ5Nmg5Nmw5NnA5NnQ5Nng5lR0BVBR7AAAAAXXJLBgAAKE2eE02fE02gE02hE02iE02jE02kE02lE02mE02nE02oE02pE02qE02rE02sE02tE02uE02vE02wE02xE02yE02zE2VHQFeCj2AAAABdckwGAAAoTUkETUoETUsETUwETU0ETU4ETU8ETVAETVEETVIETVMETVQETVUETVYEZUdAQ1Cj4AAAAF1yTQYAAChNyhFNyxFNzBFNzRFNzhFNzxFN0BFN0RFN0hFN0xFN1BFN1RFN1hFN1xFN2BFN2RFN2hFN2xFN3BFN3RFN3hFN3xFN4BFN4RFlR0BVkAAAAAAAXXJOBgAAKE2YGk2ZGk2aGk2bGk2cGk2dGk2eGk2fGk2gGk2hGk2iGmVHQFemZmAAAABdck8GAAAoTcweTc0eTc4eTc8eTdAeTdEeTdIeTdMeTdQeTdUeTdYeTdceTdgeTdkeTdoeZUdASK9cIAAAAF1yUAYAAChNlxlNmBlNmRlNmhlNmxlNnBlNnRlNnhlNnxlNoBllR0BWzXCgAAAAXXJRBgAAKE3QB03RB03SB03TB03UB03VB03WB03XB03YB03ZB03aB03bB03cB03dB03eB03fB03gB2VHQEvD1wAAAABdclIGAAAoTTUaTTYaTTcaTTgaTTkaTToaTTsaTTwaTT0aTT4aTT8aTUAaTUEaTUIaTUMaZUdAUomZoAAAAF1yUwYAAChNDAlNDQlNDglNDwlNEAlNEQlNEglNEwlNFAlNFQlNFglNFwlNGAlNGQlNGglNGwlNHAlNHQlNHgllR0BXUUegAAAAXXJUBgAAKE3SFE3TFE3UFE3VFE3WFE3XFE3YFE3ZFE3aFE3bFE3cFE3dFE3eFE3fFGVHQE0VwoAAAABdclUGAAAoTSQSTSUSTSYSTScSTSgSTSkSTSoSTSsSTSwSTS0SZUdAVh9cIAAAAF1yVgYAAChNRQFNRgFNRwFNSAFNSQFNSgFNSwFNTAFNTQFNTgFNTwFNUAFNUQFNUgFNUwFNVAFNVQFNVgFNVwFlR0BYqj2AAAAAXXJXBgAAKE3UAU3VAU3WAU3XAU3YAU3ZAU3aAU3bAU3cAU3dAU3eAU3fAWVHQFhIUeAAAABdclgGAAAoS6FLokujS6RLpUumS6dLqEupS6pLq0usS61LrkuvS7BNhgZNhwZNiAZNiQZNigZNiwZNjAZNjQZNjgZNjwZNkAZNkQZNkgZNkwZlR0BX0zNAAAAAXXJZBgAAKE1RBU1SBU1TBU1UBU1VBU1WBU1XBU1YBU1ZBU1aBU1bBU1cBU1dBU1eBU1fBU1gBU1hBU1iBU1jBWVHQEgvXCAAAABdcloGAAAoTbgWTbkWTboWTbsWTbwWTb0WTb4WTb8WTcAWTcEWTcIWTcMWTcQWTcUWTeUWTeYWTecWTegWTekWTeoWTesWTewWTe0WTe4WTe8WTfAWTfEWTfIWTfMWTfQWTfUWTfYWTfcWZUdAVOeuIAAAAF1yWwYAAChNwQ5Nwg5Nww5NxA5NxQ5Nxg5Nxw5NyA5NyQ5Nyg5Nyw5NzA5lR0BUhcKAAAAAXXJcBgAAKE3ZCU3aCU3bCU3cCU3dCU3eCU3fCU3gCU3hCU3iCU3jCU3kCU3lCU3mCU3nCU3oCU3pCU3qCU3rCU3sCU3tCU3uCU3vCU3wCWVHQFb8KQAAAABdcl0GAAAoTeEHTeIHTeMHTeQHTeUHTeYHTecHTegHTekHTeoHTesHTewHTe0HTe4HTe8HTfAHTfEHTfIHTfMHTfQHTfUHTfYHTfcHTfgHZUdAVwZmYAAAAF1yXgYAAChNVg5NVw5NWA5NWQ5NWg5NWw5NXA5NXQ5NXg5NXw5NYA5NYQ5NYg5NYw5NZA5NZQ5NZg5NZw5NaA5NaQ5Nag5Naw5NbA5NbQ5lR0BWEKPgAAAAXXJfBgAAKE1oAU1pAU1qAU1rAU1sAU1tAU1uAU1vAU1wAU1xAU1yAU1zAU10AU11AU12AU13AU14AU15AU16AU17AU18AU19AWVHQFglHsAAAABdcmAGAAAoTVYQTVcQTVgQTVkQTVoQTVsQTVwQTV0QTV4QTV8QTWAQTWEQTWIQTWMQTWQQTWUQTWYQTWcQTWgQZUdAViFHoAAAAF1yYQYAAChNiBhNiRhNihhNixhNjBhNjRhNjhhNjxhNkBhNkRhNkhhNkxhNlBhNlRhNlhhNlxhNmBhNmRhNmhhlR0BJ5R7AAAAAXXJiBgAAKE09Ck0+Ck0/Ck1ACk1BCk1CCk1DCk0kGk0lGk0mGk0nGk0oGk0pGk0qGmVHQFhK4UAAAABdcmMGAAAoTQoFTQsFTQwFTQ0FTQ4FTQ8FTRAFTREFTRIFTRMFTRQFTRUFTRYFTRcFTRgFTRkFTRoFTRsFTRwFTR0FZUdAVTmZoAAAAF1yZAYAAChN/A9N/Q9N/g9N/w9NABBNARBNAhBNAxBNBBBNBRBNBhBNBxBNCBBNCRBNChBNCxBNDBBNDRBNDhBlR0BQ3rhgAAAAXXJlBgAAKE0GCk0HCk0ICk0JCk0KCk0LCk0MCk0NCk0OCk0PCk0QCk0RCk0SCk0TCk0UCk0VCk0WCk0XCk0YCk0ZCk0aCk0bCk0cCk0dCmVHQFhij2AAAABdcmYGAAAoTSoVTSsVTSwVTS0VTS4VTS8VTTAVTTEVTTIVTTMVTTQVTTUVTTYVTTcVZUdAStmZoAAAAF1yZwYAAChNBxJNCBJNCRJNChJNCxJNDBJNDRJNDhJNDxJNEBJNERJNEhJNExJNFBJlR0BVQo9gAAAAXXJoBgAAKE2xGE2yGE2zGE20GE21GE22GE23GE24GE25GE26GE27GE28GE29GE2+GE2/GE3AGE3BGGVHQFWLhSAAAABdcmkGAAAoTQEETQIETQMETQQETQUETQYETQcETQgETQkETQoETQsETQwEZUdAVwUewAAAAF1yagYAAChN3g5N3w5N4A5N4Q5N4g5N4w5N5A5N5Q5N5g5N5w5N6A5N6Q5N6g5N6w5N7A5N7Q5N7g5N7w5N8A5N8Q5lR0BVMeuAAAAAXXJrBgAAKE3WBE3XBE3YBE3ZBE3aBE3bBE3cBE3dBE3eBE3fBE3gBE3hBE3iBE3jBE3kBE3lBE3mBGVHQEYzM0AAAABdcmwGAAAoTZUCTZYCTZcCTZgCTZkCTZoCTZsCTZwCTZ0CTZ4CTZ8CTaACTaECTaICTaMCTaQCTaUCZUdARyKPYAAAAF1ybQYAAChNXxFNYBFNYRFNYhFNYxFNZBFNZRFNZhFNZxFNaBFNaRFNahFNaxFNbBFNbRFNbhFNbxFNcBFNcRFlR0BX8euAAAAAXXJuBgAAKE2UBk2VBk2WBk2XBk2YBk2ZBk2aBk2bBk2cBk2dBk2eBk2fBk2gBk2hBk2iBk2jBk2kBk2lBk2mBk0jFU0kFU0lFU0mFU0nFU0oFU0pFWVHQFdx64AAAABdcm8GAAAoTfkHTfoHTfsHTfwHTf0HTf4HTf8HTQAITQEITQIITQMITQQITQUITQYITQcITQgITQkITQoITQsIZUdAVgZmYAAAAF1ycAYAAChNiw9NjA9NjQ9Njg9Njw9NkA9NkQ9Nkg9Nkw9NlA9NlQ9Nlg9Nlw9NmA9NmQ9Nmg9Nmw9NnA9NnQ9Nng9Nnw9lR0BJh64gAAAAXXJxBgAAKE1AA01BA01CA01DA01EA01FA01GA01HA01IA01JA01KA01LA01MA01NA01OA2VHQFea4UAAAABdcnIGAAAoTf8FTQAGTQEGTQIGTQMGTQQGTQUGTQYGTQcGTQgGTQkGTQoGTQsGTQwGTQ0GTQ4GTQ8GTRAGTREGTRIGTRMGTRQGTRUGTRYGZUdAVawpAAAAAF1ycwYAAChNNQFNNgFNNwFNOAFNOQFNOgFNOwFNPAFNPQFNPgFNPwFNQAFNQQFNQgFNQwFNRAFlR0BOmZmgAAAAXXJ0BgAAKE0KDE0LDE0MDE0NDE0ODE0PDE0QDE0RDE0SDE0TDE0UDE0VDE0WDE0XDE0YDE0ZDE0aDE0bDE0cDE0dDE0eDE0fDE0gDE0hDGVHQFHOuGAAAABdcnUGAAAoTacPTagPTakPTaoPTasPTawPTa0PTa4PTa8PTbAPTbEPZUdAVWzMwAAAAF1ydgYAAChN2htN2xtN3BtN3RtN3htN3xtN4BtN4RtN4htN4xtN5BtN5RtN5htN5xtN6BtN6RtN6htN6xtN7BtN7RtN7htlR0BYBR7AAAAAXXJ3BgAAKE3xEk3yEk3zEk30Ek31Ek32Ek33Ek34Ek35Ek36EmVHQFXjM0AAAABdcngGAAAoTQsBTQwBTQ0BTQ4BTQ8BTRABTREBTRIBTRMBTRQBTRUBZUdAUIFHoAAAAF1yeQYAAChNLQxNLgxNLwxNMAxNMQxNMgxNMwxlR0BU964gAAAAXXJ6BgAAKE1OCE1PCE1QCE1RCE1SCE1TCE1UCE1VCE1WCE1XCE1YCE1ZCGVHQFWVwoAAAABdcnsGAAAoTRARTRERTRIRTRMRTRQRTRURTRYRTRcRTRgRTRkRTRoRTRsRTRwRTR0RZUdAUCCj4AAAAF1yfAYAAChLE0sUSxVLFksXSxhLGUsaSxtLHEsdSx5LH0sgZUdATBcKQAAAAF1yfQYAAChNdhdNdxdNeBdNeRdNehdNexdNfBdNfRdNfhdNfxdNgBdNgRdNghdNgxdNhBdlR0BV6ZmgAAAAXXJ+BgAAKE15GE16GE17GE18GE19GE1+GE1/GE2AGE2BGE2CGE2DGE2EGE2FGE2GGE2HGGVHQFZJmaAAAABdcn8GAAAoTT0GTT4GTT8GTUAGTUEGTUIGTUMGTUQGTUUGTUYGTUcGTUgGTUkGTUoGTUsGTUwGTU0GTU4GTU8GZUdAVXKPYAAAAF1ygAYAAChN7wpN8ApN8QpN8gpN8wpN9ApN9QpN9gpN9wpN+ApN+QpN+gpN+wpN/ApN/QpN/gpN/wplR0BWhwpAAAAAXXKBBgAAKE0JEU0KEU0LEU0MEU0NEU0OEU0PEWVHQFdCj2AAAABdcoIGAAAoTc0fTc4fTc8fTdAfTdEfTdIfTdMfTdQfTdUfTdYfTdcfTdgfTdkfTdofZUdASZHrgAAAAF1ygwYAAChNKxpNLBpNLRpNLhpNLxpNMBpNMRpNMhpNMxpNNBplR0BX9cKAAAAAXXKEBgAAKE0lHU0mHU0nHU0oHU0pHU0qHU0rHU0sHU0tHU0uHU0vHU0wHU0xHU0yHU0zHU00HU01HU02HU03HU04HU05HU06HU07HU08HWVHQFehR6AAAABdcoUGAAAoTRgCTRkCTRoCTRsCTRwCTR0CTR4CTR8CTSACTSECTSICTSMCZUdAV6wpAAAAAF1yhgYAAChNVx5NWB5NWR5NWh5NWx5NXB5NXR5lR0BFuuFAAAAAXXKHBgAAKE2sFk2tFk2uFk2vFk2wFk2xFk2yFk2zFk20Fk21Fk22Fk23FmVHQFbvXCAAAABdcogGAAAoTXwFTX0FTX4FTX8FTYAFTYEFTYIFTYMFTYQFTYUFZUdAS89cIAAAAF1yiQYAAChN6SBN6iBN6yBN7CBN7SBN7iBN7yBN8CBN8SBN8iBN8yBN9CBlR0BV7XCgAAAAXXKKBgAAKE0/C01AC01BC01CC01DC01EC01FC01GC01HC01IC01JC01KC01LC01MC01NC2VHQEsrhSAAAABdcosGAAAoTSkZTSoZTSsZTSwZTS0ZTS4ZTS8ZTTAZTTEZTTIZTTMZTTQZTTUZTTYZTTcZTTgZTTkZTToZTTsZTTwZTT0ZTT4ZZUdASm4UgAAAAF1yjAYAAChNxhZNxxZNyBZNyRZNyhZNyxZNzBZNzRZNzhZNzxZN0BZN0RZN0hZN0xZN1BZlR0BXAeuAAAAAXXKNBgAAKE1XBE1YBE1ZBE1aBE1bBE1cBE1dBE1eBE1fBE1gBE1hBE1iBE1jBE1kBE1lBE1mBE1nBE1oBE1pBGVHQEgMzMAAAABdco4GAAAoTYECTYICTYMCTYQCTYUCTYYCTYcCTYgCTYkCTYoCTYsCTYwCTY0CTY4CTY8CTZACTZECTZICTZMCTZQCTfARTfERTfIRTfMRTfQRTfURTfYRZUdAVhZmYAAAAF1yjwYAAChNnhVNnxVNoBVNoRVNohVNoxVNpBVNpRVNphVNpxVNqBVNqRVNqhVNqxVNrBVNrRVNrhVNrxVNsBVNsRVNshVNsxVNtBVNtRVlR0BEnCkAAAAAXXKQBgAAKE1QFk1RFk1SFk1TFk1UFk1VFk1WFk1XFk1YFk1ZFk1aFk1bFk1cFk1dFk1eFmVHQFc/XCAAAABdcpEGAAAoTZEBTZIBTZMBTZQBTZUBTZYBTZcBTZgBTZkBTZoBTZsBTZwBTZ0BTZ4BTdcQTdgQTdkQTdoQTdsQTdwQTd0QTd4QTd8QTeAQTeEQTeIQTeMQTeQQTeUQZUdATBMzQAAAAF1ykgYAAChNBxZNCBZNCRZNChZNCxZNDBZNDRZNDhZNDxZNEBZNERZNEhZNExZNFBZNFRZNFhZNFxZNGBZNGRZlR0BXaFHgAAAAXXKTBgAAKE0jBE0kBE0lBE0mBE0nBE0oBE0pBGVHQFhCj2AAAABdcpQGAAAoTQIfTQMfTQQfTQUfTQYfTQcfTQgfTQkfTQofTQsfTQwfTQ0fTQ4fTQ8fTRAfTREfTRIfTRMfTRQfTRUfTRYfTRcfTRgfTRkfZUdAWCuFIAAAAF1ylQYAAChLUktTS1RLVUtWS1dLWEtZS1pLW0tcS11LXktfS2BLYUtiS2NLZEtlS2ZlR0BV3rhgAAAAXXKWBgAAKE0KC00LC00MC00NC00OC00PC00QC00RC00SC00TC2VHQE0GZmAAAABdcpcGAAAoTUQaTUUaTUYaTUcaTUgaTUkaTUoaTUsaTUwaTU0aTU4aTU8aTVAaTVEaTVIaTVMaTVQaTVUaTVYaTVcaTVgaZUdAVfMzQAAAAF1ymAYAAChNmgxNmwxNnAxNnQxNngxNnwxNoAxNoQxNogxNowxNpAxlR0BXB64gAAAAXXKZBgAAKE32EE33EE34EE35EE36EE37EE38EE39EE3+EE3/EE0AEU0BEU0CEU0DEU0EEU0FEU0GEU0HEU0IEWVHQFelwoAAAABdcpoGAAAoTe4fTe8fTfAfTfEfTfIfTfMfTfQfTfUfTfYfTfcfTfgfTfkfTfofTfsfTfwfTf0fTf4fTf8fTQAgZUdAU6PXAAAAAF1ymwYAAChNiBxNiRxNihxNixxNjBxNjRxNjhxNjxxNkBxNkRxNkhxNkxxNlBxNlRxlR0BX7XCgAAAAXXKcBgAAKE38HE39HE3+HE3/HE0AHU0BHU0CHU0DHU0EHU0FHU0GHU0HHU0IHU0JHU0KHU0LHU0MHWVHQFhTM0AAAABdcp0GAAAoTXgdTXkdTXodTXsdTXwdTX0dTX4dTX8dTYAdTYEdTYIdTYMdTYQdTYUdTYYdTYcdTYgdTYkdTYodZUdAWEPXAAAAAF1yngYAAChN1w1N2A1N2Q1N2g1N2w1N3A1N3Q1N3g1N3w1N4A1N4Q1N4g1N4w1N5A1N5Q1N5g1N5w1N6A1N6Q1N6g1N2xJN3BJN3RJN3hJN3xJN4BJN4RJN4hJN4xJN5BJN5RJN5hJlR0BYbhSAAAAAXXKfBgAAKE06FE07FE08FE09FE0+FE0/FE1AFE1BFE1CFE1DFE1EFE1FFE1GFE1HFE1IFE1JFE1KFE1LFE1MFE1NFE1OFE1PFE1QFE1RFGVHQFiCj2AAAABdcqAGAAAoTWQNTWUNTWYNTWcNTWgNTWkNTWoNTWsNTWwNTW0NTW4NTW8NTXANTXENTXINTXMNTXQNTXUNTXYNTXcNTXgNTXkNZUdAT0KPYAAAAF1yoQYAAChNFRJNFhJNFxJNGBJNGRJNGhJNGxJNHBJNHRJNHhJNHxJNIBJNIRJNIhJNIxJlR0BXlwpAAAAAXXKiBgAAKE0SFU0TFU0UFU0VFU0WFU0XFU0YFU0ZFU0aFU0bFU0cFU0dFU0eFU0fFU0gFU0hFU0iFWVHQFXczMAAAABdcqMGAAAoTagFTakFTaoFTasFTawFTa0FTa4FTa8FTbAFTbEFZUdASMuFIAAAAF1ypAYAAChNZhdNZxdNaBdNaRdNahdNaxdNbBdNbRdNbhdNbxdNcBdNcRdNchdNcxdNdBdNdRdlR0BWq4UgAAAAXXKlBgAAKE2yDk2zDk20Dk21Dk22Dk23Dk24Dk25Dk26Dk27Dk28Dk29Dk2+Dk2/Dk3ADmVHQFUY9cAAAABdcqYGAAAoTbQTTbUTTbYTTbcTTbgTTbkTTboTTbsTTbwTTb0TTb4TTb8TTcATTcETZUdAV1mZoAAAAF1ypwYAAChNJAJNJQJNJgJNJwJNKAJNKQJNKgJNKwJNLAJNLQJNLgJNLwJNMAJNMQJlR0BUiZmgAAAAXXKoBgAAKE3BG03CG03DG03EG03FG03GG03HG03IG03JG03KG03LG03MG03NG03OG2VHQFcfXCAAAABdcqkGAAAoTUUeTUYeTUceTUgeTUkeTUoeTUseZUdAWGeuIAAAAF1yqgYAAChNQw9NRA9NRQ9NRg9NRw9NSA9NSQ9NSg9NSw9NTA9NTQ9NTg9NTw9NUA9NUQ9NUg9NUw9NVA9NVQ9lR0BV/XCgAAAAXXKrBgAAKE11IE12IE13IE14IE15IE16IE17IE18IE19IE1+IE1/IE2AIE2BIE2CIE2DIE2EIE2FIE2GIE2HIGVHQFcR64AAAABdcqwGAAAoTZwSTZ0STZ4STZ8STaASTaESTaISTaMSTaQSTaUSTaYSTacSTagSTakSZUdASiuFIAAAAF1yrQYAAChN9SBN9iBN9yBN+CBN+SBN+iBN+yBN/CBN/SBN/iBlR0BYOuFAAAAAXXKuBgAAKE1oBk1pBk1qBk1rBk1sBk1tBk1uBk1vBk1wBk1xBk1yBk1zBk10Bk11BmVHQFZMKQAAAABdcq8GAAAoTRcGTRgGTRkGTRoGTRsGTRwGTR0GTR4GTR8GTSAGTSEGTSIGTSMGTSQGTSUGTSYGTScGTSgGTSkGTSoGTSsGTSwGTS0GTS4GTeMaTeQaTeUaTeYaTecaTegaTekaTeoaTesaTewaTe0aTe4aTe8aTfAaZUdAV09cIAAAAF1ysAYAAChN6AxN6QxN6gxN6wxN7AxN7QxN7gxN7wxN8AxN8QxNqhJNqxJNrBJNrRJNrhJNrxJNsBJNsRJNshJNsxJlR0BXY9cAAAAAXXKxBgAAKE11EE12EE13EE14EE15EE16EE17EE18EE19EE1+EE1/EE2AEE2BEE2CEE2DEE2EEE2FEE2GEE2HEE2IEE2JEE2KEGVHQFDaPYAAAABdcrIGAAAoTcgITckITcoITcsITcwITc0ITc4ITc8ITdAITdEITdIITdMITdQITdUITdYITdcITdgITdkITdoITdsITdwITd0IZUdAV/PXAAAAAF1yswYAAChNzRJNzhJNzxJN0BJN0RJN0hJN0xJN1BJN1RJN1hJN1xJN2BJN2RJN2hJlR0BYlHrgAAAAXXK0BgAAKE04H005H006H007H008H009H00+H00/H01AH01BH01CH01DH01EH01FH2VHQFbuuGAAAABdcrUGAAAoTYsHTYwHTY0HTY4HTY8HTZAHTZEHZUdAVozMwAAAAF1ytgYAAChNnwFNoAFNoQFNogFNowFNpAFNpQFNpgFNpwFNqAFNqQFNqgFlR0BWmFHgAAAAXXK3BgAAKE2vCU2wCU2xCU2yCU2zCU20CU21CU22CU23CU24CU25CU26CU27CU28CU29CU2+CWVHQFihR6AAAABdcrgGAAAoTSAUTSEUTSIUTSMUTSQUTSUUTSYUTScUTSgUTSkUTSoUTSsUTSwUTS0UTS4UTS8UTTAUTTEUTTIUTTMUTTQUTTUUTTYUTTcUTTgUTTkUZUdAVReuIAAAAF1yuQYAAChNZgtNZwtNaAtNaQtNagtNawtNbAtNbQtNbgtNbwtNcAtNcQtNcgtNcwtNdAtNdQtNdgtNdwtNeAtlR0BXtcKAAAAAXXK6BgAAKE3uA03vA03wA03xA03yA03zA030A031A032A033A034A035A036A037A038A039A03+A03/A00ABGVHQEYij2AAAABdcrsGAAAoTYMWTYQWTYUWTYYWTYcWTYgWTYkWTYoWTYsWTYwWTY0WTY4WTY8WTZAWTZEWTZIWTZMWTZQWTZUWTZYWTZcWTZgWTZkWTZoWZUdASBcKQAAAAF1yvAYAAChN9xFN+BFN+RFN+hFN+xFN/BFN/RFN/hFN/xFNABJNARJNAhJNAxJNBBJNBRJNBhJlR0BSQKPgAAAAXXK9BgAAKE30CE31CE32CE33CE34CE35CE36CE37CE38CE39CE3+CE3/CE0ACU0BCU0CCU0DCU0ECU0FCU0GCU0HCU0ICU0JCU0KCU0LCWVHQFhVHsAAAABdcr4GAAAoTTsHTTwHTT0HTT4HTT8HTUAHTUEHTUIHTUMHTUQHTUUHTUYHTUcHTUgHTUkHTUoHTUsHTUwHTU0HTU4HTU8HTVAHTVEHTVIHZUdAVVUewAAAAF1yvwYAAChNXxxNYBxNYRxNYhxNYxxNZBxNZRxNZhxNZxxNaBxlR0BUaZmgAAAAXXLABgAAKE3XCk3YCk3ZCk3aCk3bCk3cCk3dCk3eCk3fCk3gCk3hCk3iCk3jCk3kCk3lCk3mCk3nCk3oCk3pCk3qCk3rCk3sCk3tCk3uCmVHQFU0euAAAABdcsEGAAAoTS8cTTAcTTEcTTIcTTMcTTQcTTUcTTYcTTccTTgcZUdAVt64YAAAAF1ywgYAAChNyhxNyxxNzBxNzRxNzhxNzxxN0BxN0RxN0hxN0xxN1BxN1RxN1hxN1xxN2BxN2RxN2hxN2xxN3BxlR0BYfhSAAAAAXXLDBgAAKE2bHU2cHU2dHU2eHU2fHU2gHU2hHU2iHU2jHU2kHU2lHU2mHU2nHU2oHWVHQFdMKQAAAABdcsQGAAAoTWgfTWkfTWofTWsfTWwfTW0fTW4fTW8fTXAfTXEfTXIfTXMfTXQfTXUfTXYfTXcfTXgfTXkfTXofTXsfTXwfTX0fTX4fTX8fZUdAWD9cIAAAAF1yxQYAAChNnR5Nnh5Nnx5NoB5NoR5Noh5Nox5NpB5NpR5Nph5Npx5lR0BUu4UgAAAAXXLGBgAAKE2jGk2kGk2lGk2mGk2nGk2oGk2pGk2qGk2rGk2sGk2tGk2uGk2vGk2wGk2xGk2yGk2zGk20Gk21Gk22Gk23Gk24Gk25Gk26GmVHQEdTM0AAAABdcscGAAAoTSoWTSsWTSwWTS0WTS4WTS8WTTAWTTEWTTIWTTMWTTQWTTUWTTYWTTcWTTgWTTkWTToWTTsWTTwWTT0WTT4WTT8WTUAWTUEWZUdAV7Cj4AAAAF1yyAYAAChNPxVNQBVNQRVNQhVNQxVNRBVNRRVNRhVNRxVNSBVlR0BW5HrgAAAAXXLJBgAAKE1+CU1/CU2ACU2BCU2CCU2DCU2ECU2FCU2GCU2HCU2ICU2JCU2KCU2LCU2MCU2NCU2OCU2PCU2QCU2RCU2SCU2TCU2UCU2VCWVHQEXa4UAAAABdcsoGAAAoTf8WTQAXTQEXTQIXTQMXTQQXTQUXTQYXTQcXTQgXTQkXTQoXTQsXTQwXTQ0XTQ4XTQ8XTRAXTREXTRIXTRMXTRQXTaEZTaIZTaMZTaQZTaUZTaYZTacZTagZTakZTaoZTasZTawZTa0ZTa4ZZUdAVPj1wAAAAF1yywYAAChNyglNywlNzAlNzQlNzglNzwlN0AlN0QlN0glN0wlN1AlN1QlN1glN1wlN2AllR0BW8zNAAAAAXXLMBgAAKE3bH03cH03dH03eH03fH03gH03hH03iH03jH03kH03lH03mH03nH03oH03pH03qH03rH03sH03tH2VHQETKPYAAAABdcs0GAAAoTc4ZTc8ZTdAZTdEZTdIZTdMZTdQZTdUZTdYZTdcZTdgZTdkZTdoZTdsZTdwZTd0ZTd4ZTd8ZTeAZTeEZTeIZTeMZTeQZTeUZZUdAViHrgAAAAF1yzgYAAChNFAtNFQtNFgtNFwtNGAtNGQtNGgtNGwtNHAtNHQtNHgtNHwtNIAtNIQtNIgtNIwtNJAtNJQtNJgtNrhRNrxRNsBRNsRRNshRNsxRNtBRNtRRNthRNtxRNuBRNuRRNuhRNuxRNvBRNvRRlR0BX5mZgAAAAXXLPBgAAKE0gB00hB00iB00jB00kB00lB00mB00nB00oB00pB00qB00rB00sB00tB00uB00vB00wB2VHQFfMzMAAAABdctAGAAAoTW4OTW8OTXAOTXEOTXIOTXMOTXQOTXUOTXYOTXcOTXgOTXkOTXoOTXsOTXwOTX0OTX4OTX8OTYAOZUdAVzZmYAAAAF1y0QYAAChN5hBN5xBN6BBN6RBN6hBN6xBN7BBN7RBN7hBN7xBN8BBN8RBN8hBN8xBN9BBN9RBNGxhNHBhNHRhNHhhNHxhNIBhNIRhNIhhNIxhNJBhNJRhNJhhNJxhNKBhNKRhNKhhNKxhNLBhNLRhlR0BLLMzAAAAAXXLSBgAAKE2TCk2UCk2VCk2WCk2XCk2YCk2ZCmVHQFfeuGAAAABdctMGAAAoTeweTe0eTe4eTe8eTfAeTfEeTfIeTfMeTfQeTfUeTfYeTfceTfgeTfkeTfoeTfseTfweTf0eTf4eTf8eTQAfTQEfZUdAVkrhQAAAAF1y1AYAAChLhEuFS4ZLh0uIS4lLikuLS4xLjUuOS49lR0BGC4UgAAAAXXLVBgAAKE20C021C022C023C024C025C026C027C028C029C2VHQFXaPYAAAABdctYGAAAoTVQYTVUYTVYYTVcYTVgYTVkYTVoYTVsYTVwYTV0YTV4YTV8YTWAYTWEYTWIYTWMYTWQYTacYTagYTakYTaoYTasYTawYTa0YTa4YTa8YTbAYZUdAVHPXAAAAAF1y1wYAAChNZQxNZgxNZwxNaAxNaQxNagxNawxNbAxNbQxNbgxNbwxNcAxNcQxNcgxNcwxNdAxNdQxlR0BV+j2AAAAAXXLYBgAAKE0GB00HB00IB00JB00KB00LB00MB00NB00OB00PB00QB00RB00SB00TB2VHQFeczMAAAABdctkGAAAoTZUQTZYQTZcQTZgQTZkQTZoQTZsQTZwQTZ0QTZ4QZUdASFMzQAAAAF1y2gYAAChNXBlNXRlNXhlNXxlNYBlNYRlNYhlNYxlNZBlNZRlNZhlNZxlNaBlNaRllR0BXEzNAAAAAXXLbBgAAKE14D015D016D017D018D019D01+D01/D02AD02BD02CD02DD02ED02FD02GD02HD02ID02JD02KD02PH02QH02RH02SH02TH02UH02VH02WH02XH02YH2VHQFSxR6AAAABdctwGAAAoTYggTYkgTYogTYsgTYwgTY0gTY4gTY8gTZAgTZEgTZIgTZMgTZQgTZUgTZYgZUdAVieuIAAAAF1y3QYAAChNHAhNHQhNHghNHwhNIAhNIQhNIghNIwhNJAhNJQhNJghNJwhlR0BXI9cAAAAAXXLeBgAAKE0zIE00IE01IE02IE03IE04IE05IE06IE07IE08IE09IE0+IE0/IE1AIE1BIE1CIE1DIE1EIE1FIGVHQFXdcKAAAABdct8GAAAoTX0VTX4VTX8VTYAVTYEVTYIVTYMVTYQVTYUVTYYVTYcVTYgVZUdAUtCj4AAAAF1y4AYAAChNWghNWwhNXAhNXQhNXghNXwhNYAhNYQhNYghNYwhNZAhNZQhNZghNZwhNaAhNaQhNaghNawhNbAhNbQhNbghNbwhN2w9N3A9N3Q9N3g9N3w9N4A9N4Q9N4g9N4w9N5A9N5Q9N5g9N5w9N6A9N6Q9N6g9N6w9N7A9N7Q9N7g9N7w9N8A9lR0BWZR7AAAAAXXLhBgAAKE1NE01OE01PE01QE01RE01SE01TE2VHQEUGZmAAAABdcuIGAAAoTccZTcgZTckZTcoZTcsZTcwZTc0ZZUdAVo4UgAAAAF1y4wYAAChNHw5NIA5NIQ5NIg5NIw5NJA5NJQ5NJg5NJw5NKA5NKQ5NKg5NKw5NLA5lR0BXoo9gAAAAXXLkBgAAKE1gD01hD01iD01jD01kD01lD01mD01nD01oD01pD01qD01rD01sD01tD01uD01vD01wD01xD01yD01zD010D011D012D013D2VHQFVOuGAAAABdcuUGAAAoTWgUTWkUTWoUTWsUTWwUTW0UTW4UTW8UTXAUTXEUTXIUTXMUTXQUTXUUZUdAVrcKQAAAAF1y5gYAAChNUAZNUQZNUgZNUwZNVAZNVQZNVgZlR0BVAUegAAAAXXLnBgAAKE3OBk3PBk3QBk3RBk3SBk3TBk3UBk3VBk3WBk3XBk3YBk3ZBk3aBk3bBk3cBk3dBk3eBk3fBk3gBk3hBk3iBk3jBk3kBk3lBmV1h4dVCW9jY3VwYW5jeXLoBgAAiIlNFSFHP/AAAAAAAAB9h4d1VQdkaXNwbGF5cukGAABNFSGJfYd1Lg=='))
	bondInfo = cPickle.loads(base64.b64decode('gAJ9cQEoVQVjb2xvcnECTXkhSwF9cQMoSwJdcQQoTd0CTd4CTd8CTeACTeECTeICTeMCTeQCTeUCTeYCTecCTegCTekCTeoCTesCTewCTe0CTe4CTe8CTfACTfECTfICTfMCTfQCTfUCTfcCTfgCTfkCTfoCTfsCTfwCTf0CTf4CTf8CTQADTQEDTQIDTQMDTQQDTQUDTQYDTQcDTQgDTQkDTQoDTQsDTQwDTQUMTQYMTQcMTQgMTQkMTQoMTQsMTQwMTQ0MTQ4MTQ8MTREMTRIMTRMMTRQMTRUMTRYMTRcMTRgMTRkMTRoMTRsMTRwMTR0MTR4MTR8MTSAMTSEMTSIMTSMMTSQMTSUMTSYMTScMTSgMTSkMTSoMTSsMTSwMTS0MZUsDXXEFKE0NA00OA00PA00QA00RA00SA00TA00UA00VA00WA00XA00YA00ZA00aA00bA00cA00dA00eA00gA00hA00iA00jA00kA00lA00mA00nA00oA00pA00qA00rA00sA00tA00uA00vA00wA00xA00yA00zA000A001A002A003A004A005A006A007A008A009A00+A00/A01AA01BA01CA01DA01EA01FA01GA01HA01IA01JA01KA01LA01MA01NA01OA01PA01QA01RA01SA01TA01UA01VA01WA01XA01YA01ZA01aA01bA01cA01dA01eA01fA01gA01hA01iA01jA01kA01lA01mA01nA01oA01pA01qA01rA01sA01tA01uA01vA01wA01xA01yA01zA010A011A012A013A014A015A016A017A018A019A01+A01/A02AA02BA02CA02DA02EA02FA02GA02HA02IA02JA02KA02LA02MA02NA02OA02PA02QA02RA02SA02TA02UA02VA02WA02XA02YA02ZA02aA02bA02cA02dA02eA02fA02gA02hA02iA02jA02kA02lA02mA02nA02oA02pA02qA02rA02sA02tA02uA02vA02wA02xA02yA02zA020A021A022A023A024A025A026A027A028A029A02+A02/A03AA03BA03CA03DA03EA03FA03GA03HA03IA03JA03KA03LA03MA03NA03OA03PA03QA03RA03SA03TA03UA03VA03WA03XA03YA03ZA03aA03bA03cA03dA03eA03fA03gA03hA03iA03jA03kA03lA03mA03nA03oA03pA03qA03rA03sA03tA03uA03vA03wA03xA03yA03zA030A031A032A033A034A035A036A037A038A039A03+A03/A00ABE0BBE0CBE0DBE0EBE0FBE0GBE0HBE0IBE0JBE0KBE0LBE0MBE0NBE0OBE0PBE0QBE0RBE0SBE0TBE0UBE0VBE0WBE0XBE0YBE0ZBE0aBE0bBE0cBE0dBE0eBE0fBE0gBE0hBE0iBE0jBE0kBE0lBE0mBE0nBE0oBE0pBE0qBE0rBE0sBE0tBE0uBE0vBE0wBE0xBE0yBE0zBE00BE01BE02BE03BE04BE05BE06BE07BE08BE09BE0+BE0/BE1ABE1BBE1CBE1DBE1EBE1FBE1GBE1HBE1IBE1JBE1KBE1LBE1MBE1NBE1OBE1PBE1QBE1RBE1SBE1TBE1UBE1VBE1WBE1XBE1YBE1ZBE1aBE1bBE1cBE1dBE1eBE1fBE1gBE1hBE1iBE1jBE1kBE1lBE1mBE1nBE1oBE1pBE1qBE1rBE1sBE1tBE1uBE1vBE1wBE1xBE1yBE1zBE10BE11BE12BE13BE14BE15BE16BE17BE18BE19BE1+BE1/BE2ABE2BBE2CBE2DBE2EBE2FBE2GBE2HBE2IBE2JBE2KBE2LBE2MBE2NBE2OBE2PBE2QBE2RBE2SBE2TBE2UBE2VBE2WBE2XBE2YBE2ZBE2aBE2bBE2cBE2dBE2eBE2fBE2gBE2hBE2iBE2jBE2kBE2lBE2mBE2nBE2oBE2pBE2qBE2rBE2sBE2tBE2uBE2vBE2wBE2xBE2yBE2zBE20BE21BE22BE23BE24BE25BE26BE27BE28BE29BE2+BE2/BE3ABE3BBE3CBE3DBE3EBE3FBE3GBE3HBE3IBE3JBE3KBE3LBE3MBE3NBE3OBE3PBE3QBE3RBE3SBE3TBE3UBE3VBE3WBE3XBE3YBE3ZBE3aBE3bBE3cBE3dBE3eBE3fBE3gBE3hBE3iBE3jBE3kBE3lBE3mBE3nBE3oBE3pBE3qBE3rBE3sBE3tBE3uBE3vBE3wBE3xBE3yBE3zBE30BE31BE32BE33BE34BE35BE36BE37BE38BE39BE3+BE3/BE0ABU0BBU0CBU0DBU0EBU0FBU0GBU0HBU0IBU0JBU0KBU0LBU0MBU0NBU0OBU0PBU0QBU0RBU0SBU0TBU0UBU0VBU0WBU0XBU0YBU0ZBU0aBU0bBU0cBU0dBU0eBU0fBU0gBU0hBU0iBU0jBU0kBU0lBU0mBU0nBU0oBU0pBU0qBU0rBU0sBU0tBU0uBU0vBU0wBU0xBU0yBU0zBU00BU01BU02BU03BU04BU05BU06BU07BU08BU09BU0+BU0/BU1ABU1BBU1CBU1DBU1EBU1FBU1GBU1HBU1IBU1JBU1KBU1LBU1MBU1NBU1OBU1PBU1QBU1RBU1SBU1TBU1UBU1VBU1WBU1XBU1YBU1ZBU1aBU1bBU1cBU1dBU1eBU1fBU1gBU1hBU1iBU1jBU1kBU1lBU1mBU1nBU1oBU1pBU1qBU1rBU1sBU1tBU1uBU1vBU1wBU1xBU1yBU1zBU10BU11BU12BU13BU14BU15BU16BU17BU18BU19BU1+BU1/BU2ABU2BBU2CBU2DBU2EBU2FBU2GBU2HBU2IBU2JBU2KBU2LBU2MBU2NBU2OBU2PBU2QBU2RBU2SBU2TBU2UBU2VBU2WBU2XBU2YBU2ZBU2aBU2bBU2cBU2dBU2eBU2fBU2gBU2hBU2iBU2jBU2kBU2lBU2mBU2nBU2oBU2pBU2qBU2rBU2sBU2tBU2uBU2vBU2wBU2xBU2yBU2zBU20BU21BU22BU23BU24BU25BU26BU27BU28BU29BU2+BU2/BU3ABU3BBU3CBU3DBU3EBU3FBU3GBU3HBU3IBU3JBU3KBU3LBU3MBU3NBU3OBU3PBU3QBU3RBU3SBU3TBU3UBU3VBU3WBU3XBU3YBU3ZBU3aBU3bBU3cBU3dBU3eBU3fBU3gBU3hBU3iBU3jBU3kBU3lBU3mBU3nBU3oBU3pBU3qBU3rBU3sBU3tBU3uBU3vBU3wBU3xBU3yBU3zBU30BU31BU32BU33BU34BU35BU36BU37BU38BU39BU3+BU3/BU0ABk0BBk0CBk0DBk0EBk0FBk0GBk0HBk0IBk0JBk0KBk0LBk0MBk0NBk0OBk0PBk0QBk0RBk0SBk0TBk0UBk0VBk0WBk0XBk0YBk0ZBk0aBk0bBk0cBk0dBk0eBk0fBk0gBk0hBk0iBk0jBk0kBk0lBk0mBk0nBk0oBk0pBk0qBk0rBk0sBk0tBk0uBk0vBk0wBk0xBk0yBk0zBk00Bk01Bk02Bk03Bk04Bk05Bk06Bk07Bk08Bk09Bk0+Bk0/Bk1ABk1BBk1CBk1DBk1EBk1FBk1GBk1HBk1IBk1JBk1KBk1LBk1MBk1NBk1OBk1PBk1QBk1RBk1SBk1TBk1UBk1VBk1WBk1XBk1YBk1ZBk1aBk1bBk1cBk1dBk1eBk1fBk1gBk1hBk1iBk1jBk1kBk1lBk1mBk1nBk1oBk1pBk1qBk1rBk1sBk1tBk1uBk1vBk1wBk1xBk1yBk1zBk10Bk11Bk12Bk13Bk14Bk15Bk16Bk17Bk18Bk19Bk1+Bk1/Bk2ABk2BBk2CBk2DBk2EBk2FBk2GBk2HBk2IBk2JBk2KBk2LBk2MBk2NBk2OBk2PBk2QBk2RBk2SBk2TBk2UBk2VBk2WBk2XBk2YBk2ZBk2aBk2bBk2cBk2dBk2eBk2fBk2gBk2hBk2iBk2jBk2kBk2lBk2mBk2nBk2oBk2pBk2qBk2rBk2sBk2tBk2uBk2vBk2wBk2xBk2yBk2zBk20Bk21Bk22Bk23Bk24Bk25Bk26Bk27Bk28Bk29Bk2+Bk2/Bk3ABk3BBk3CBk3DBk3EBk3FBk3GBk3HBk3IBk3JBk3KBk3LBk3MBk3NBk3OBk3PBk3QBk3RBk3SBk3TBk3UBk3VBk3WBk3XBk3YBk3ZBk3aBk3bBk3cBk3dBk3eBk3fBk3gBk3hBk3iBk3jBk3kBk3lBk3mBk3nBk3oBk3pBk3qBk3rBk3sBk3tBk3uBk3vBk3wBk3xBk3yBk3zBk30Bk31BmUoTfYGTfcGTfgGTfkGTfoGTfsGTfwGTf0GTf4GTf8GTQAHTQEHTQIHTQMHTQQHTQUHTQYHTQcHTQgHTQkHTQoHTQsHTQwHTQ0HTQ4HTQ8HTRAHTREHTRIHTRMHTRQHTRUHTRYHTRcHTRgHTRkHTRoHTRsHTRwHTR0HTR4HTR8HTSAHTSEHTSIHTSMHTSQHTSUHTSYHTScHTSgHTSkHTSoHTSsHTSwHTS0HTS4HTS8HTTAHTTEHTTIHTTMHTTQHTTUHTTYHTTcHTTgHTTkHTToHTTsHTTwHTT0HTT4HTT8HTUAHTUEHTUIHTUMHTUQHTUUHTUYHTUcHTUgHTUkHTUoHTUsHTUwHTU0HTU4HTU8HTVAHTVEHTVIHTVMHTVQHTVUHTVYHTVcHTVgHTVkHTVoHTVsHTVwHTV0HTV4HTV8HTWAHTWEHTWIHTWMHTWQHTWUHTWYHTWcHTWgHTWkHTWoHTWsHTWwHTW0HTW4HTW8HTXAHTXEHTXIHTXMHTXQHTXUHTXYHTXcHTXgHTXkHTXoHTXsHTXwHTX0HTX4HTX8HTYAHTYEHTYIHTYMHTYQHTYUHTYYHTYcHTYgHTYkHTYoHTYsHTYwHTY0HTY4HTY8HTZAHTZEHTZIHTZMHTZQHTZUHTZYHTZcHTZgHTZkHTZoHTZsHTZwHTZ0HTZ4HTZ8HTaAHTaEHTaIHTaMHTaQHTaUHTaYHTacHTagHTakHTaoHTasHTawHTa0HTa4HTa8HTbAHTbEHTbIHTbMHTbQHTbUHTbYHTbcHTbgHTbkHTboHTbsHTbwHTb0HTb4HTb8HTcAHTcEHTcIHTcMHTcQHTcUHTcYHTccHTcgHTckHTcoHTcsHTcwHTc0HTc4HTc8HTdAHTdEHTdIHTdMHTdQHTdUHTdYHTdcHTdgHTdkHTdoHTdsHTdwHTd0HTd4HTd8HTeAHTeEHTeIHTeMHTeQHTeUHTeYHTecHTegHTekHTeoHTesHTewHTe0HTe4HTe8HTfAHTfEHTfIHTfMHTfQHTfUHTfYHTfcHTfgHTfkHTfoHTfsHTfwHTf0HTf4HTf8HTQAITQEITQIITQMITQQITQUITQYITQcITQgITQkITQoITQsITQwITQ0ITQ4ITQ8ITRAITREITRIITRMITRQITRUITRYITRcITRgITRkITRoITRsITRwITR0ITR4ITR8ITSAITSEITSIITSMITSQITSUITSYITScITSgITSkITSoITSsITSwITS0ITS4ITS8ITTAITTEITTIITTMITTQITTUITTYITTcITTgITTkITToITTsITTwITT0ITT4ITT8ITUAITUEITUIITUMITUQITUUITUYITUcITUgITUkITUoITUsITUwITU0ITU4ITU8ITVAITVEITVIITVMITVQITVUITVYITVcITVgITVkITVoITVsITVwITV0ITV4ITV8ITWAITWEITWIITWMITWQITWUITWYITWcITWgITWkITWoITWsITWwITW0ITW4ITW8ITXAITXEITXIITXMITXQITXUITXYITXcITXgITXkITXoITXsITXwITX0ITX4ITX8ITYAITYEITYIITYMITYQITYUITYYITYcITYgITYkITYoITYsITYwITY0ITY4ITY8ITZAITZEITZIITZMITZQITZUITZYITZcITZgITZkITZoITZsITZwITZ0ITZ4ITZ8ITaAITaEITaIITaMITaQITaUITaYITacITagITakITaoITasITawITa0ITa4ITa8ITbAITbEITbIITbMITbQITbUITbYITbcITbgITbkITboITbsITbwITb0ITb4ITb8ITcAITcEITcIITcMITcQITcUITcYITccITcgITckITcoITcsITcwITc0ITc4ITc8ITdAITdEITdIITdMITdQITdUITdYITdcITdgITdkITdoITdsITdwITd0ITd4ITd8ITeAITeEITeIITeMITeQITeUITeYITecITegITekITeoITesITewITe0ITe4ITe8ITfAITfEITfIITfMITfQITfUITfYITfcITfgITfkITfoITfsITfwITf0ITf4ITf8ITQAJTQEJTQIJTQMJTQQJTQUJTQYJTQcJTQgJTQkJTQoJTQsJTQwJTQ0JTQ4JTQ8JTRAJTREJTRIJTRMJTRQJTRUJTRYJTRcJTRgJTRkJTRoJTRsJTRwJTR0JTR4JTR8JTSAJTSEJTSIJTSMJTSQJTSUJTSYJTScJTSgJTSkJTSoJTSsJTSwJTS0JTS4JTS8JTTAJTTEJTTIJTTMJTTQJTTUJTTYJTTcJTTgJTTkJTToJTTsJTTwJTT0JTT4JTT8JTUAJTUEJTUIJTUMJTUQJTUUJTUYJTUcJTUgJTUkJTUoJTUsJTUwJTU0JTU4JTU8JTVAJTVEJTVIJTVMJTVQJTVUJTVYJTVcJTVgJTVkJTVoJTVsJTVwJTV0JTV4JTV8JTWAJTWEJTWIJTWMJTWQJTWUJTWYJTWcJTWgJTWkJTWoJTWsJTWwJTW0JTW4JTW8JTXAJTXEJTXIJTXMJTXQJTXUJTXYJTXcJTXgJTXkJTXoJTXsJTXwJTX0JTX4JTX8JTYAJTYEJTYIJTYMJTYQJTYUJTYYJTYcJTYgJTYkJTYoJTYsJTYwJTY0JTY4JTY8JTZAJTZEJTZIJTZMJTZQJTZUJTZYJTZcJTZgJTZkJTZoJTZsJTZwJTZ0JTZ4JTZ8JTaAJTaEJTaIJTaMJTaQJTaUJTaYJTacJTagJTakJTaoJTasJTawJTa0JTa4JTa8JTbAJTbEJTbIJTbMJTbQJTbUJTbYJTbcJTbgJTbkJTboJTbsJTbwJTb0JTb4JTb8JTcAJTcEJTcIJTcMJTcQJTcUJTcYJTccJTcgJTckJTcoJTcsJTcwJTc0JTc4JTc8JTdAJTdEJTdIJTdMJTdQJTdUJTdYJTdcJTdgJTdkJTdoJTdsJTdwJTd0JTd4JTd8JTeAJTeEJTeIJTeMJTeQJTeUJTeYJTecJTegJTekJTeoJTesJTewJTe0JTe4JTe8JTfAJTfEJTfIJTfMJTfQJTfUJTfYJTfcJTfgJTfkJTfoJTfsJTfwJTf0JTf4JTf8JTQAKTQEKTQIKTQMKTQQKTQUKTQYKTQcKTQgKTQkKTQoKTQsKTQwKTQ0KTQ4KTQ8KTRAKTREKTRIKTRMKTRQKTRUKTRYKTRcKTRgKTRkKTRoKTRsKTRwKTR0KTR4KTR8KTSAKTSEKTSIKTSMKTSQKTSUKTSYKTScKTSgKTSkKTSoKTSsKTSwKTS0KTS4KTS8KTTAKTTEKTTIKTTMKTTQKTTUKTTYKTTcKTTgKTTkKTToKTTsKTTwKTT0KTT4KTT8KTUAKTUEKTUIKTUMKTUQKTUUKTUYKTUcKTUgKTUkKTUoKTUsKTUwKTU0KTU4KTU8KTVAKTVEKTVIKTVMKTVQKTVUKTVYKTVcKTVgKTVkKTVoKTVsKTVwKTV0KTV4KTV8KTWAKTWEKTWIKTWMKTWQKTWUKTWYKTWcKTWgKTWkKTWoKTWsKTWwKTW0KTW4KTW8KTXAKTXEKTXIKTXMKTXQKTXUKTXYKTXcKTXgKTXkKTXoKTXsKTXwKTX0KTX4KTX8KTYAKTYEKTYIKTYMKTYQKTYUKTYYKTYcKTYgKTYkKTYoKTYsKTYwKTY0KTY4KTY8KTZAKTZEKTZIKTZMKTZQKTZUKTZYKTZcKTZgKTZkKTZoKTZsKTZwKTZ0KTZ4KTZ8KTaAKTaEKTaIKTaMKTaQKTaUKTaYKTacKTagKTakKTaoKTasKTawKTa0KTa4KTa8KTbAKTbEKTbIKTbMKTbQKTbUKTbYKTbcKTbgKTbkKTboKTbsKTbwKTb0KTb4KTb8KTcAKTcEKTcIKTcMKTcQKTcUKTcYKTccKTcgKTckKTcoKTcsKTcwKTc0KTc4KTc8KTdAKTdEKTdIKTdMKTdQKTdUKTdYKTdcKTdgKTdkKTdoKTdsKTdwKTd0KZShN3gpN3wpN4ApN4QpN4gpN4wpN5ApN5QpN5gpN5wpN6ApN6QpN6gpN6wpN7ApN7QpN7gpN7wpN8ApN8QpN8gpN8wpN9ApN9QpN9gpN9wpN+ApN+QpN+gpN+wpN/ApN/QpN/gpN/wpNAAtNAQtNAgtNAwtNBAtNBQtNBgtNBwtNCAtNCQtNCgtNCwtNDAtNDQtNDgtNDwtNEAtNEQtNEgtNEwtNFAtNFQtNFgtNFwtNGAtNGQtNGgtNGwtNHAtNHQtNHgtNHwtNIAtNIQtNIgtNIwtNJAtNJQtNJgtNJwtNKAtNKQtNKgtNKwtNLAtNLQtNLgtNLwtNMAtNMQtNMgtNMwtNNAtNNQtNNgtNNwtNOAtNOQtNOgtNOwtNPAtNPQtNPgtNPwtNQAtNQQtNQgtNQwtNRAtNRQtNRgtNRwtNSAtNSQtNSgtNSwtNTAtNTQtNTgtNTwtNUAtNUQtNUgtNUwtNVAtNVQtNVgtNVwtNWAtNWQtNWgtNWwtNXAtNXQtNXgtNXwtNYAtNYQtNYgtNYwtNZAtNZQtNZgtNZwtNaAtNaQtNagtNawtNbAtNbQtNbgtNbwtNcAtNcQtNcgtNcwtNdAtNdQtNdgtNdwtNeAtNeQtNegtNewtNfAtNfQtNfgtNfwtNgAtNgQtNggtNgwtNhAtNhQtNhgtNhwtNiAtNiQtNigtNiwtNjAtNjQtNjgtNjwtNkAtNkQtNkgtNkwtNlAtNlQtNlgtNlwtNmAtNmQtNmgtNmwtNnAtNnQtNngtNnwtNoAtNoQtNogtNowtNpAtNpQtNpgtNpwtNqAtNqQtNqgtNqwtNrAtNrQtNrgtNrwtNsAtNsQtNsgtNswtNtAtNtQtNtgtNtwtNuAtNuQtNugtNuwtNvAtNvQtNvgtNvwtNwAtNwQtNwgtNwwtNxAtNxQtNxgtNxwtNyAtNyQtNygtNywtNzAtNzQtNzgtNzwtN0AtN0QtN0gtN0wtN1AtN1QtN1gtN1wtN2AtN2QtN2gtN2wtN3AtN3QtN3gtN3wtN4AtN4QtN4gtN4wtN5AtN5QtN5gtN5wtN6AtN6QtN6gtN6wtN7AtN7QtN7gtN7wtN8AtN8QtN8gtN8wtN9AtN9QtN9gtN9wtN+AtN+QtN+gtN+wtN/AtN/QtN/gtN/wtNAAxNAQxNAgxNAwxNBAxlSwRdcQYoTawPTa0PTa4PTa8PTbAPTbEPTbIPTbMPTbQPTbUPTbYPTbcPTbgPTbkPTboPTbsPTbwPTb0PTb8PTcAPTcEPTcIPTcMPTcQPTcUPTcYPTccPTcgPTckPTcoPTcsPTcwPTc0PTc4PTc8PTdAPTdEPTdIPTdMPTdQPTdUPTdYPTdcPTdgPTdkPTdoPTdsPTdwPTd0PTd4PTd8PTeAPTeEPTeIPTeMPTeQPTeUPTeYPTecPTegPTekPTeoPTesPTewPTe0PTe4PTe8PTfAPTfEPTfIPTfMPTfQPTfUPTfYPTfcPTfgPTfkPTfoPTfsPTfwPTf0PTf4PTf8PTQAQTQEQTQIQZUsFXXEHKE3IE03JE03KE03LE03ME03NE03OE03PE03QE03RE03SE03TE03UE03VE03WE03XE03YE03ZE03bE03cE03dE03eE03fE03gE03hE03iE03jE03kE03lE03mE03nE03oE03pE03qE03rE03sE03tE03uE03vE03wE03xE03yE03zE030E031E032E033E034E035E036E037E038E039E03+E03/E00AFE0BFE0CFE0DFE0EFE0FFE0GFE0HFE0IFE0JFE0KFE0LFE0MFE0NFE0OFE0PFE0QFE0RFE0SFE0TFE0UFE0VFE0WFE0XFE0YFE0ZFE0aFE0bFE0cFE0dFE0eFE0fFE0gFE0hFE0iFE0jFE0kFE0lFE0mFE0nFE0oFE0pFE0qFE0rFE0sFE0tFGVOXXEIKE32Ak0fA00QDE1HDGV1h1UFYXRvbXNxCV1xCihdcQsoTS4CTTACZV1xDChNLgJNMQJlXXENKE0uAk0yAmVdcQ4oTTICTTUCZV1xDyhNMgJNMwJlXXEQKE0yAk00AmVdcREoTTQCTTgCZV1xEihNNQJNNgJlXXETKE01Ak03AmVdcRQoTTUCTTkCZV1xFShNOQJNOgJlXXEWKE05Ak07AmVdcRcoTTkCTTwCZV1xGChNPAJNPQJlXXEZKE09Ak0+AmVdcRooTT0CTT8CZV1xGyhNPQJNQAJlXXEcKE0vAk0uAmVdcR0oTUECTUICZV1xHihNQQJNQwJlXXEfKE1DAk1GAmVdcSAoTUMCTUUCZV1xIShNQwJNRAJlXXEiKE1FAk1JAmVdcSMoTUYCTUcCZV1xJChNRgJNSAJlXXElKE1GAk1KAmVdcSYoTUoCTU4CZV1xJyhNSgJNSwJlXXEoKE1LAk1MAmVdcSkoTUsCTU0CZV1xKihNNAJNQQJlXXErKE1PAk1QAmVdcSwoTU8CTVECZV1xLShNUQJNVAJlXXEuKE1RAk1TAmVdcS8oTVECTVICZV1xMChNUwJNVwJlXXExKE1UAk1VAmVdcTIoTVQCTVYCZV1xMyhNVAJNWAJlXXE0KE1YAk1cAmVdcTUoTVgCTVkCZV1xNihNWQJNWgJlXXE3KE1ZAk1bAmVdcTgoTUUCTU8CZV1xOShNXQJNaAJlXXE6KE1dAk1eAmVdcTsoTV4CTWECZV1xPChNXgJNXwJlXXE9KE1eAk1gAmVdcT4oTWACTWQCZV1xPyhNYQJNZQJlXXFAKE1hAk1iAmVdcUEoTWECTWMCZV1xQihNZQJNaAJlXXFDKE1lAk1mAmVdcUQoTWUCTWcCZV1xRShNaAJNaQJlXXFGKE1oAk1qAmVdcUcoTVMCTV0CZV1xSChNawJNbAJlXXFJKE1rAk1tAmVdcUooTW0CTW4CZV1xSyhNbQJNcAJlXXFMKE1tAk1vAmVdcU0oTW8CTXMCZV1xTihNcAJNcQJlXXFPKE1wAk1yAmVdcVAoTXACTXQCZV1xUShNdAJNdwJlXXFSKE10Ak11AmVdcVMoTXUCTXYCZV1xVChNdQJNeQJlXXFVKE13Ak17AmVdcVYoTXcCTXgCZV1xVyhNeQJNegJlXXFYKE15Ak1/AmVdcVkoTXsCTX8CZV1xWihNewJNfAJlXXFbKE19Ak1/AmVdcVwoTX0CTX4CZV1xXShNYAJNawJlXXFeKE2AAk2BAmVdcV8oTYACTYICZV1xYChNggJNgwJlXXFhKE2CAk2FAmVdcWIoTYICTYQCZV1xYyhNhAJNiAJlXXFkKE2FAk2GAmVdcWUoTYUCTYcCZV1xZihNhQJNiQJlXXFnKE2JAk2MAmVdcWgoTYkCTYoCZV1xaShNigJNiwJlXXFqKE2KAk2OAmVdcWsoTYwCTZACZV1xbChNjAJNjQJlXXFtKE2OAk2PAmVdcW4oTY4CTZQCZV1xbyhNkAJNlAJlXXFwKE2QAk2RAmVdcXEoTZICTZQCZV1xcihNkgJNkwJlXXFzKE1vAk2AAmVdcXQoTZUCTZYCZV1xdShNlQJNlwJlXXF2KE2XAk2ZAmVdcXcoTZcCTZoCZV1xeChNlwJNmAJlXXF5KE2ZAk2dAmVdcXooTZoCTZsCZV1xeyhNmgJNnAJlXXF8KE2aAk2eAmVdcX0oTZ4CTZ8CZV1xfihNngJNoAJlXXF/KE2eAk2hAmVdcYAoTaECTaUCZV1xgShNoQJNogJlXXGCKE2iAk2jAmVdcYMoTaICTaQCZV1xhChNhAJNlQJlXXGFKE2mAk2nAmVdcYYoTaYCTagCZV1xhyhNqAJNqQJlXXGIKE2oAk2rAmVdcYkoTagCTaoCZV1xiihNqgJNrgJlXXGLKE2rAk2sAmVdcYwoTasCTa0CZV1xjShNqwJNrwJlXXGOKE2vAk2wAmVdcY8oTa8CTbECZV1xkChNmQJNpgJlXXGRKE2yAk2zAmVdcZIoTbICTbQCZV1xkyhNtAJNtQJlXXGUKE20Ak23AmVdcZUoTbQCTbYCZV1xlihNtgJNugJlXXGXKE23Ak24AmVdcZgoTbcCTbkCZV1xmShNtwJNuwJlXXGaKE27Ak28AmVdcZsoTbsCTb0CZV1xnChNqgJNsgJlXXGdKE2+Ak2/AmVdcZ4oTb4CTcACZV1xnyhNwAJNwgJlXXGgKE3AAk3DAmVdcaEoTcACTcECZV1xoihNwgJNxgJlXXGjKE3DAk3EAmVdcaQoTcMCTcUCZV1xpShNwwJNxwJlXXGmKE3HAk3IAmVdcacoTccCTckCZV1xqChNxwJNygJlXXGpKE3KAk3OAmVdcaooTcoCTcsCZV1xqyhNywJNzAJlXXGsKE3LAk3NAmVdca0oTbYCTb4CZV1xrihNzwJN0AJlXXGvKE3PAk3RAmVdcbAoTdECTdICZV1xsShN0QJN1AJlXXGyKE3RAk3TAmVdcbMoTdMCTdYCZV1xtChN1AJN1QJlXXG1KE3UAk3XAmVdcbYoTdQCTdsCZV1xtyhN1wJN2AJlXXG4KE3XAk3ZAmVdcbkoTdcCTdoCZV1xuihN2wJN3AJlXXG7KE3bAk3dAmVdcbwoTdsCTd4CZV1xvShNwgJNzwJlXXG+KE3fAk3gAmVdcb8oTd8CTeECZV1xwChN4QJN4gJlXXHBKE3hAk3kAmVdccIoTeECTeMCZV1xwyhN4wJN5gJlXXHEKE3kAk3lAmVdccUoTeQCTecCZV1xxihN5AJN6wJlXXHHKE3nAk3oAmVdccgoTecCTekCZV1xyShN5wJN6gJlXXHKKE3rAk3sAmVdccsoTdMCTd8CZV1xzChN7QJN7wJlXXHNKE3tAk3uAmVdcc4oTe8CTfACZV1xzyhN7wJN8gJlXXHQKE3vAk3xAmVdcdEoTfECTfUCZV1x0ihN8gJN8wJlXXHTKE3yAk30AmVdcdQoTfICTfYCZV1x1ShN9gJN9wJlXXHWKE32Ak34AmVdcdcoTfYCTfwCZV1x2ChN+AJN+QJlXXHZKE34Ak36AmVdcdooTfgCTfsCZV1x2yhN/AJN/QJlXXHcKE38Ak3+AmVdcd0oTfwCTf8CZV1x3ihN4wJN7QJlXXHfKE0AA00BA2VdceAoTQADTQIDZV1x4ShNAgNNAwNlXXHiKE0CA00FA2VdceMoTQIDTQQDZV1x5ChNBANNCANlXXHlKE0FA00GA2VdceYoTQUDTQcDZV1x5yhNBQNNCQNlXXHoKE0JA00MA2VdcekoTQkDTQoDZV1x6ihNCgNNCwNlXXHrKE0KA00OA2VdcewoTQwDTRADZV1x7ShNDANNDQNlXXHuKE0OA00PA2Vdce8oTQ4DTRQDZV1x8ChNEANNFANlXXHxKE0QA00RA2VdcfIoTRIDTRQDZV1x8yhNEgNNEwNlXXH0KE3xAk0AA2VdcfUoTRUDTRYDZV1x9ihNFQNNFwNlXXH3KE0XA00aA2VdcfgoTRcDTRgDZV1x+ShNFwNNGQNlXXH6KE0ZA00dA2VdcfsoTRoDTRsDZV1x/ChNGgNNHANlXXH9KE0aA00eA2Vdcf4oTR4DTSEDZV1x/yhNHgNNHwNlXXIAAQAAKE0fA00lA2VdcgEBAAAoTR8DTSADZV1yAgEAAChNIQNNIgNlXXIDAQAAKE0hA00jA2VdcgQBAAAoTSMDTSQDZV1yBQEAAChNIwNNJQNlXXIGAQAAKE0EA00VA2VdcgcBAAAoTSYDTScDZV1yCAEAAChNJgNNKANlXXIJAQAAKE0oA00pA2VdcgoBAAAoTSgDTSoDZV1yCwEAAChNKANNKwNlXXIMAQAAKE0rA00sA2Vdcg0BAAAoTRkDTSYDZV1yDgEAAChNLQNNLgNlXXIPAQAAKE0tA00vA2VdchABAAAoTS8DTTADZV1yEQEAAChNLwNNMgNlXXISAQAAKE0vA00xA2VdchMBAAAoTTEDTTUDZV1yFAEAAChNMgNNMwNlXXIVAQAAKE0yA000A2VdchYBAAAoTTIDTTYDZV1yFwEAAChNNgNNNwNlXXIYAQAAKE02A004A2VdchkBAAAoTSsDTS0DZV1yGgEAAChNOQNNOwNlXXIbAQAAKE05A006A2VdchwBAAAoTTsDTTwDZV1yHQEAAChNOwNNPgNlXXIeAQAAKE07A009A2Vdch8BAAAoTT0DTUEDZV1yIAEAAChNPgNNPwNlXXIhAQAAKE0+A01AA2VdciIBAAAoTT4DTUIDZV1yIwEAAChNQgNNQwNlXXIkAQAAKE0xA005A2VdciUBAAAoTUQDTUYDZV1yJgEAAChNRANNRQNlXXInAQAAKE1GA01HA2VdcigBAAAoTUYDTUkDZV1yKQEAAChNRgNNSANlXXIqAQAAKE1IA01MA2VdcisBAAAoTUkDTUoDZV1yLAEAAChNSQNNSwNlXXItAQAAKE1JA01NA2Vdci4BAAAoTU0DTU4DZV1yLwEAAChNTQNNTwNlXXIwAQAAKE1NA01TA2VdcjEBAAAoTU8DTVADZV1yMgEAAChNTwNNUQNlXXIzAQAAKE1PA01SA2VdcjQBAAAoTVMDTVQDZV1yNQEAAChNUwNNVQNlXXI2AQAAKE1TA01WA2VdcjcBAAAoTT0DTUQDZV1yOAEAAChNVwNNWANlXXI5AQAAKE1XA01ZA2VdcjoBAAAoTVkDTVoDZV1yOwEAAChNWQNNXANlXXI8AQAAKE1ZA01bA2Vdcj0BAAAoTVsDTV8DZV1yPgEAAChNXANNXQNlXXI/AQAAKE1cA01eA2VdckABAAAoTVwDTWADZV1yQQEAAChNYANNYQNlXXJCAQAAKE1gA01iA2VdckMBAAAoTUgDTVcDZV1yRAEAAChNYwNNZANlXXJFAQAAKE1jA01lA2VdckYBAAAoTWUDTWYDZV1yRwEAAChNZQNNaANlXXJIAQAAKE1lA01nA2VdckkBAAAoTWcDTWoDZV1ySgEAAChNaANNaQNlXXJLAQAAKE1oA01rA2VdckwBAAAoTWgDTW8DZV1yTQEAAChNawNNbANlXXJOAQAAKE1rA01tA2Vdck8BAAAoTWsDTW4DZV1yUAEAAChNbwNNcANlXXJRAQAAKE1vA01xA2VdclIBAAAoTW8DTXIDZV1yUwEAAChNWwNNYwNlXXJUAQAAKE1zA010A2VdclUBAAAoTXMDTXUDZV1yVgEAAChNdQNNdgNlXXJXAQAAKE11A014A2VdclgBAAAoTXUDTXcDZV1yWQEAAChNdwNNegNlXXJaAQAAKE14A015A2VdclsBAAAoTXgDTX4DZV1yXAEAAChNeANNewNlXXJdAQAAKE17A018A2Vdcl4BAAAoTXsDTX0DZV1yXwEAAChNewNNggNlXXJgAQAAKE1+A01/A2VdcmEBAAAoTX4DTYADZV1yYgEAAChNfgNNgQNlXXJjAQAAKE2CA02DA2VdcmQBAAAoTYIDTYQDZV1yZQEAAChNggNNhQNlXXJmAQAAKE1nA01zA2VdcmcBAAAoTYYDTYcDZV1yaAEAAChNhgNNiANlXXJpAQAAKE2IA02JA2VdcmoBAAAoTYgDTYsDZV1yawEAAChNiANNigNlXXJsAQAAKE2KA02NA2Vdcm0BAAAoTYsDTYwDZV1ybgEAAChNiwNNjgNlXXJvAQAAKE2LA02SA2VdcnABAAAoTY4DTY8DZV1ycQEAAChNjgNNkANlXXJyAQAAKE2OA02RA2VdcnMBAAAoTZIDTZMDZV1ydAEAAChNkgNNlANlXXJ1AQAAKE2SA02VA2VdcnYBAAAoTXcDTYYDZV1ydwEAAChNlgNNmANlXXJ4AQAAKE2WA02XA2VdcnkBAAAoTZgDTZkDZV1yegEAAChNmANNmwNlXXJ7AQAAKE2YA02aA2VdcnwBAAAoTZoDTZ4DZV1yfQEAAChNmwNNnANlXXJ+AQAAKE2bA02dA2Vdcn8BAAAoTZsDTZ8DZV1ygAEAAChNnwNNoANlXXKBAQAAKE2fA02hA2VdcoIBAAAoTZ8DTaIDZV1ygwEAAChNogNNowNlXXKEAQAAKE2iA02kA2VdcoUBAAAoTaIDTaUDZV1yhgEAAChNpQNNpgNlXXKHAQAAKE2lA02nA2VdcogBAAAoTaUDTagDZV1yiQEAAChNqANNqQNlXXKKAQAAKE2oA02qA2VdcosBAAAoTagDTasDZV1yjAEAAChNigNNlgNlXXKNAQAAKE2sA02uA2Vdco4BAAAoTawDTa0DZV1yjwEAAChNrgNNrwNlXXKQAQAAKE2uA02xA2VdcpEBAAAoTa4DTbADZV1ykgEAAChNsANNtANlXXKTAQAAKE2xA02yA2VdcpQBAAAoTbEDTbMDZV1ylQEAAChNsQNNtQNlXXKWAQAAKE21A022A2VdcpcBAAAoTbUDTbcDZV1ymAEAAChNtQNNuwNlXXKZAQAAKE23A024A2VdcpoBAAAoTbcDTbkDZV1ymwEAAChNtwNNugNlXXKcAQAAKE27A028A2Vdcp0BAAAoTbsDTb0DZV1yngEAAChNuwNNvgNlXXKfAQAAKE2aA02sA2VdcqABAAAoTb8DTcoDZV1yoQEAAChNvwNNwANlXXKiAQAAKE3AA03DA2VdcqMBAAAoTcADTcEDZV1ypAEAAChNwANNwgNlXXKlAQAAKE3CA03GA2VdcqYBAAAoTcMDTccDZV1ypwEAAChNwwNNxANlXXKoAQAAKE3DA03FA2VdcqkBAAAoTccDTcoDZV1yqgEAAChNxwNNyANlXXKrAQAAKE3HA03JA2VdcqwBAAAoTcoDTcsDZV1yrQEAAChNygNNzANlXXKuAQAAKE2wA02/A2Vdcq8BAAAoTc0DTc4DZV1ysAEAAChNzQNNzwNlXXKxAQAAKE3PA03QA2VdcrIBAAAoTc8DTdIDZV1yswEAAChNzwNN0QNlXXK0AQAAKE3RA03VA2VdcrUBAAAoTdIDTdMDZV1ytgEAAChN0gNN1ANlXXK3AQAAKE3SA03WA2VdcrgBAAAoTdYDTdcDZV1yuQEAAChN1gNN2ANlXXK6AQAAKE3CA03NA2VdcrsBAAAoTdkDTdoDZV1yvAEAAChN2QNN2wNlXXK9AQAAKE3bA03eA2Vdcr4BAAAoTdsDTd0DZV1yvwEAAChN2wNN3ANlXXLAAQAAKE3dA03hA2VdcsEBAAAoTd4DTd8DZV1ywgEAAChN3gNN4ANlXXLDAQAAKE3eA03iA2VdcsQBAAAoTeIDTeYDZV1yxQEAAChN4gNN4wNlXXLGAQAAKE3jA03kA2VdcscBAAAoTeMDTeUDZV1yyAEAAChN0QNN2QNlXXLJAQAAKE3nA03oA2VdcsoBAAAoTecDTekDZV1yywEAAChN6QNN6gNlXXLMAQAAKE3pA03sA2Vdcs0BAAAoTekDTesDZV1yzgEAAChN6wNN7wNlXXLPAQAAKE3sA03tA2VdctABAAAoTewDTe4DZV1y0QEAAChN7ANN8ANlXXLSAQAAKE3wA03xA2VdctMBAAAoTd0DTecDZV1y1AEAAChN8gNN8wNlXXLVAQAAKE3yA030A2VdctYBAAAoTfQDTfUDZV1y1wEAAChN9ANN9wNlXXLYAQAAKE30A032A2VdctkBAAAoTfYDTfkDZV1y2gEAAChN9wNN+ANlXXLbAQAAKE33A036A2VdctwBAAAoTfcDTf4DZV1y3QEAAChN+gNN+wNlXXLeAQAAKE36A038A2Vdct8BAAAoTfoDTf0DZV1y4AEAAChN/gNN/wNlXXLhAQAAKE3+A00ABGVdcuIBAAAoTf4DTQEEZV1y4wEAAChN6wNN8gNlXXLkAQAAKE0CBE0DBGVdcuUBAAAoTQIETQQEZV1y5gEAAChNBARNBQRlXXLnAQAAKE0EBE0HBGVdcugBAAAoTQQETQYEZV1y6QEAAChNBgRNCgRlXXLqAQAAKE0HBE0IBGVdcusBAAAoTQcETQkEZV1y7AEAAChNBwRNCwRlXXLtAQAAKE0LBE0MBGVdcu4BAAAoTQsETQ0EZV1y7wEAAChN9gNNAgRlXXLwAQAAKE0OBE0QBGVdcvEBAAAoTQ4ETQ8EZV1y8gEAAChNEARNEQRlXXLzAQAAKE0QBE0TBGVdcvQBAAAoTRAETRIEZV1y9QEAAChNEgRNFwRlXXL2AQAAKE0TBE0UBGVdcvcBAAAoTRMETRUEZV1y+AEAAChNEwRNFgRlXXL5AQAAKE0GBE0OBGVdcvoBAAAoTRgETRkEZV1y+wEAAChNGARNGgRlXXL8AQAAKE0aBE0bBGVdcv0BAAAoTRoETR0EZV1y/gEAAChNGgRNHARlXXL/AQAAKE0cBE0fBGVdcgACAAAoTR0ETR4EZV1yAQIAAChNHQRNIARlXXICAgAAKE0dBE0kBGVdcgMCAAAoTSAETSEEZV1yBAIAAChNIARNIgRlXXIFAgAAKE0gBE0jBGVdcgYCAAAoTSQETSUEZV1yBwIAAChNJARNJgRlXXIIAgAAKE0kBE0nBGVdcgkCAAAoTRIETRgEZV1yCgIAAChNKARNKQRlXXILAgAAKE0oBE0qBGVdcgwCAAAoTSoETSsEZV1yDQIAAChNKgRNLQRlXXIOAgAAKE0qBE0sBGVdcg8CAAAoTSwETS8EZV1yEAIAAChNLQRNLgRlXXIRAgAAKE0tBE0wBGVdchICAAAoTS0ETTQEZV1yEwIAAChNMARNMQRlXXIUAgAAKE0wBE0yBGVdchUCAAAoTTAETTMEZV1yFgIAAChNNARNNQRlXXIXAgAAKE00BE02BGVdchgCAAAoTTQETTcEZV1yGQIAAChNHARNKARlXXIaAgAAKE04BE05BGVdchsCAAAoTTgETToEZV1yHAIAAChNOgRNOwRlXXIdAgAAKE06BE09BGVdch4CAAAoTToETTwEZV1yHwIAAChNPARNPwRlXXIgAgAAKE09BE0+BGVdciECAAAoTT0ETUAEZV1yIgIAAChNPQRNRARlXXIjAgAAKE1ABE1BBGVdciQCAAAoTUAETUIEZV1yJQIAAChNQARNQwRlXXImAgAAKE1EBE1FBGVdcicCAAAoTSwETTgEZV1yKAIAAChNRgRNRwRlXXIpAgAAKE1GBE1IBGVdcioCAAAoTUgETUkEZV1yKwIAAChNSARNSwRlXXIsAgAAKE1IBE1KBGVdci0CAAAoTUoETU4EZV1yLgIAAChNSwRNTARlXXIvAgAAKE1LBE1NBGVdcjACAAAoTUsETU8EZV1yMQIAAChNTwRNUARlXXIyAgAAKE1PBE1RBGVdcjMCAAAoTTwETUYEZV1yNAIAAChNUgRNXQRlXXI1AgAAKE1SBE1TBGVdcjYCAAAoTVMETVYEZV1yNwIAAChNUwRNVARlXXI4AgAAKE1TBE1VBGVdcjkCAAAoTVUETVkEZV1yOgIAAChNVgRNWgRlXXI7AgAAKE1WBE1XBGVdcjwCAAAoTVYETVgEZV1yPQIAAChNWgRNXQRlXXI+AgAAKE1aBE1bBGVdcj8CAAAoTVoETVwEZV1yQAIAAChNXQRNXgRlXXJBAgAAKE1dBE1fBGVdckICAAAoTUoETVIEZV1yQwIAAChNYARNawRlXXJEAgAAKE1gBE1hBGVdckUCAAAoTWEETWQEZV1yRgIAAChNYQRNYgRlXXJHAgAAKE1hBE1jBGVdckgCAAAoTWMETWcEZV1ySQIAAChNZARNaARlXXJKAgAAKE1kBE1lBGVdcksCAAAoTWQETWYEZV1yTAIAAChNaARNawRlXXJNAgAAKE1oBE1pBGVdck4CAAAoTWgETWoEZV1yTwIAAChNawRNbARlXXJQAgAAKE1rBE1tBGVdclECAAAoTVUETWAEZV1yUgIAAChNbgRNbwRlXXJTAgAAKE1uBE1wBGVdclQCAAAoTXAETXEEZV1yVQIAAChNcARNcwRlXXJWAgAAKE1wBE1yBGVdclcCAAAoTXIETXYEZV1yWAIAAChNcwRNdARlXXJZAgAAKE1zBE11BGVdcloCAAAoTXMETXcEZV1yWwIAAChNdwRNegRlXXJcAgAAKE13BE14BGVdcl0CAAAoTXgETXkEZV1yXgIAAChNeARNfARlXXJfAgAAKE16BE1+BGVdcmACAAAoTXoETXsEZV1yYQIAAChNfARNfQRlXXJiAgAAKE18BE2CBGVdcmMCAAAoTX4ETYIEZV1yZAIAAChNfgRNfwRlXXJlAgAAKE2ABE2CBGVdcmYCAAAoTYAETYEEZV1yZwIAAChNYwRNbgRlXXJoAgAAKE2DBE2EBGVdcmkCAAAoTYMETYUEZV1yagIAAChNhQRNiARlXXJrAgAAKE2FBE2HBGVdcmwCAAAoTYUETYYEZV1ybQIAAChNhwRNiwRlXXJuAgAAKE2IBE2JBGVdcm8CAAAoTYgETYoEZV1ycAIAAChNiARNjARlXXJxAgAAKE2MBE2QBGVdcnICAAAoTYwETY0EZV1ycwIAAChNjQRNjgRlXXJ0AgAAKE2NBE2PBGVdcnUCAAAoTXIETYMEZV1ydgIAAChNkQRNkwRlXXJ3AgAAKE2RBE2SBGVdcngCAAAoTZMETZQEZV1yeQIAAChNkwRNlgRlXXJ6AgAAKE2TBE2VBGVdcnsCAAAoTZUETZkEZV1yfAIAAChNlgRNlwRlXXJ9AgAAKE2WBE2YBGVdcn4CAAAoTZYETZoEZV1yfwIAAChNmgRNmwRlXXKAAgAAKE2aBE2cBGVdcoECAAAoTZoETaAEZV1yggIAAChNnARNnQRlXXKDAgAAKE2cBE2eBGVdcoQCAAAoTZwETZ8EZV1yhQIAAChNoARNoQRlXXKGAgAAKE2gBE2iBGVdcocCAAAoTaAETaMEZV1yiAIAAChNhwRNkQRlXXKJAgAAKE2kBE2lBGVdcooCAAAoTaQETaYEZV1yiwIAAChNpgRNpwRlXXKMAgAAKE2mBE2pBGVdco0CAAAoTaYETagEZV1yjgIAAChNqARNrARlXXKPAgAAKE2pBE2qBGVdcpACAAAoTakETasEZV1ykQIAAChNqQRNrQRlXXKSAgAAKE2tBE2uBGVdcpMCAAAoTZUETaQEZV1ylAIAAChNrwRNsARlXXKVAgAAKE2vBE2xBGVdcpYCAAAoTbEETbIEZV1ylwIAAChNsQRNtARlXXKYAgAAKE2xBE2zBGVdcpkCAAAoTbMETbcEZV1ymgIAAChNtARNtQRlXXKbAgAAKE20BE22BGVdcpwCAAAoTbQETbgEZV1ynQIAAChNuARNuQRlXXKeAgAAKE24BE27BGVdcp8CAAAoTbkETboEZV1yoAIAAChNuQRNvQRlXXKhAgAAKE27BE2/BGVdcqICAAAoTbsETbwEZV1yowIAAChNvQRNvgRlXXKkAgAAKE29BE3BBGVdcqUCAAAoTb8ETcEEZV1ypgIAAChNvwRNwARlXXKnAgAAKE3BBE3CBGVdcqgCAAAoTagETa8EZV1yqQIAAChNwwRNxQRlXXKqAgAAKE3DBE3EBGVdcqsCAAAoTcUETcgEZV1yrAIAAChNxQRNxgRlXXKtAgAAKE3FBE3HBGVdcq4CAAAoTccETcsEZV1yrwIAAChNyARNyQRlXXKwAgAAKE3IBE3KBGVdcrECAAAoTcgETcwEZV1ysgIAAChNzARNzQRlXXKzAgAAKE3MBE3OBGVdcrQCAAAoTcwETc8EZV1ytQIAAChNzwRN0ARlXXK2AgAAKE3QBE3RBGVdcrcCAAAoTdAETdIEZV1yuAIAAChN0ARN0wRlXXK5AgAAKE2zBE3DBGVdcroCAAAoTdQETdYEZV1yuwIAAChN1ARN1QRlXXK8AgAAKE3WBE3XBGVdcr0CAAAoTdYETdkEZV1yvgIAAChN1gRN2ARlXXK/AgAAKE3YBE3dBGVdcsACAAAoTdkETdoEZV1ywQIAAChN2QRN2wRlXXLCAgAAKE3ZBE3cBGVdcsMCAAAoTccETdQEZV1yxAIAAChN3gRN4ARlXXLFAgAAKE3eBE3fBGVdcsYCAAAoTeAETeEEZV1yxwIAAChN4ARN4wRlXXLIAgAAKE3gBE3iBGVdcskCAAAoTeIETeYEZV1yygIAAChN4wRN5ARlXXLLAgAAKE3jBE3lBGVdcswCAAAoTeMETecEZV1yzQIAAChN5wRN6ARlXXLOAgAAKE3nBE3pBGVdcs8CAAAoTecETeoEZV1y0AIAAChN6gRN6wRlXXLRAgAAKE3qBE3sBGVdctICAAAoTeoETe0EZV1y0wIAAChN7QRN7gRlXXLUAgAAKE3tBE3vBGVdctUCAAAoTe0ETfAEZV1y1gIAAChN8ARN8QRlXXLXAgAAKE3wBE3yBGVdctgCAAAoTfAETfMEZV1y2QIAAChN2ARN3gRlXXLaAgAAKE30BE31BGVdctsCAAAoTfQETfYEZV1y3AIAAChN9gRN9wRlXXLdAgAAKE32BE35BGVdct4CAAAoTfYETfgEZV1y3wIAAChN+ARN+wRlXXLgAgAAKE35BE36BGVdcuECAAAoTfkETfwEZV1y4gIAAChN+QRNAAVlXXLjAgAAKE38BE39BGVdcuQCAAAoTfwETf4EZV1y5QIAAChN/ARN/wRlXXLmAgAAKE0ABU0BBWVdcucCAAAoTeIETfQEZV1y6AIAAChNAgVNBAVlXXLpAgAAKE0CBU0DBWVdcuoCAAAoTQQFTQYFZV1y6wIAAChNBAVNBQVlXXLsAgAAKE0EBU0HBWVdcu0CAAAoTQYFTQoFZV1y7gIAAChNBwVNCAVlXXLvAgAAKE0HBU0JBWVdcvACAAAoTQcFTQsFZV1y8QIAAChNCwVNDgVlXXLyAgAAKE0LBU0MBWVdcvMCAAAoTQwFTQ0FZV1y9AIAAChNDAVNEgVlXXL1AgAAKE0OBU0PBWVdcvYCAAAoTQ4FTRAFZV1y9wIAAChNDwVNEgVlXXL4AgAAKE0PBU0WBWVdcvkCAAAoTRAFTRgFZV1y+gIAAChNEAVNEQVlXXL7AgAAKE0SBU0TBWVdcvwCAAAoTRQFTRYFZV1y/QIAAChNFAVNFQVlXXL+AgAAKE0UBU0YBWVdcv8CAAAoTRYFTRcFZV1yAAMAAChNGAVNGQVlXXIBAwAAKE34BE0CBWVdcgIDAAAoTRoFTRsFZV1yAwMAAChNGgVNHAVlXXIEAwAAKE0cBU0dBWVdcgUDAAAoTRwFTR8FZV1yBgMAAChNHAVNHgVlXXIHAwAAKE0eBU0iBWVdcggDAAAoTR8FTSAFZV1yCQMAAChNHwVNIQVlXXIKAwAAKE0fBU0jBWVdcgsDAAAoTSMFTSQFZV1yDAMAAChNIwVNJQVlXXINAwAAKE0GBU0aBWVdcg4DAAAoTSYFTSgFZV1yDwMAAChNJgVNJwVlXXIQAwAAKE0oBU0pBWVdchEDAAAoTSgFTSsFZV1yEgMAAChNKAVNKgVlXXITAwAAKE0qBU0vBWVdchQDAAAoTSsFTSwFZV1yFQMAAChNKwVNLQVlXXIWAwAAKE0rBU0uBWVdchcDAAAoTR4FTSYFZV1yGAMAAChNMAVNMgVlXXIZAwAAKE0wBU0xBWVdchoDAAAoTTIFTTMFZV1yGwMAAChNMgVNNQVlXXIcAwAAKE0yBU00BWVdch0DAAAoTTQFTTgFZV1yHgMAAChNNQVNNgVlXXIfAwAAKE01BU03BWVdciADAAAoTTUFTTkFZV1yIQMAAChNOQVNOgVlXXIiAwAAKE05BU07BWVdciMDAAAoTTkFTT8FZV1yJAMAAChNOwVNPAVlXXIlAwAAKE07BU09BWVdciYDAAAoTTsFTT4FZV1yJwMAAChNPwVNQAVlXXIoAwAAKE0/BU1BBWVdcikDAAAoTT8FTUIFZV1yKgMAAChNKgVNMAVlXXIrAwAAKE1DBU1EBWVdciwDAAAoTUMFTUUFZV1yLQMAAChNRQVNRgVlXXIuAwAAKE1FBU1IBWVdci8DAAAoTUUFTUcFZV1yMAMAAChNRwVNSwVlXXIxAwAAKE1IBU1JBWVdcjIDAAAoTUgFTUoFZV1yMwMAAChNSAVNTAVlXXI0AwAAKE1MBU1NBWVdcjUDAAAoTUwFTU4FZV1yNgMAAChNNAVNQwVlXXI3AwAAKE1PBU1QBWVdcjgDAAAoTU8FTVEFZV1yOQMAAChNUQVNUgVlXXI6AwAAKE1RBU1TBWVdcjsDAAAoTVEFTVQFZV1yPAMAAChNVAVNVQVlXXI9AwAAKE1HBU1PBWVdcj4DAAAoTVYFTVcFZV1yPwMAAChNVgVNWAVlXXJAAwAAKE1YBU1aBWVdckEDAAAoTVgFTVkFZV1yQgMAAChNWAVNWwVlXXJDAwAAKE1aBU1eBWVdckQDAAAoTVsFTVwFZV1yRQMAAChNWwVNXQVlXXJGAwAAKE1bBU1fBWVdckcDAAAoTV8FTWAFZV1ySAMAAChNXwVNYQVlXXJJAwAAKE1fBU1iBWVdckoDAAAoTWIFTWMFZV1ySwMAAChNYgVNZAVlXXJMAwAAKE1iBU1lBWVdck0DAAAoTWUFTWYFZV1yTgMAAChNZQVNbQVlXXJPAwAAKE1nBU1tBWVdclADAAAoTWcFTWgFZV1yUQMAAChNZwVNaQVlXXJSAwAAKE1qBU1sBWVdclMDAAAoTWoFTW0FZV1yVAMAAChNagVNawVlXXJVAwAAKE1UBU1WBWVdclYDAAAoTW4FTW8FZV1yVwMAAChNbgVNcAVlXXJYAwAAKE1wBU1xBWVdclkDAAAoTXAFTXMFZV1yWgMAAChNcAVNcgVlXXJbAwAAKE1yBU12BWVdclwDAAAoTXMFTXQFZV1yXQMAAChNcwVNdQVlXXJeAwAAKE1zBU13BWVdcl8DAAAoTXcFTXgFZV1yYAMAAChNdwVNeQVlXXJhAwAAKE13BU16BWVdcmIDAAAoTXoFTXsFZV1yYwMAAChNegVNfAVlXXJkAwAAKE1aBU1uBWVdcmUDAAAoTX0FTX4FZV1yZgMAAChNfQVNfwVlXXJnAwAAKE1/BU2ABWVdcmgDAAAoTX8FTYIFZV1yaQMAAChNfwVNgQVlXXJqAwAAKE2BBU2FBWVdcmsDAAAoTYIFTYMFZV1ybAMAAChNggVNhAVlXXJtAwAAKE2CBU2GBWVdcm4DAAAoTYYFTYcFZV1ybwMAAChNhgVNiAVlXXJwAwAAKE1yBU19BWVdcnEDAAAoTYkFTYsFZV1ycgMAAChNiQVNigVlXXJzAwAAKE2LBU2MBWVdcnQDAAAoTYsFTY4FZV1ydQMAAChNiwVNjQVlXXJ2AwAAKE2NBU2SBWVdcncDAAAoTY4FTY8FZV1yeAMAAChNjgVNkAVlXXJ5AwAAKE2OBU2RBWVdcnoDAAAoTYEFTYkFZV1yewMAAChNkwVNlAVlXXJ8AwAAKE2TBU2VBWVdcn0DAAAoTZUFTZYFZV1yfgMAAChNlQVNlwVlXXJ/AwAAKE2VBU2YBWVdcoADAAAoTZgFTZkFZV1ygQMAAChNjQVNkwVlXXKCAwAAKE2aBU2bBWVdcoMDAAAoTZoFTZwFZV1yhAMAAChNnAVNnQVlXXKFAwAAKE2cBU2fBWVdcoYDAAAoTZwFTZ4FZV1yhwMAAChNngVNogVlXXKIAwAAKE2fBU2gBWVdcokDAAAoTZ8FTaEFZV1yigMAAChNnwVNowVlXXKLAwAAKE2jBU2kBWVdcowDAAAoTaMFTaYFZV1yjQMAAChNpAVNpQVlXXKOAwAAKE2kBU2oBWVdco8DAAAoTaYFTaoFZV1ykAMAAChNpgVNpwVlXXKRAwAAKE2oBU2pBWVdcpIDAAAoTagFTawFZV1ykwMAAChNqgVNrAVlXXKUAwAAKE2qBU2rBWVdcpUDAAAoTawFTa0FZV1ylgMAAChNmAVNmgVlXXKXAwAAKE2uBU2wBWVdcpgDAAAoTa4FTa8FZV1ymQMAAChNsAVNsQVlXXKaAwAAKE2wBU2zBWVdcpsDAAAoTbAFTbIFZV1ynAMAAChNsgVNtwVlXXKdAwAAKE2zBU20BWVdcp4DAAAoTbMFTbUFZV1ynwMAAChNswVNtgVlXXKgAwAAKE2eBU2uBWVdcqEDAAAoTbgFTbkFZV1yogMAAChNuAVNugVlXXKjAwAAKE26BU27BWVdcqQDAAAoTboFTb0FZV1ypQMAAChNugVNvAVlXXKmAwAAKE28BU3ABWVdcqcDAAAoTb0FTb4FZV1yqAMAAChNvQVNvwVlXXKpAwAAKE29BU3BBWVdcqoDAAAoTcEFTcQFZV1yqwMAAChNwQVNwgVlXXKsAwAAKE3CBU3DBWVdcq0DAAAoTcIFTcYFZV1yrgMAAChNxAVNyAVlXXKvAwAAKE3EBU3FBWVdcrADAAAoTcYFTccFZV1ysQMAAChNxgVNzAVlXXKyAwAAKE3IBU3MBWVdcrMDAAAoTcgFTckFZV1ytAMAAChNygVNzAVlXXK1AwAAKE3KBU3LBWVdcrYDAAAoTbIFTbgFZV1ytwMAAChNzQVNzwVlXXK4AwAAKE3NBU3OBWVdcrkDAAAoTc8FTdEFZV1yugMAAChNzwVN0AVlXXK7AwAAKE3PBU3SBWVdcrwDAAAoTdEFTdUFZV1yvQMAAChN0gVN0wVlXXK+AwAAKE3SBU3UBWVdcr8DAAAoTdIFTdYFZV1ywAMAAChN1gVN2QVlXXLBAwAAKE3WBU3XBWVdcsIDAAAoTdcFTdgFZV1ywwMAAChN1wVN3QVlXXLEAwAAKE3ZBU3aBWVdcsUDAAAoTdkFTdsFZV1yxgMAAChN2gVN3QVlXXLHAwAAKE3aBU3hBWVdcsgDAAAoTdsFTeMFZV1yyQMAAChN2wVN3AVlXXLKAwAAKE3dBU3eBWVdcssDAAAoTd8FTeEFZV1yzAMAAChN3wVN4AVlXXLNAwAAKE3fBU3jBWVdcs4DAAAoTeEFTeIFZV1yzwMAAChN4wVN5AVlXXLQAwAAKE28BU3NBWVdctEDAAAoTeUFTecFZV1y0gMAAChN5QVN5gVlXXLTAwAAKE3nBU3oBWVdctQDAAAoTecFTeoFZV1y1QMAAChN5wVN6QVlXXLWAwAAKE3pBU3tBWVdctcDAAAoTeoFTesFZV1y2AMAAChN6gVN7AVlXXLZAwAAKE3qBU3uBWVdctoDAAAoTe4FTe8FZV1y2wMAAChN7gVN8AVlXXLcAwAAKE3uBU30BWVdct0DAAAoTfAFTfEFZV1y3gMAAChN8AVN8gVlXXLfAwAAKE3wBU3zBWVdcuADAAAoTfQFTfUFZV1y4QMAAChN9AVN9gVlXXLiAwAAKE30BU33BWVdcuMDAAAoTdEFTeUFZV1y5AMAAChN+AVN+gVlXXLlAwAAKE34BU35BWVdcuYDAAAoTfoFTfsFZV1y5wMAAChN+gVN/QVlXXLoAwAAKE36BU38BWVdcukDAAAoTfwFTQEGZV1y6gMAAChN/QVN/gVlXXLrAwAAKE39BU3/BWVdcuwDAAAoTf0FTQAGZV1y7QMAAChN6QVN+AVlXXLuAwAAKE0CBk0DBmVdcu8DAAAoTQIGTQQGZV1y8AMAAChNBAZNBQZlXXLxAwAAKE0EBk0GBmVdcvIDAAAoTQQGTQcGZWUoXXLzAwAAKE0HBk0IBmVdcvQDAAAoTfwFTQIGZV1y9QMAAChNCQZNCwZlXXL2AwAAKE0JBk0KBmVdcvcDAAAoTQsGTQwGZV1y+AMAAChNCwZNDgZlXXL5AwAAKE0LBk0NBmVdcvoDAAAoTQ0GTREGZV1y+wMAAChNDgZNDwZlXXL8AwAAKE0OBk0QBmVdcv0DAAAoTQ4GTRIGZV1y/gMAAChNEgZNEwZlXXL/AwAAKE0SBk0UBmVdcgAEAAAoTRIGTRgGZV1yAQQAAChNFAZNFQZlXXICBAAAKE0UBk0WBmVdcgMEAAAoTRQGTRcGZV1yBAQAAChNGAZNGQZlXXIFBAAAKE0YBk0aBmVdcgYEAAAoTRgGTRsGZV1yBwQAAChNBwZNCQZlXXIIBAAAKE0cBk0dBmVdcgkEAAAoTRwGTR4GZV1yCgQAAChNHgZNHwZlXXILBAAAKE0eBk0hBmVdcgwEAAAoTR4GTSAGZV1yDQQAAChNIAZNIwZlXXIOBAAAKE0hBk0iBmVdcg8EAAAoTSEGTScGZV1yEAQAAChNIQZNJAZlXXIRBAAAKE0kBk0lBmVdchIEAAAoTSQGTSYGZV1yEwQAAChNJAZNKwZlXXIUBAAAKE0nBk0oBmVdchUEAAAoTScGTSkGZV1yFgQAAChNJwZNKgZlXXIXBAAAKE0rBk0sBmVdchgEAAAoTSsGTS0GZV1yGQQAAChNKwZNLgZlXXIaBAAAKE0NBk0cBmVdchsEAAAoTS8GTTAGZV1yHAQAAChNLwZNMQZlXXIdBAAAKE0xBk0yBmVdch4EAAAoTTEGTTQGZV1yHwQAAChNMQZNMwZlXXIgBAAAKE0zBk03BmVdciEEAAAoTTQGTTUGZV1yIgQAAChNNAZNNgZlXXIjBAAAKE00Bk04BmVdciQEAAAoTTgGTTkGZV1yJQQAAChNOAZNOgZlXXImBAAAKE0gBk0vBmVdcicEAAAoTTsGTTwGZV1yKAQAAChNOwZNPQZlXXIpBAAAKE09Bk0+BmVdcioEAAAoTT0GTT8GZV1yKwQAAChNPQZNQAZlXXIsBAAAKE1ABk1BBmVdci0EAAAoTTMGTTsGZV1yLgQAAChNQgZNQwZlXXIvBAAAKE1CBk1EBmVdcjAEAAAoTUQGTUUGZV1yMQQAAChNRAZNRwZlXXIyBAAAKE1EBk1GBmVdcjMEAAAoTUYGTUoGZV1yNAQAAChNRwZNSAZlXXI1BAAAKE1HBk1JBmVdcjYEAAAoTUcGTUsGZV1yNwQAAChNSwZNTAZlXXI4BAAAKE1LBk1NBmVdcjkEAAAoTUsGTU4GZV1yOgQAAChNTgZNTwZlXXI7BAAAKE1OBk1QBmVdcjwEAAAoTUAGTUIGZV1yPQQAAChNUQZNUgZlXXI+BAAAKE1RBk1TBmVdcj8EAAAoTVMGTVQGZV1yQAQAAChNUwZNVQZlXXJBBAAAKE1TBk1WBmVdckIEAAAoTVYGTVcGZV1yQwQAAChNRgZNUQZlXXJEBAAAKE1YBk1aBmVdckUEAAAoTVgGTVkGZV1yRgQAAChNWgZNWwZlXXJHBAAAKE1aBk1dBmVdckgEAAAoTVoGTVwGZV1ySQQAAChNXAZNYAZlXXJKBAAAKE1dBk1eBmVdcksEAAAoTV0GTV8GZV1yTAQAAChNXQZNYQZlXXJNBAAAKE1hBk1iBmVdck4EAAAoTVYGTVgGZV1yTwQAAChNYwZNZAZlXXJQBAAAKE1jBk1lBmVdclEEAAAoTWUGTWYGZV1yUgQAAChNZQZNaAZlXXJTBAAAKE1lBk1nBmVdclQEAAAoTWcGTWsGZV1yVQQAAChNaAZNaQZlXXJWBAAAKE1oBk1qBmVdclcEAAAoTWgGTWwGZV1yWAQAAChNbAZNbQZlXXJZBAAAKE1sBk1vBmVdcloEAAAoTW0GTW4GZV1yWwQAAChNbQZNcQZlXXJcBAAAKE1vBk1zBmVdcl0EAAAoTW8GTXAGZV1yXgQAAChNcQZNcgZlXXJfBAAAKE1xBk11BmVdcmAEAAAoTXMGTXUGZV1yYQQAAChNcwZNdAZlXXJiBAAAKE11Bk12BmVdcmMEAAAoTVwGTWMGZV1yZAQAAChNdwZNeAZlXXJlBAAAKE13Bk15BmVdcmYEAAAoTXkGTXoGZV1yZwQAAChNeQZNfAZlXXJoBAAAKE15Bk17BmVdcmkEAAAoTXsGTX4GZV1yagQAAChNfAZNfQZlXXJrBAAAKE18Bk1/BmVdcmwEAAAoTXwGTYMGZV1ybQQAAChNfwZNgAZlXXJuBAAAKE1/Bk2BBmVdcm8EAAAoTX8GTYIGZV1ycAQAAChNgwZNhAZlXXJxBAAAKE1nBk13BmVdcnIEAAAoTYUGTYYGZV1ycwQAAChNhQZNhwZlXXJ0BAAAKE2HBk2IBmVdcnUEAAAoTYcGTYoGZV1ydgQAAChNhwZNiQZlXXJ3BAAAKE2JBk2MBmVdcngEAAAoTYoGTYsGZV1yeQQAAChNigZNkAZlXXJ6BAAAKE2KBk2NBmVdcnsEAAAoTY0GTY4GZV1yfAQAAChNjQZNjwZlXXJ9BAAAKE2NBk2UBmVdcn4EAAAoTZAGTZEGZV1yfwQAAChNkAZNkgZlXXKABAAAKE2QBk2TBmVdcoEEAAAoTZQGTZUGZV1yggQAAChNlAZNlgZlXXKDBAAAKE2UBk2XBmVdcoQEAAAoTXsGTYUGZV1yhQQAAChNmAZNmgZlXXKGBAAAKE2YBk2ZBmVdcocEAAAoTZoGTZsGZV1yiAQAAChNmgZNnQZlXXKJBAAAKE2aBk2cBmVdcooEAAAoTZwGTaAGZV1yiwQAAChNnQZNngZlXXKMBAAAKE2dBk2fBmVdco0EAAAoTZ0GTaEGZV1yjgQAAChNoQZNogZlXXKPBAAAKE2hBk2jBmVdcpAEAAAoTaEGTaQGZV1ykQQAAChNpAZNpQZlXXKSBAAAKE2kBk2mBmVdcpMEAAAoTaQGTacGZV1ylAQAAChNpwZNqAZlXXKVBAAAKE2nBk2pBmVdcpYEAAAoTacGTaoGZV1ylwQAAChNqgZNqwZlXXKYBAAAKE2qBk2sBmVdcpkEAAAoTaoGTa0GZV1ymgQAAChNiQZNmAZlXXKbBAAAKE2uBk2wBmVdcpwEAAAoTa4GTa8GZV1ynQQAAChNsAZNsQZlXXKeBAAAKE2wBk2zBmVdcp8EAAAoTbAGTbIGZV1yoAQAAChNsgZNtwZlXXKhBAAAKE2zBk20BmVdcqIEAAAoTbMGTbUGZV1yowQAAChNswZNtgZlXXKkBAAAKE2cBk2uBmVdcqUEAAAoTbgGTbkGZV1ypgQAAChNuAZNugZlXXKnBAAAKE26Bk29BmVdcqgEAAAoTboGTbsGZV1yqQQAAChNugZNvAZlXXKqBAAAKE28Bk3ABmVdcqsEAAAoTb0GTb4GZV1yrAQAAChNvQZNvwZlXXKtBAAAKE29Bk3BBmVdcq4EAAAoTcEGTcQGZV1yrwQAAChNwQZNwgZlXXKwBAAAKE3CBk3IBmVdcrEEAAAoTcIGTcMGZV1ysgQAAChNxAZNxQZlXXKzBAAAKE3EBk3GBmVdcrQEAAAoTcYGTccGZV1ytQQAAChNxgZNyAZlXXK2BAAAKE2yBk24BmVdcrcEAAAoTckGTcoGZV1yuAQAAChNyQZNywZlXXK5BAAAKE3LBk3MBmVdcroEAAAoTcsGTc4GZV1yuwQAAChNywZNzQZlXXK8BAAAKE3NBk3QBmVdcr0EAAAoTc4GTc8GZV1yvgQAAChNzgZN0QZlXXK/BAAAKE3OBk3VBmVdcsAEAAAoTdEGTdIGZV1ywQQAAChN0QZN0wZlXXLCBAAAKE3RBk3UBmVdcsMEAAAoTdUGTdYGZV1yxAQAAChNvAZNyQZlXXLFBAAAKE3XBk3YBmVdcsYEAAAoTdcGTdkGZV1yxwQAAChN2QZN2wZlXXLIBAAAKE3ZBk3aBmVdcskEAAAoTdkGTdwGZV1yygQAAChN2wZN3wZlXXLLBAAAKE3cBk3dBmVdcswEAAAoTdwGTd4GZV1yzQQAAChN3AZN4AZlXXLOBAAAKE3gBk3hBmVdcs8EAAAoTeAGTeIGZV1y0AQAAChN4AZN4wZlXXLRBAAAKE3jBk3kBmVdctIEAAAoTeMGTeUGZV1y0wQAAChN4wZN5gZlXXLUBAAAKE3mBk3nBmVdctUEAAAoTeYGTe4GZV1y1gQAAChN6AZN7gZlXXLXBAAAKE3oBk3pBmVdctgEAAAoTegGTeoGZV1y2QQAAChN6wZN7QZlXXLaBAAAKE3rBk3uBmVdctsEAAAoTesGTewGZV1y3AQAAChNzQZN1wZlXXLdBAAAKE3vBk3wBmVdct4EAAAoTe8GTfEGZV1y3wQAAChN8QZN8gZlXXLgBAAAKE3xBk3zBmVdcuEEAAAoTfEGTfQGZV1y4gQAAChN9AZN9QZlXXLjBAAAKE3bBk3vBmVdcuQEAAAoTfYGTfcGZV1y5QQAAChN9gZN+AZlXXLmBAAAKE34Bk35BmVdcucEAAAoTfgGTfsGZV1y6AQAAChN+AZN+gZlXXLpBAAAKE36Bk39BmVdcuoEAAAoTfsGTfwGZV1y6wQAAChN+wZN/gZlXXLsBAAAKE37Bk0CB2Vdcu0EAAAoTf4GTf8GZV1y7gQAAChN/gZNAAdlXXLvBAAAKE3+Bk0BB2VdcvAEAAAoTQIHTQMHZV1y8QQAAChN9AZN9gZlXXLyBAAAKE0EB00FB2VdcvMEAAAoTQQHTQYHZV1y9AQAAChNBgdNCQdlXXL1BAAAKE0GB00HB2VdcvYEAAAoTQYHTQgHZV1y9wQAAChNCAdNDAdlXXL4BAAAKE0JB00KB2VdcvkEAAAoTQkHTQsHZV1y+gQAAChNCQdNDQdlXXL7BAAAKE0NB00QB2VdcvwEAAAoTQ0HTQ4HZV1y/QQAAChNDgdNFAdlXXL+BAAAKE0OB00PB2Vdcv8EAAAoTRAHTREHZV1yAAUAAChNEAdNEgdlXXIBBQAAKE0SB00TB2VdcgIFAAAoTRIHTRQHZV1yAwUAAChN+gZNBAdlXXIEBQAAKE0VB00XB2VdcgUFAAAoTRUHTRYHZV1yBgUAAChNFwdNGAdlXXIHBQAAKE0XB00aB2VdcggFAAAoTRcHTRkHZV1yCQUAAChNGQdNHgdlXXIKBQAAKE0aB00bB2VdcgsFAAAoTRoHTRwHZV1yDAUAAChNGgdNHQdlXXINBQAAKE0IB00VB2Vdcg4FAAAoTR8HTSoHZV1yDwUAAChNHwdNIAdlXXIQBQAAKE0gB00jB2VdchEFAAAoTSAHTSEHZV1yEgUAAChNIAdNIgdlXXITBQAAKE0iB00mB2VdchQFAAAoTSMHTScHZV1yFQUAAChNIwdNJAdlXXIWBQAAKE0jB00lB2VdchcFAAAoTScHTSoHZV1yGAUAAChNJwdNKAdlXXIZBQAAKE0nB00pB2VdchoFAAAoTSoHTSsHZV1yGwUAAChNKgdNLAdlXXIcBQAAKE0ZB00fB2Vdch0FAAAoTS0HTS4HZV1yHgUAAChNLQdNLwdlXXIfBQAAKE0vB00wB2VdciAFAAAoTS8HTTIHZV1yIQUAAChNLwdNMQdlXXIiBQAAKE0xB001B2VdciMFAAAoTTIHTTMHZV1yJAUAAChNMgdNNAdlXXIlBQAAKE0yB002B2VdciYFAAAoTTYHTTcHZV1yJwUAAChNIgdNLQdlXXIoBQAAKE04B005B2VdcikFAAAoTTgHTToHZV1yKgUAAChNOgdNOwdlXXIrBQAAKE06B009B2VdciwFAAAoTToHTTwHZV1yLQUAAChNPAdNQAdlXXIuBQAAKE09B00+B2Vdci8FAAAoTT0HTT8HZV1yMAUAAChNPQdNQQdlXXIxBQAAKE1BB01CB2VdcjIFAAAoTUEHTUQHZV1yMwUAAChNQgdNQwdlXXI0BQAAKE1CB01GB2VdcjUFAAAoTUQHTUgHZV1yNgUAAChNRAdNRQdlXXI3BQAAKE1GB01HB2VdcjgFAAAoTUYHTUoHZV1yOQUAAChNSAdNSgdlXXI6BQAAKE1IB01JB2VdcjsFAAAoTUoHTUsHZV1yPAUAAChNMQdNOAdlXXI9BQAAKE1MB01OB2Vdcj4FAAAoTUwHTU0HZV1yPwUAAChNTgdNTwdlXXJABQAAKE1OB01RB2VdckEFAAAoTU4HTVAHZV1yQgUAAChNUAdNVQdlXXJDBQAAKE1RB01SB2VdckQFAAAoTVEHTVMHZV1yRQUAAChNUQdNVAdlXXJGBQAAKE08B01MB2VdckcFAAAoTVYHTVcHZV1ySAUAAChNVgdNWAdlXXJJBQAAKE1YB01ZB2VdckoFAAAoTVgHTVsHZV1ySwUAAChNWAdNWgdlXXJMBQAAKE1aB01dB2Vdck0FAAAoTVsHTVwHZV1yTgUAAChNWwdNYQdlXXJPBQAAKE1bB01eB2VdclAFAAAoTV4HTV8HZV1yUQUAAChNXgdNYAdlXXJSBQAAKE1eB01lB2VdclMFAAAoTWEHTWIHZV1yVAUAAChNYQdNYwdlXXJVBQAAKE1hB01kB2VdclYFAAAoTWUHTWYHZV1yVwUAAChNZQdNZwdlXXJYBQAAKE1lB01oB2VdclkFAAAoTVAHTVYHZV1yWgUAAChNaQdNawdlXXJbBQAAKE1pB01qB2VdclwFAAAoTWsHTWwHZV1yXQUAAChNawdNbgdlXXJeBQAAKE1rB01tB2Vdcl8FAAAoTW0HTXEHZV1yYAUAAChNbgdNbwdlXXJhBQAAKE1uB01wB2VdcmIFAAAoTW4HTXIHZV1yYwUAAChNcgdNcwdlXXJkBQAAKE1yB010B2VdcmUFAAAoTXIHTXUHZV1yZgUAAChNdQdNdgdlXXJnBQAAKE11B013B2VdcmgFAAAoTXUHTXgHZV1yaQUAAChNeAdNeQdlXXJqBQAAKE14B016B2VdcmsFAAAoTXgHTXsHZV1ybAUAAChNewdNfAdlXXJtBQAAKE17B019B2Vdcm4FAAAoTXsHTX4HZV1ybwUAAChNWgdNaQdlXXJwBQAAKE1/B02BB2VdcnEFAAAoTX8HTYAHZV1ycgUAAChNgQdNggdlXXJzBQAAKE2BB02EB2VdcnQFAAAoTYEHTYMHZV1ydQUAAChNgwdNhwdlXXJ2BQAAKE2EB02FB2VdcncFAAAoTYQHTYYHZV1yeAUAAChNhAdNiAdlXXJ5BQAAKE2IB02JB2VdcnoFAAAoTYgHTYoHZV1yewUAAChNiAdNjgdlXXJ8BQAAKE2KB02LB2Vdcn0FAAAoTYoHTYwHZV1yfgUAAChNigdNjQdlXXJ/BQAAKE2OB02PB2VdcoAFAAAoTY4HTZAHZV1ygQUAAChNjgdNkQdlXXKCBQAAKE1tB01/B2VdcoMFAAAoTZIHTZMHZV1yhAUAAChNkgdNlAdlXXKFBQAAKE2UB02WB2VdcoYFAAAoTZQHTZUHZV1yhwUAAChNlAdNlwdlXXKIBQAAKE2WB02aB2VdcokFAAAoTZcHTZgHZV1yigUAAChNlwdNmQdlXXKLBQAAKE2XB02bB2VdcowFAAAoTZsHTZwHZV1yjQUAAChNmwdNnQdlXXKOBQAAKE2bB02eB2Vdco8FAAAoTZ4HTZ8HZV1ykAUAAChNngdNoAdlXXKRBQAAKE2eB02hB2VdcpIFAAAoTaEHTaIHZV1ykwUAAChNoQdNqQdlXXKUBQAAKE2jB02pB2VdcpUFAAAoTaMHTaQHZV1ylgUAAChNowdNpQdlXXKXBQAAKE2mB02oB2VdcpgFAAAoTaYHTakHZV1ymQUAAChNpgdNpwdlXXKaBQAAKE2DB02SB2VdcpsFAAAoTaoHTawHZV1ynAUAAChNqgdNqwdlXXKdBQAAKE2sB02tB2Vdcp4FAAAoTawHTa8HZV1ynwUAAChNrAdNrgdlXXKgBQAAKE2uB02zB2VdcqEFAAAoTa8HTbAHZV1yogUAAChNrwdNsQdlXXKjBQAAKE2vB02yB2VdcqQFAAAoTZYHTaoHZV1ypQUAAChNtAdNtQdlXXKmBQAAKE20B022B2VdcqcFAAAoTbYHTbcHZV1yqAUAAChNtgdNuQdlXXKpBQAAKE22B024B2VdcqoFAAAoTbgHTbwHZV1yqwUAAChNuQdNugdlXXKsBQAAKE25B027B2Vdcq0FAAAoTbkHTb0HZV1yrgUAAChNvQdNvgdlXXKvBQAAKE29B02/B2VdcrAFAAAoTa4HTbQHZV1ysQUAAChNwAdNwQdlXXKyBQAAKE3AB03CB2VdcrMFAAAoTcIHTcMHZV1ytAUAAChNwgdNxQdlXXK1BQAAKE3CB03EB2VdcrYFAAAoTcQHTcgHZV1ytwUAAChNxQdNxgdlXXK4BQAAKE3FB03HB2VdcrkFAAAoTcUHTckHZV1yugUAAChNyQdNygdlXXK7BQAAKE3JB03LB2VdcrwFAAAoTbgHTcAHZV1yvQUAAChNzAdNzgdlXXK+BQAAKE3MB03NB2Vdcr8FAAAoTc4HTc8HZV1ywAUAAChNzgdN0QdlXXLBBQAAKE3OB03QB2VdcsIFAAAoTdAHTdUHZV1ywwUAAChN0QdN0gdlXXLEBQAAKE3RB03TB2VdcsUFAAAoTdEHTdQHZV1yxgUAAChNxAdNzAdlXXLHBQAAKE3WB03YB2VdcsgFAAAoTdYHTdcHZV1yyQUAAChN2AdN2QdlXXLKBQAAKE3YB03bB2VdcssFAAAoTdgHTdoHZV1yzAUAAChN2gdN3wdlXXLNBQAAKE3bB03cB2Vdcs4FAAAoTdsHTd0HZV1yzwUAAChN2wdN3gdlXXLQBQAAKE3QB03WB2VdctEFAAAoTeAHTeEHZV1y0gUAAChN4AdN4gdlXXLTBQAAKE3iB03jB2VdctQFAAAoTeIHTeUHZV1y1QUAAChN4gdN5AdlXXLWBQAAKE3kB03nB2VdctcFAAAoTeUHTeYHZV1y2AUAAChN5QdN6AdlXXLZBQAAKE3lB03sB2VdctoFAAAoTegHTekHZV1y2wUAAChN6AdN6gdlXXLcBQAAKE3oB03rB2Vdct0FAAAoTewHTe0HZV1y3gUAAChN7AdN7gdlXXLfBQAAKE3sB03vB2VdcuAFAAAoTdoHTeAHZV1y4QUAAChN8AdN8gdlXXLiBQAAKE3wB03xB2VdcuMFAAAoTfIHTfMHZV1y5AUAAChN8gdN9QdlXXLlBQAAKE3yB030B2VdcuYFAAAoTfQHTfgHZV1y5wUAAChN9QdN9gdlXXLoBQAAKE31B033B2VdcukFAAAoTfUHTfkHZV1y6gUAAChN+QdN+gdlXXLrBQAAKE35B037B2VdcuwFAAAoTfkHTf8HZV1y7QUAAChN+wdN/AdlXXLuBQAAKE37B039B2Vdcu8FAAAoTfsHTf4HZV1y8AUAAChN/wdNAAhlXXLxBQAAKE3/B00BCGVdcvIFAAAoTf8HTQIIZV1y8wUAAChN5AdN8AdlXXL0BQAAKE0DCE0ECGVdcvUFAAAoTQMITQUIZV1y9gUAAChNBQhNBghlXXL3BQAAKE0FCE0ICGVdcvgFAAAoTQUITQcIZV1y+QUAAChNBwhNCwhlXXL6BQAAKE0ICE0JCGVdcvsFAAAoTQgITQoIZV1y/AUAAChNCAhNDAhlXXL9BQAAKE0MCE0NCGVdcv4FAAAoTQwITQ4IZV1y/wUAAChNDAhNDwhlXXIABgAAKE0PCE0QCGVdcgEGAAAoTQ8ITREIZV1yAgYAAChN9AdNAwhlXXIDBgAAKE0SCE0TCGVdcgQGAAAoTRIITRQIZV1yBQYAAChNFAhNFwhlXXIGBgAAKE0UCE0VCGVdcgcGAAAoTRQITRYIZV1yCAYAAChNFghNGghlXXIJBgAAKE0XCE0YCGVdcgoGAAAoTRcITRkIZV1yCwYAAChNFwhNGwhlXXIMBgAAKE0bCE0eCGVdcg0GAAAoTRsITRwIZV1yDgYAAChNHAhNIghlXXIPBgAAKE0cCE0dCGVdchAGAAAoTR4ITR8IZV1yEQYAAChNHghNIAhlXXISBgAAKE0gCE0hCGVdchMGAAAoTSAITSIIZV1yFAYAAChNBwhNEghlXXIVBgAAKE0jCE0lCGVdchYGAAAoTSMITSQIZV1yFwYAAChNJQhNJghlXXIYBgAAKE0lCE0oCGVdchkGAAAoTSUITScIZV1yGgYAAChNJwhNLAhlXXIbBgAAKE0oCE0pCGVdchwGAAAoTSgITSoIZV1yHQYAAChNKAhNKwhlXXIeBgAAKE0WCE0jCGVdch8GAAAoTS0ITS4IZV1yIAYAAChNLQhNLwhlXXIhBgAAKE0vCE0xCGVdciIGAAAoTS8ITTAIZV1yIwYAAChNLwhNMghlXXIkBgAAKE0xCE01CGVdciUGAAAoTTIITTMIZV1yJgYAAChNMghNNAhlXXInBgAAKE0yCE02CGVdcigGAAAoTTYITTcIZV1yKQYAAChNNghNOAhlXXIqBgAAKE02CE05CGVdcisGAAAoTTkITToIZV1yLAYAAChNOQhNOwhlXXItBgAAKE05CE08CGVdci4GAAAoTTwITT0IZV1yLwYAAChNPAhNRAhlXXIwBgAAKE0+CE1ECGVdcjEGAAAoTT4ITT8IZV1yMgYAAChNPghNQAhlXXIzBgAAKE1BCE1DCGVdcjQGAAAoTUEITUQIZV1yNQYAAChNQQhNQghlXXI2BgAAKE0nCE0tCGVdcjcGAAAoTUUITUYIZV1yOAYAAChNRQhNRwhlXXI5BgAAKE1HCE1JCGVdcjoGAAAoTUcITUgIZV1yOwYAAChNRwhNSghlXXI8BgAAKE1JCE1NCGVdcj0GAAAoTUoITUsIZV1yPgYAAChNSghNTAhlXXI/BgAAKE1KCE1OCGVdckAGAAAoTU4ITU8IZV1yQQYAAChNTghNUAhlXXJCBgAAKE1OCE1RCGVdckMGAAAoTVEITVIIZV1yRAYAAChNUQhNUwhlXXJFBgAAKE1RCE1UCGVdckYGAAAoTVQITVUIZV1yRwYAAChNVAhNXAhlXXJIBgAAKE1WCE1cCGVdckkGAAAoTVYITVcIZV1ySgYAAChNVghNWAhlXXJLBgAAKE1ZCE1bCGVdckwGAAAoTVkITVwIZV1yTQYAAChNWQhNWghlXXJOBgAAKE0xCE1FCGVdck8GAAAoTV0ITV4IZV1yUAYAAChNXQhNXwhlXXJRBgAAKE1fCE1gCGVdclIGAAAoTV8ITWIIZV1yUwYAAChNXwhNYQhlXXJUBgAAKE1hCE1kCGVdclUGAAAoTWIITWMIZV1yVgYAAChNYghNZQhlXXJXBgAAKE1iCE1pCGVdclgGAAAoTWUITWYIZV1yWQYAAChNZQhNZwhlXXJaBgAAKE1lCE1oCGVdclsGAAAoTWkITWoIZV1yXAYAAChNSQhNXQhlXXJdBgAAKE1rCE1tCGVdcl4GAAAoTWsITWwIZV1yXwYAAChNbQhNbghlXXJgBgAAKE1tCE1wCGVdcmEGAAAoTW0ITW8IZV1yYgYAAChNbwhNcwhlXXJjBgAAKE1wCE1xCGVdcmQGAAAoTXAITXIIZV1yZQYAAChNcAhNdAhlXXJmBgAAKE10CE11CGVdcmcGAAAoTXQITXYIZV1yaAYAAChNdAhNeghlXXJpBgAAKE12CE13CGVdcmoGAAAoTXYITXgIZV1yawYAAChNdghNeQhlXXJsBgAAKE16CE17CGVdcm0GAAAoTXoITXwIZV1ybgYAAChNeghNfQhlXXJvBgAAKE1hCE1rCGVdcnAGAAAoTX4ITX8IZV1ycQYAAChNfghNgAhlXXJyBgAAKE2ACE2BCGVdcnMGAAAoTYAITYIIZV1ydAYAAChNgAhNgwhlXXJ1BgAAKE2DCE2ECGVdcnYGAAAoTW8ITX4IZV1ydwYAAChNhQhNhwhlXXJ4BgAAKE2FCE2GCGVdcnkGAAAoTYcITYgIZV1yegYAAChNhwhNighlXXJ7BgAAKE2HCE2JCGVdcnwGAAAoTYkITY4IZV1yfQYAAChNighNiwhlXXJ+BgAAKE2KCE2MCGVdcn8GAAAoTYoITY0IZV1ygAYAAChNgwhNhQhlXXKBBgAAKE2PCE2QCGVdcoIGAAAoTY8ITZEIZV1ygwYAAChNkQhNkghlXXKEBgAAKE2RCE2TCGVdcoUGAAAoTZEITZQIZV1yhgYAAChNlAhNlQhlXXKHBgAAKE2JCE2PCGVdcogGAAAoTZYITZcIZV1yiQYAAChNlghNmAhlXXKKBgAAKE2YCE2ZCGVdcosGAAAoTZgITZsIZV1yjAYAAChNmAhNmghlXXKNBgAAKE2aCE2dCGVdco4GAAAoTZsITZwIZV1yjwYAAChNmwhNnghlXXKQBgAAKE2bCE2iCGVdcpEGAAAoTZ4ITZ8IZV1ykgYAAChNnghNoAhlXXKTBgAAKE2eCE2hCGVdcpQGAAAoTaIITaMIZV1ylQYAAChNlAhNlghlXXKWBgAAKE2kCE2lCGVdcpcGAAAoTaQITaYIZV1ymAYAAChNpghNpwhlXXKZBgAAKE2mCE2pCGVdcpoGAAAoTaYITagIZV1ymwYAAChNqAhNqwhlXXKcBgAAKE2pCE2qCGVdcp0GAAAoTakITawIZV1yngYAAChNqQhNsAhlXXKfBgAAKE2sCE2tCGVdcqAGAAAoTawITa4IZV1yoQYAAChNrAhNrwhlXXKiBgAAKE2wCE2xCGVdcqMGAAAoTbAITbIIZV1ypAYAAChNsAhNswhlXXKlBgAAKE2aCE2kCGVdcqYGAAAoTbQITbUIZV1ypwYAAChNtAhNtghlXXKoBgAAKE22CE23CGVdcqkGAAAoTbYITbkIZV1yqgYAAChNtghNuAhlXXKrBgAAKE24CE27CGVdcqwGAAAoTbkITboIZV1yrQYAAChNuQhNvAhlXXKuBgAAKE25CE3ACGVdcq8GAAAoTbwITb0IZV1ysAYAAChNvAhNvghlXXKxBgAAKE28CE2/CGVdcrIGAAAoTcAITcEIZV1yswYAAChNqAhNtAhlXXK0BgAAKE3CCE3DCGVdcrUGAAAoTcIITcQIZV1ytgYAAChNxAhNxQhlXXK3BgAAKE3ECE3HCGVdcrgGAAAoTcQITcYIZV1yuQYAAChNxghNyQhlXXK6BgAAKE3HCE3ICGVdcrsGAAAoTccITc0IZV1yvAYAAChNxwhNyghlXXK9BgAAKE3KCE3LCGVdcr4GAAAoTcoITcwIZV1yvwYAAChNyghN0QhlXXLABgAAKE3NCE3OCGVdcsEGAAAoTc0ITc8IZV1ywgYAAChNzQhN0AhlXXLDBgAAKE3RCE3SCGVdcsQGAAAoTdEITdMIZV1yxQYAAChN0QhN1AhlXXLGBgAAKE24CE3CCGVdcscGAAAoTdUITdYIZV1yyAYAAChN1QhN1whlXXLJBgAAKE3XCE3YCGVdcsoGAAAoTdcITdoIZV1yywYAAChN1whN2QhlXXLMBgAAKE3ZCE3dCGVdcs0GAAAoTdoITdsIZV1yzgYAAChN2ghN3AhlXXLPBgAAKE3aCE3eCGVdctAGAAAoTd4ITd8IZV1y0QYAAChN3ghN4AhlXXLSBgAAKE3eCE3hCGVdctMGAAAoTeEITeIIZV1y1AYAAChN4QhN4whlXXLVBgAAKE3GCE3VCGVdctYGAAAoTeQITeUIZV1y1wYAAChN5AhN5ghlXXLYBgAAKE3mCE3oCGVdctkGAAAoTeYITecIZV1y2gYAAChN5ghN6QhlXXLbBgAAKE3oCE3sCGVdctwGAAAoTekITeoIZV1y3QYAAChN6QhN6whlXXLeBgAAKE3pCE3tCGVdct8GAAAoTe0ITe4IZV1y4AYAAChN7QhN7whlXXLhBgAAKE3tCE3wCGVdcuIGAAAoTfAITfEIZV1y4wYAAChN8AhN8ghlXXLkBgAAKE3wCE3zCGVdcuUGAAAoTfMITfQIZV1y5gYAAChN8whN+whlXXLnBgAAKE31CE37CGVdcugGAAAoTfUITfYIZV1y6QYAAChN9QhN9whlXXLqBgAAKE34CE36CGVdcusGAAAoTfgITfsIZV1y7AYAAChN+AhN+QhlXXLtBgAAKE3ZCE3kCGVdcu4GAAAoTfwITf0IZV1y7wYAAChN/AhN/ghlXXLwBgAAKE3+CE0ACWVdcvEGAAAoTf4ITf8IZV1y8gYAAChN/ghNAQllXXLzBgAAKE0ACU0ECWVdcvQGAAAoTQEJTQIJZV1y9QYAAChNAQlNAwllXXL2BgAAKE0BCU0FCWVdcvcGAAAoTQUJTQYJZV1y+AYAAChNBQlNBwllXXL5BgAAKE0FCU0ICWVdcvoGAAAoTQgJTQkJZV1y+wYAAChNCAlNCgllXXL8BgAAKE0ICU0LCWVdcv0GAAAoTQsJTQwJZV1y/gYAAChNCwlNEwllXXL/BgAAKE0NCU0TCWVdcgAHAAAoTQ0JTQ4JZV1yAQcAAChNDQlNDwllXXICBwAAKE0QCU0SCWVdcgMHAAAoTRAJTRMJZV1yBAcAAChNEAlNEQllXXIFBwAAKE3oCE38CGVdcgYHAAAoTRQJTRYJZV1yBwcAAChNFAlNFQllXXIIBwAAKE0WCU0XCWVdcgkHAAAoTRYJTRkJZV1yCgcAAChNFglNGAllXXILBwAAKE0YCU0dCWVdcgwHAAAoTRkJTRoJZV1yDQcAAChNGQlNGwllXXIOBwAAKE0ZCU0cCWVdcg8HAAAoTQAJTRQJZV1yEAcAAChNHglNHwllXXIRBwAAKE0eCU0gCWVdchIHAAAoTSAJTSEJZV1yEwcAAChNIAlNIwllXXIUBwAAKE0gCU0iCWVdchUHAAAoTSIJTSYJZV1yFgcAAChNIwlNJAllXXIXBwAAKE0jCU0lCWVdchgHAAAoTSMJTScJZV1yGQcAAChNJwlNKAllXXIaBwAAKE0nCU0pCWVdchsHAAAoTScJTSoJZV1yHAcAAChNKglNKwllXXIdBwAAKE0qCU0sCWVdch4HAAAoTRgJTR4JZV1yHwcAAChNLQlNLgllXXIgBwAAKE0tCU0vCWVdciEHAAAoTS8JTTAJZV1yIgcAAChNLwlNMQllXXIjBwAAKE0vCU0yCWVdciQHAAAoTTIJTTMJZV1yJQcAAChNIglNLQllXXImBwAAKE00CU01CWVdcicHAAAoTTQJTTYJZV1yKAcAAChNNglNOQllXXIpBwAAKE02CU04CWVdcioHAAAoTTYJTTcJZV1yKwcAAChNOAlNPAllXXIsBwAAKE05CU06CWVdci0HAAAoTTkJTTsJZV1yLgcAAChNOQlNPQllXXIvBwAAKE09CU1BCWVdcjAHAAAoTT0JTT4JZV1yMQcAAChNPglNPwllXXIyBwAAKE0+CU1ACWVdcjMHAAAoTTIJTTQJZV1yNAcAAChNQglNQwllXXI1BwAAKE1CCU1ECWVdcjYHAAAoTUQJTUUJZV1yNwcAAChNRAlNRwllXXI4BwAAKE1ECU1GCWVdcjkHAAAoTUYJTUoJZV1yOgcAAChNRwlNSAllXXI7BwAAKE1HCU1JCWVdcjwHAAAoTUcJTUsJZV1yPQcAAChNSwlNTAllXXI+BwAAKE1LCU1NCWVdcj8HAAAoTTgJTUIJZV1yQAcAAChNTglNUAllXXJBBwAAKE1OCU1PCWVdckIHAAAoTVAJTVMJZV1yQwcAAChNUAlNUQllXXJEBwAAKE1QCU1SCWVdckUHAAAoTVIJTVYJZV1yRgcAAChNUwlNVAllXXJHBwAAKE1TCU1VCWVdckgHAAAoTVMJTVcJZV1ySQcAAChNVwlNWAllXXJKBwAAKE1XCU1ZCWVdcksHAAAoTVcJTVoJZV1yTAcAAChNWglNWwllXXJNBwAAKE1bCU1cCWVdck4HAAAoTVsJTV0JZV1yTwcAAChNWwlNXgllXXJQBwAAKE1GCU1OCWVdclEHAAAoTV8JTWEJZV1yUgcAAChNXwlNYAllXXJTBwAAKE1hCU1iCWVdclQHAAAoTWEJTWQJZV1yVQcAAChNYQlNYwllXXJWBwAAKE1jCU1oCWVdclcHAAAoTWQJTWUJZV1yWAcAAChNZAlNZgllXXJZBwAAKE1kCU1nCWVdcloHAAAoTVIJTV8JZV1yWwcAAChNaQlNagllXXJcBwAAKE1pCU1rCWVdcl0HAAAoTWsJTW0JZV1yXgcAAChNawlNbAllXXJfBwAAKE1rCU1uCWVdcmAHAAAoTW0JTXEJZV1yYQcAAChNbglNbwllXXJiBwAAKE1uCU1wCWVdcmMHAAAoTW4JTXIJZV1yZAcAAChNcglNcwllXXJlBwAAKE1yCU10CWVdcmYHAAAoTXIJTXUJZV1yZwcAAChNdQlNdgllXXJoBwAAKE11CU13CWVdcmkHAAAoTXUJTXgJZV1yagcAAChNeAlNeQllXXJrBwAAKE14CU2ACWVdcmwHAAAoTXoJTYAJZV1ybQcAAChNeglNewllXXJuBwAAKE16CU18CWVdcm8HAAAoTX0JTX8JZV1ycAcAAChNfQlNgAllXXJxBwAAKE19CU1+CWVdcnIHAAAoTWMJTWkJZV1ycwcAAChNgQlNgwllXXJ0BwAAKE2BCU2CCWVdcnUHAAAoTYMJTYUJZV1ydgcAAChNgwlNhAllXXJ3BwAAKE2DCU2GCWVdcngHAAAoTYUJTYkJZV1yeQcAAChNhglNhwllXXJ6BwAAKE2GCU2ICWVdcnsHAAAoTYYJTYoJZV1yfAcAAChNiglNjQllXXJ9BwAAKE2KCU2LCWVdcn4HAAAoTYsJTYwJZV1yfwcAAChNiwlNkQllXXKABwAAKE2NCU2OCWVdcoEHAAAoTY0JTY8JZV1yggcAAChNjglNkQllXXKDBwAAKE2OCU2VCWVdcoQHAAAoTY8JTZcJZV1yhQcAAChNjwlNkAllXXKGBwAAKE2RCU2SCWVdcocHAAAoTZMJTZUJZV1yiAcAAChNkwlNlAllXXKJBwAAKE2TCU2XCWVdcooHAAAoTZUJTZYJZV1yiwcAAChNlwlNmAllXXKMBwAAKE1tCU2BCWVdco0HAAAoTZkJTZoJZV1yjgcAAChNmQlNmwllXXKPBwAAKE2bCU2cCWVdcpAHAAAoTZsJTZ4JZV1ykQcAAChNmwlNnQllXXKSBwAAKE2dCU2gCWVdcpMHAAAoTZ4JTZ8JZV1ylAcAAChNnglNoQllXXKVBwAAKE2eCU2lCWVdcpYHAAAoTaEJTaIJZV1ylwcAAChNoQlNowllXXKYBwAAKE2hCU2kCWVdcpkHAAAoTaUJTaYJZV1ymgcAAChNpQlNpwllXXKbBwAAKE2lCU2oCWVdcpwHAAAoTYUJTZkJZV1ynQcAAChNqQlNqgllXXKeBwAAKE2pCU2rCWVdcp8HAAAoTasJTawJZV1yoAcAAChNqwlNrgllXXKhBwAAKE2rCU2tCWVdcqIHAAAoTa0JTbAJZV1yowcAAChNrglNrwllXXKkBwAAKE2uCU2xCWVdcqUHAAAoTa4JTbUJZV1ypgcAAChNsQlNsgllXXKnBwAAKE2xCU2zCWVdcqgHAAAoTbEJTbQJZV1yqQcAAChNtQlNtgllXXKqBwAAKE21CU23CWVdcqsHAAAoTbUJTbgJZV1yrAcAAChNnQlNqQllXXKtBwAAKE25CU26CWVdcq4HAAAoTbkJTbsJZV1yrwcAAChNuwlNvAllXXKwBwAAKE27CU29CWVdcrEHAAAoTbsJTb4JZV1ysgcAAChNvglNvwllXXKzBwAAKE2tCU25CWVdcrQHAAAoTcAJTcEJZV1ytQcAAChNwAlNwgllXXK2BwAAKE3CCU3DCWVdcrcHAAAoTcIJTcUJZV1yuAcAAChNwglNxAllXXK5BwAAKE3ECU3ICWVdcroHAAAoTcUJTcYJZV1yuwcAAChNxQlNxwllXXK8BwAAKE3FCU3JCWVdcr0HAAAoTckJTcoJZV1yvgcAAChNyQlNywllXXK/BwAAKE2+CU3ACWVdcsAHAAAoTcwJTc4JZV1ywQcAAChNzAlNzQllXXLCBwAAKE3OCU3PCWVdcsMHAAAoTc4JTdEJZV1yxAcAAChNzglN0AllXXLFBwAAKE3QCU3UCWVdcsYHAAAoTdEJTdIJZV1yxwcAAChN0QlN0wllXXLIBwAAKE3RCU3VCWVdcskHAAAoTdUJTdYJZV1yygcAAChN1QlN1wllXXLLBwAAKE3VCU3YCWVdcswHAAAoTdgJTdkJZV1yzQcAAChN2AlN2gllXXLOBwAAKE3YCU3bCWVdcs8HAAAoTdsJTdwJZV1y0AcAAChN2wlN3QllXXLRBwAAKE3bCU3eCWVdctIHAAAoTd4JTd8JZV1y0wcAAChN3glN4AllXXLUBwAAKE3eCU3hCWVdctUHAAAoTcQJTcwJZV1y1gcAAChN4glN5AllXXLXBwAAKE3iCU3jCWVdctgHAAAoTeQJTeUJZV1y2QcAAChN5AlN5wllXXLaBwAAKE3kCU3mCWVlKF1y2wcAAChN5glN6wllXXLcBwAAKE3nCU3oCWVdct0HAAAoTecJTekJZV1y3gcAAChN5wlN6gllXXLfBwAAKE3QCU3iCWVdcuAHAAAoTewJTe0JZV1y4QcAAChN7AlN7gllXXLiBwAAKE3uCU3vCWVdcuMHAAAoTe4JTfAJZV1y5AcAAChN7glN8QllXXLlBwAAKE3xCU3yCWVdcuYHAAAoTeYJTewJZV1y5wcAAChN8wlN9QllXXLoBwAAKE3zCU30CWVdcukHAAAoTfUJTfYJZV1y6gcAAChN9QlN+AllXXLrBwAAKE31CU33CWVdcuwHAAAoTfcJTfsJZV1y7QcAAChN+AlN+QllXXLuBwAAKE34CU36CWVdcu8HAAAoTfgJTfwJZV1y8AcAAChN/AlN/QllXXLxBwAAKE3xCU3zCWVdcvIHAAAoTf4JTf8JZV1y8wcAAChN/glNAAplXXL0BwAAKE0ACk0CCmVdcvUHAAAoTQAKTQMKZV1y9gcAAChNAApNAQplXXL3BwAAKE0CCk0GCmVdcvgHAAAoTQMKTQQKZV1y+QcAAChNAwpNBQplXXL6BwAAKE0DCk0HCmVdcvsHAAAoTQcKTQgKZV1y/AcAAChNBwpNCQplXXL9BwAAKE0HCk0KCmVdcv4HAAAoTQoKTQ4KZV1y/wcAAChNCgpNCwplXXIACAAAKE0LCk0MCmVdcgEIAAAoTQsKTQ0KZV1yAggAAChN9wlN/gllXXIDCAAAKE0PCk0QCmVdcgQIAAAoTQ8KTREKZV1yBQgAAChNEQpNEwplXXIGCAAAKE0RCk0SCmVdcgcIAAAoTREKTRQKZV1yCAgAAChNEwpNFwplXXIJCAAAKE0UCk0VCmVdcgoIAAAoTRQKTRYKZV1yCwgAAChNFApNGAplXXIMCAAAKE0YCk0ZCmVdcg0IAAAoTRgKTRoKZV1yDggAAChNGApNGwplXXIPCAAAKE0bCk0cCmVdchAIAAAoTRsKTR0KZV1yEQgAAChNGwpNHgplXXISCAAAKE0eCk0fCmVdchMIAAAoTR4KTSYKZV1yFAgAAChNIApNJgplXXIVCAAAKE0gCk0hCmVdchYIAAAoTSAKTSIKZV1yFwgAAChNIwpNJQplXXIYCAAAKE0jCk0mCmVdchkIAAAoTSMKTSQKZV1yGggAAChNAgpNDwplXXIbCAAAKE0nCk0pCmVdchwIAAAoTScKTSgKZV1yHQgAAChNKQpNKgplXXIeCAAAKE0pCk0sCmVdch8IAAAoTSkKTSsKZV1yIAgAAChNKwpNLwplXXIhCAAAKE0sCk0tCmVdciIIAAAoTSwKTS4KZV1yIwgAAChNLApNMAplXXIkCAAAKE0wCk0xCmVdciUIAAAoTTAKTTIKZV1yJggAAChNMApNNgplXXInCAAAKE0yCk0zCmVdcigIAAAoTTIKTTQKZV1yKQgAAChNMgpNNQplXXIqCAAAKE02Ck03CmVdcisIAAAoTTYKTTgKZV1yLAgAAChNNgpNOQplXXItCAAAKE0TCk0nCmVdci4IAAAoTToKTTsKZV1yLwgAAChNOgpNPAplXXIwCAAAKE08Ck09CmVdcjEIAAAoTTwKTT8KZV1yMggAAChNPApNPgplXXIzCAAAKE0+Ck1BCmVdcjQIAAAoTT8KTUAKZV1yNQgAAChNPwpNQgplXXI2CAAAKE0/Ck1GCmVdcjcIAAAoTUIKTUMKZV1yOAgAAChNQgpNRAplXXI5CAAAKE1CCk1FCmVdcjoIAAAoTUYKTUcKZV1yOwgAAChNRgpNSAplXXI8CAAAKE1GCk1JCmVdcj0IAAAoTSsKTToKZV1yPggAAChNSgpNSwplXXI/CAAAKE1KCk1MCmVdckAIAAAoTUwKTU0KZV1yQQgAAChNTApNTwplXXJCCAAAKE1MCk1OCmVdckMIAAAoTU4KTVIKZV1yRAgAAChNTwpNUAplXXJFCAAAKE1PCk1RCmVdckYIAAAoTU8KTVMKZV1yRwgAAChNUwpNVAplXXJICAAAKE1TCk1VCmVdckkIAAAoTT4KTUoKZV1ySggAAChNVgpNWAplXXJLCAAAKE1WCk1XCmVdckwIAAAoTVgKTVkKZV1yTQgAAChNWApNWwplXXJOCAAAKE1YCk1aCmVdck8IAAAoTVoKTV4KZV1yUAgAAChNWwpNXAplXXJRCAAAKE1bCk1dCmVdclIIAAAoTVsKTV8KZV1yUwgAAChNXwpNYAplXXJUCAAAKE1fCk1hCmVdclUIAAAoTV8KTWUKZV1yVggAAChNYQpNYgplXXJXCAAAKE1hCk1jCmVdclgIAAAoTWEKTWQKZV1yWQgAAChNZQpNZgplXXJaCAAAKE1lCk1nCmVdclsIAAAoTWUKTWgKZV1yXAgAAChNTgpNVgplXXJdCAAAKE1pCk1rCmVdcl4IAAAoTWkKTWoKZV1yXwgAAChNawpNbAplXXJgCAAAKE1rCk1uCmVdcmEIAAAoTWsKTW0KZV1yYggAAChNbQpNcQplXXJjCAAAKE1uCk1vCmVdcmQIAAAoTW4KTXAKZV1yZQgAAChNbgpNcgplXXJmCAAAKE1yCk1zCmVdcmcIAAAoTXIKTXQKZV1yaAgAAChNcgpNeAplXXJpCAAAKE10Ck11CmVdcmoIAAAoTXQKTXYKZV1yawgAAChNdApNdwplXXJsCAAAKE14Ck15CmVdcm0IAAAoTXgKTXoKZV1ybggAAChNeApNewplXXJvCAAAKE1aCk1pCmVdcnAIAAAoTXwKTX0KZV1ycQgAAChNfApNfgplXXJyCAAAKE1+Ck1/CmVdcnMIAAAoTX4KTYEKZV1ydAgAAChNfgpNgAplXXJ1CAAAKE2ACk2ECmVdcnYIAAAoTYEKTYIKZV1ydwgAAChNgQpNgwplXXJ4CAAAKE2BCk2FCmVdcnkIAAAoTYUKTYYKZV1yeggAAChNhQpNhwplXXJ7CAAAKE1tCk18CmVdcnwIAAAoTYgKTYoKZV1yfQgAAChNiApNiQplXXJ+CAAAKE2KCk2LCmVdcn8IAAAoTYoKTY0KZV1ygAgAAChNigpNjAplXXKBCAAAKE2MCk2QCmVdcoIIAAAoTY0KTY4KZV1ygwgAAChNjQpNjwplXXKECAAAKE2NCk2RCmVdcoUIAAAoTZEKTZIKZV1yhggAAChNkQpNkwplXXKHCAAAKE2RCk2UCmVdcogIAAAoTZQKTZUKZV1yiQgAAChNlApNlgplXXKKCAAAKE2UCk2XCmVdcosIAAAoTZcKTZgKZV1yjAgAAChNlwpNmQplXXKNCAAAKE2XCk2aCmVdco4IAAAoTZoKTZsKZV1yjwgAAChNmgpNnAplXXKQCAAAKE2aCk2dCmVdcpEIAAAoTYAKTYgKZV1ykggAAChNngpNnwplXXKTCAAAKE2eCk2gCmVdcpQIAAAoTaAKTaEKZV1ylQgAAChNoApNowplXXKWCAAAKE2gCk2iCmVdcpcIAAAoTaIKTaYKZV1ymAgAAChNowpNpAplXXKZCAAAKE2jCk2lCmVdcpoIAAAoTaMKTacKZV1ymwgAAChNpwpNqgplXXKcCAAAKE2nCk2oCmVdcp0IAAAoTagKTakKZV1ynggAAChNqApNrAplXXKfCAAAKE2qCk2uCmVdcqAIAAAoTaoKTasKZV1yoQgAAChNrApNrQplXXKiCAAAKE2sCk2yCmVdcqMIAAAoTa4KTbIKZV1ypAgAAChNrgpNrwplXXKlCAAAKE2wCk2yCmVdcqYIAAAoTbAKTbEKZV1ypwgAAChNjApNngplXXKoCAAAKE2zCk2+CmVdcqkIAAAoTbMKTbQKZV1yqggAAChNtApNtwplXXKrCAAAKE20Ck21CmVdcqwIAAAoTbQKTbYKZV1yrQgAAChNtgpNugplXXKuCAAAKE23Ck27CmVdcq8IAAAoTbcKTbgKZV1ysAgAAChNtwpNuQplXXKxCAAAKE27Ck2+CmVdcrIIAAAoTbsKTbwKZV1yswgAAChNuwpNvQplXXK0CAAAKE2+Ck2/CmVdcrUIAAAoTb4KTcAKZV1ytggAAChNogpNswplXXK3CAAAKE3BCk3DCmVdcrgIAAAoTcEKTcIKZV1yuQgAAChNwwpNxAplXXK6CAAAKE3DCk3GCmVdcrsIAAAoTcMKTcUKZV1yvAgAAChNxQpNyQplXXK9CAAAKE3GCk3HCmVdcr4IAAAoTcYKTcgKZV1yvwgAAChNxgpNygplXXLACAAAKE3KCk3LCmVdcsEIAAAoTcoKTcwKZV1ywggAAChNygpN0AplXXLDCAAAKE3MCk3NCmVdcsQIAAAoTcwKTc4KZV1yxQgAAChNzApNzwplXXLGCAAAKE3QCk3RCmVdcscIAAAoTdAKTdIKZV1yyAgAAChN0ApN0wplXXLJCAAAKE22Ck3BCmVdcsoIAAAoTdQKTdUKZV1yywgAAChN1ApN1gplXXLMCAAAKE3WCk3YCmVdcs0IAAAoTdYKTdcKZV1yzggAAChN1gpN2QplXXLPCAAAKE3YCk3cCmVdctAIAAAoTdkKTdoKZV1y0QgAAChN2QpN2wplXXLSCAAAKE3ZCk3dCmVdctMIAAAoTd0KTd4KZV1y1AgAAChN3QpN3wplXXLVCAAAKE3dCk3gCmVdctYIAAAoTeAKTeEKZV1y1wgAAChN4ApN4gplXXLYCAAAKE3gCk3jCmVdctkIAAAoTeMKTeQKZV1y2ggAAChN4wpN6wplXXLbCAAAKE3lCk3rCmVdctwIAAAoTeUKTeYKZV1y3QgAAChN5QpN5wplXXLeCAAAKE3oCk3qCmVdct8IAAAoTegKTesKZV1y4AgAAChN6ApN6QplXXLhCAAAKE3FCk3UCmVdcuIIAAAoTewKTe4KZV1y4wgAAChN7ApN7QplXXLkCAAAKE3uCk3vCmVdcuUIAAAoTe4KTfEKZV1y5ggAAChN7gpN8AplXXLnCAAAKE3wCk31CmVdcugIAAAoTfEKTfIKZV1y6QgAAChN8QpN8wplXXLqCAAAKE3xCk30CmVdcusIAAAoTdgKTewKZV1y7AgAAChN9gpN+AplXXLtCAAAKE32Ck33CmVdcu4IAAAoTfgKTfkKZV1y7wgAAChN+ApN+wplXXLwCAAAKE34Ck36CmVdcvEIAAAoTfoKTf4KZV1y8ggAAChN+wpN/AplXXLzCAAAKE37Ck39CmVdcvQIAAAoTfsKTf8KZV1y9QgAAChN/wpNAAtlXXL2CAAAKE3/Ck0BC2VdcvcIAAAoTf8KTQILZV1y+AgAAChNAgtNAwtlXXL5CAAAKE0CC00EC2VdcvoIAAAoTQILTQULZV1y+wgAAChNBQtNBgtlXXL8CAAAKE0FC00HC2Vdcv0IAAAoTQULTQgLZV1y/ggAAChNCAtNCQtlXXL/CAAAKE0IC00KC2VdcgAJAAAoTQgLTQsLZV1yAQkAAChN8ApN9gplXXICCQAAKE0MC00OC2VdcgMJAAAoTQwLTQ0LZV1yBAkAAChNDgtNDwtlXXIFCQAAKE0OC00RC2VdcgYJAAAoTQ4LTRALZV1yBwkAAChNEAtNFAtlXXIICQAAKE0RC00SC2VdcgkJAAAoTRELTRMLZV1yCgkAAChNEQtNFQtlXXILCQAAKE0VC00WC2VdcgwJAAAoTRULTRcLZV1yDQkAAChNFQtNGAtlXXIOCQAAKE0YC00ZC2Vdcg8JAAAoTRgLTRoLZV1yEAkAAChNGAtNGwtlXXIRCQAAKE0bC00cC2VdchIJAAAoTRsLTR0LZV1yEwkAAChNGwtNHgtlXXIUCQAAKE0eC00fC2VdchUJAAAoTR4LTSALZV1yFgkAAChNHgtNIQtlXXIXCQAAKE36Ck0MC2VdchgJAAAoTSILTSMLZV1yGQkAAChNIgtNJAtlXXIaCQAAKE0kC00mC2VdchsJAAAoTSQLTSULZV1yHAkAAChNJAtNJwtlXXIdCQAAKE0mC00qC2Vdch4JAAAoTScLTSgLZV1yHwkAAChNJwtNKQtlXXIgCQAAKE0nC00rC2VdciEJAAAoTSsLTSwLZV1yIgkAAChNKwtNLQtlXXIjCQAAKE0rC00uC2VdciQJAAAoTS4LTS8LZV1yJQkAAChNLgtNMAtlXXImCQAAKE0uC00xC2VdcicJAAAoTTELTTILZV1yKAkAAChNMQtNOQtlXXIpCQAAKE0zC005C2VdcioJAAAoTTMLTTQLZV1yKwkAAChNMwtNNQtlXXIsCQAAKE02C004C2Vdci0JAAAoTTYLTTkLZV1yLgkAAChNNgtNNwtlXXIvCQAAKE0QC00iC2VdcjAJAAAoTToLTTsLZV1yMQkAAChNOgtNPAtlXXIyCQAAKE08C009C2VdcjMJAAAoTTwLTT8LZV1yNAkAAChNPAtNPgtlXXI1CQAAKE0+C01BC2VdcjYJAAAoTT8LTUALZV1yNwkAAChNPwtNRQtlXXI4CQAAKE0/C01CC2VdcjkJAAAoTUILTUMLZV1yOgkAAChNQgtNRAtlXXI7CQAAKE1CC01JC2VdcjwJAAAoTUULTUYLZV1yPQkAAChNRQtNRwtlXXI+CQAAKE1FC01IC2Vdcj8JAAAoTUkLTUoLZV1yQAkAAChNSQtNSwtlXXJBCQAAKE1JC01MC2VdckIJAAAoTSYLTToLZV1yQwkAAChNTQtNTgtlXXJECQAAKE1NC01PC2VdckUJAAAoTU8LTVALZV1yRgkAAChNTwtNUgtlXXJHCQAAKE1PC01RC2VdckgJAAAoTVELTVULZV1ySQkAAChNUgtNUwtlXXJKCQAAKE1SC01UC2VdcksJAAAoTVILTVYLZV1yTAkAAChNVgtNVwtlXXJNCQAAKE1WC01YC2Vdck4JAAAoTT4LTU0LZV1yTwkAAChNWQtNWgtlXXJQCQAAKE1ZC01bC2VdclEJAAAoTVsLTVwLZV1yUgkAAChNWwtNXgtlXXJTCQAAKE1bC01dC2VdclQJAAAoTV0LTWELZV1yVQkAAChNXgtNXwtlXXJWCQAAKE1eC01gC2VdclcJAAAoTV4LTWILZV1yWAkAAChNYgtNZQtlXXJZCQAAKE1iC01jC2VdcloJAAAoTWMLTWQLZV1yWwkAAChNYwtNZwtlXXJcCQAAKE1lC01pC2Vdcl0JAAAoTWULTWYLZV1yXgkAAChNZwtNaAtlXXJfCQAAKE1nC01tC2VdcmAJAAAoTWkLTW0LZV1yYQkAAChNaQtNagtlXXJiCQAAKE1rC01tC2VdcmMJAAAoTWsLTWwLZV1yZAkAAChNUQtNWQtlXXJlCQAAKE1uC01wC2VdcmYJAAAoTW4LTW8LZV1yZwkAAChNcAtNcgtlXXJoCQAAKE1wC01xC2VdcmkJAAAoTXALTXMLZV1yagkAAChNcgtNdgtlXXJrCQAAKE1zC010C2VdcmwJAAAoTXMLTXULZV1ybQkAAChNcwtNdwtlXXJuCQAAKE13C016C2Vdcm8JAAAoTXcLTXgLZV1ycAkAAChNeAtNeQtlXXJxCQAAKE14C01+C2VdcnIJAAAoTXoLTXsLZV1ycwkAAChNegtNfAtlXXJ0CQAAKE17C01+C2VdcnUJAAAoTXsLTYILZV1ydgkAAChNfAtNhAtlXXJ3CQAAKE18C019C2VdcngJAAAoTX4LTX8LZV1yeQkAAChNgAtNggtlXXJ6CQAAKE2AC02BC2VdcnsJAAAoTYALTYQLZV1yfAkAAChNggtNgwtlXXJ9CQAAKE2EC02FC2Vdcn4JAAAoTV0LTW4LZV1yfwkAAChNhgtNhwtlXXKACQAAKE2GC02IC2VdcoEJAAAoTYgLTYkLZV1yggkAAChNiAtNiwtlXXKDCQAAKE2IC02KC2VdcoQJAAAoTYoLTY0LZV1yhQkAAChNiwtNjAtlXXKGCQAAKE2LC02OC2VdcocJAAAoTYsLTZILZV1yiAkAAChNjgtNjwtlXXKJCQAAKE2OC02QC2VdcooJAAAoTY4LTZELZV1yiwkAAChNkgtNkwtlXXKMCQAAKE1yC02GC2Vdco0JAAAoTZQLTZYLZV1yjgkAAChNlAtNlQtlXXKPCQAAKE2WC02YC2VdcpAJAAAoTZYLTZcLZV1ykQkAAChNlgtNmQtlXXKSCQAAKE2YC02cC2VdcpMJAAAoTZkLTZoLZV1ylAkAAChNmQtNmwtlXXKVCQAAKE2ZC02dC2VdcpYJAAAoTZ0LTaALZV1ylwkAAChNnQtNngtlXXKYCQAAKE2eC02fC2VdcpkJAAAoTZ4LTaQLZV1ymgkAAChNoAtNoQtlXXKbCQAAKE2gC02iC2VdcpwJAAAoTaELTaQLZV1ynQkAAChNoQtNqAtlXXKeCQAAKE2iC02qC2Vdcp8JAAAoTaILTaMLZV1yoAkAAChNpAtNpQtlXXKhCQAAKE2mC02oC2VdcqIJAAAoTaYLTacLZV1yowkAAChNpgtNqgtlXXKkCQAAKE2oC02pC2VdcqUJAAAoTaoLTasLZV1ypgkAAChNigtNlAtlXXKnCQAAKE2sC02tC2VdcqgJAAAoTawLTa4LZV1yqQkAAChNrgtNsAtlXXKqCQAAKE2uC02vC2VdcqsJAAAoTa4LTbELZV1yrAkAAChNsAtNtAtlXXKtCQAAKE2xC02yC2Vdcq4JAAAoTbELTbMLZV1yrwkAAChNsQtNtQtlXXKwCQAAKE21C022C2VdcrEJAAAoTbULTbcLZV1ysgkAAChNtQtNuAtlXXKzCQAAKE24C025C2VdcrQJAAAoTbgLTboLZV1ytQkAAChNuAtNuwtlXXK2CQAAKE27C028C2VdcrcJAAAoTbsLTcMLZV1yuAkAAChNvQtNwwtlXXK5CQAAKE29C02+C2VdcroJAAAoTb0LTb8LZV1yuwkAAChNwAtNwgtlXXK8CQAAKE3AC03DC2Vdcr0JAAAoTcALTcELZV1yvgkAAChNmAtNrAtlXXK/CQAAKE3EC03FC2VdcsAJAAAoTcQLTcYLZV1ywQkAAChNxgtNxwtlXXLCCQAAKE3GC03JC2VdcsMJAAAoTcYLTcgLZV1yxAkAAChNyAtNzAtlXXLFCQAAKE3JC03KC2VdcsYJAAAoTckLTcsLZV1yxwkAAChNyQtNzQtlXXLICQAAKE3NC03OC2VdcskJAAAoTc0LTc8LZV1yygkAAChNzQtN0AtlXXLLCQAAKE3QC03RC2VdcswJAAAoTdALTdILZV1yzQkAAChNsAtNxAtlXXLOCQAAKE3TC03VC2Vdcs8JAAAoTdMLTdQLZV1y0AkAAChN1QtN1gtlXXLRCQAAKE3VC03YC2VdctIJAAAoTdULTdcLZV1y0wkAAChN1wtN3AtlXXLUCQAAKE3YC03ZC2VdctUJAAAoTdgLTdoLZV1y1gkAAChN2AtN2wtlXXLXCQAAKE3IC03TC2VdctgJAAAoTd0LTd4LZV1y2QkAAChN3QtN3wtlXXLaCQAAKE3fC03gC2VdctsJAAAoTd8LTeILZV1y3AkAAChN3wtN4QtlXXLdCQAAKE3hC03kC2Vdct4JAAAoTeILTeMLZV1y3wkAAChN4gtN5QtlXXLgCQAAKE3iC03pC2VdcuEJAAAoTeULTeYLZV1y4gkAAChN5QtN5wtlXXLjCQAAKE3lC03oC2VdcuQJAAAoTekLTeoLZV1y5QkAAChN6QtN6wtlXXLmCQAAKE3pC03sC2VdcucJAAAoTdcLTd0LZV1y6AkAAChN7QtN7wtlXXLpCQAAKE3tC03uC2VdcuoJAAAoTe8LTfALZV1y6wkAAChN7wtN8gtlXXLsCQAAKE3vC03xC2Vdcu0JAAAoTfELTfULZV1y7gkAAChN8gtN8wtlXXLvCQAAKE3yC030C2VdcvAJAAAoTfILTfYLZV1y8QkAAChN9gtN9wtlXXLyCQAAKE3hC03tC2VdcvMJAAAoTfgLTfkLZV1y9AkAAChN+AtN+gtlXXL1CQAAKE36C037C2VdcvYJAAAoTfoLTf0LZV1y9wkAAChN+gtN/AtlXXL4CQAAKE38C00ADGVdcvkJAAAoTf0LTf4LZV1y+gkAAChN/QtN/wtlXXL7CQAAKE39C00BDGVdcvwJAAAoTQEMTQIMZV1y/QkAAChNAQxNAwxlXXL+CQAAKE0BDE0EDGVdcv8JAAAoTQQMTQUMZV1yAAoAAChNBAxNBgxlXXIBCgAAKE3xC034C2VdcgIKAAAoTQcMTQkMZV1yAwoAAChNBwxNCAxlXXIECgAAKE0JDE0LDGVdcgUKAAAoTQkMTQoMZV1yBgoAAChNCQxNDAxlXXIHCgAAKE0LDE0PDGVdcggKAAAoTQwMTQ0MZV1yCQoAAChNDAxNDgxlXXIKCgAAKE0MDE0QDGVdcgsKAAAoTRAMTRMMZV1yDAoAAChNEAxNEQxlXXINCgAAKE0RDE0SDGVdcg4KAAAoTREMTRcMZV1yDwoAAChNEwxNFAxlXXIQCgAAKE0TDE0VDGVdchEKAAAoTRQMTRcMZV1yEgoAAChNFAxNGwxlXXITCgAAKE0VDE0dDGVdchQKAAAoTRUMTRYMZV1yFQoAAChNFwxNGAxlXXIWCgAAKE0ZDE0bDGVdchcKAAAoTRkMTRoMZV1yGAoAAChNGQxNHQxlXXIZCgAAKE0bDE0cDGVdchoKAAAoTR0MTR4MZV1yGwoAAChN/AtNBwxlXXIcCgAAKE0fDE0gDGVdch0KAAAoTR8MTSEMZV1yHgoAAChNIQxNIgxlXXIfCgAAKE0hDE0kDGVdciAKAAAoTSEMTSMMZV1yIQoAAChNIwxNJgxlXXIiCgAAKE0kDE0lDGVdciMKAAAoTSQMTScMZV1yJAoAAChNJAxNKwxlXXIlCgAAKE0nDE0oDGVdciYKAAAoTScMTSkMZV1yJwoAAChNJwxNKgxlXXIoCgAAKE0rDE0sDGVdcikKAAAoTQsMTR8MZV1yKgoAAChNLQxNLgxlXXIrCgAAKE0tDE0vDGVdciwKAAAoTS8MTTAMZV1yLQoAAChNLwxNMQxlXXIuCgAAKE0vDE0yDGVdci8KAAAoTTIMTTMMZV1yMAoAAChNIwxNLQxlXXIxCgAAKE00DE01DGVdcjIKAAAoTTQMTTYMZV1yMwoAAChNNgxNOAxlXXI0CgAAKE02DE03DGVdcjUKAAAoTTYMTTkMZV1yNgoAAChNOAxNPAxlXXI3CgAAKE05DE06DGVdcjgKAAAoTTkMTTsMZV1yOQoAAChNOQxNPQxlXXI6CgAAKE09DE0+DGVdcjsKAAAoTT0MTT8MZV1yPAoAAChNPQxNQAxlXXI9CgAAKE1ADE1BDGVdcj4KAAAoTUAMTUIMZV1yPwoAAChNQAxNQwxlXXJACgAAKE1DDE1EDGVdckEKAAAoTUMMTUsMZV1yQgoAAChNRQxNSwxlXXJDCgAAKE1FDE1GDGVdckQKAAAoTUUMTUcMZV1yRQoAAChNSAxNSgxlXXJGCgAAKE1IDE1LDGVdckcKAAAoTUgMTUkMZV1ySAoAAChNMgxNNAxlXXJJCgAAKE1MDE1NDGVdckoKAAAoTUwMTU4MZV1ySwoAAChNTgxNTwxlXXJMCgAAKE1ODE1QDGVdck0KAAAoTU4MTVEMZV1yTgoAAChNUQxNUgxlXXJPCgAAKE04DE1MDGVdclAKAAAoTVMMTVQMZV1yUQoAAChNUwxNVQxlXXJSCgAAKE1VDE1XDGVdclMKAAAoTVUMTVYMZV1yVAoAAChNVQxNWAxlXXJVCgAAKE1XDE1bDGVdclYKAAAoTVgMTVkMZV1yVwoAAChNWAxNWgxlXXJYCgAAKE1YDE1cDGVdclkKAAAoTVwMTV0MZV1yWgoAAChNXAxNXgxlXXJbCgAAKE1cDE1fDGVdclwKAAAoTV8MTWAMZV1yXQoAAChNXwxNYQxlXXJeCgAAKE1fDE1iDGVdcl8KAAAoTWIMTWMMZV1yYAoAAChNYgxNagxlXXJhCgAAKE1kDE1qDGVdcmIKAAAoTWQMTWUMZV1yYwoAAChNZAxNZgxlXXJkCgAAKE1nDE1pDGVdcmUKAAAoTWcMTWoMZV1yZgoAAChNZwxNaAxlXXJnCgAAKE1RDE1TDGVdcmgKAAAoTWsMTWwMZV1yaQoAAChNawxNbQxlXXJqCgAAKE1tDE1uDGVdcmsKAAAoTW0MTW8MZV1ybAoAAChNbQxNcAxlXXJtCgAAKE1wDE1xDGVdcm4KAAAoTVcMTWsMZV1ybwoAAChNcgxNcwxlXXJwCgAAKE1yDE10DGVdcnEKAAAoTXQMTXcMZV1ycgoAAChNdAxNdgxlXXJzCgAAKE10DE11DGVdcnQKAAAoTXYMTXoMZV1ydQoAAChNdwxNeAxlXXJ2CgAAKE13DE15DGVdcncKAAAoTXcMTXsMZV1yeAoAAChNewxNfwxlXXJ5CgAAKE17DE18DGVdcnoKAAAoTXwMTX0MZV1yewoAAChNfAxNfgxlXXJ8CgAAKE1wDE1yDGVdcn0KAAAoTYAMTYEMZV1yfgoAAChNgAxNggxlXXJ/CgAAKE2CDE2EDGVdcoAKAAAoTYIMTYMMZV1ygQoAAChNggxNhQxlXXKCCgAAKE2EDE2IDGVdcoMKAAAoTYUMTYYMZV1yhAoAAChNhQxNhwxlXXKFCgAAKE2FDE2JDGVdcoYKAAAoTYkMTYoMZV1yhwoAAChNiQxNiwxlXXKICgAAKE2JDE2MDGVdcokKAAAoTYwMTY0MZV1yigoAAChNjAxNjgxlXXKLCgAAKE2MDE2PDGVdcowKAAAoTY8MTZAMZV1yjQoAAChNjwxNlwxlXXKOCgAAKE2RDE2XDGVdco8KAAAoTZEMTZIMZV1ykAoAAChNkQxNkwxlXXKRCgAAKE2UDE2WDGVdcpIKAAAoTZQMTZcMZV1ykwoAAChNlAxNlQxlXXKUCgAAKE12DE2ADGVdcpUKAAAoTZgMTZoMZV1ylgoAAChNmAxNmQxlXXKXCgAAKE2aDE2cDGVdcpgKAAAoTZoMTZsMZV1ymQoAAChNmgxNnQxlXXKaCgAAKE2cDE2gDGVdcpsKAAAoTZ0MTZ4MZV1ynAoAAChNnQxNnwxlXXKdCgAAKE2dDE2hDGVdcp4KAAAoTaEMTaQMZV1ynwoAAChNoQxNogxlXXKgCgAAKE2iDE2jDGVdcqEKAAAoTaIMTagMZV1yogoAAChNpAxNpQxlXXKjCgAAKE2kDE2mDGVdcqQKAAAoTaUMTagMZV1ypQoAAChNpQxNrAxlXXKmCgAAKE2mDE2uDGVdcqcKAAAoTaYMTacMZV1yqAoAAChNqAxNqQxlXXKpCgAAKE2qDE2sDGVdcqoKAAAoTaoMTasMZV1yqwoAAChNqgxNrgxlXXKsCgAAKE2sDE2tDGVdcq0KAAAoTa4MTa8MZV1yrgoAAChNhAxNmAxlXXKvCgAAKE2wDE2xDGVdcrAKAAAoTbAMTbIMZV1ysQoAAChNsgxNtQxlXXKyCgAAKE2yDE2zDGVdcrMKAAAoTbIMTbQMZV1ytAoAAChNtAxNuAxlXXK1CgAAKE21DE22DGVdcrYKAAAoTbUMTbcMZV1ytwoAAChNtQxNuQxlXXK4CgAAKE25DE28DGVdcrkKAAAoTbkMTboMZV1yugoAAChNugxNwAxlXXK7CgAAKE26DE27DGVdcrwKAAAoTbwMTb0MZV1yvQoAAChNvAxNvgxlXXK+CgAAKE2+DE2/DGVdcr8KAAAoTb4MTcAMZV1ywAoAAChNnAxNsAxlXXLBCgAAKE3BDE3CDGVdcsIKAAAoTcEMTcMMZV1ywwoAAChNwwxNxAxlXXLECgAAKE3DDE3FDGVdcsUKAAAoTcMMTcYMZV1yxgoAAChNxgxNxwxlXXLHCgAAKE20DE3BDGVdcsgKAAAoTcgMTcoMZV1yyQoAAChNyAxNyQxlXXLKCgAAKE3KDE3LDGVdcssKAAAoTcoMTc0MZV1yzAoAAChNygxNzAxlXXLNCgAAKE3MDE3RDGVdcs4KAAAoTc0MTc4MZV1yzwoAAChNzQxNzwxlXXLQCgAAKE3NDE3QDGVdctEKAAAoTcYMTcgMZV1y0goAAChN0gxN1AxlXXLTCgAAKE3SDE3TDGVdctQKAAAoTdQMTdUMZV1y1QoAAChN1AxN1wxlXXLWCgAAKE3UDE3WDGVdctcKAAAoTdYMTdsMZV1y2AoAAChN1wxN2AxlXXLZCgAAKE3XDE3ZDGVdctoKAAAoTdcMTdoMZV1y2woAAChNzAxN0gxlXXLcCgAAKE3cDE3dDGVdct0KAAAoTdwMTd4MZV1y3goAAChN3gxN3wxlXXLfCgAAKE3eDE3hDGVdcuAKAAAoTd4MTeAMZV1y4QoAAChN4AxN5AxlXXLiCgAAKE3hDE3iDGVdcuMKAAAoTeEMTeMMZV1y5AoAAChN4QxN5QxlXXLlCgAAKE3lDE3mDGVdcuYKAAAoTeUMTecMZV1y5woAAChN1gxN3AxlXXLoCgAAKE3oDE3pDGVdcukKAAAoTegMTeoMZV1y6goAAChN6gxN7QxlXXLrCgAAKE3qDE3sDGVdcuwKAAAoTeoMTesMZV1y7QoAAChN7AxN8AxlXXLuCgAAKE3tDE3uDGVdcu8KAAAoTe0MTe8MZV1y8AoAAChN7QxN8QxlXXLxCgAAKE3xDE31DGVdcvIKAAAoTfEMTfIMZV1y8woAAChN8gxN8wxlXXL0CgAAKE3yDE30DGVdcvUKAAAoTeAMTegMZV1y9goAAChN9gxN9wxlXXL3CgAAKE32DE34DGVdcvgKAAAoTfgMTfkMZV1y+QoAAChN+AxN+wxlXXL6CgAAKE34DE36DGVdcvsKAAAoTfoMTf4MZV1y/AoAAChN+wxN/AxlXXL9CgAAKE37DE39DGVdcv4KAAAoTfsMTf8MZV1y/woAAChN/wxNAA1lXXIACwAAKE3/DE0BDWVdcgELAAAoTf8MTQINZV1yAgsAAChNAg1NAw1lXXIDCwAAKE0CDU0EDWVdcgQLAAAoTewMTfYMZV1yBQsAAChNBQ1NBg1lXXIGCwAAKE0FDU0HDWVdcgcLAAAoTQcNTQkNZV1yCAsAAChNBw1NCA1lXXIJCwAAKE0HDU0KDWVdcgoLAAAoTQkNTQ0NZV1yCwsAAChNCg1NCw1lXXIMCwAAKE0KDU0MDWVdcg0LAAAoTQoNTQ4NZV1yDgsAAChNDg1NDw1lXXIPCwAAKE0ODU0QDWVdchALAAAoTQ4NTRENZV1yEQsAAChNEQ1NEg1lXXISCwAAKE0RDU0TDWVdchMLAAAoTRENTRQNZV1yFAsAAChNFA1NFQ1lXXIVCwAAKE0UDU0cDWVdchYLAAAoTRYNTRwNZV1yFwsAAChNFg1NFw1lXXIYCwAAKE0WDU0YDWVdchkLAAAoTRkNTRsNZV1yGgsAAChNGQ1NHA1lXXIbCwAAKE0ZDU0aDWVdchwLAAAoTfoMTQUNZV1yHQsAAChNHQ1NHw1lXXIeCwAAKE0dDU0eDWVdch8LAAAoTR8NTSINZV1yIAsAAChNHw1NIA1lXXIhCwAAKE0fDU0hDWVdciILAAAoTSENTSUNZV1yIwsAAChNIg1NIw1lXXIkCwAAKE0iDU0kDWVdciULAAAoTSINTSYNZV1yJgsAAChNJg1NJw1lXXInCwAAKE0mDU0oDWVdcigLAAAoTSYNTSkNZV1yKQsAAChNKQ1NKg1lXXIqCwAAKE0qDU0rDWVdcisLAAAoTSoNTSwNZV1yLAsAAChNKg1NLQ1lXXItCwAAKE0JDU0dDWVdci4LAAAoTS4NTTANZV1yLwsAAChNLg1NLw1lXXIwCwAAKE0wDU0xDWVdcjELAAAoTTANTTMNZV1yMgsAAChNMA1NMg1lXXIzCwAAKE0yDU03DWVdcjQLAAAoTTMNTTQNZV1yNQsAAChNMw1NNQ1lXXI2CwAAKE0zDU02DWVdcjcLAAAoTSENTS4NZV1yOAsAAChNOA1NOg1lXXI5CwAAKE04DU05DWVdcjoLAAAoTToNTTsNZV1yOwsAAChNOg1NPQ1lXXI8CwAAKE06DU08DWVdcj0LAAAoTTwNTUENZV1yPgsAAChNPQ1NPg1lXXI/CwAAKE09DU0/DWVdckALAAAoTT0NTUANZV1yQQsAAChNMg1NOA1lXXJCCwAAKE1CDU1EDWVdckMLAAAoTUINTUMNZV1yRAsAAChNRA1NRQ1lXXJFCwAAKE1EDU1HDWVdckYLAAAoTUQNTUYNZV1yRwsAAChNRg1NSg1lXXJICwAAKE1HDU1IDWVdckkLAAAoTUcNTUkNZV1ySgsAAChNRw1NSw1lXXJLCwAAKE1LDU1MDWVdckwLAAAoTUsNTU0NZV1yTQsAAChNSw1NUQ1lXXJOCwAAKE1NDU1ODWVdck8LAAAoTU0NTU8NZV1yUAsAAChNTQ1NUA1lXXJRCwAAKE1RDU1SDWVdclILAAAoTVENTVMNZV1yUwsAAChNUQ1NVA1lXXJUCwAAKE08DU1CDWVdclULAAAoTVUNTVYNZV1yVgsAAChNVQ1NVw1lXXJXCwAAKE1XDU1ZDWVdclgLAAAoTVcNTVgNZV1yWQsAAChNVw1NWg1lXXJaCwAAKE1ZDU1dDWVdclsLAAAoTVoNTVsNZV1yXAsAAChNWg1NXA1lXXJdCwAAKE1aDU1eDWVdcl4LAAAoTV4NTV8NZV1yXwsAAChNXg1NYA1lXXJgCwAAKE1eDU1hDWVdcmELAAAoTWENTWINZV1yYgsAAChNYQ1NYw1lXXJjCwAAKE1hDU1kDWVdcmQLAAAoTWQNTWUNZV1yZQsAAChNZA1NbA1lXXJmCwAAKE1mDU1sDWVdcmcLAAAoTWYNTWcNZV1yaAsAAChNZg1NaA1lXXJpCwAAKE1pDU1rDWVdcmoLAAAoTWkNTWwNZV1yawsAAChNaQ1Nag1lXXJsCwAAKE1GDU1VDWVdcm0LAAAoTW0NTW4NZV1ybgsAAChNbQ1Nbw1lXXJvCwAAKE1vDU1wDWVdcnALAAAoTW8NTXINZV1ycQsAAChNbw1NcQ1lXXJyCwAAKE1xDU11DWVdcnMLAAAoTXINTXMNZV1ydAsAAChNcg1NdA1lXXJ1CwAAKE1yDU12DWVdcnYLAAAoTXYNTXcNZV1ydwsAAChNdg1NeA1lXXJ4CwAAKE12DU15DWVdcnkLAAAoTXkNTXoNZV1yegsAAChNeQ1New1lXXJ7CwAAKE1ZDU1tDWVdcnwLAAAoTXwNTX0NZV1yfQsAAChNfA1Nfg1lXXJ+CwAAKE1+DU2ADWVdcn8LAAAoTX4NTX8NZV1ygAsAAChNfg1NgQ1lXXKBCwAAKE2ADU2EDWVdcoILAAAoTYENTYINZV1ygwsAAChNgQ1Ngw1lXXKECwAAKE2BDU2FDWVdcoULAAAoTYUNTYYNZV1yhgsAAChNhQ1Nhw1lXXKHCwAAKE2FDU2IDWVdcogLAAAoTYgNTYkNZV1yiQsAAChNiA1Nig1lXXKKCwAAKE2IDU2LDWVdcosLAAAoTYsNTYwNZV1yjAsAAChNiw1Nkw1lXXKNCwAAKE2NDU2TDWVdco4LAAAoTY0NTY4NZV1yjwsAAChNjQ1Njw1lXXKQCwAAKE2QDU2SDWVdcpELAAAoTZANTZMNZV1ykgsAAChNkA1NkQ1lXXKTCwAAKE1xDU18DWVdcpQLAAAoTZQNTZYNZV1ylQsAAChNlA1NlQ1lXXKWCwAAKE2WDU2XDWVdcpcLAAAoTZYNTZkNZV1ymAsAAChNlg1NmA1lXXKZCwAAKE2YDU2cDWVdcpoLAAAoTZkNTZoNZV1ymwsAAChNmQ1Nmw1lXXKcCwAAKE2ZDU2dDWVdcp0LAAAoTZ0NTZ4NZV1yngsAAChNnQ1Nnw1lXXKfCwAAKE2dDU2jDWVdcqALAAAoTZ8NTaANZV1yoQsAAChNnw1NoQ1lXXKiCwAAKE2fDU2iDWVdcqMLAAAoTaMNTaQNZV1ypAsAAChNow1NpQ1lXXKlCwAAKE2jDU2mDWVdcqYLAAAoTYANTZQNZV1ypwsAAChNpw1NqQ1lXXKoCwAAKE2nDU2oDWVdcqkLAAAoTakNTawNZV1yqgsAAChNqQ1Nqg1lXXKrCwAAKE2pDU2rDWVdcqwLAAAoTasNTa8NZV1yrQsAAChNrA1NrQ1lXXKuCwAAKE2sDU2uDWVdcq8LAAAoTawNTbANZV1ysAsAAChNsA1NsQ1lXXKxCwAAKE2wDU2yDWVdcrILAAAoTbANTbMNZV1yswsAAChNsw1NtA1lXXK0CwAAKE20DU21DWVdcrULAAAoTbQNTbYNZV1ytgsAAChNtA1Ntw1lXXK3CwAAKE2YDU2nDWVdcrgLAAAoTbgNTbkNZV1yuQsAAChNuA1Nug1lXXK6CwAAKE26DU27DWVdcrsLAAAoTboNTb0NZV1yvAsAAChNug1NvA1lXXK9CwAAKE28DU3ADWVdcr4LAAAoTb0NTb4NZV1yvwsAAChNvQ1Nvw1lXXLACwAAKE29DU3BDWVdcsELAAAoTcENTcINZV1ywgsAAChNqw1NuA1lZShdcsMLAAAoTcMNTcQNZV1yxAsAAChNww1NxQ1lXXLFCwAAKE3FDU3GDWVdcsYLAAAoTcUNTccNZV1yxwsAAChNxQ1NyA1lXXLICwAAKE3IDU3JDWVdcskLAAAoTbwNTcMNZV1yygsAAChNyg1Nyw1lXXLLCwAAKE3KDU3MDWVdcswLAAAoTcwNTc4NZV1yzQsAAChNzA1NzQ1lXXLOCwAAKE3MDU3PDWVdcs8LAAAoTc4NTdINZV1y0AsAAChNzw1N0A1lXXLRCwAAKE3PDU3RDWVdctILAAAoTc8NTdMNZV1y0wsAAChN0w1N1A1lXXLUCwAAKE3TDU3VDWVdctULAAAoTdMNTdYNZV1y1gsAAChN1g1N1w1lXXLXCwAAKE3WDU3YDWVdctgLAAAoTdYNTdkNZV1y2QsAAChN2Q1N2g1lXXLaCwAAKE3ZDU3hDWVdctsLAAAoTdsNTeENZV1y3AsAAChN2w1N3A1lXXLdCwAAKE3bDU3dDWVdct4LAAAoTd4NTeANZV1y3wsAAChN3g1N4Q1lXXLgCwAAKE3eDU3fDWVdcuELAAAoTcgNTcoNZV1y4gsAAChN4g1N5A1lXXLjCwAAKE3iDU3jDWVdcuQLAAAoTeQNTeUNZV1y5QsAAChN5A1N5w1lXXLmCwAAKE3kDU3mDWVdcucLAAAoTeYNTesNZV1y6AsAAChN5w1N6A1lXXLpCwAAKE3nDU3pDWVdcuoLAAAoTecNTeoNZV1y6wsAAChNzg1N4g1lXXLsCwAAKE3sDU3tDWVdcu0LAAAoTewNTe4NZV1y7gsAAChN7g1N7w1lXXLvCwAAKE3uDU3xDWVdcvALAAAoTe4NTfANZV1y8QsAAChN8A1N9A1lXXLyCwAAKE3xDU3yDWVdcvMLAAAoTfENTfMNZV1y9AsAAChN8Q1N9Q1lXXL1CwAAKE31DU34DWVdcvYLAAAoTfUNTfYNZV1y9wsAAChN9g1N9w1lXXL4CwAAKE32DU36DWVdcvkLAAAoTfgNTfwNZV1y+gsAAChN+A1N+Q1lXXL7CwAAKE36DU37DWVdcvwLAAAoTfoNTQAOZV1y/QsAAChN/A1NAA5lXXL+CwAAKE38DU39DWVdcv8LAAAoTf4NTQAOZV1yAAwAAChN/g1N/w1lXXIBDAAAKE3mDU3sDWVdcgIMAAAoTQEOTQIOZV1yAwwAAChNAQ5NAw5lXXIEDAAAKE0DDk0EDmVdcgUMAAAoTQMOTQYOZV1yBgwAAChNAw5NBQ5lXXIHDAAAKE0FDk0IDmVdcggMAAAoTQYOTQcOZV1yCQwAAChNBg5NCQ5lXXIKDAAAKE0GDk0NDmVdcgsMAAAoTQkOTQoOZV1yDAwAAChNCQ5NCw5lXXINDAAAKE0JDk0MDmVdcg4MAAAoTQ0OTQ4OZV1yDwwAAChN8A1NAQ5lXXIQDAAAKE0PDk0QDmVdchEMAAAoTQ8OTREOZV1yEgwAAChNEQ5NEg5lXXITDAAAKE0RDk0UDmVdchQMAAAoTREOTRMOZV1yFQwAAChNEw5NFw5lXXIWDAAAKE0UDk0VDmVdchcMAAAoTRQOTRYOZV1yGAwAAChNFA5NGA5lXXIZDAAAKE0YDk0ZDmVdchoMAAAoTRgOTRoOZV1yGwwAAChNBQ5NDw5lXXIcDAAAKE0bDk0cDmVdch0MAAAoTRsOTR0OZV1yHgwAAChNHQ5NHg5lXXIfDAAAKE0dDk0gDmVdciAMAAAoTR0OTR8OZV1yIQwAAChNHw5NIg5lXXIiDAAAKE0gDk0hDmVdciMMAAAoTSAOTSYOZV1yJAwAAChNIA5NIw5lXXIlDAAAKE0jDk0kDmVdciYMAAAoTSMOTSUOZV1yJwwAAChNIw5NKg5lXXIoDAAAKE0mDk0nDmVdcikMAAAoTSYOTSgOZV1yKgwAAChNJg5NKQ5lXXIrDAAAKE0qDk0rDmVdciwMAAAoTSoOTSwOZV1yLQwAAChNKg5NLQ5lXXIuDAAAKE0TDk0bDmVdci8MAAAoTS4OTTAOZV1yMAwAAChNLg5NLw5lXXIxDAAAKE0wDk0xDmVdcjIMAAAoTTAOTTMOZV1yMwwAAChNMA5NMg5lXXI0DAAAKE0yDk03DmVdcjUMAAAoTTMOTTQOZV1yNgwAAChNMw5NNQ5lXXI3DAAAKE0zDk02DmVdcjgMAAAoTR8OTS4OZV1yOQwAAChNOA5NOg5lXXI6DAAAKE04Dk05DmVdcjsMAAAoTToOTTwOZV1yPAwAAChNOg5NOw5lXXI9DAAAKE06Dk09DmVdcj4MAAAoTTwOTUAOZV1yPwwAAChNPQ5NPg5lXXJADAAAKE09Dk0/DmVdckEMAAAoTT0OTUEOZV1yQgwAAChNQQ5NRA5lXXJDDAAAKE1BDk1CDmVdckQMAAAoTUIOTUMOZV1yRQwAAChNQg5NSA5lXXJGDAAAKE1EDk1FDmVdckcMAAAoTUQOTUYOZV1ySAwAAChNRQ5NSA5lXXJJDAAAKE1FDk1MDmVdckoMAAAoTUYOTU4OZV1ySwwAAChNRg5NRw5lXXJMDAAAKE1IDk1JDmVdck0MAAAoTUoOTUwOZV1yTgwAAChNSg5NSw5lXXJPDAAAKE1KDk1ODmVdclAMAAAoTUwOTU0OZV1yUQwAAChNTg5NTw5lXXJSDAAAKE0yDk04DmVdclMMAAAoTVAOTVEOZV1yVAwAAChNUA5NUg5lXXJVDAAAKE1SDk1TDmVdclYMAAAoTVIOTVUOZV1yVwwAAChNUg5NVA5lXXJYDAAAKE1UDk1YDmVdclkMAAAoTVUOTVYOZV1yWgwAAChNVQ5NVw5lXXJbDAAAKE1VDk1ZDmVdclwMAAAoTVkOTVoOZV1yXQwAAChNPA5NUA5lXXJeDAAAKE1bDk1cDmVdcl8MAAAoTVsOTV0OZV1yYAwAAChNXQ5NXg5lXXJhDAAAKE1dDk1fDmVdcmIMAAAoTV0OTWAOZV1yYwwAAChNYA5NYQ5lXXJkDAAAKE1UDk1bDmVdcmUMAAAoTWIOTWMOZV1yZgwAAChNYg5NZA5lXXJnDAAAKE1kDk1nDmVdcmgMAAAoTWQOTWYOZV1yaQwAAChNZA5NZQ5lXXJqDAAAKE1mDk1qDmVdcmsMAAAoTWcOTWgOZV1ybAwAAChNZw5NaQ5lXXJtDAAAKE1nDk1rDmVdcm4MAAAoTWsOTW8OZV1ybwwAAChNaw5NbA5lXXJwDAAAKE1sDk1tDmVdcnEMAAAoTWwOTW4OZV1ycgwAAChNYA5NYg5lXXJzDAAAKE1wDk1xDmVdcnQMAAAoTXAOTXIOZV1ydQwAAChNcg5Ncw5lXXJ2DAAAKE1yDk11DmVdcncMAAAoTXIOTXQOZV1yeAwAAChNdA5NeA5lXXJ5DAAAKE11Dk12DmVdcnoMAAAoTXUOTXcOZV1yewwAAChNdQ5NeQ5lXXJ8DAAAKE15Dk16DmVdcn0MAAAoTXkOTXsOZV1yfgwAAChNeQ5NfA5lXXJ/DAAAKE18Dk19DmVdcoAMAAAoTXwOTX4OZV1ygQwAAChNZg5NcA5lXXKCDAAAKE1/Dk2ADmVdcoMMAAAoTX8OTYEOZV1yhAwAAChNgQ5Ngg5lXXKFDAAAKE2BDk2EDmVdcoYMAAAoTYEOTYMOZV1yhwwAAChNgw5Nhw5lXXKIDAAAKE2EDk2FDmVdcokMAAAoTYQOTYYOZV1yigwAAChNhA5NiA5lXXKLDAAAKE2IDk2JDmVdcowMAAAoTYgOTYsOZV1yjQwAAChNiQ5Nig5lXXKODAAAKE2JDk2NDmVdco8MAAAoTYsOTY8OZV1ykAwAAChNiw5NjA5lXXKRDAAAKE2NDk2ODmVdcpIMAAAoTY0OTZEOZV1ykwwAAChNjw5NkQ5lXXKUDAAAKE2PDk2QDmVdcpUMAAAoTZEOTZIOZV1ylgwAAChNdA5Nfw5lXXKXDAAAKE2TDk2UDmVdcpgMAAAoTZMOTZUOZV1ymQwAAChNlQ5Nlw5lXXKaDAAAKE2VDk2YDmVdcpsMAAAoTZUOTZYOZV1ynAwAAChNlw5Nmw5lXXKdDAAAKE2YDk2ZDmVdcp4MAAAoTZgOTZoOZV1ynwwAAChNmA5NnA5lXXKgDAAAKE2cDk2dDmVdcqEMAAAoTZwOTZ4OZV1yogwAAChNnA5Nnw5lXXKjDAAAKE2fDk2jDmVdcqQMAAAoTZ8OTaAOZV1ypQwAAChNoA5NoQ5lXXKmDAAAKE2gDk2iDmVdcqcMAAAoTYMOTZMOZV1yqAwAAChNpA5NpQ5lXXKpDAAAKE2kDk2mDmVdcqoMAAAoTaYOTacOZV1yqwwAAChNpg5NqQ5lXXKsDAAAKE2mDk2oDmVdcq0MAAAoTagOTawOZV1yrgwAAChNqQ5Nqg5lXXKvDAAAKE2pDk2rDmVdcrAMAAAoTakOTa0OZV1ysQwAAChNrQ5Nrg5lXXKyDAAAKE2tDk2vDmVdcrMMAAAoTZcOTaQOZV1ytAwAAChNsA5Nsg5lXXK1DAAAKE2wDk2xDmVdcrYMAAAoTbIOTbQOZV1ytwwAAChNsg5Nsw5lXXK4DAAAKE2yDk21DmVdcrkMAAAoTbQOTbgOZV1yugwAAChNtQ5Ntg5lXXK7DAAAKE21Dk23DmVdcrwMAAAoTbUOTbkOZV1yvQwAAChNuQ5NvA5lXXK+DAAAKE25Dk26DmVdcr8MAAAoTboOTbsOZV1ywAwAAChNug5NwA5lXXLBDAAAKE28Dk29DmVdcsIMAAAoTbwOTb4OZV1ywwwAAChNvQ5NwA5lXXLEDAAAKE29Dk3EDmVdcsUMAAAoTb4OTcYOZV1yxgwAAChNvg5Nvw5lXXLHDAAAKE3ADk3BDmVdcsgMAAAoTcIOTcQOZV1yyQwAAChNwg5Nww5lXXLKDAAAKE3CDk3GDmVdcssMAAAoTcQOTcUOZV1yzAwAAChNxg5Nxw5lXXLNDAAAKE2oDk2wDmVdcs4MAAAoTcgOTcoOZV1yzwwAAChNyA5NyQ5lXXLQDAAAKE3KDk3LDmVdctEMAAAoTcoOTc0OZV1y0gwAAChNyg5NzA5lXXLTDAAAKE3MDk3QDmVdctQMAAAoTc0OTc4OZV1y1QwAAChNzQ5Nzw5lXXLWDAAAKE3NDk3RDmVdctcMAAAoTdEOTdIOZV1y2AwAAChNtA5NyA5lXXLZDAAAKE3TDk3UDmVdctoMAAAoTdMOTdUOZV1y2wwAAChN1Q5N1w5lXXLcDAAAKE3VDk3WDmVdct0MAAAoTdUOTdgOZV1y3gwAAChN1w5N2w5lXXLfDAAAKE3YDk3ZDmVdcuAMAAAoTdgOTdoOZV1y4QwAAChN2A5N3A5lXXLiDAAAKE3cDk3dDmVdcuMMAAAoTdwOTd4OZV1y5AwAAChN3A5N3w5lXXLlDAAAKE3fDk3gDmVdcuYMAAAoTd8OTeEOZV1y5wwAAChN3w5N4g5lXXLoDAAAKE3iDk3jDmVdcukMAAAoTeIOTeoOZV1y6gwAAChN5A5N6g5lXXLrDAAAKE3kDk3lDmVdcuwMAAAoTeQOTeYOZV1y7QwAAChN5w5N6Q5lXXLuDAAAKE3nDk3qDmVdcu8MAAAoTecOTegOZV1y8AwAAChNzA5N0w5lXXLxDAAAKE3rDk3tDmVdcvIMAAAoTesOTewOZV1y8wwAAChN7Q5N7g5lXXL0DAAAKE3tDk3wDmVdcvUMAAAoTe0OTe8OZV1y9gwAAChN7w5N8w5lXXL3DAAAKE3wDk3xDmVdcvgMAAAoTfAOTfIOZV1y+QwAAChN8A5N9A5lXXL6DAAAKE30Dk31DmVdcvsMAAAoTfQOTfYOZV1y/AwAAChN9A5N+g5lXXL9DAAAKE32Dk33DmVdcv4MAAAoTfYOTfgOZV1y/wwAAChN9g5N+Q5lXXIADQAAKE36Dk37DmVdcgENAAAoTfoOTfwOZV1yAg0AAChN+g5N/Q5lXXIDDQAAKE3XDk3rDmVdcgQNAAAoTf4OTQAPZV1yBQ0AAChN/g5N/w5lXXIGDQAAKE0AD00CD2VdcgcNAAAoTQAPTQEPZV1yCA0AAChNAA9NAw9lXXIJDQAAKE0CD00GD2VdcgoNAAAoTQMPTQQPZV1yCw0AAChNAw9NBQ9lXXIMDQAAKE0DD00HD2Vdcg0NAAAoTQcPTQoPZV1yDg0AAChNBw9NCA9lXXIPDQAAKE0ID00JD2VdchANAAAoTQgPTQ4PZV1yEQ0AAChNCg9NCw9lXXISDQAAKE0KD00MD2VdchMNAAAoTQsPTQ4PZV1yFA0AAChNCw9NEg9lXXIVDQAAKE0MD00UD2VdchYNAAAoTQwPTQ0PZV1yFw0AAChNDg9NDw9lXXIYDQAAKE0QD00SD2VdchkNAAAoTRAPTREPZV1yGg0AAChNEA9NFA9lXXIbDQAAKE0SD00TD2VdchwNAAAoTRQPTRUPZV1yHQ0AAChN7w5N/g5lXXIeDQAAKE0WD00YD2Vdch8NAAAoTRYPTRcPZV1yIA0AAChNGA9NGQ9lXXIhDQAAKE0YD00bD2VdciINAAAoTRgPTRoPZV1yIw0AAChNGg9NHw9lXXIkDQAAKE0bD00cD2VdciUNAAAoTRsPTR0PZV1yJg0AAChNGw9NHg9lXXInDQAAKE0CD00WD2VdcigNAAAoTSAPTSIPZV1yKQ0AAChNIA9NIQ9lXXIqDQAAKE0iD00jD2VdcisNAAAoTSIPTSUPZV1yLA0AAChNIg9NJA9lXXItDQAAKE0kD00pD2Vdci4NAAAoTSUPTSYPZV1yLw0AAChNJQ9NJw9lXXIwDQAAKE0lD00oD2VdcjENAAAoTRoPTSAPZV1yMg0AAChNKg9NKw9lXXIzDQAAKE0qD00sD2VdcjQNAAAoTSwPTS0PZV1yNQ0AAChNLA9NLw9lXXI2DQAAKE0sD00uD2VdcjcNAAAoTS4PTTIPZV1yOA0AAChNLw9NMA9lXXI5DQAAKE0vD00xD2VdcjoNAAAoTS8PTTMPZV1yOw0AAChNMw9NNA9lXXI8DQAAKE0zD001D2Vdcj0NAAAoTTMPTTYPZV1yPg0AAChNNg9NNw9lXXI/DQAAKE02D004D2VdckANAAAoTSQPTSoPZV1yQQ0AAChNOQ9NOw9lXXJCDQAAKE05D006D2VdckMNAAAoTTsPTTwPZV1yRA0AAChNOw9NPg9lXXJFDQAAKE07D009D2VdckYNAAAoTT0PTUEPZV1yRw0AAChNPg9NPw9lXXJIDQAAKE0+D01AD2VdckkNAAAoTT4PTUIPZV1ySg0AAChNQg9NQw9lXXJLDQAAKE0uD005D2VdckwNAAAoTUQPTUYPZV1yTQ0AAChNRA9NRQ9lXXJODQAAKE1GD01HD2Vdck8NAAAoTUYPTUkPZV1yUA0AAChNRg9NSA9lXXJRDQAAKE1ID01MD2VdclINAAAoTUkPTUoPZV1yUw0AAChNSQ9NSw9lXXJUDQAAKE1JD01ND2VdclUNAAAoTU0PTU4PZV1yVg0AAChNTQ9NTw9lXXJXDQAAKE1ND01TD2VdclgNAAAoTU8PTVAPZV1yWQ0AAChNTw9NUQ9lXXJaDQAAKE1PD01SD2VdclsNAAAoTVMPTVQPZV1yXA0AAChNUw9NVQ9lXXJdDQAAKE1TD01WD2Vdcl4NAAAoTT0PTUQPZV1yXw0AAChNVw9NWA9lXXJgDQAAKE1XD01ZD2VdcmENAAAoTVkPTVsPZV1yYg0AAChNWQ9NWg9lXXJjDQAAKE1ZD01cD2VdcmQNAAAoTVsPTV8PZV1yZQ0AAChNXA9NXQ9lXXJmDQAAKE1cD01eD2VdcmcNAAAoTVwPTWAPZV1yaA0AAChNYA9NYQ9lXXJpDQAAKE1gD01iD2VdcmoNAAAoTWAPTWMPZV1yaw0AAChNYw9NZA9lXXJsDQAAKE1jD01lD2Vdcm0NAAAoTWMPTWYPZV1ybg0AAChNZg9NZw9lXXJvDQAAKE1mD01uD2VdcnANAAAoTWgPTW4PZV1ycQ0AAChNaA9NaQ9lXXJyDQAAKE1oD01qD2VdcnMNAAAoTWsPTW0PZV1ydA0AAChNaw9Nbg9lXXJ1DQAAKE1rD01sD2VdcnYNAAAoTUgPTVcPZV1ydw0AAChNbw9NcA9lXXJ4DQAAKE1vD01xD2VdcnkNAAAoTXEPTXIPZV1yeg0AAChNcQ9NdA9lXXJ7DQAAKE1xD01zD2VdcnwNAAAoTXMPTXYPZV1yfQ0AAChNdA9NdQ9lXXJ+DQAAKE10D013D2Vdcn8NAAAoTXQPTXsPZV1ygA0AAChNdw9NeA9lXXKBDQAAKE13D015D2VdcoINAAAoTXcPTXoPZV1ygw0AAChNew9NfA9lXXKEDQAAKE17D019D2VdcoUNAAAoTXsPTX4PZV1yhg0AAChNWw9Nbw9lXXKHDQAAKE1/D02BD2VdcogNAAAoTX8PTYAPZV1yiQ0AAChNgQ9Ngg9lXXKKDQAAKE2BD02ED2VdcosNAAAoTYEPTYMPZV1yjA0AAChNgw9Nhw9lXXKNDQAAKE2ED02FD2Vdco4NAAAoTYQPTYYPZV1yjw0AAChNhA9NiA9lXXKQDQAAKE2ID02JD2VdcpENAAAoTYgPTYoPZV1ykg0AAChNiA9Njg9lXXKTDQAAKE2KD02LD2VdcpQNAAAoTYoPTYwPZV1ylQ0AAChNig9NjQ9lXXKWDQAAKE2OD02PD2VdcpcNAAAoTY4PTZAPZV1ymA0AAChNjg9NkQ9lXXKZDQAAKE1zD01/D2VdcpoNAAAoTZIPTZQPZV1ymw0AAChNkg9Nkw9lXXKcDQAAKE2UD02VD2Vdcp0NAAAoTZQPTZcPZV1yng0AAChNlA9Nlg9lXXKfDQAAKE2WD02aD2VdcqANAAAoTZcPTZgPZV1yoQ0AAChNlw9NmQ9lXXKiDQAAKE2XD02bD2VdcqMNAAAoTZsPTZwPZV1ypA0AAChNmw9NnQ9lXXKlDQAAKE2bD02eD2VdcqYNAAAoTZ4PTZ8PZV1ypw0AAChNng9NoA9lXXKoDQAAKE2eD02hD2VdcqkNAAAoTaEPTaIPZV1yqg0AAChNoQ9Now9lXXKrDQAAKE2hD02kD2VdcqwNAAAoTaQPTaUPZV1yrQ0AAChNpA9Npg9lXXKuDQAAKE2kD02nD2Vdcq8NAAAoTYMPTZIPZV1ysA0AAChNqA9Nsw9lXXKxDQAAKE2oD02pD2VdcrINAAAoTakPTawPZV1ysw0AAChNqQ9Nqg9lXXK0DQAAKE2pD02rD2VdcrUNAAAoTasPTa8PZV1ytg0AAChNrA9NsA9lXXK3DQAAKE2sD02tD2VdcrgNAAAoTawPTa4PZV1yuQ0AAChNsA9Nsw9lXXK6DQAAKE2wD02xD2VdcrsNAAAoTbAPTbIPZV1yvA0AAChNsw9NtA9lXXK9DQAAKE2zD021D2Vdcr4NAAAoTZYPTagPZV1yvw0AAChNtg9Ntw9lXXLADQAAKE22D024D2VdcsENAAAoTbgPTbkPZV1ywg0AAChNuA9Nug9lXXLDDQAAKE24D027D2VdcsQNAAAoTbsPTbwPZV1yxQ0AAChNqw9Ntg9lXXLGDQAAKE29D02+D2VdcscNAAAoTb0PTb8PZV1yyA0AAChNvw9NwA9lXXLJDQAAKE2/D03BD2VdcsoNAAAoTb8PTcIPZV1yyw0AAChNwg9Nww9lXXLMDQAAKE27D029D2Vdcs0NAAAoTcQPTcUPZV1yzg0AAChNxA9Nxg9lXXLPDQAAKE3GD03JD2VdctANAAAoTcYPTccPZV1y0Q0AAChNxg9NyA9lXXLSDQAAKE3ID03MD2VdctMNAAAoTckPTcoPZV1y1A0AAChNyQ9Nyw9lXXLVDQAAKE3JD03ND2VdctYNAAAoTc0PTdAPZV1y1w0AAChNzQ9Nzg9lXXLYDQAAKE3OD03UD2VdctkNAAAoTc4PTc8PZV1y2g0AAChN0A9N0Q9lXXLbDQAAKE3QD03SD2VdctwNAAAoTdIPTdMPZV1y3Q0AAChN0g9N1A9lXXLeDQAAKE3CD03ED2Vdct8NAAAoTdUPTdcPZV1y4A0AAChN1Q9N1g9lXXLhDQAAKE3XD03YD2VdcuINAAAoTdcPTdoPZV1y4w0AAChN1w9N2Q9lXXLkDQAAKE3ZD03dD2VdcuUNAAAoTdoPTdsPZV1y5g0AAChN2g9N3A9lXXLnDQAAKE3aD03eD2VdcugNAAAoTd4PTd8PZV1y6Q0AAChN3g9N4A9lXXLqDQAAKE3eD03kD2VdcusNAAAoTeAPTeEPZV1y7A0AAChN4A9N4g9lXXLtDQAAKE3gD03jD2Vdcu4NAAAoTeQPTeUPZV1y7w0AAChN5A9N5g9lXXLwDQAAKE3kD03nD2VdcvENAAAoTcgPTdUPZV1y8g0AAChN6A9N6g9lXXLzDQAAKE3oD03pD2VdcvQNAAAoTeoPTesPZV1y9Q0AAChN6g9N7Q9lXXL2DQAAKE3qD03sD2VdcvcNAAAoTewPTfAPZV1y+A0AAChN7Q9N7g9lXXL5DQAAKE3tD03vD2VdcvoNAAAoTe0PTfEPZV1y+w0AAChN8Q9N8g9lXXL8DQAAKE3xD03zD2Vdcv0NAAAoTfEPTfcPZV1y/g0AAChN8w9N9A9lXXL/DQAAKE3zD031D2VdcgAOAAAoTfMPTfYPZV1yAQ4AAChN9w9N+A9lXXICDgAAKE33D035D2VdcgMOAAAoTfcPTfoPZV1yBA4AAChN2Q9N6A9lXXIFDgAAKE37D039D2VdcgYOAAAoTfsPTfwPZV1yBw4AAChN/Q9N/g9lXXIIDgAAKE39D00AEGVdcgkOAAAoTf0PTf8PZV1yCg4AAChN/w9NBBBlXXILDgAAKE0AEE0BEGVdcgwOAAAoTQAQTQIQZV1yDQ4AAChNABBNAxBlXXIODgAAKE3sD037D2Vdcg8OAAAoTQUQTQYQZV1yEA4AAChNBRBNBxBlXXIRDgAAKE0HEE0IEGVdchIOAAAoTQcQTQoQZV1yEw4AAChNBxBNCRBlXXIUDgAAKE0JEE0NEGVdchUOAAAoTQoQTQsQZV1yFg4AAChNChBNDBBlXXIXDgAAKE0KEE0OEGVdchgOAAAoTQ4QTQ8QZV1yGQ4AAChNDhBNERBlXXIaDgAAKE0PEE0QEGVdchsOAAAoTQ8QTRMQZV1yHA4AAChNERBNFRBlXXIdDgAAKE0REE0SEGVdch4OAAAoTRMQTRQQZV1yHw4AAChNExBNFxBlXXIgDgAAKE0VEE0XEGVdciEOAAAoTRUQTRYQZV1yIg4AAChNFxBNGBBlXXIjDgAAKE3/D00FEGVdciQOAAAoTRkQTRoQZV1yJQ4AAChNGRBNGxBlXXImDgAAKE0bEE0cEGVdcicOAAAoTRsQTR0QZV1yKA4AAChNGxBNHhBlXXIpDgAAKE0eEE0fEGVdcioOAAAoTQkQTRkQZV1yKw4AAChNIBBNIRBlXXIsDgAAKE0gEE0iEGVdci0OAAAoTSIQTSMQZV1yLg4AAChNIhBNJBBlXXIvDgAAKE0iEE0lEGVdcjAOAAAoTSUQTSYQZV1yMQ4AAChNHhBNIBBlXXIyDgAAKE0nEE0oEGVdcjMOAAAoTScQTSkQZV1yNA4AAChNKRBNKhBlXXI1DgAAKE0pEE0sEGVdcjYOAAAoTSkQTSsQZV1yNw4AAChNKxBNLhBlXXI4DgAAKE0sEE0tEGVdcjkOAAAoTSwQTS8QZV1yOg4AAChNLBBNMxBlXXI7DgAAKE0vEE0wEGVdcjwOAAAoTS8QTTEQZV1yPQ4AAChNLxBNMhBlXXI+DgAAKE0zEE00EGVdcj8OAAAoTSUQTScQZV1yQA4AAChNNRBNNhBlXXJBDgAAKE01EE03EGVdckIOAAAoTTcQTTkQZV1yQw4AAChNNxBNOBBlXXJEDgAAKE03EE06EGVdckUOAAAoTTkQTT0QZV1yRg4AAChNOhBNOxBlXXJHDgAAKE06EE08EGVdckgOAAAoTToQTT4QZV1ySQ4AAChNPhBNPxBlXXJKDgAAKE0+EE1AEGVdcksOAAAoTT4QTUEQZV1yTA4AAChNQRBNQhBlXXJNDgAAKE1BEE1DEGVdck4OAAAoTUEQTUQQZV1yTw4AAChNRBBNRRBlXXJQDgAAKE1EEE1MEGVdclEOAAAoTUYQTUwQZV1yUg4AAChNRhBNRxBlXXJTDgAAKE1GEE1IEGVdclQOAAAoTUkQTUsQZV1yVQ4AAChNSRBNTBBlXXJWDgAAKE1JEE1KEGVdclcOAAAoTSsQTTUQZV1yWA4AAChNTRBNThBlXXJZDgAAKE1NEE1PEGVdcloOAAAoTU8QTVAQZV1yWw4AAChNTxBNUhBlXXJcDgAAKE1PEE1REGVdcl0OAAAoTVEQTVQQZV1yXg4AAChNUhBNUxBlXXJfDgAAKE1SEE1VEGVdcmAOAAAoTVIQTVkQZV1yYQ4AAChNVRBNVhBlXXJiDgAAKE1VEE1XEGVdcmMOAAAoTVUQTVgQZV1yZA4AAChNWRBNWhBlXXJlDgAAKE05EE1NEGVdcmYOAAAoTVsQTV0QZV1yZw4AAChNWxBNXBBlXXJoDgAAKE1dEE1fEGVdcmkOAAAoTV0QTV4QZV1yag4AAChNXRBNYBBlXXJrDgAAKE1fEE1jEGVdcmwOAAAoTWAQTWEQZV1ybQ4AAChNYBBNYhBlXXJuDgAAKE1gEE1kEGVdcm8OAAAoTWQQTWcQZV1ycA4AAChNZBBNZRBlXXJxDgAAKE1lEE1mEGVdcnIOAAAoTWUQTWsQZV1ycw4AAChNZxBNaBBlXXJ0DgAAKE1nEE1pEGVdcnUOAAAoTWgQTWsQZV1ydg4AAChNaBBNbxBlXXJ3DgAAKE1pEE1xEGVdcngOAAAoTWkQTWoQZV1yeQ4AAChNaxBNbBBlXXJ6DgAAKE1tEE1vEGVdcnsOAAAoTW0QTW4QZV1yfA4AAChNbRBNcRBlXXJ9DgAAKE1vEE1wEGVdcn4OAAAoTXEQTXIQZV1yfw4AAChNURBNWxBlXXKADgAAKE1zEE10EGVdcoEOAAAoTXMQTXUQZV1ygg4AAChNdRBNeBBlXXKDDgAAKE11EE12EGVdcoQOAAAoTXUQTXcQZV1yhQ4AAChNdxBNexBlXXKGDgAAKE14EE15EGVdcocOAAAoTXgQTXoQZV1yiA4AAChNeBBNfBBlXXKJDgAAKE18EE1/EGVdcooOAAAoTXwQTX0QZV1yiw4AAChNfRBNgxBlXXKMDgAAKE19EE1+EGVdco0OAAAoTX8QTYAQZV1yjg4AAChNfxBNgRBlXXKPDgAAKE2BEE2CEGVdcpAOAAAoTYEQTYMQZV1ykQ4AAChNXxBNcxBlXXKSDgAAKE2EEE2FEGVdcpMOAAAoTYQQTYYQZV1ylA4AAChNhhBNiBBlXXKVDgAAKE2GEE2HEGVdcpYOAAAoTYYQTYkQZV1ylw4AAChNiBBNjBBlXXKYDgAAKE2JEE2KEGVdcpkOAAAoTYkQTYsQZV1ymg4AAChNiRBNjRBlXXKbDgAAKE2NEE2OEGVdcpwOAAAoTY0QTY8QZV1ynQ4AAChNjRBNkBBlXXKeDgAAKE2QEE2REGVdcp8OAAAoTZAQTZIQZV1yoA4AAChNkBBNkxBlXXKhDgAAKE2TEE2UEGVdcqIOAAAoTZMQTZsQZV1yow4AAChNlRBNmxBlXXKkDgAAKE2VEE2WEGVdcqUOAAAoTZUQTZcQZV1ypg4AAChNmBBNmhBlXXKnDgAAKE2YEE2bEGVdcqgOAAAoTZgQTZkQZV1yqQ4AAChNdxBNhBBlXXKqDgAAKE2cEE2eEGVdcqsOAAAoTZwQTZ0QZV1yrA4AAChNnhBNnxBlXXKtDgAAKE2eEE2hEGVdcq4OAAAoTZ4QTaAQZV1yrw4AAChNoBBNpBBlXXKwDgAAKE2hEE2iEGVdcrEOAAAoTaEQTaMQZV1ysg4AAChNoRBNpRBlXXKzDgAAKE2lEE2mEGVdcrQOAAAoTaUQTacQZV1ytQ4AAChNpRBNqxBlXXK2DgAAKE2nEE2oEGVdcrcOAAAoTacQTakQZV1yuA4AAChNpxBNqhBlXXK5DgAAKE2rEE2sEGVdcroOAAAoTasQTa0QZV1yuw4AAChNqxBNrhBlXXK8DgAAKE2IEE2cEGVdcr0OAAAoTa8QTbEQZV1yvg4AAChNrxBNsBBlXXK/DgAAKE2xEE2yEGVdcsAOAAAoTbEQTbQQZV1ywQ4AAChNsRBNsxBlXXLCDgAAKE2zEE24EGVdcsMOAAAoTbQQTbUQZV1yxA4AAChNtBBNthBlXXLFDgAAKE20EE23EGVdcsYOAAAoTaAQTa8QZV1yxw4AAChNuRBNuxBlXXLIDgAAKE25EE26EGVdcskOAAAoTbsQTbwQZV1yyg4AAChNuxBNvhBlXXLLDgAAKE27EE29EGVdcswOAAAoTb0QTcIQZV1yzQ4AAChNvhBNvxBlXXLODgAAKE2+EE3AEGVdcs8OAAAoTb4QTcEQZV1y0A4AAChNsxBNuRBlXXLRDgAAKE3DEE3FEGVdctIOAAAoTcMQTcQQZV1y0w4AAChNxRBNxhBlXXLUDgAAKE3FEE3IEGVdctUOAAAoTcUQTccQZV1y1g4AAChNxxBNzBBlXXLXDgAAKE3IEE3JEGVdctgOAAAoTcgQTcoQZV1y2Q4AAChNyBBNyxBlXXLaDgAAKE29EE3DEGVdctsOAAAoTc0QTc4QZV1y3A4AAChNzRBNzxBlXXLdDgAAKE3PEE3QEGVdct4OAAAoTc8QTdIQZV1y3w4AAChNzxBN0RBlXXLgDgAAKE3REE3UEGVdcuEOAAAoTdIQTdMQZV1y4g4AAChN0hBN2BBlXXLjDgAAKE3SEE3VEGVdcuQOAAAoTdUQTdYQZV1y5Q4AAChN1RBN1xBlXXLmDgAAKE3VEE3cEGVdcucOAAAoTdgQTdkQZV1y6A4AAChN2BBN2hBlXXLpDgAAKE3YEE3bEGVdcuoOAAAoTdwQTd0QZV1y6w4AAChN3BBN3hBlXXLsDgAAKE3cEE3fEGVdcu0OAAAoTccQTc0QZV1y7g4AAChN4BBN4RBlXXLvDgAAKE3gEE3iEGVdcvAOAAAoTeIQTeMQZV1y8Q4AAChN4hBN5RBlXXLyDgAAKE3iEE3kEGVdcvMOAAAoTeQQTegQZV1y9A4AAChN5RBN5hBlXXL1DgAAKE3lEE3nEGVdcvYOAAAoTeUQTekQZV1y9w4AAChN6RBN6hBlXXL4DgAAKE3pEE3rEGVdcvkOAAAoTekQTewQZV1y+g4AAChN7BBN7RBlXXL7DgAAKE3sEE3uEGVdcvwOAAAoTdEQTeAQZV1y/Q4AAChN7xBN8BBlXXL+DgAAKE3vEE3xEGVdcv8OAAAoTfEQTfIQZV1yAA8AAChN8RBN9BBlXXIBDwAAKE3xEE3zEGVdcgIPAAAoTfMQTfcQZV1yAw8AAChN9BBN9RBlXXIEDwAAKE30EE32EGVdcgUPAAAoTfQQTfgQZV1yBg8AAChN+BBN+RBlXXIHDwAAKE34EE36EGVdcggPAAAoTeQQTe8QZV1yCQ8AAChN+xBN/RBlXXIKDwAAKE37EE38EGVdcgsPAAAoTf0QTf4QZV1yDA8AAChN/RBNABFlXXINDwAAKE39EE3/EGVdcg4PAAAoTf8QTQQRZV1yDw8AAChNABFNARFlXXIQDwAAKE0AEU0CEWVdchEPAAAoTQARTQMRZV1yEg8AAChN8xBN+xBlXXITDwAAKE0FEU0GEWVdchQPAAAoTQURTQcRZV1yFQ8AAChNBxFNCBFlXXIWDwAAKE0HEU0JEWVdchcPAAAoTQcRTQoRZV1yGA8AAChNChFNCxFlXXIZDwAAKE3/EE0FEWVdchoPAAAoTQwRTQ0RZV1yGw8AAChNDBFNDhFlXXIcDwAAKE0OEU0PEWVdch0PAAAoTQ4RTRERZV1yHg8AAChNDhFNEBFlXXIfDwAAKE0QEU0UEWVdciAPAAAoTRERTRIRZV1yIQ8AAChNERFNExFlXXIiDwAAKE0REU0VEWVdciMPAAAoTRURTRYRZV1yJA8AAChNFRFNGBFlXXIlDwAAKE0WEU0XEWVdciYPAAAoTRYRTRoRZV1yJw8AAChNGBFNHBFlXXIoDwAAKE0YEU0ZEWVdcikPAAAoTRoRTRsRZV1yKg8AAChNGhFNHhFlXXIrDwAAKE0cEU0eEWVdciwPAAAoTRwRTR0RZV1yLQ8AAChNHhFNHxFlXXIuDwAAKE0KEU0MEWVdci8PAAAoTSARTSERZV1yMA8AAChNIBFNIhFlXXIxDwAAKE0iEU0jEWVdcjIPAAAoTSIRTSURZV1yMw8AAChNIhFNJBFlXXI0DwAAKE0kEU0oEWVdcjUPAAAoTSURTSYRZV1yNg8AAChNJRFNJxFlXXI3DwAAKE0lEU0pEWVdcjgPAAAoTSkRTSoRZV1yOQ8AAChNKRFNKxFlXXI6DwAAKE0pEU0sEWVdcjsPAAAoTSwRTS0RZV1yPA8AAChNLBFNLhFlXXI9DwAAKE0QEU0gEWVdcj4PAAAoTS8RTTERZV1yPw8AAChNLxFNMBFlXXJADwAAKE0xEU0yEWVdckEPAAAoTTERTTQRZV1yQg8AAChNMRFNMxFlXXJDDwAAKE0zEU03EWVdckQPAAAoTTQRTTURZV1yRQ8AAChNNBFNNhFlXXJGDwAAKE00EU04EWVdckcPAAAoTTgRTTkRZV1ySA8AAChNOBFNOhFlXXJJDwAAKE04EU0+EWVdckoPAAAoTToRTTsRZV1ySw8AAChNOhFNPBFlXXJMDwAAKE06EU09EWVdck0PAAAoTT4RTT8RZV1yTg8AAChNPhFNQBFlXXJPDwAAKE0+EU1BEWVdclAPAAAoTSQRTS8RZV1yUQ8AAChNQhFNQxFlXXJSDwAAKE1CEU1EEWVdclMPAAAoTUQRTUYRZV1yVA8AAChNRBFNRRFlXXJVDwAAKE1EEU1HEWVdclYPAAAoTUYRTUoRZV1yVw8AAChNRxFNSBFlXXJYDwAAKE1HEU1JEWVdclkPAAAoTUcRTUsRZV1yWg8AAChNSxFNTBFlXXJbDwAAKE1LEU1NEWVdclwPAAAoTUsRTU4RZV1yXQ8AAChNThFNTxFlXXJeDwAAKE1OEU1QEWVdcl8PAAAoTU4RTVERZV1yYA8AAChNURFNUhFlXXJhDwAAKE1REU1ZEWVdcmIPAAAoTVMRTVkRZV1yYw8AAChNUxFNVBFlXXJkDwAAKE1TEU1VEWVdcmUPAAAoTVYRTVgRZV1yZg8AAChNVhFNWRFlXXJnDwAAKE1WEU1XEWVdcmgPAAAoTTMRTUIRZV1yaQ8AAChNWhFNWxFlXXJqDwAAKE1aEU1cEWVdcmsPAAAoTVwRTV0RZV1ybA8AAChNXBFNXxFlXXJtDwAAKE1cEU1eEWVdcm4PAAAoTV4RTWIRZV1ybw8AAChNXxFNYBFlXXJwDwAAKE1fEU1hEWVdcnEPAAAoTV8RTWMRZV1ycg8AAChNYxFNZBFlXXJzDwAAKE1jEU1lEWVdcnQPAAAoTUYRTVoRZV1ydQ8AAChNZhFNZxFlXXJ2DwAAKE1mEU1oEWVdcncPAAAoTWgRTWkRZV1yeA8AAChNaBFNaxFlXXJ5DwAAKE1oEU1qEWVdcnoPAAAoTWoRTW4RZV1yew8AAChNaxFNbBFlXXJ8DwAAKE1rEU1tEWVdcn0PAAAoTWsRTW8RZV1yfg8AAChNbxFNcBFlXXJ/DwAAKE1eEU1mEWVdcoAPAAAoTXERTXIRZV1ygQ8AAChNcRFNcxFlXXKCDwAAKE1zEU10EWVdcoMPAAAoTXMRTXYRZV1yhA8AAChNcxFNdRFlXXKFDwAAKE11EU14EWVdcoYPAAAoTXYRTXcRZV1yhw8AAChNdhFNfBFlXXKIDwAAKE12EU15EWVdcokPAAAoTXkRTXoRZV1yig8AAChNeRFNexFlXXKLDwAAKE15EU2AEWVdcowPAAAoTXwRTX0RZV1yjQ8AAChNfBFNfhFlXXKODwAAKE18EU1/EWVdco8PAAAoTYARTYERZV1ykA8AAChNgBFNghFlXXKRDwAAKE2AEU2DEWVdcpIPAAAoTWoRTXERZV1ykw8AAChNhBFNhhFlXXKUDwAAKE2EEU2FEWVdcpUPAAAoTYYRTYcRZV1ylg8AAChNhhFNiRFlXXKXDwAAKE2GEU2IEWVdcpgPAAAoTYgRTY0RZV1ymQ8AAChNiRFNihFlXXKaDwAAKE2JEU2LEWVdcpsPAAAoTYkRTYwRZV1ynA8AAChNdRFNhBFlXXKdDwAAKE2OEU2QEWVdcp4PAAAoTY4RTY8RZV1ynw8AAChNkBFNkhFlXXKgDwAAKE2QEU2REWVdcqEPAAAoTZARTZMRZV1yog8AAChNkhFNlhFlXXKjDwAAKE2TEU2UEWVdcqQPAAAoTZMRTZURZV1ypQ8AAChNkxFNlxFlXXKmDwAAKE2XEU2aEWVdcqcPAAAoTZcRTZgRZV1yqA8AAChNmBFNmRFlXXKpDwAAKE2YEU2eEWVdcqoPAAAoTZoRTZsRZWUoXXKrDwAAKE2aEU2cEWVdcqwPAAAoTZsRTZ4RZV1yrQ8AAChNmxFNohFlXXKuDwAAKE2cEU2kEWVdcq8PAAAoTZwRTZ0RZV1ysA8AAChNnhFNnxFlXXKxDwAAKE2gEU2iEWVdcrIPAAAoTaARTaERZV1ysw8AAChNoBFNpBFlXXK0DwAAKE2iEU2jEWVdcrUPAAAoTaQRTaURZV1ytg8AAChNiBFNjhFlXXK3DwAAKE2mEU2oEWVdcrgPAAAoTaYRTacRZV1yuQ8AAChNqBFNqRFlXXK6DwAAKE2oEU2rEWVdcrsPAAAoTagRTaoRZV1yvA8AAChNqhFNrhFlXXK9DwAAKE2rEU2sEWVdcr4PAAAoTasRTa0RZV1yvw8AAChNqxFNrxFlXXLADwAAKE2vEU2wEWVdcsEPAAAoTa8RTbERZV1ywg8AAChNrxFNtRFlXXLDDwAAKE2xEU2yEWVdcsQPAAAoTbERTbMRZV1yxQ8AAChNsRFNtBFlXXLGDwAAKE21EU22EWVdcscPAAAoTbURTbcRZV1yyA8AAChNtRFNuBFlXXLJDwAAKE2SEU2mEWVdcsoPAAAoTbkRTboRZV1yyw8AAChNuRFNuxFlXXLMDwAAKE27EU28EWVdcs0PAAAoTbsRTb4RZV1yzg8AAChNuxFNvRFlXXLPDwAAKE29EU3BEWVdctAPAAAoTb4RTb8RZV1y0Q8AAChNvhFNwBFlXXLSDwAAKE2+EU3CEWVdctMPAAAoTcIRTcURZV1y1A8AAChNwhFNwxFlXXLVDwAAKE3DEU3EEWVdctYPAAAoTcMRTccRZV1y1w8AAChNxRFNyRFlXXLYDwAAKE3FEU3GEWVdctkPAAAoTccRTcgRZV1y2g8AAChNxxFNzRFlXXLbDwAAKE3JEU3NEWVdctwPAAAoTckRTcoRZV1y3Q8AAChNyxFNzRFlXXLeDwAAKE3LEU3MEWVdct8PAAAoTaoRTbkRZV1y4A8AAChNzhFNzxFlXXLhDwAAKE3OEU3QEWVdcuIPAAAoTdARTdERZV1y4w8AAChN0BFN0hFlXXLkDwAAKE3QEU3TEWVdcuUPAAAoTdMRTdQRZV1y5g8AAChNvRFNzhFlXXLnDwAAKE3VEU3WEWVdcugPAAAoTdURTdcRZV1y6Q8AAChN1xFN2BFlXXLqDwAAKE3XEU3aEWVdcusPAAAoTdcRTdkRZV1y7A8AAChN2RFN3RFlXXLtDwAAKE3aEU3bEWVdcu4PAAAoTdoRTdwRZV1y7w8AAChN2hFN3hFlXXLwDwAAKE3eEU3fEWVdcvEPAAAoTdMRTdURZV1y8g8AAChN4BFN4RFlXXLzDwAAKE3gEU3iEWVdcvQPAAAoTeIRTeMRZV1y9Q8AAChN4hFN5BFlXXL2DwAAKE3iEU3lEWVdcvcPAAAoTeURTeYRZV1y+A8AAChN2RFN4BFlXXL5DwAAKE3nEU3oEWVdcvoPAAAoTecRTekRZV1y+w8AAChN6RFN6hFlXXL8DwAAKE3pEU3sEWVdcv0PAAAoTekRTesRZV1y/g8AAChN6xFN7xFlXXL/DwAAKE3sEU3tEWVdcgAQAAAoTewRTe4RZV1yARAAAChN7BFN8BFlXXICEAAAKE3wEU3xEWVdcgMQAAAoTfARTfMRZV1yBBAAAChN8RFN8hFlXXIFEAAAKE3xEU31EWVdcgYQAAAoTfMRTfcRZV1yBxAAAChN8xFN9BFlXXIIEAAAKE31EU32EWVdcgkQAAAoTfURTfkRZV1yChAAAChN9xFN+RFlXXILEAAAKE33EU34EWVdcgwQAAAoTfkRTfoRZV1yDRAAAChN5RFN5xFlXXIOEAAAKE37EU0GEmVdcg8QAAAoTfsRTfwRZV1yEBAAAChN/BFN/xFlXXIREAAAKE38EU39EWVdchIQAAAoTfwRTf4RZV1yExAAAChN/hFNAhJlXXIUEAAAKE3/EU0DEmVdchUQAAAoTf8RTQASZV1yFhAAAChN/xFNARJlXXIXEAAAKE0DEk0GEmVdchgQAAAoTQMSTQQSZV1yGRAAAChNAxJNBRJlXXIaEAAAKE0GEk0HEmVdchsQAAAoTQYSTQgSZV1yHBAAAChN6xFN+xFlXXIdEAAAKE0JEk0LEmVdch4QAAAoTQkSTQoSZV1yHxAAAChNCxJNDBJlXXIgEAAAKE0LEk0OEmVdciEQAAAoTQsSTQ0SZV1yIhAAAChNDRJNERJlXXIjEAAAKE0OEk0PEmVdciQQAAAoTQ4STRASZV1yJRAAAChNDhJNEhJlXXImEAAAKE0SEk0TEmVdcicQAAAoTRISTRQSZV1yKBAAAChNEhJNFRJlXXIpEAAAKE0VEk0WEmVdcioQAAAoTRUSTRcSZV1yKxAAAChNFRJNGBJlXXIsEAAAKE0YEk0ZEmVdci0QAAAoTRgSTRoSZV1yLhAAAChNGBJNGxJlXXIvEAAAKE0bEk0cEmVdcjAQAAAoTRsSTR0SZV1yMRAAAChNGxJNHhJlXXIyEAAAKE3+EU0JEmVdcjMQAAAoTR8STSASZV1yNBAAAChNHxJNIRJlXXI1EAAAKE0hEk0iEmVdcjYQAAAoTSESTSQSZV1yNxAAAChNIRJNIxJlXXI4EAAAKE0jEk0nEmVdcjkQAAAoTSQSTSUSZV1yOhAAAChNJBJNJhJlXXI7EAAAKE0kEk0oEmVdcjwQAAAoTSgSTSkSZV1yPRAAAChNDRJNHxJlXXI+EAAAKE0qEk0sEmVdcj8QAAAoTSoSTSsSZV1yQBAAAChNLBJNLRJlXXJBEAAAKE0sEk0vEmVdckIQAAAoTSwSTS4SZV1yQxAAAChNLhJNMhJlXXJEEAAAKE0vEk0wEmVdckUQAAAoTS8STTESZV1yRhAAAChNLxJNMxJlXXJHEAAAKE0zEk00EmVdckgQAAAoTTMSTTUSZV1ySRAAAChNMxJNORJlXXJKEAAAKE01Ek02EmVdcksQAAAoTTUSTTcSZV1yTBAAAChNNRJNOBJlXXJNEAAAKE05Ek06EmVdck4QAAAoTTkSTTsSZV1yTxAAAChNORJNPBJlXXJQEAAAKE0jEk0qEmVdclEQAAAoTT0STT4SZV1yUhAAAChNPRJNPxJlXXJTEAAAKE0/Ek1AEmVdclQQAAAoTT8STUISZV1yVRAAAChNPxJNQRJlXXJWEAAAKE1BEk1FEmVdclcQAAAoTUISTUMSZV1yWBAAAChNQhJNRBJlXXJZEAAAKE1CEk1GEmVdcloQAAAoTUYSTUcSZV1yWxAAAChNRhJNSBJlXXJcEAAAKE0uEk09EmVdcl0QAAAoTUkSTUoSZV1yXhAAAChNSRJNSxJlXXJfEAAAKE1LEk1MEmVdcmAQAAAoTUsSTU4SZV1yYRAAAChNSxJNTRJlXXJiEAAAKE1NEk1QEmVdcmMQAAAoTU4STU8SZV1yZBAAAChNThJNURJlXXJlEAAAKE1OEk1VEmVdcmYQAAAoTVESTVISZV1yZxAAAChNURJNUxJlXXJoEAAAKE1REk1UEmVdcmkQAAAoTVUSTVYSZV1yahAAAChNVRJNVxJlXXJrEAAAKE1VEk1YEmVdcmwQAAAoTUESTUkSZV1ybRAAAChNWRJNWhJlXXJuEAAAKE1ZEk1bEmVdcm8QAAAoTVsSTVwSZV1ycBAAAChNWxJNXhJlXXJxEAAAKE1bEk1dEmVdcnIQAAAoTV0STWESZV1ycxAAAChNXhJNXxJlXXJ0EAAAKE1eEk1gEmVdcnUQAAAoTV4STWISZV1ydhAAAChNYhJNYxJlXXJ3EAAAKE1NEk1ZEmVdcngQAAAoTWQSTWYSZV1yeRAAAChNZBJNZRJlXXJ6EAAAKE1mEk1nEmVdcnsQAAAoTWYSTWkSZV1yfBAAAChNZhJNaBJlXXJ9EAAAKE1oEk1sEmVdcn4QAAAoTWkSTWoSZV1yfxAAAChNaRJNaxJlXXKAEAAAKE1pEk1tEmVdcoEQAAAoTW0STW4SZV1yghAAAChNbRJNbxJlXXKDEAAAKE1tEk1wEmVdcoQQAAAoTXASTXESZV1yhRAAAChNcBJNchJlXXKGEAAAKE1wEk1zEmVdcocQAAAoTXMSTXQSZV1yiBAAAChNcxJNdRJlXXKJEAAAKE1zEk12EmVdcooQAAAoTXYSTXcSZV1yixAAAChNdhJNeBJlXXKMEAAAKE12Ek15EmVdco0QAAAoTV0STWQSZV1yjhAAAChNehJNfBJlXXKPEAAAKE16Ek17EmVdcpAQAAAoTXwSTX0SZV1ykRAAAChNfBJNfxJlXXKSEAAAKE18Ek1+EmVdcpMQAAAoTX4STYMSZV1ylBAAAChNfxJNgBJlXXKVEAAAKE1/Ek2BEmVdcpYQAAAoTX8STYISZV1ylxAAAChNaBJNehJlXXKYEAAAKE2EEk2FEmVdcpkQAAAoTYQSTYYSZV1ymhAAAChNhhJNhxJlXXKbEAAAKE2GEk2JEmVdcpwQAAAoTYYSTYgSZV1ynRAAAChNiBJNixJlXXKeEAAAKE2JEk2KEmVdcp8QAAAoTYkSTY8SZV1yoBAAAChNiRJNjBJlXXKhEAAAKE2MEk2NEmVdcqIQAAAoTYwSTY4SZV1yoxAAAChNjBJNkxJlXXKkEAAAKE2PEk2QEmVdcqUQAAAoTY8STZESZV1yphAAAChNjxJNkhJlXXKnEAAAKE2TEk2UEmVdcqgQAAAoTZMSTZUSZV1yqRAAAChNkxJNlhJlXXKqEAAAKE1+Ek2EEmVdcqsQAAAoTZcSTZgSZV1yrBAAAChNlxJNmRJlXXKtEAAAKE2ZEk2aEmVdcq4QAAAoTZkSTZwSZV1yrxAAAChNmRJNmxJlXXKwEAAAKE2bEk2fEmVdcrEQAAAoTZwSTZ0SZV1yshAAAChNnBJNnhJlXXKzEAAAKE2cEk2gEmVdcrQQAAAoTaASTaESZV1ytRAAAChNoBJNohJlXXK2EAAAKE2IEk2XEmVdcrcQAAAoTaMSTaUSZV1yuBAAAChNoxJNpBJlXXK5EAAAKE2lEk2mEmVdcroQAAAoTaUSTagSZV1yuxAAAChNpRJNpxJlXXK8EAAAKE2nEk2rEmVdcr0QAAAoTagSTakSZV1yvhAAAChNqBJNqhJlXXK/EAAAKE2oEk2sEmVdcsAQAAAoTawSTa0SZV1ywRAAAChNrBJNrhJlXXLCEAAAKE2sEk2vEmVdcsMQAAAoTa8STbASZV1yxBAAAChNrxJNsRJlXXLFEAAAKE2vEk2yEmVdcsYQAAAoTbISTbMSZV1yxxAAAChNshJNtBJlXXLIEAAAKE2yEk21EmVdcskQAAAoTbUSTbYSZV1yyhAAAChNtRJNtxJlXXLLEAAAKE21Ek24EmVdcswQAAAoTZsSTaMSZV1yzRAAAChNuRJNuxJlXXLOEAAAKE25Ek26EmVdcs8QAAAoTbsSTbwSZV1y0BAAAChNuxJNvhJlXXLREAAAKE27Ek29EmVdctIQAAAoTb0STcISZV1y0xAAAChNvhJNvxJlXXLUEAAAKE2+Ek3AEmVdctUQAAAoTb4STcESZV1y1hAAAChNpxJNuRJlXXLXEAAAKE3DEk3FEmVdctgQAAAoTcMSTcQSZV1y2RAAAChNxRJNxhJlXXLaEAAAKE3FEk3IEmVdctsQAAAoTcUSTccSZV1y3BAAAChNxxJNzBJlXXLdEAAAKE3IEk3JEmVdct4QAAAoTcgSTcoSZV1y3xAAAChNyBJNyxJlXXLgEAAAKE29Ek3DEmVdcuEQAAAoTc0STc4SZV1y4hAAAChNzRJNzxJlXXLjEAAAKE3PEk3QEmVdcuQQAAAoTc8STdESZV1y5RAAAChNzxJN0hJlXXLmEAAAKE3SEk3TEmVdcucQAAAoTccSTc0SZV1y6BAAAChN1BJN1hJlXXLpEAAAKE3UEk3VEmVdcuoQAAAoTdYSTdcSZV1y6xAAAChN1hJN2RJlXXLsEAAAKE3WEk3YEmVdcu0QAAAoTdgSTd0SZV1y7hAAAChN2RJN2hJlXXLvEAAAKE3ZEk3bEmVdcvAQAAAoTdkSTdwSZV1y8RAAAChN0hJN1BJlXXLyEAAAKE3eEk3fEmVdcvMQAAAoTd4STeASZV1y9BAAAChN4BJN4RJlXXL1EAAAKE3gEk3jEmVdcvYQAAAoTeASTeISZV1y9xAAAChN4hJN5hJlXXL4EAAAKE3jEk3kEmVdcvkQAAAoTeMSTeUSZV1y+hAAAChN4xJN5xJlXXL7EAAAKE3nEk3oEmVdcvwQAAAoTecSTekSZV1y/RAAAChN5xJN6hJlXXL+EAAAKE3qEk3rEmVdcv8QAAAoTeoSTewSZV1yABEAAChN2BJN3hJlXXIBEQAAKE3tEk3uEmVdcgIRAAAoTe0STe8SZV1yAxEAAChN7xJN8RJlXXIEEQAAKE3vEk3wEmVdcgURAAAoTe8STfISZV1yBhEAAChN8RJN9RJlXXIHEQAAKE3yEk3zEmVdcggRAAAoTfISTfQSZV1yCREAAChN8hJN9hJlXXIKEQAAKE32Ek33EmVdcgsRAAAoTfYSTfgSZV1yDBEAAChN9hJN+RJlXXINEQAAKE35Ek36EmVdcg4RAAAoTfkSTfsSZV1yDxEAAChN+RJN/BJlXXIQEQAAKE38Ek39EmVdchERAAAoTfwSTQQTZV1yEhEAAChN/hJNBBNlXXITEQAAKE3+Ek3/EmVdchQRAAAoTf4STQATZV1yFREAAChNARNNAxNlXXIWEQAAKE0BE00EE2VdchcRAAAoTQETTQITZV1yGBEAAChN4hJN7RJlXXIZEQAAKE0FE00GE2VdchoRAAAoTQUTTQcTZV1yGxEAAChNBxNNCBNlXXIcEQAAKE0HE00KE2Vdch0RAAAoTQcTTQkTZV1yHhEAAChNCRNNDRNlXXIfEQAAKE0KE00LE2VdciARAAAoTQoTTQwTZV1yIREAAChNChNNDhNlXXIiEQAAKE0OE00PE2VdciMRAAAoTQ4TTRATZV1yJBEAAChNDhNNERNlXXIlEQAAKE0RE00SE2VdciYRAAAoTRETTRMTZV1yJxEAAChN8RJNBRNlXXIoEQAAKE0UE00VE2VdcikRAAAoTRQTTRYTZV1yKhEAAChNFhNNFxNlXXIrEQAAKE0WE00ZE2VdciwRAAAoTRYTTRgTZV1yLREAAChNGBNNGxNlXXIuEQAAKE0ZE00aE2Vdci8RAAAoTRkTTRwTZV1yMBEAAChNGRNNIBNlXXIxEQAAKE0cE00dE2VdcjIRAAAoTRwTTR4TZV1yMxEAAChNHBNNHxNlXXI0EQAAKE0gE00hE2VdcjURAAAoTSATTSITZV1yNhEAAChNIBNNIxNlXXI3EQAAKE0JE00UE2VdcjgRAAAoTSQTTSUTZV1yOREAAChNJBNNJhNlXXI6EQAAKE0mE00nE2VdcjsRAAAoTSYTTSkTZV1yPBEAAChNJhNNKBNlXXI9EQAAKE0oE00rE2Vdcj4RAAAoTSkTTSoTZV1yPxEAAChNKRNNLxNlXXJAEQAAKE0pE00sE2VdckERAAAoTSwTTS0TZV1yQhEAAChNLBNNLhNlXXJDEQAAKE0sE00zE2VdckQRAAAoTS8TTTATZV1yRREAAChNLxNNMRNlXXJGEQAAKE0vE00yE2VdckcRAAAoTTMTTTQTZV1ySBEAAChNMxNNNRNlXXJJEQAAKE0zE002E2VdckoRAAAoTRgTTSQTZV1ySxEAAChNNxNNOBNlXXJMEQAAKE03E005E2Vdck0RAAAoTTkTTToTZV1yThEAAChNORNNOxNlXXJPEQAAKE05E008E2VdclARAAAoTTwTTT0TZV1yUREAAChNKBNNNxNlXXJSEQAAKE0+E00/E2VdclMRAAAoTT4TTUATZV1yVBEAAChNQBNNQRNlXXJVEQAAKE1AE01DE2VdclYRAAAoTUATTUITZV1yVxEAAChNQhNNRRNlXXJYEQAAKE1DE01EE2VdclkRAAAoTUMTTUYTZV1yWhEAAChNQxNNShNlXXJbEQAAKE1GE01HE2VdclwRAAAoTUYTTUgTZV1yXREAAChNRhNNSRNlXXJeEQAAKE1KE01LE2Vdcl8RAAAoTTwTTT4TZV1yYBEAAChNTBNNTRNlXXJhEQAAKE1ME01OE2VdcmIRAAAoTU4TTVATZV1yYxEAAChNThNNTxNlXXJkEQAAKE1OE01RE2VdcmURAAAoTVATTVQTZV1yZhEAAChNURNNUhNlXXJnEQAAKE1RE01TE2VdcmgRAAAoTVETTVUTZV1yaREAAChNVRNNVhNlXXJqEQAAKE1VE01XE2VdcmsRAAAoTVUTTVgTZV1ybBEAAChNWBNNWRNlXXJtEQAAKE1YE01aE2Vdcm4RAAAoTVgTTVsTZV1ybxEAAChNWxNNXBNlXXJwEQAAKE1bE01jE2VdcnERAAAoTV0TTWMTZV1ychEAAChNXRNNXhNlXXJzEQAAKE1dE01fE2VdcnQRAAAoTWATTWITZV1ydREAAChNYBNNYxNlXXJ2EQAAKE1gE01hE2VdcncRAAAoTUITTUwTZV1yeBEAAChNZBNNZRNlXXJ5EQAAKE1kE01mE2VdcnoRAAAoTWYTTWgTZV1yexEAAChNZhNNZxNlXXJ8EQAAKE1mE01pE2Vdcn0RAAAoTWgTTWwTZV1yfhEAAChNaRNNahNlXXJ/EQAAKE1pE01rE2VdcoARAAAoTWkTTW0TZV1ygREAAChNbRNNbhNlXXKCEQAAKE1tE01vE2VdcoMRAAAoTW0TTXATZV1yhBEAAChNcBNNcRNlXXKFEQAAKE1wE01yE2VdcoYRAAAoTXATTXMTZV1yhxEAAChNcxNNdBNlXXKIEQAAKE1zE017E2VdcokRAAAoTXUTTXsTZV1yihEAAChNdRNNdhNlXXKLEQAAKE11E013E2VdcowRAAAoTXgTTXoTZV1yjREAAChNeBNNexNlXXKOEQAAKE14E015E2Vdco8RAAAoTVATTWQTZV1ykBEAAChNfBNNfhNlXXKREQAAKE18E019E2VdcpIRAAAoTX4TTX8TZV1ykxEAAChNfhNNgRNlXXKUEQAAKE1+E02AE2VdcpURAAAoTYATTYUTZV1ylhEAAChNgRNNghNlXXKXEQAAKE2BE02DE2VdcpgRAAAoTYETTYQTZV1ymREAAChNaBNNfBNlXXKaEQAAKE2GE02HE2VdcpsRAAAoTYYTTYgTZV1ynBEAAChNiBNNiRNlXXKdEQAAKE2IE02KE2Vdcp4RAAAoTYgTTYsTZV1ynxEAAChNixNNjBNlXXKgEQAAKE2AE02GE2VdcqERAAAoTY0TTY4TZV1yohEAAChNjRNNjxNlXXKjEQAAKE2PE02QE2VdcqQRAAAoTY8TTZITZV1ypREAAChNjxNNkRNlXXKmEQAAKE2RE02UE2VdcqcRAAAoTZITTZMTZV1yqBEAAChNkhNNmBNlXXKpEQAAKE2SE02VE2VdcqoRAAAoTZUTTZYTZV1yqxEAAChNlRNNlxNlXXKsEQAAKE2VE02cE2Vdcq0RAAAoTZgTTZkTZV1yrhEAAChNmBNNmhNlXXKvEQAAKE2YE02bE2VdcrARAAAoTZwTTZ0TZV1ysREAAChNnBNNnhNlXXKyEQAAKE2cE02fE2VdcrMRAAAoTYsTTY0TZV1ytBEAAChNoBNNoRNlXXK1EQAAKE2gE02iE2VdcrYRAAAoTaITTaMTZV1ytxEAAChNohNNpRNlXXK4EQAAKE2iE02kE2VdcrkRAAAoTaQTTacTZV1yuhEAAChNpRNNphNlXXK7EQAAKE2lE02oE2VdcrwRAAAoTaUTTawTZV1yvREAAChNqBNNqRNlXXK+EQAAKE2oE02qE2Vdcr8RAAAoTagTTasTZV1ywBEAAChNrBNNrRNlXXLBEQAAKE2RE02gE2VdcsIRAAAoTa4TTbkTZV1ywxEAAChNrhNNrxNlXXLEEQAAKE2vE02yE2VdcsURAAAoTa8TTbATZV1yxhEAAChNrxNNsRNlXXLHEQAAKE2xE021E2VdcsgRAAAoTbITTbYTZV1yyREAAChNshNNsxNlXXLKEQAAKE2yE020E2VdcssRAAAoTbYTTbkTZV1yzBEAAChNthNNtxNlXXLNEQAAKE22E024E2Vdcs4RAAAoTbkTTboTZV1yzxEAAChNuRNNuxNlXXLQEQAAKE2kE02uE2VdctERAAAoTbwTTb0TZV1y0hEAAChNvBNNvhNlXXLTEQAAKE2+E02/E2VdctQRAAAoTb4TTcETZV1y1REAAChNvhNNwBNlXXLWEQAAKE3AE03EE2VdctcRAAAoTcETTcITZV1y2BEAAChNwRNNwxNlXXLZEQAAKE3BE03FE2VdctoRAAAoTcUTTcYTZV1y2xEAAChNsRNNvBNlXXLcEQAAKE3HE03IE2Vdct0RAAAoTccTTckTZV1y3hEAAChNyRNNyhNlXXLfEQAAKE3JE03LE2VdcuARAAAoTckTTcwTZV1y4REAAChNzBNNzRNlXXLiEQAAKE3AE03HE2VdcuMRAAAoTc4TTc8TZV1y5BEAAChNzhNN0BNlXXLlEQAAKE3QE03RE2VdcuYRAAAoTdATTdITZV1y5xEAAChN0BNN0xNlXXLoEQAAKE3TE03UE2VdcukRAAAoTcwTTc4TZV1y6hEAAChN1RNN1xNlXXLrEQAAKE3VE03WE2VdcuwRAAAoTdcTTdgTZV1y7REAAChN1xNN2hNlXXLuEQAAKE3XE03ZE2Vdcu8RAAAoTdkTTd0TZV1y8BEAAChN2hNN2xNlXXLxEQAAKE3aE03cE2VdcvIRAAAoTdoTTd4TZV1y8xEAAChN3hNN3xNlXXL0EQAAKE3eE03gE2VdcvURAAAoTd4TTeQTZV1y9hEAAChN4BNN4RNlXXL3EQAAKE3gE03iE2VdcvgRAAAoTeATTeMTZV1y+REAAChN5BNN5RNlXXL6EQAAKE3kE03mE2VdcvsRAAAoTeQTTecTZV1y/BEAAChN0xNN1RNlXXL9EQAAKE3oE03pE2Vdcv4RAAAoTegTTeoTZV1y/xEAAChN6hNN6xNlXXIAEgAAKE3qE03tE2VdcgESAAAoTeoTTewTZV1yAhIAAChN7BNN7xNlXXIDEgAAKE3tE03uE2VdcgQSAAAoTe0TTfATZV1yBRIAAChN7RNN9BNlXXIGEgAAKE3wE03xE2VdcgcSAAAoTfATTfITZV1yCBIAAChN8BNN8xNlXXIJEgAAKE30E031E2VdcgoSAAAoTfQTTfYTZV1yCxIAAChN9BNN9xNlXXIMEgAAKE3ZE03oE2Vdcg0SAAAoTfgTTfkTZV1yDhIAAChN+BNN+hNlXXIPEgAAKE36E038E2VdchASAAAoTfoTTfsTZV1yERIAAChN+hNN/RNlXXISEgAAKE38E00AFGVdchMSAAAoTf0TTf4TZV1yFBIAAChN/RNN/xNlXXIVEgAAKE39E00BFGVdchYSAAAoTQEUTQIUZV1yFxIAAChNARRNAxRlXXIYEgAAKE0BFE0EFGVdchkSAAAoTQQUTQUUZV1yGhIAAChNBBRNBhRlXXIbEgAAKE0EFE0HFGVdchwSAAAoTQcUTQgUZV1yHRIAAChNBxRNDxRlXXIeEgAAKE0JFE0PFGVdch8SAAAoTQkUTQoUZV1yIBIAAChNCRRNCxRlXXIhEgAAKE0MFE0OFGVdciISAAAoTQwUTQ8UZV1yIxIAAChNDBRNDRRlXXIkEgAAKE3sE034E2VdciUSAAAoTRAUTREUZV1yJhIAAChNEBRNEhRlXXInEgAAKE0SFE0VFGVdcigSAAAoTRIUTRQUZV1yKRIAAChNEhRNExRlXXIqEgAAKE0UFE0YFGVdcisSAAAoTRUUTRYUZV1yLBIAAChNFRRNFxRlXXItEgAAKE0VFE0ZFGVdci4SAAAoTRkUTR0UZV1yLxIAAChNGRRNGhRlXXIwEgAAKE0aFE0bFGVdcjESAAAoTRoUTRwUZV1yMhIAAChN/BNNEBRlXXIzEgAAKE0eFE0fFGVdcjQSAAAoTR4UTSAUZV1yNRIAAChNIBRNIRRlXXI2EgAAKE0gFE0iFGVdcjcSAAAoTSAUTSMUZV1yOBIAAChNIxRNJBRlXXI5EgAAKE0UFE0eFGVdcjoSAAAoTSUUTSYUZV1yOxIAAChNJRRNJxRlXXI8EgAAKE0nFE0oFGVdcj0SAAAoTScUTSoUZV1yPhIAAChNJxRNKRRlXXI/EgAAKE0pFE0sFGVdckASAAAoTSoUTSsUZV1yQRIAAChNKhRNLRRlXXJCEgAAKE0qFE0xFGVdckMSAAAoTS0UTS4UZV1yRBIAAChNLRRNLxRlXXJFEgAAKE0tFE0wFGVdckYSAAAoTTEUTTIUZV1yRxIAAChNMRRNMxRlXXJIEgAAKE0xFE00FGVdckkSAAAoTSMUTSUUZV1yShIAAChNNRRNNhRlXXJLEgAAKE01FE03FGVdckwSAAAoTTcUTTgUZV1yTRIAAChNNxRNOhRlXXJOEgAAKE03FE05FGVdck8SAAAoTTkUTTwUZV1yUBIAAChNOhRNOxRlXXJREgAAKE06FE09FGVdclISAAAoTToUTUEUZV1yUxIAAChNPRRNPhRlXXJUEgAAKE09FE0/FGVdclUSAAAoTT0UTUAUZV1yVhIAAChNQRRNQhRlXXJXEgAAKE0pFE01FGVdclgSAAAoTUMUTUQUZV1yWRIAAChNQxRNRRRlXXJaEgAAKE1FFE1GFGVdclsSAAAoTUUUTUgUZV1yXBIAAChNRRRNRxRlXXJdEgAAKE1HFE1LFGVdcl4SAAAoTUgUTUkUZV1yXxIAAChNSBRNShRlXXJgEgAAKE1IFE1MFGVdcmESAAAoTUwUTU0UZV1yYhIAAChNTBRNThRlXXJjEgAAKE1MFE1PFGVdcmQSAAAoTU8UTVAUZV1yZRIAAChNTxRNURRlXXJmEgAAKE05FE1DFGVdcmcSAAAoTVIUTVQUZV1yaBIAAChNUhRNUxRlXXJpEgAAKE1UFE1VFGVdcmoSAAAoTVQUTVcUZV1yaxIAAChNVBRNVhRlXXJsEgAAKE1WFE1bFGVdcm0SAAAoTVcUTVgUZV1ybhIAAChNVxRNWRRlXXJvEgAAKE1XFE1aFGVdcnASAAAoTUcUTVIUZV1ycRIAAChNXBRNXRRlXXJyEgAAKE1cFE1eFGVdcnMSAAAoTV4UTV8UZV1ydBIAAChNXhRNYRRlXXJ1EgAAKE1eFE1gFGVdcnYSAAAoTWAUTWQUZV1ydxIAAChNYRRNYhRlXXJ4EgAAKE1hFE1jFGVdcnkSAAAoTWEUTWUUZV1yehIAAChNZRRNZhRlXXJ7EgAAKE1lFE1nFGVdcnwSAAAoTVYUTVwUZV1yfRIAAChNaBRNahRlXXJ+EgAAKE1oFE1pFGVdcn8SAAAoTWoUTWsUZV1ygBIAAChNahRNbRRlXXKBEgAAKE1qFE1sFGVdcoISAAAoTWwUTXAUZV1ygxIAAChNbRRNbhRlXXKEEgAAKE1tFE1vFGVdcoUSAAAoTW0UTXEUZV1yhhIAAChNcRRNchRlXXKHEgAAKE1xFE1zFGVdcogSAAAoTXEUTXQUZV1yiRIAAChNdBRNdRRlXXKKEgAAKE10FE12FGVdcosSAAAoTXQUTXcUZV1yjBIAAChNdxRNeBRlXXKNEgAAKE13FE15FGVdco4SAAAoTXcUTXoUZV1yjxIAAChNehRNexRlXXKQEgAAKE16FE18FGVdcpESAAAoTXoUTX0UZV1ykhIAAChNYBRNaBRlXXKTEgAAKE1+FE1/FGVdcpQSAAAoTX4UTYAUZV1ylRIAAChNgBRNghRlXXKWEgAAKE2AFE2DFGVdcpcSAAAoTYAUTYEUZV1ymBIAAChNghRNhhRlXXKZEgAAKE2DFE2EFGVdcpoSAAAoTYMUTYUUZV1ymxIAAChNgxRNhxRlXXKcEgAAKE2HFE2IFGVdcp0SAAAoTYcUTYkUZV1ynhIAAChNhxRNihRlXXKfEgAAKE2KFE2OFGVdcqASAAAoTYoUTYsUZV1yoRIAAChNixRNjBRlXXKiEgAAKE2LFE2NFGVdcqMSAAAoTWwUTX4UZV1ypBIAAChNjxRNkBRlXXKlEgAAKE2PFE2RFGVdcqYSAAAoTZEUTZMUZV1ypxIAAChNkRRNkhRlXXKoEgAAKE2RFE2UFGVdcqkSAAAoTZMUTZcUZV1yqhIAAChNlBRNlRRlXXKrEgAAKE2UFE2WFGVdcqwSAAAoTZQUTZgUZV1yrRIAAChNmBRNmRRlXXKuEgAAKE2YFE2aFGVdcq8SAAAoTZgUTZsUZV1ysBIAAChNmxRNnBRlXXKxEgAAKE2bFE2dFGVdcrISAAAoTZsUTZ4UZV1ysxIAAChNnhRNnxRlXXK0EgAAKE2eFE2mFGVdcrUSAAAoTaAUTaYUZV1ythIAAChNoBRNoRRlXXK3EgAAKE2gFE2iFGVdcrgSAAAoTaMUTaUUZV1yuRIAAChNoxRNphRlXXK6EgAAKE2jFE2kFGVdcrsSAAAoTYIUTY8UZV1yvBIAAChNpxRNqRRlXXK9EgAAKE2nFE2oFGVdcr4SAAAoTakUTaoUZV1yvxIAAChNqRRNrBRlXXLAEgAAKE2pFE2rFGVdcsESAAAoTasUTa8UZV1ywhIAAChNrBRNrRRlXXLDEgAAKE2sFE2uFGVdcsQSAAAoTawUTbAUZV1yxRIAAChNsBRNsRRlXXLGEgAAKE2wFE2yFGVdcscSAAAoTbAUTbYUZV1yyBIAAChNshRNsxRlXXLJEgAAKE2yFE20FGVdcsoSAAAoTbIUTbUUZV1yyxIAAChNthRNtxRlXXLMEgAAKE22FE24FGVdcs0SAAAoTbYUTbkUZV1yzhIAAChNkxRNpxRlXXLPEgAAKE26FE27FGVdctASAAAoTboUTbwUZV1y0RIAAChNvBRNvRRlXXLSEgAAKE28FE2/FGVdctMSAAAoTbwUTb4UZV1y1BIAAChNvhRNwRRlXXLVEgAAKE2/FE3AFGVdctYSAAAoTb8UTcIUZV1y1xIAAChNvxRNxhRlXXLYEgAAKE3CFE3DFGVdctkSAAAoTcIUTcQUZV1y2hIAAChNwhRNxRRlXXLbEgAAKE3GFE3HFGVdctwSAAAoTcYUTcgUZV1y3RIAAChNxhRNyRRlXXLeEgAAKE2rFE26FGVdct8SAAAoTcoUTcsUZV1y4BIAAChNyhRNzBRlXXLhEgAAKE3MFE3NFGVdcuISAAAoTcwUTc8UZV1y4xIAAChNzBRNzhRlXXLkEgAAKE3OFE3RFGVdcuUSAAAoTc8UTdAUZV1y5hIAAChNzxRN0hRlXXLnEgAAKE3PFE3WFGVdcugSAAAoTdIUTdMUZV1y6RIAAChN0hRN1BRlXXLqEgAAKE3SFE3VFGVdcusSAAAoTdYUTdcUZV1y7BIAAChNvhRNyhRlXXLtEgAAKE3YFE3aFGVdcu4SAAAoTdgUTdkUZV1y7xIAAChN2hRN2xRlXXLwEgAAKE3aFE3dFGVdcvESAAAoTdoUTdwUZV1y8hIAAChN3BRN4RRlXXLzEgAAKE3dFE3eFGVdcvQSAAAoTd0UTd8UZV1y9RIAAChN3RRN4BRlXXL2EgAAKE3OFE3YFGVdcvcSAAAoTeIUTe0UZV1y+BIAAChN4hRN4xRlXXL5EgAAKE3jFE3mFGVdcvoSAAAoTeMUTeQUZV1y+xIAAChN4xRN5RRlXXL8EgAAKE3lFE3pFGVdcv0SAAAoTeYUTeoUZV1y/hIAAChN5hRN5xRlXXL/EgAAKE3mFE3oFGVdcgATAAAoTeoUTe0UZV1yARMAAChN6hRN6xRlXXICEwAAKE3qFE3sFGVdcgMTAAAoTe0UTe4UZV1yBBMAAChN7RRN7xRlXXIFEwAAKE3cFE3iFGVdcgYTAAAoTfAUTfEUZV1yBxMAAChN8BRN8hRlXXIIEwAAKE3yFE3zFGVdcgkTAAAoTfIUTfUUZV1yChMAAChN8hRN9BRlXXILEwAAKE30FE34FGVdcgwTAAAoTfUUTfYUZV1yDRMAAChN9RRN9xRlXXIOEwAAKE31FE35FGVdcg8TAAAoTfkUTfoUZV1yEBMAAChN5RRN8BRlXXIREwAAKE37FE38FGVdchITAAAoTfsUTf0UZV1yExMAAChN/RRN/hRlXXIUEwAAKE39FE0AFWVdchUTAAAoTf0UTf8UZV1yFhMAAChN/xRNAhVlXXIXEwAAKE0AFU0BFWVdchgTAAAoTQAVTQMVZV1yGRMAAChNABVNBxVlXXIaEwAAKE0DFU0EFWVdchsTAAAoTQMVTQUVZV1yHBMAAChNAxVNBhVlXXIdEwAAKE0HFU0IFWVdch4TAAAoTfQUTfsUZV1yHxMAAChNCRVNChVlXXIgEwAAKE0JFU0LFWVdciETAAAoTQsVTQwVZV1yIhMAAChNCxVNDhVlXXIjEwAAKE0LFU0NFWVdciQTAAAoTQ0VTREVZV1yJRMAAChNDhVNDxVlXXImEwAAKE0OFU0QFWVdcicTAAAoTQ4VTRIVZV1yKBMAAChNEhVNExVlXXIpEwAAKE0SFU0UFWVdcioTAAAoTf8UTQkVZV1yKxMAAChNFRVNFxVlXXIsEwAAKE0VFU0WFWVdci0TAAAoTRcVTRgVZV1yLhMAAChNFxVNGhVlXXIvEwAAKE0XFU0ZFWVdcjATAAAoTRkVTR4VZV1yMRMAAChNGhVNGxVlXXIyEwAAKE0aFU0cFWVdcjMTAAAoTRoVTR0VZV1yNBMAAChNDRVNFRVlXXI1EwAAKE0fFU0hFWVdcjYTAAAoTR8VTSAVZV1yNxMAAChNIRVNIhVlXXI4EwAAKE0hFU0kFWVdcjkTAAAoTSEVTSMVZV1yOhMAAChNIxVNKBVlXXI7EwAAKE0kFU0lFWVdcjwTAAAoTSQVTSYVZV1yPRMAAChNJBVNJxVlXXI+EwAAKE0ZFU0fFWVdcj8TAAAoTSkVTSsVZV1yQBMAAChNKRVNKhVlXXJBEwAAKE0rFU0sFWVdckITAAAoTSsVTS4VZV1yQxMAAChNKxVNLRVlXXJEEwAAKE0tFU0xFWVdckUTAAAoTS4VTS8VZV1yRhMAAChNLhVNMBVlXXJHEwAAKE0uFU0yFWVdckgTAAAoTTIVTTMVZV1ySRMAAChNMhVNNBVlXXJKEwAAKE0yFU01FWVdcksTAAAoTTUVTTYVZV1yTBMAAChNNRVNNxVlXXJNEwAAKE01FU04FWVdck4TAAAoTTgVTTkVZV1yTxMAAChNOBVNOhVlXXJQEwAAKE04FU07FWVdclETAAAoTTsVTTwVZV1yUhMAAChNOxVNPRVlXXJTEwAAKE07FU0+FWVdclQTAAAoTSMVTSkVZV1yVRMAAChNPxVNQRVlXXJWEwAAKE0/FU1AFWVdclcTAAAoTUEVTUIVZV1yWBMAAChNQRVNRBVlXXJZEwAAKE1BFU1DFWVdcloTAAAoTUMVTUcVZV1yWxMAAChNRBVNRRVlXXJcEwAAKE1EFU1GFWVdcl0TAAAoTUQVTUgVZV1yXhMAAChNSBVNSRVlXXJfEwAAKE1IFU1KFWVdcmATAAAoTUgVTU4VZV1yYRMAAChNShVNSxVlXXJiEwAAKE1KFU1MFWVdcmMTAAAoTUoVTU0VZV1yZBMAAChNThVNTxVlXXJlEwAAKE1OFU1QFWVdcmYTAAAoTU4VTVEVZV1yZxMAAChNLRVNPxVlXXJoEwAAKE1SFU1UFWVdcmkTAAAoTVIVTVMVZV1yahMAAChNVBVNVhVlXXJrEwAAKE1UFU1VFWVdcmwTAAAoTVQVTVcVZV1ybRMAAChNVhVNWhVlXXJuEwAAKE1XFU1YFWVdcm8TAAAoTVcVTVkVZV1ycBMAAChNVxVNWxVlXXJxEwAAKE1bFU1eFWVdcnITAAAoTVsVTVwVZV1ycxMAAChNXBVNXRVlXXJ0EwAAKE1cFU1iFWVdcnUTAAAoTV4VTV8VZV1ydhMAAChNXhVNYBVlXXJ3EwAAKE1fFU1iFWVdcngTAAAoTV8VTWYVZV1yeRMAAChNYBVNaBVlXXJ6EwAAKE1gFU1hFWVdcnsTAAAoTWIVTWMVZV1yfBMAAChNZBVNZhVlXXJ9EwAAKE1kFU1lFWVdcn4TAAAoTWQVTWgVZV1yfxMAAChNZhVNZxVlXXKAEwAAKE1oFU1pFWVdcoETAAAoTUMVTVIVZV1yghMAAChNahVNaxVlXXKDEwAAKE1qFU1sFWVdcoQTAAAoTWwVTW4VZV1yhRMAAChNbBVNbxVlXXKGEwAAKE1sFU1tFWVdcocTAAAoTW4VTXIVZV1yiBMAAChNbxVNcBVlXXKJEwAAKE1vFU1xFWVdcooTAAAoTW8VTXMVZV1yixMAAChNcxVNdBVlXXKMEwAAKE1zFU11FWVdco0TAAAoTXMVTXYVZV1yjhMAAChNdhVNehVlXXKPEwAAKE12FU13FWVdcpATAAAoTXcVTXgVZV1ykRMAAChNdxVNeRVlXXKSEwAAKE1WFU1qFWVlKF1ykxMAAChNexVNfBVlXXKUEwAAKE17FU19FWVdcpUTAAAoTX0VTX4VZV1ylhMAAChNfRVNfxVlXXKXEwAAKE19FU2AFWVdcpgTAAAoTYAVTYEVZV1ymRMAAChNbhVNexVlXXKaEwAAKE2CFU2EFWVdcpsTAAAoTYIVTYMVZV1ynBMAAChNhBVNhhVlXXKdEwAAKE2EFU2FFWVdcp4TAAAoTYQVTYcVZV1ynxMAAChNhhVNihVlXXKgEwAAKE2HFU2IFWVdcqETAAAoTYcVTYkVZV1yohMAAChNhxVNixVlXXKjEwAAKE2LFU2OFWVdcqQTAAAoTYsVTYwVZV1ypRMAAChNjBVNjRVlXXKmEwAAKE2MFU2SFWVdcqcTAAAoTY4VTY8VZV1yqBMAAChNjhVNkBVlXXKpEwAAKE2PFU2SFWVdcqoTAAAoTY8VTZYVZV1yqxMAAChNkBVNmBVlXXKsEwAAKE2QFU2RFWVdcq0TAAAoTZIVTZMVZV1yrhMAAChNlBVNlhVlXXKvEwAAKE2UFU2VFWVdcrATAAAoTZQVTZgVZV1ysRMAAChNlhVNlxVlXXKyEwAAKE2YFU2ZFWVdcrMTAAAoTYAVTYIVZV1ytBMAAChNmhVNmxVlXXK1EwAAKE2aFU2cFWVdcrYTAAAoTZwVTZ0VZV1ytxMAAChNnBVNnhVlXXK4EwAAKE2cFU2fFWVdcrkTAAAoTZ8VTaAVZV1yuhMAAChNhhVNmhVlXXK7EwAAKE2hFU2iFWVdcrwTAAAoTaEVTaMVZV1yvRMAAChNoxVNpBVlXXK+EwAAKE2jFU2mFWVdcr8TAAAoTaMVTaUVZV1ywBMAAChNpRVNqBVlXXLBEwAAKE2mFU2nFWVdcsITAAAoTaYVTakVZV1ywxMAAChNphVNrRVlXXLEEwAAKE2pFU2qFWVdcsUTAAAoTakVTasVZV1yxhMAAChNqRVNrBVlXXLHEwAAKE2tFU2uFWVdcsgTAAAoTZ8VTaEVZV1yyRMAAChNrxVNsRVlXXLKEwAAKE2vFU2wFWVdcssTAAAoTbEVTbIVZV1yzBMAAChNsRVNtBVlXXLNEwAAKE2xFU2zFWVdcs4TAAAoTbMVTbgVZV1yzxMAAChNtBVNtRVlXXLQEwAAKE20FU22FWVdctETAAAoTbQVTbcVZV1y0hMAAChNpRVNrxVlXXLTEwAAKE25FU27FWVdctQTAAAoTbkVTboVZV1y1RMAAChNuxVNvBVlXXLWEwAAKE27FU2+FWVdctcTAAAoTbsVTb0VZV1y2BMAAChNvRVNwRVlXXLZEwAAKE2+FU2/FWVdctoTAAAoTb4VTcAVZV1y2xMAAChNvhVNwhVlXXLcEwAAKE3CFU3DFWVdct0TAAAoTcIVTcQVZV1y3hMAAChNwhVNyBVlXXLfEwAAKE3EFU3FFWVdcuATAAAoTcQVTcYVZV1y4RMAAChNxBVNxxVlXXLiEwAAKE3IFU3JFWVdcuMTAAAoTcgVTcoVZV1y5BMAAChNyBVNyxVlXXLlEwAAKE2zFU25FWVdcuYTAAAoTcwVTc4VZV1y5xMAAChNzBVNzRVlXXLoEwAAKE3OFU3PFWVdcukTAAAoTc4VTdEVZV1y6hMAAChNzhVN0BVlXXLrEwAAKE3QFU3UFWVdcuwTAAAoTdEVTdIVZV1y7RMAAChN0RVN0xVlXXLuEwAAKE3RFU3VFWVdcu8TAAAoTdUVTdYVZV1y8BMAAChN1RVN1xVlXXLxEwAAKE3VFU3YFWVdcvITAAAoTdgVTdkVZV1y8xMAAChN2BVN2hVlXXL0EwAAKE3YFU3bFWVdcvUTAAAoTdsVTdwVZV1y9hMAAChN2xVN3RVlXXL3EwAAKE3bFU3eFWVdcvgTAAAoTd4VTd8VZV1y+RMAAChN3hVN4BVlXXL6EwAAKE3eFU3hFWVdcvsTAAAoTb0VTcwVZV1y/BMAAChN4hVN7RVlXXL9EwAAKE3iFU3jFWVdcv4TAAAoTeMVTeYVZV1y/xMAAChN4xVN5BVlXXIAFAAAKE3jFU3lFWVdcgEUAAAoTeUVTekVZV1yAhQAAChN5hVN6hVlXXIDFAAAKE3mFU3nFWVdcgQUAAAoTeYVTegVZV1yBRQAAChN6hVN7RVlXXIGFAAAKE3qFU3rFWVdcgcUAAAoTeoVTewVZV1yCBQAAChN7RVN7hVlXXIJFAAAKE3tFU3vFWVdcgoUAAAoTdAVTeIVZV1yCxQAAChN8BVN8hVlXXIMFAAAKE3wFU3xFWVdcg0UAAAoTfIVTfMVZV1yDhQAAChN8hVN9RVlXXIPFAAAKE3yFU30FWVdchAUAAAoTfQVTfkVZV1yERQAAChN9RVN9hVlXXISFAAAKE31FU33FWVdchMUAAAoTfUVTfgVZV1yFBQAAChN5RVN8BVlXXIVFAAAKE36FU37FWVdchYUAAAoTfoVTfwVZV1yFxQAAChN/BVN/RVlXXIYFAAAKE38FU3/FWVdchkUAAAoTfwVTf4VZV1yGhQAAChN/hVNAhZlXXIbFAAAKE3/FU0AFmVdchwUAAAoTf8VTQEWZV1yHRQAAChN/xVNAxZlXXIeFAAAKE0DFk0EFmVdch8UAAAoTQMWTQYWZV1yIBQAAChNBBZNBRZlXXIhFAAAKE0EFk0IFmVdciIUAAAoTQYWTQoWZV1yIxQAAChNBhZNBxZlXXIkFAAAKE0IFk0JFmVdciUUAAAoTQgWTQwWZV1yJhQAAChNChZNDBZlXXInFAAAKE0KFk0LFmVdcigUAAAoTQwWTQ0WZV1yKRQAAChN9BVN+hVlXXIqFAAAKE0OFk0PFmVdcisUAAAoTQ4WTRAWZV1yLBQAAChNEBZNERZlXXItFAAAKE0QFk0TFmVdci4UAAAoTRAWTRIWZV1yLxQAAChNEhZNFhZlXXIwFAAAKE0TFk0UFmVdcjEUAAAoTRMWTRUWZV1yMhQAAChNExZNFxZlXXIzFAAAKE0XFk0YFmVdcjQUAAAoTRcWTRkWZV1yNRQAAChNFxZNGhZlXXI2FAAAKE0aFk0bFmVdcjcUAAAoTRoWTRwWZV1yOBQAAChN/hVNDhZlXXI5FAAAKE0dFk0oFmVdcjoUAAAoTR0WTR4WZV1yOxQAAChNHhZNIRZlXXI8FAAAKE0eFk0fFmVdcj0UAAAoTR4WTSAWZV1yPhQAAChNIBZNJBZlXXI/FAAAKE0hFk0lFmVdckAUAAAoTSEWTSIWZV1yQRQAAChNIRZNIxZlXXJCFAAAKE0lFk0oFmVdckMUAAAoTSUWTSYWZV1yRBQAAChNJRZNJxZlXXJFFAAAKE0oFk0pFmVdckYUAAAoTSgWTSoWZV1yRxQAAChNEhZNHRZlXXJIFAAAKE0rFk0sFmVdckkUAAAoTSsWTS0WZV1yShQAAChNLRZNLhZlXXJLFAAAKE0tFk0wFmVdckwUAAAoTS0WTS8WZV1yTRQAAChNLxZNMhZlXXJOFAAAKE0wFk0xFmVdck8UAAAoTTAWTTYWZV1yUBQAAChNMBZNMxZlXXJRFAAAKE0zFk00FmVdclIUAAAoTTMWTTUWZV1yUxQAAChNMxZNOhZlXXJUFAAAKE02Fk03FmVdclUUAAAoTTYWTTgWZV1yVhQAAChNNhZNORZlXXJXFAAAKE06Fk07FmVdclgUAAAoTToWTTwWZV1yWRQAAChNOhZNPRZlXXJaFAAAKE0gFk0rFmVdclsUAAAoTT4WTT8WZV1yXBQAAChNPhZNQBZlXXJdFAAAKE1AFk1BFmVdcl4UAAAoTUAWTUMWZV1yXxQAAChNQBZNQhZlXXJgFAAAKE1CFk1FFmVdcmEUAAAoTUMWTUQWZV1yYhQAAChNQxZNRhZlXXJjFAAAKE1DFk1KFmVdcmQUAAAoTUYWTUcWZV1yZRQAAChNRhZNSBZlXXJmFAAAKE1GFk1JFmVdcmcUAAAoTUoWTUsWZV1yaBQAAChNShZNTBZlXXJpFAAAKE1KFk1NFmVdcmoUAAAoTS8WTT4WZV1yaxQAAChNThZNTxZlXXJsFAAAKE1OFk1QFmVdcm0UAAAoTVAWTVEWZV1ybhQAAChNUBZNUxZlXXJvFAAAKE1QFk1SFmVdcnAUAAAoTVIWTVUWZV1ycRQAAChNUxZNVBZlXXJyFAAAKE1TFk1WFmVdcnMUAAAoTVMWTVoWZV1ydBQAAChNVhZNVxZlXXJ1FAAAKE1WFk1YFmVdcnYUAAAoTVYWTVkWZV1ydxQAAChNWhZNWxZlXXJ4FAAAKE1aFk1cFmVdcnkUAAAoTVoWTV0WZV1yehQAAChNQhZNThZlXXJ7FAAAKE1eFk1gFmVdcnwUAAAoTV4WTV8WZV1yfRQAAChNYBZNYRZlXXJ+FAAAKE1gFk1jFmVdcn8UAAAoTWAWTWIWZV1ygBQAAChNYhZNZxZlXXKBFAAAKE1jFk1kFmVdcoIUAAAoTWMWTWUWZV1ygxQAAChNYxZNZhZlXXKEFAAAKE1SFk1eFmVdcoUUAAAoTWgWTWkWZV1yhhQAAChNaBZNahZlXXKHFAAAKE1qFk1sFmVdcogUAAAoTWoWTWsWZV1yiRQAAChNahZNbRZlXXKKFAAAKE1sFk1wFmVdcosUAAAoTW0WTW4WZV1yjBQAAChNbRZNbxZlXXKNFAAAKE1tFk1xFmVdco4UAAAoTXEWTXIWZV1yjxQAAChNcRZNcxZlXXKQFAAAKE1xFk10FmVdcpEUAAAoTXQWTXUWZV1ykhQAAChNdBZNdhZlXXKTFAAAKE10Fk13FmVdcpQUAAAoTXcWTXgWZV1ylRQAAChNdxZNfxZlXXKWFAAAKE15Fk1/FmVdcpcUAAAoTXkWTXoWZV1ymBQAAChNeRZNexZlXXKZFAAAKE18Fk1+FmVdcpoUAAAoTXwWTX8WZV1ymxQAAChNfBZNfRZlXXKcFAAAKE1iFk1oFmVdcp0UAAAoTYAWTYIWZV1ynhQAAChNgBZNgRZlXXKfFAAAKE2CFk2DFmVdcqAUAAAoTYIWTYUWZV1yoRQAAChNghZNhBZlXXKiFAAAKE2EFk2IFmVdcqMUAAAoTYUWTYYWZV1ypBQAAChNhRZNhxZlXXKlFAAAKE2FFk2JFmVdcqYUAAAoTYkWTYoWZV1ypxQAAChNiRZNixZlXXKoFAAAKE2JFk2MFmVdcqkUAAAoTYwWTY0WZV1yqhQAAChNjBZNjhZlXXKrFAAAKE2MFk2PFmVdcqwUAAAoTY8WTZAWZV1yrRQAAChNjxZNkRZlXXKuFAAAKE2PFk2SFmVdcq8UAAAoTZIWTZMWZV1ysBQAAChNkhZNlBZlXXKxFAAAKE2SFk2VFmVdcrIUAAAoTWwWTYAWZV1ysxQAAChNlhZNoRZlXXK0FAAAKE2WFk2XFmVdcrUUAAAoTZcWTZoWZV1ythQAAChNlxZNmBZlXXK3FAAAKE2XFk2ZFmVdcrgUAAAoTZkWTZ0WZV1yuRQAAChNmhZNnhZlXXK6FAAAKE2aFk2bFmVdcrsUAAAoTZoWTZwWZV1yvBQAAChNnhZNoRZlXXK9FAAAKE2eFk2fFmVdcr4UAAAoTZ4WTaAWZV1yvxQAAChNoRZNohZlXXLAFAAAKE2hFk2jFmVdcsEUAAAoTYQWTZYWZV1ywhQAAChNpBZNphZlXXLDFAAAKE2kFk2lFmVdcsQUAAAoTaYWTacWZV1yxRQAAChNphZNqRZlXXLGFAAAKE2mFk2oFmVdcscUAAAoTagWTawWZV1yyBQAAChNqRZNqhZlXXLJFAAAKE2pFk2rFmVdcsoUAAAoTakWTa0WZV1yyxQAAChNrRZNrhZlXXLMFAAAKE2tFk2vFmVdcs0UAAAoTa0WTbMWZV1yzhQAAChNrxZNsBZlXXLPFAAAKE2vFk2xFmVdctAUAAAoTa8WTbIWZV1y0RQAAChNsxZNtBZlXXLSFAAAKE2zFk21FmVdctMUAAAoTbMWTbYWZV1y1BQAAChNmRZNpBZlXXLVFAAAKE23Fk24FmVdctYUAAAoTbcWTbkWZV1y1xQAAChNuRZNuhZlXXLYFAAAKE25Fk28FmVdctkUAAAoTbkWTbsWZV1y2hQAAChNuxZNvhZlXXLbFAAAKE28Fk29FmVdctwUAAAoTbwWTb8WZV1y3RQAAChNvBZNwxZlXXLeFAAAKE2/Fk3AFmVdct8UAAAoTb8WTcEWZV1y4BQAAChNvxZNwhZlXXLhFAAAKE3DFk3EFmVdcuIUAAAoTcMWTcUWZV1y4xQAAChNwxZNxhZlXXLkFAAAKE2oFk23FmVdcuUUAAAoTccWTcgWZV1y5hQAAChNxxZNyRZlXXLnFAAAKE3JFk3KFmVdcugUAAAoTckWTcsWZV1y6RQAAChNyRZNzBZlXXLqFAAAKE3MFk3NFmVdcusUAAAoTbsWTccWZV1y7BQAAChNzhZNzxZlXXLtFAAAKE3OFk3QFmVdcu4UAAAoTdAWTdEWZV1y7xQAAChN0BZN0xZlXXLwFAAAKE3QFk3SFmVdcvEUAAAoTdIWTdUWZV1y8hQAAChN0xZN1BZlXXLzFAAAKE3TFk3WFmVdcvQUAAAoTdMWTdoWZV1y9RQAAChN1hZN1xZlXXL2FAAAKE3WFk3YFmVdcvcUAAAoTdYWTdkWZV1y+BQAAChN2hZN2xZlXXL5FAAAKE3MFk3OFmVdcvoUAAAoTdwWTd0WZV1y+xQAAChN3BZN3hZlXXL8FAAAKE3eFk3fFmVdcv0UAAAoTd4WTeEWZV1y/hQAAChN3hZN4BZlXXL/FAAAKE3gFk3jFmVdcgAVAAAoTeEWTeIWZV1yARUAAChN4RZN5BZlXXICFQAAKE3hFk3oFmVdcgMVAAAoTeQWTeUWZV1yBBUAAChN5BZN5hZlXXIFFQAAKE3kFk3nFmVdcgYVAAAoTegWTekWZV1yBxUAAChN6BZN6hZlXXIIFQAAKE3oFk3rFmVdcgkVAAAoTdIWTdwWZV1yChUAAChN7BZN7hZlXXILFQAAKE3sFk3tFmVdcgwVAAAoTe4WTe8WZV1yDRUAAChN7hZN8RZlXXIOFQAAKE3uFk3wFmVdcg8VAAAoTfAWTfUWZV1yEBUAAChN8RZN8hZlXXIRFQAAKE3xFk3zFmVdchIVAAAoTfEWTfQWZV1yExUAAChN4BZN7BZlXXIUFQAAKE32Fk34FmVdchUVAAAoTfYWTfcWZV1yFhUAAChN+BZN+RZlXXIXFQAAKE34Fk37FmVdchgVAAAoTfgWTfoWZV1yGRUAAChN+hZN/xZlXXIaFQAAKE37Fk38FmVdchsVAAAoTfsWTf0WZV1yHBUAAChN+xZN/hZlXXIdFQAAKE3wFk32FmVdch4VAAAoTQAXTQEXZV1yHxUAAChNABdNAhdlXXIgFQAAKE0CF00FF2VdciEVAAAoTQIXTQQXZV1yIhUAAChNAhdNAxdlXXIjFQAAKE0EF00IF2VdciQVAAAoTQUXTQYXZV1yJRUAAChNBRdNBxdlXXImFQAAKE0FF00JF2VdcicVAAAoTQkXTQ0XZV1yKBUAAChNCRdNChdlXXIpFQAAKE0KF00LF2VdcioVAAAoTQoXTQwXZV1yKxUAAChN+hZNABdlXXIsFQAAKE0OF00PF2Vdci0VAAAoTQ4XTRAXZV1yLhUAAChNEBdNERdlXXIvFQAAKE0QF00TF2VdcjAVAAAoTRAXTRIXZV1yMRUAAChNEhdNFRdlXXIyFQAAKE0TF00UF2VdcjMVAAAoTRMXTRYXZV1yNBUAAChNExdNGhdlXXI1FQAAKE0WF00XF2VdcjYVAAAoTRYXTRgXZV1yNxUAAChNFhdNGRdlXXI4FQAAKE0aF00bF2VdcjkVAAAoTRoXTRwXZV1yOhUAAChNGhdNHRdlXXI7FQAAKE0EF00OF2VdcjwVAAAoTR4XTSAXZV1yPRUAAChNHhdNHxdlXXI+FQAAKE0gF00hF2Vdcj8VAAAoTSAXTSMXZV1yQBUAAChNIBdNIhdlXXJBFQAAKE0iF00mF2VdckIVAAAoTSMXTSQXZV1yQxUAAChNIxdNJRdlXXJEFQAAKE0jF00nF2VdckUVAAAoTScXTSgXZV1yRhUAAChNJxdNKRdlXXJHFQAAKE0nF00tF2VdckgVAAAoTSkXTSoXZV1ySRUAAChNKRdNKxdlXXJKFQAAKE0pF00sF2VdcksVAAAoTS0XTS4XZV1yTBUAAChNLRdNLxdlXXJNFQAAKE0tF00wF2Vdck4VAAAoTRIXTR4XZV1yTxUAAChNMRdNMhdlXXJQFQAAKE0xF00zF2VdclEVAAAoTTMXTTQXZV1yUhUAAChNMxdNNhdlXXJTFQAAKE0zF001F2VdclQVAAAoTTUXTTkXZV1yVRUAAChNNhdNNxdlXXJWFQAAKE02F004F2VdclcVAAAoTTYXTToXZV1yWBUAAChNOhdNOxdlXXJZFQAAKE06F008F2VdcloVAAAoTToXTT0XZV1yWxUAAChNPRdNPhdlXXJcFQAAKE09F00/F2Vdcl0VAAAoTSIXTTEXZV1yXhUAAChNQBdNQRdlXXJfFQAAKE1AF01CF2VdcmAVAAAoTUIXTUUXZV1yYRUAAChNQhdNQxdlXXJiFQAAKE1CF01EF2VdcmMVAAAoTUQXTUgXZV1yZBUAAChNRRdNRhdlXXJlFQAAKE1FF01HF2VdcmYVAAAoTUUXTUkXZV1yZxUAAChNSRdNTBdlXXJoFQAAKE1JF01KF2VdcmkVAAAoTUoXTVAXZV1yahUAAChNShdNSxdlXXJrFQAAKE1MF01NF2VdcmwVAAAoTUwXTU4XZV1ybRUAAChNThdNTxdlXXJuFQAAKE1OF01QF2Vdcm8VAAAoTTUXTUAXZV1ycBUAAChNURdNUhdlXXJxFQAAKE1RF01TF2VdcnIVAAAoTVMXTVQXZV1ycxUAAChNUxdNVRdlXXJ0FQAAKE1TF01WF2VdcnUVAAAoTVYXTVcXZV1ydhUAAChNRBdNURdlXXJ3FQAAKE1YF01ZF2VdcngVAAAoTVgXTVoXZV1yeRUAAChNWhdNWxdlXXJ6FQAAKE1aF01dF2VdcnsVAAAoTVoXTVwXZV1yfBUAAChNXBdNXxdlXXJ9FQAAKE1dF01eF2Vdcn4VAAAoTV0XTWAXZV1yfxUAAChNXRdNZBdlXXKAFQAAKE1gF01hF2VdcoEVAAAoTWAXTWIXZV1yghUAAChNYBdNYxdlXXKDFQAAKE1kF01lF2VdcoQVAAAoTVYXTVgXZV1yhRUAAChNZhdNZxdlXXKGFQAAKE1mF01oF2VdcocVAAAoTWgXTWkXZV1yiBUAAChNaBdNahdlXXKJFQAAKE1oF01rF2VdcooVAAAoTWsXTWwXZV1yixUAAChNXBdNZhdlXXKMFQAAKE1tF01vF2Vdco0VAAAoTW0XTW4XZV1yjhUAAChNbxdNcBdlXXKPFQAAKE1vF01yF2VdcpAVAAAoTW8XTXEXZV1ykRUAAChNcRdNdhdlXXKSFQAAKE1yF01zF2VdcpMVAAAoTXIXTXQXZV1ylBUAAChNchdNdRdlXXKVFQAAKE1rF01tF2VdcpYVAAAoTXcXTXkXZV1ylxUAAChNdxdNeBdlXXKYFQAAKE15F016F2VdcpkVAAAoTXkXTXwXZV1ymhUAAChNeRdNexdlXXKbFQAAKE17F01/F2VdcpwVAAAoTXwXTX0XZV1ynRUAAChNfBdNfhdlXXKeFQAAKE18F02AF2Vdcp8VAAAoTYAXTYEXZV1yoBUAAChNgBdNghdlXXKhFQAAKE2AF02GF2VdcqIVAAAoTYIXTYMXZV1yoxUAAChNghdNhBdlXXKkFQAAKE2CF02FF2VdcqUVAAAoTYYXTYcXZV1yphUAAChNhhdNiBdlXXKnFQAAKE2GF02JF2VdcqgVAAAoTXEXTXcXZV1yqRUAAChNihdNixdlXXKqFQAAKE2KF02MF2VdcqsVAAAoTYwXTY8XZV1yrBUAAChNjBdNjhdlXXKtFQAAKE2MF02NF2Vdcq4VAAAoTY4XTZIXZV1yrxUAAChNjxdNkBdlXXKwFQAAKE2PF02RF2VdcrEVAAAoTY8XTZMXZV1yshUAAChNkxdNlxdlXXKzFQAAKE2TF02UF2VdcrQVAAAoTZQXTZUXZV1ytRUAAChNlBdNlhdlXXK2FQAAKE17F02KF2VdcrcVAAAoTZgXTZkXZV1yuBUAAChNmBdNmhdlXXK5FQAAKE2aF02bF2VdcroVAAAoTZoXTZ0XZV1yuxUAAChNmhdNnBdlXXK8FQAAKE2cF02fF2Vdcr0VAAAoTZ0XTZ4XZV1yvhUAAChNnRdNoxdlXXK/FQAAKE2dF02gF2VdcsAVAAAoTaAXTaEXZV1ywRUAAChNoBdNohdlXXLCFQAAKE2gF02nF2VdcsMVAAAoTaMXTaQXZV1yxBUAAChNoxdNpRdlXXLFFQAAKE2jF02mF2VdcsYVAAAoTacXTagXZV1yxxUAAChNpxdNqRdlXXLIFQAAKE2nF02qF2VdcskVAAAoTY4XTZgXZV1yyhUAAChNqxdNrBdlXXLLFQAAKE2rF02tF2VdcswVAAAoTa0XTa4XZV1yzRUAAChNrRdNsBdlXXLOFQAAKE2tF02vF2Vdcs8VAAAoTa8XTbMXZV1y0BUAAChNsBdNsRdlXXLRFQAAKE2wF02yF2VdctIVAAAoTbAXTbQXZV1y0xUAAChNtBdNtRdlXXLUFQAAKE20F022F2VdctUVAAAoTZwXTasXZV1y1hUAAChNtxdNuRdlXXLXFQAAKE23F024F2VdctgVAAAoTbkXTboXZV1y2RUAAChNuRdNvBdlXXLaFQAAKE25F027F2VdctsVAAAoTbsXTcAXZV1y3BUAAChNvBdNvRdlXXLdFQAAKE28F02+F2Vdct4VAAAoTbwXTb8XZV1y3xUAAChNrxdNtxdlXXLgFQAAKE3BF03DF2VdcuEVAAAoTcEXTcIXZV1y4hUAAChNwxdNxBdlXXLjFQAAKE3DF03GF2VdcuQVAAAoTcMXTcUXZV1y5RUAAChNxRdNyRdlXXLmFQAAKE3GF03HF2VdcucVAAAoTcYXTcgXZV1y6BUAAChNxhdNyhdlXXLpFQAAKE3KF03LF2VdcuoVAAAoTbsXTcEXZV1y6xUAAChNzBdNzRdlXXLsFQAAKE3MF03OF2Vdcu0VAAAoTc4XTdAXZV1y7hUAAChNzhdNzxdlXXLvFQAAKE3OF03RF2VdcvAVAAAoTdAXTdQXZV1y8RUAAChN0RdN0hdlXXLyFQAAKE3RF03TF2VdcvMVAAAoTdEXTdUXZV1y9BUAAChN1RdN1hdlXXL1FQAAKE3VF03XF2VdcvYVAAAoTdUXTdgXZV1y9xUAAChN2BdN2RdlXXL4FQAAKE3YF03aF2VdcvkVAAAoTdgXTdsXZV1y+hUAAChN2xdN3BdlXXL7FQAAKE3bF03jF2VdcvwVAAAoTd0XTeMXZV1y/RUAAChN3RdN3hdlXXL+FQAAKE3dF03fF2Vdcv8VAAAoTeAXTeIXZV1yABYAAChN4BdN4xdlXXIBFgAAKE3gF03hF2VdcgIWAAAoTcUXTcwXZV1yAxYAAChN5BdN5RdlXXIEFgAAKE3kF03mF2VdcgUWAAAoTeYXTecXZV1yBhYAAChN5hdN6RdlXXIHFgAAKE3mF03oF2VdcggWAAAoTegXTesXZV1yCRYAAChN6RdN6hdlXXIKFgAAKE3pF03sF2VdcgsWAAAoTekXTfAXZV1yDBYAAChN7BdN7RdlXXINFgAAKE3sF03uF2Vdcg4WAAAoTewXTe8XZV1yDxYAAChN8BdN8RdlXXIQFgAAKE3wF03yF2VdchEWAAAoTfAXTfMXZV1yEhYAAChN0BdN5BdlXXITFgAAKE30F031F2VdchQWAAAoTfQXTfYXZV1yFRYAAChN9hdN9xdlXXIWFgAAKE32F034F2VdchcWAAAoTfYXTfkXZV1yGBYAAChN+RdN+hdlXXIZFgAAKE3oF030F2VdchoWAAAoTfsXTfwXZV1yGxYAAChN+xdN/RdlXXIcFgAAKE39F03+F2Vdch0WAAAoTf0XTQAYZV1yHhYAAChN/RdN/xdlXXIfFgAAKE3/F00CGGVdciAWAAAoTQAYTQEYZV1yIRYAAChNABhNAxhlXXIiFgAAKE0AGE0HGGVdciMWAAAoTQMYTQQYZV1yJBYAAChNAxhNBRhlXXIlFgAAKE0DGE0GGGVdciYWAAAoTQcYTQgYZV1yJxYAAChN+RdN+xdlXXIoFgAAKE0JGE0LGGVdcikWAAAoTQkYTQoYZV1yKhYAAChNCxhNDBhlXXIrFgAAKE0LGE0OGGVdciwWAAAoTQsYTQ0YZV1yLRYAAChNDRhNEhhlXXIuFgAAKE0OGE0PGGVdci8WAAAoTQ4YTRAYZV1yMBYAAChNDhhNERhlXXIxFgAAKE3/F00JGGVdcjIWAAAoTRMYTRQYZV1yMxYAAChNExhNFRhlXXI0FgAAKE0VGE0WGGVdcjUWAAAoTRUYTRgYZV1yNhYAAChNFRhNFxhlXXI3FgAAKE0XGE0bGGVdcjgWAAAoTRgYTRkYZV1yORYAAChNGBhNGhhlXXI6FgAAKE0YGE0cGGVdcjsWAAAoTRwYTR0YZV1yPBYAAChNHBhNHhhlXXI9FgAAKE0NGE0TGGVdcj4WAAAoTR8YTSEYZV1yPxYAAChNHxhNIBhlXXJAFgAAKE0hGE0iGGVdckEWAAAoTSEYTSQYZV1yQhYAAChNIRhNIxhlXXJDFgAAKE0jGE0nGGVdckQWAAAoTSQYTSUYZV1yRRYAAChNJBhNJhhlXXJGFgAAKE0kGE0oGGVdckcWAAAoTSgYTSkYZV1ySBYAAChNKBhNKhhlXXJJFgAAKE0oGE0rGGVdckoWAAAoTSsYTSwYZV1ySxYAAChNKxhNLRhlXXJMFgAAKE0rGE0uGGVdck0WAAAoTS4YTS8YZV1yThYAAChNLhhNMBhlXXJPFgAAKE0uGE0xGGVdclAWAAAoTTEYTTIYZV1yURYAAChNMRhNMxhlXXJSFgAAKE0xGE00GGVdclMWAAAoTRcYTR8YZV1yVBYAAChNNRhNNxhlXXJVFgAAKE01GE02GGVdclYWAAAoTTcYTTgYZV1yVxYAAChNNxhNOhhlXXJYFgAAKE03GE05GGVdclkWAAAoTTkYTT0YZV1yWhYAAChNOhhNOxhlXXJbFgAAKE06GE08GGVdclwWAAAoTToYTT4YZV1yXRYAAChNPhhNPxhlXXJeFgAAKE0+GE1AGGVdcl8WAAAoTT4YTUQYZV1yYBYAAChNQBhNQRhlXXJhFgAAKE1AGE1CGGVdcmIWAAAoTUAYTUMYZV1yYxYAAChNRBhNRRhlXXJkFgAAKE1EGE1GGGVdcmUWAAAoTUQYTUcYZV1yZhYAAChNIxhNNRhlXXJnFgAAKE1IGE1JGGVdcmgWAAAoTUgYTUoYZV1yaRYAAChNShhNSxhlXXJqFgAAKE1KGE1NGGVdcmsWAAAoTUoYTUwYZV1ybBYAAChNTBhNTxhlXXJtFgAAKE1NGE1OGGVdcm4WAAAoTU0YTVAYZV1ybxYAAChNTRhNVBhlXXJwFgAAKE1QGE1RGGVdcnEWAAAoTVAYTVIYZV1ychYAAChNUBhNUxhlXXJzFgAAKE1UGE1VGGVdcnQWAAAoTVQYTVYYZV1ydRYAAChNVBhNVxhlXXJ2FgAAKE05GE1IGGVdcncWAAAoTVgYTVkYZV1yeBYAAChNWBhNWhhlXXJ5FgAAKE1aGE1cGGVdcnoWAAAoTVoYTVsYZV1yexYAAChNWhhNXRhlXXJ8FgAAKE1cGE1gGGVdcn0WAAAoTV0YTV4YZV1yfhYAAChNXRhNXxhlXXJ/FgAAKE1dGE1hGGVdcoAWAAAoTWEYTWIYZV1ygRYAAChNYRhNYxhlXXKCFgAAKE1hGE1kGGVdcoMWAAAoTWQYTWUYZV1yhBYAAChNZBhNZhhlXXKFFgAAKE1kGE1nGGVdcoYWAAAoTWcYTWgYZV1yhxYAAChNZxhNbxhlXXKIFgAAKE1pGE1vGGVdcokWAAAoTWkYTWoYZV1yihYAAChNaRhNaxhlXXKLFgAAKE1sGE1uGGVdcowWAAAoTWwYTW8YZV1yjRYAAChNbBhNbRhlXXKOFgAAKE1MGE1YGGVdco8WAAAoTXAYTXsYZV1ykBYAAChNcBhNcRhlXXKRFgAAKE1xGE10GGVdcpIWAAAoTXEYTXIYZV1ykxYAAChNcRhNcxhlXXKUFgAAKE1zGE13GGVdcpUWAAAoTXQYTXgYZV1ylhYAAChNdBhNdRhlXXKXFgAAKE10GE12GGVdcpgWAAAoTXgYTXsYZV1ymRYAAChNeBhNeRhlXXKaFgAAKE14GE16GGVdcpsWAAAoTXsYTXwYZV1ynBYAAChNexhNfRhlXXKdFgAAKE1cGE1wGGVdcp4WAAAoTX4YTX8YZV1ynxYAAChNfhhNgBhlXXKgFgAAKE2AGE2BGGVdcqEWAAAoTYAYTYMYZV1yohYAAChNgBhNghhlXXKjFgAAKE2CGE2GGGVdcqQWAAAoTYMYTYQYZV1ypRYAAChNgxhNhRhlXXKmFgAAKE2DGE2HGGVdcqcWAAAoTYcYTYgYZV1yqBYAAChNhxhNiRhlXXKpFgAAKE2HGE2KGGVdcqoWAAAoTYoYTYsYZV1yqxYAAChNihhNjBhlXXKsFgAAKE1zGE1+GGVdcq0WAAAoTY0YTY4YZV1yrhYAAChNjRhNjxhlXXKvFgAAKE2PGE2QGGVdcrAWAAAoTY8YTZIYZV1ysRYAAChNjxhNkRhlXXKyFgAAKE2RGE2UGGVdcrMWAAAoTZIYTZMYZV1ytBYAAChNkhhNmBhlXXK1FgAAKE2SGE2VGGVdcrYWAAAoTZUYTZYYZV1ytxYAAChNlRhNlxhlXXK4FgAAKE2VGE2cGGVdcrkWAAAoTZgYTZkYZV1yuhYAAChNmBhNmhhlXXK7FgAAKE2YGE2bGGVdcrwWAAAoTZwYTZ0YZV1yvRYAAChNnBhNnhhlXXK+FgAAKE2cGE2fGGVdcr8WAAAoTYIYTY0YZV1ywBYAAChNoBhNoRhlXXLBFgAAKE2gGE2iGGVdcsIWAAAoTaIYTaQYZV1ywxYAAChNohhNpRhlXXLEFgAAKE2iGE2jGGVdcsUWAAAoTaQYTagYZV1yxhYAAChNpRhNphhlXXLHFgAAKE2lGE2nGGVdcsgWAAAoTaUYTakYZV1yyRYAAChNqRhNqhhlXXLKFgAAKE2pGE2rGGVdcssWAAAoTakYTawYZV1yzBYAAChNrBhNsBhlXXLNFgAAKE2sGE2tGGVdcs4WAAAoTa0YTa4YZV1yzxYAAChNrRhNrxhlXXLQFgAAKE2RGE2gGGVdctEWAAAoTbEYTbIYZV1y0hYAAChNsRhNsxhlXXLTFgAAKE2zGE21GGVdctQWAAAoTbMYTbQYZV1y1RYAAChNsxhNthhlXXLWFgAAKE21GE25GGVdctcWAAAoTbYYTbcYZV1y2BYAAChNthhNuBhlXXLZFgAAKE22GE26GGVdctoWAAAoTboYTbsYZV1y2xYAAChNuhhNvBhlXXLcFgAAKE26GE29GGVdct0WAAAoTb0YTb4YZV1y3hYAAChNvRhNvxhlXXLfFgAAKE29GE3AGGVdcuAWAAAoTcAYTcEYZV1y4RYAAChNwBhNyBhlXXLiFgAAKE3CGE3IGGVdcuMWAAAoTcIYTcMYZV1y5BYAAChNwhhNxBhlXXLlFgAAKE3FGE3HGGVdcuYWAAAoTcUYTcgYZV1y5xYAAChNxRhNxhhlXXLoFgAAKE2kGE2xGGVdcukWAAAoTckYTcoYZV1y6hYAAChNyRhNyxhlXXLrFgAAKE3LGE3OGGVdcuwWAAAoTcsYTcwYZV1y7RYAAChNyxhNzRhlXXLuFgAAKE3NGE3RGGVdcu8WAAAoTc4YTc8YZV1y8BYAAChNzhhN0BhlXXLxFgAAKE3OGE3SGGVdcvIWAAAoTdIYTdUYZV1y8xYAAChN0hhN0xhlXXL0FgAAKE3TGE3ZGGVdcvUWAAAoTdMYTdQYZV1y9hYAAChN1RhN1hhlXXL3FgAAKE3VGE3XGGVdcvgWAAAoTdcYTdgYZV1y+RYAAChN1xhN2RhlXXL6FgAAKE21GE3JGGVdcvsWAAAoTdoYTdsYZV1y/BYAAChN2hhN3BhlXXL9FgAAKE3cGE3dGGVdcv4WAAAoTdwYTd8YZV1y/xYAAChN3BhN3hhlXXIAFwAAKE3eGE3iGGVdcgEXAAAoTd8YTeAYZV1yAhcAAChN3xhN4RhlXXIDFwAAKE3fGE3jGGVdcgQXAAAoTeMYTeQYZV1yBRcAAChN4xhN5RhlXXIGFwAAKE3NGE3aGGVdcgcXAAAoTeYYTecYZV1yCBcAAChN5hhN6BhlXXIJFwAAKE3oGE3rGGVdcgoXAAAoTegYTeoYZV1yCxcAAChN6BhN6RhlXXIMFwAAKE3qGE3uGGVdcg0XAAAoTesYTewYZV1yDhcAAChN6xhN7RhlXXIPFwAAKE3rGE3vGGVdchAXAAAoTe8YTfMYZV1yERcAAChN7xhN8BhlXXISFwAAKE3wGE3xGGVdchMXAAAoTfAYTfIYZV1yFBcAAChN3hhN5hhlXXIVFwAAKE30GE31GGVdchYXAAAoTfQYTfYYZV1yFxcAAChN9hhN9xhlXXIYFwAAKE32GE35GGVdchkXAAAoTfYYTfgYZV1yGhcAAChN+BhN/BhlXXIbFwAAKE35GE36GGVdchwXAAAoTfkYTfsYZV1yHRcAAChN+RhN/RhlXXIeFwAAKE39GE3+GGVdch8XAAAoTf0YTf8YZV1yIBcAAChN/RhNABllXXIhFwAAKE0AGU0BGWVdciIXAAAoTQAZTQIZZV1yIxcAAChN6hhN9BhlXXIkFwAAKE0DGU0EGWVdciUXAAAoTQMZTQUZZV1yJhcAAChNBRlNBhllXXInFwAAKE0FGU0IGWVdcigXAAAoTQUZTQcZZV1yKRcAAChNBxlNChllXXIqFwAAKE0IGU0JGWVdcisXAAAoTQgZTQsZZV1yLBcAAChNCBlNDxllXXItFwAAKE0LGU0MGWVdci4XAAAoTQsZTQ0ZZV1yLxcAAChNCxlNDhllXXIwFwAAKE0PGU0QGWVdcjEXAAAoTQ8ZTREZZV1yMhcAAChNDxlNEhllXXIzFwAAKE34GE0DGWVdcjQXAAAoTRMZTRUZZV1yNRcAAChNExlNFBllXXI2FwAAKE0VGU0WGWVdcjcXAAAoTRUZTRgZZV1yOBcAAChNFRlNFxllXXI5FwAAKE0XGU0bGWVdcjoXAAAoTRgZTRkZZV1yOxcAAChNGBlNGhllXXI8FwAAKE0YGU0cGWVdcj0XAAAoTRwZTR0ZZV1yPhcAAChNHBlNHhllXXI/FwAAKE0cGU0iGWVdckAXAAAoTR4ZTR8ZZV1yQRcAAChNHhlNIBllXXJCFwAAKE0eGU0hGWVdckMXAAAoTSIZTSMZZV1yRBcAAChNIhlNJBllXXJFFwAAKE0iGU0lGWVdckYXAAAoTQcZTRMZZV1yRxcAAChNJhlNJxllXXJIFwAAKE0mGU0oGWVdckkXAAAoTSgZTSkZZV1yShcAAChNKBlNKhllXXJLFwAAKE0oGU0rGWVdckwXAAAoTSsZTSwZZV1yTRcAAChNFxlNJhllXXJOFwAAKE0tGU0vGWVdck8XAAAoTS0ZTS4ZZV1yUBcAAChNLxlNMBllXXJRFwAAKE0vGU0yGWVdclIXAAAoTS8ZTTEZZV1yUxcAAChNMRlNNRllXXJUFwAAKE0yGU0zGWVdclUXAAAoTTIZTTQZZV1yVhcAAChNMhlNNhllXXJXFwAAKE02GU03GWVdclgXAAAoTTYZTTgZZV1yWRcAAChNNhlNORllXXJaFwAAKE05GU06GWVdclsXAAAoTTkZTTsZZV1yXBcAAChNORlNPBllXXJdFwAAKE08GU09GWVdcl4XAAAoTTwZTT4ZZV1yXxcAAChNPBlNPxllXXJgFwAAKE0/GU1AGWVdcmEXAAAoTT8ZTUEZZV1yYhcAAChNPxlNQhllXXJjFwAAKE0rGU0tGWVdcmQXAAAoTUMZTUQZZV1yZRcAAChNQxlNRRllXXJmFwAAKE1FGU1GGWVdcmcXAAAoTUUZTUcZZV1yaBcAAChNRRlNSBllXXJpFwAAKE1IGU1JGWVdcmoXAAAoTTEZTUMZZV1yaxcAAChNShlNTBllXXJsFwAAKE1KGU1LGWVdcm0XAAAoTUwZTU0ZZV1ybhcAAChNTBlNTxllXXJvFwAAKE1MGU1OGWVdcnAXAAAoTU4ZTVIZZV1ycRcAAChNTxlNUBllXXJyFwAAKE1PGU1RGWVdcnMXAAAoTU8ZTVMZZV1ydBcAAChNUxlNVBllXXJ1FwAAKE1TGU1VGWVdcnYXAAAoTVMZTVkZZV1ydxcAAChNVRlNVhllXXJ4FwAAKE1VGU1XGWVdcnkXAAAoTVUZTVgZZV1yehcAAChNWRlNWhllZShdcnsXAAAoTVkZTVsZZV1yfBcAAChNWRlNXBllXXJ9FwAAKE1IGU1KGWVdcn4XAAAoTV0ZTV4ZZV1yfxcAAChNXRlNXxllXXKAFwAAKE1fGU1gGWVdcoEXAAAoTV8ZTWEZZV1yghcAAChNXxlNYhllXXKDFwAAKE1iGU1jGWVdcoQXAAAoTU4ZTV0ZZV1yhRcAAChNZBlNZhllXXKGFwAAKE1kGU1lGWVdcocXAAAoTWYZTWcZZV1yiBcAAChNZhlNaRllXXKJFwAAKE1mGU1oGWVdcooXAAAoTWgZTW0ZZV1yixcAAChNaRlNahllXXKMFwAAKE1pGU1rGWVdco0XAAAoTWkZTWwZZV1yjhcAAChNYhlNZBllXXKPFwAAKE1uGU1vGWVdcpAXAAAoTW4ZTXAZZV1ykRcAAChNcBlNcRllXXKSFwAAKE1wGU1yGWVdcpMXAAAoTXAZTXMZZV1ylBcAAChNcxlNdBllXXKVFwAAKE1oGU1uGWVdcpYXAAAoTXUZTXYZZV1ylxcAAChNdRlNdxllXXKYFwAAKE13GU14GWVdcpkXAAAoTXcZTXoZZV1ymhcAAChNdxlNeRllXXKbFwAAKE15GU18GWVdcpwXAAAoTXoZTXsZZV1ynRcAAChNehlNfRllXXKeFwAAKE16GU2BGWVdcp8XAAAoTX0ZTX4ZZV1yoBcAAChNfRlNfxllXXKhFwAAKE19GU2AGWVdcqIXAAAoTYEZTYIZZV1yoxcAAChNcxlNdRllXXKkFwAAKE2DGU2EGWVdcqUXAAAoTYMZTYUZZV1yphcAAChNhRlNhxllXXKnFwAAKE2FGU2IGWVdcqgXAAAoTYUZTYYZZV1yqRcAAChNhxlNixllXXKqFwAAKE2IGU2JGWVdcqsXAAAoTYgZTYoZZV1yrBcAAChNiBlNjBllXXKtFwAAKE2MGU2NGWVdcq4XAAAoTYwZTY4ZZV1yrxcAAChNjBlNjxllXXKwFwAAKE2PGU2TGWVdcrEXAAAoTY8ZTZAZZV1yshcAAChNkBlNkRllXXKzFwAAKE2QGU2SGWVdcrQXAAAoTXkZTYMZZV1ytRcAAChNlBlNlRllXXK2FwAAKE2UGU2WGWVdcrcXAAAoTZYZTZcZZV1yuBcAAChNlhlNmRllXXK5FwAAKE2WGU2YGWVdcroXAAAoTZgZTZsZZV1yuxcAAChNmRlNmhllXXK8FwAAKE2ZGU2cGWVdcr0XAAAoTZkZTaAZZV1yvhcAAChNnBlNnRllXXK/FwAAKE2cGU2eGWVdcsAXAAAoTZwZTZ8ZZV1ywRcAAChNoBlNoRllXXLCFwAAKE2gGU2iGWVdcsMXAAAoTaAZTaMZZV1yxBcAAChNhxlNlBllXXLFFwAAKE2kGU2lGWVdcsYXAAAoTaQZTaYZZV1yxxcAAChNphlNpxllXXLIFwAAKE2mGU2pGWVdcskXAAAoTaYZTagZZV1yyhcAAChNqBlNrBllXXLLFwAAKE2pGU2qGWVdcswXAAAoTakZTasZZV1yzRcAAChNqRlNrRllXXLOFwAAKE2tGU2uGWVdcs8XAAAoTa0ZTa8ZZV1y0BcAAChNrRlNsBllXXLRFwAAKE2wGU2xGWVdctIXAAAoTbAZTbIZZV1y0xcAAChNmBlNpBllXXLUFwAAKE2zGU2+GWVdctUXAAAoTbMZTbQZZV1y1hcAAChNtBlNtxllXXLXFwAAKE20GU21GWVdctgXAAAoTbQZTbYZZV1y2RcAAChNthlNuhllXXLaFwAAKE23GU27GWVdctsXAAAoTbcZTbgZZV1y3BcAAChNtxlNuRllXXLdFwAAKE27GU2+GWVdct4XAAAoTbsZTbwZZV1y3xcAAChNuxlNvRllXXLgFwAAKE2+GU2/GWVdcuEXAAAoTb4ZTcAZZV1y4hcAAChNqBlNsxllXXLjFwAAKE3BGU3CGWVdcuQXAAAoTcEZTcMZZV1y5RcAAChNwxlNxBllXXLmFwAAKE3DGU3FGWVdcucXAAAoTcMZTcYZZV1y6BcAAChNxhlNxxllXXLpFwAAKE22GU3BGWVdcuoXAAAoTcgZTckZZV1y6xcAAChNyBlNyhllXXLsFwAAKE3KGU3LGWVdcu0XAAAoTcoZTcwZZV1y7hcAAChNyhlNzRllXXLvFwAAKE3NGU3OGWVdcvAXAAAoTcYZTcgZZV1y8RcAAChNzxlN0BllXXLyFwAAKE3PGU3RGWVdcvMXAAAoTdEZTdMZZV1y9BcAAChN0RlN0hllXXL1FwAAKE3RGU3UGWVdcvYXAAAoTdMZTdcZZV1y9xcAAChN1BlN1RllXXL4FwAAKE3UGU3WGWVdcvkXAAAoTdQZTdgZZV1y+hcAAChN2BlN2RllXXL7FwAAKE3YGU3aGWVdcvwXAAAoTdgZTdsZZV1y/RcAAChN2xlN3BllXXL+FwAAKE3bGU3dGWVdcv8XAAAoTdsZTd4ZZV1yABgAAChN3hlN3xllXXIBGAAAKE3eGU3mGWVdcgIYAAAoTeAZTeYZZV1yAxgAAChN4BlN4RllXXIEGAAAKE3gGU3iGWVdcgUYAAAoTeMZTeUZZV1yBhgAAChN4xlN5hllXXIHGAAAKE3jGU3kGWVdcggYAAAoTc0ZTc8ZZV1yCRgAAChN5xlN6RllXXIKGAAAKE3nGU3oGWVdcgsYAAAoTekZTesZZV1yDBgAAChN6RlN6hllXXINGAAAKE3pGU3sGWVdcg4YAAAoTesZTe8ZZV1yDxgAAChN7BlN7RllXXIQGAAAKE3sGU3uGWVdchEYAAAoTewZTfAZZV1yEhgAAChN8BlN8xllXXITGAAAKE3wGU3xGWVdchQYAAAoTfEZTfIZZV1yFRgAAChN8RlN9xllXXIWGAAAKE3zGU30GWVdchcYAAAoTfMZTfUZZV1yGBgAAChN9BlN9xllXXIZGAAAKE30GU37GWVdchoYAAAoTfUZTf0ZZV1yGxgAAChN9RlN9hllXXIcGAAAKE33GU34GWVdch0YAAAoTfkZTfsZZV1yHhgAAChN+RlN+hllXXIfGAAAKE35GU39GWVdciAYAAAoTfsZTfwZZV1yIRgAAChN/RlN/hllXXIiGAAAKE3TGU3nGWVdciMYAAAoTf8ZTQoaZV1yJBgAAChN/xlNABplXXIlGAAAKE0AGk0DGmVdciYYAAAoTQAaTQEaZV1yJxgAAChNABpNAhplXXIoGAAAKE0CGk0GGmVdcikYAAAoTQMaTQcaZV1yKhgAAChNAxpNBBplXXIrGAAAKE0DGk0FGmVdciwYAAAoTQcaTQoaZV1yLRgAAChNBxpNCBplXXIuGAAAKE0HGk0JGmVdci8YAAAoTQoaTQsaZV1yMBgAAChNChpNDBplXXIxGAAAKE3rGU3/GWVdcjIYAAAoTQ0aTQ4aZV1yMxgAAChNDRpNDxplXXI0GAAAKE0PGk0QGmVdcjUYAAAoTQ8aTRIaZV1yNhgAAChNDxpNERplXXI3GAAAKE0RGk0UGmVdcjgYAAAoTRIaTRMaZV1yORgAAChNEhpNFRplXXI6GAAAKE0SGk0ZGmVdcjsYAAAoTRUaTRYaZV1yPBgAAChNFRpNFxplXXI9GAAAKE0VGk0YGmVdcj4YAAAoTRkaTRoaZV1yPxgAAChNAhpNDRplXXJAGAAAKE0bGk0cGmVdckEYAAAoTRsaTR0aZV1yQhgAAChNHRpNIBplXXJDGAAAKE0dGk0fGmVdckQYAAAoTR0aTR4aZV1yRRgAAChNHxpNIxplXXJGGAAAKE0gGk0hGmVdckcYAAAoTSAaTSIaZV1ySBgAAChNIBpNJBplXXJJGAAAKE0kGk0oGmVdckoYAAAoTSQaTSUaZV1ySxgAAChNJRpNJhplXXJMGAAAKE0lGk0nGmVdck0YAAAoTREaTRsaZV1yThgAAChNKRpNKhplXXJPGAAAKE0pGk0rGmVdclAYAAAoTSsaTSwaZV1yURgAAChNKxpNLhplXXJSGAAAKE0rGk0tGmVdclMYAAAoTS0aTTAaZV1yVBgAAChNLhpNLxplXXJVGAAAKE0uGk0xGmVdclYYAAAoTS4aTTUaZV1yVxgAAChNMRpNMhplXXJYGAAAKE0xGk0zGmVdclkYAAAoTTEaTTQaZV1yWhgAAChNNRpNNhplXXJbGAAAKE01Gk03GmVdclwYAAAoTTUaTTgaZV1yXRgAAChNHxpNKRplXXJeGAAAKE05Gk06GmVdcl8YAAAoTTkaTTsaZV1yYBgAAChNOxpNPBplXXJhGAAAKE07Gk0+GmVdcmIYAAAoTTsaTT0aZV1yYxgAAChNPRpNQBplXXJkGAAAKE0+Gk0/GmVdcmUYAAAoTT4aTUEaZV1yZhgAAChNPhpNRRplXXJnGAAAKE1BGk1CGmVdcmgYAAAoTUEaTUMaZV1yaRgAAChNQRpNRBplXXJqGAAAKE1FGk1GGmVdcmsYAAAoTUUaTUcaZV1ybBgAAChNRRpNSBplXXJtGAAAKE0tGk05GmVdcm4YAAAoTUkaTUsaZV1ybxgAAChNSRpNShplXXJwGAAAKE1LGk1MGmVdcnEYAAAoTUsaTU4aZV1ychgAAChNSxpNTRplXXJzGAAAKE1NGk1RGmVdcnQYAAAoTU4aTU8aZV1ydRgAAChNThpNUBplXXJ2GAAAKE1OGk1SGmVdcncYAAAoTVIaTVMaZV1yeBgAAChNUhpNVBplXXJ5GAAAKE1SGk1YGmVdcnoYAAAoTVQaTVUaZV1yexgAAChNVBpNVhplXXJ8GAAAKE1UGk1XGmVdcn0YAAAoTVgaTVkaZV1yfhgAAChNWBpNWhplXXJ/GAAAKE1YGk1bGmVdcoAYAAAoTT0aTUkaZV1ygRgAAChNXBpNXRplXXKCGAAAKE1cGk1eGmVdcoMYAAAoTV4aTV8aZV1yhBgAAChNXhpNYRplXXKFGAAAKE1eGk1gGmVdcoYYAAAoTWAaTWQaZV1yhxgAAChNYRpNYhplXXKIGAAAKE1hGk1jGmVdcokYAAAoTWEaTWUaZV1yihgAAChNZRpNZhplXXKLGAAAKE1lGk1nGmVdcowYAAAoTU0aTVwaZV1yjRgAAChNaBpNaRplXXKOGAAAKE1oGk1qGmVdco8YAAAoTWoaTWsaZV1ykBgAAChNahpNbRplXXKRGAAAKE1qGk1sGmVdcpIYAAAoTWwaTXAaZV1ykxgAAChNbRpNbhplXXKUGAAAKE1tGk1vGmVdcpUYAAAoTW0aTXEaZV1ylhgAAChNcRpNchplXXKXGAAAKE1xGk1zGmVdcpgYAAAoTWAaTWgaZV1ymRgAAChNdBpNdRplXXKaGAAAKE10Gk12GmVdcpsYAAAoTXYaTXcaZV1ynBgAAChNdhpNeRplXXKdGAAAKE12Gk14GmVdcp4YAAAoTXgaTXsaZV1ynxgAAChNeRpNehplXXKgGAAAKE15Gk18GmVdcqEYAAAoTXkaTYAaZV1yohgAAChNfBpNfRplXXKjGAAAKE18Gk1+GmVdcqQYAAAoTXwaTX8aZV1ypRgAAChNgBpNgRplXXKmGAAAKE1sGk10GmVdcqcYAAAoTYIaTYMaZV1yqBgAAChNghpNhBplXXKpGAAAKE2EGk2GGmVdcqoYAAAoTYQaTYcaZV1yqxgAAChNhBpNhRplXXKsGAAAKE2GGk2KGmVdcq0YAAAoTYcaTYgaZV1yrhgAAChNhxpNiRplXXKvGAAAKE2HGk2LGmVdcrAYAAAoTYsaTYwaZV1ysRgAAChNixpNjRplXXKyGAAAKE2LGk2OGmVdcrMYAAAoTY4aTZIaZV1ytBgAAChNjhpNjxplXXK1GAAAKE2PGk2QGmVdcrYYAAAoTY8aTZEaZV1ytxgAAChNeBpNghplXXK4GAAAKE2TGk2VGmVdcrkYAAAoTZMaTZQaZV1yuhgAAChNlRpNlhplXXK7GAAAKE2VGk2YGmVdcrwYAAAoTZUaTZcaZV1yvRgAAChNlxpNnBplXXK+GAAAKE2YGk2ZGmVdcr8YAAAoTZgaTZoaZV1ywBgAAChNmBpNmxplXXLBGAAAKE2GGk2TGmVdcsIYAAAoTZ0aTZ8aZV1ywxgAAChNnRpNnhplXXLEGAAAKE2fGk2gGmVdcsUYAAAoTZ8aTaIaZV1yxhgAAChNnxpNoRplXXLHGAAAKE2hGk2mGmVdcsgYAAAoTaIaTaMaZV1yyRgAAChNohpNpBplXXLKGAAAKE2iGk2lGmVdcssYAAAoTZcaTZ0aZV1yzBgAAChNpxpNqBplXXLNGAAAKE2nGk2pGmVdcs4YAAAoTakaTaoaZV1yzxgAAChNqRpNrBplXXLQGAAAKE2pGk2rGmVdctEYAAAoTasaTa8aZV1y0hgAAChNrBpNrRplXXLTGAAAKE2sGk2uGmVdctQYAAAoTawaTbAaZV1y1RgAAChNsBpNsRplXXLWGAAAKE2wGk2yGmVdctcYAAAoTbAaTbMaZV1y2BgAAChNsxpNtBplXXLZGAAAKE2zGk21GmVdctoYAAAoTaEaTacaZV1y2xgAAChNthpNuBplXXLcGAAAKE22Gk23GmVdct0YAAAoTbgaTbkaZV1y3hgAAChNuBpNuxplXXLfGAAAKE24Gk26GmVdcuAYAAAoTboaTb4aZV1y4RgAAChNuxpNvBplXXLiGAAAKE27Gk29GmVdcuMYAAAoTbsaTb8aZV1y5BgAAChNvxpNwBplXXLlGAAAKE2/Gk3BGmVdcuYYAAAoTb8aTcUaZV1y5xgAAChNwRpNwhplXXLoGAAAKE3BGk3DGmVdcukYAAAoTcEaTcQaZV1y6hgAAChNxRpNxhplXXLrGAAAKE3FGk3HGmVdcuwYAAAoTcUaTcgaZV1y7RgAAChNqxpNthplXXLuGAAAKE3JGk3KGmVdcu8YAAAoTckaTcsaZV1y8BgAAChNyxpNzBplXXLxGAAAKE3LGk3OGmVdcvIYAAAoTcsaTc0aZV1y8xgAAChNzRpN0RplXXL0GAAAKE3OGk3PGmVdcvUYAAAoTc4aTdAaZV1y9hgAAChNzhpN0hplXXL3GAAAKE3SGk3TGmVdcvgYAAAoTdIaTdQaZV1y+RgAAChNuhpNyRplXXL6GAAAKE3VGk3XGmVdcvsYAAAoTdUaTdYaZV1y/BgAAChN1xpN2BplXXL9GAAAKE3XGk3aGmVdcv4YAAAoTdcaTdkaZV1y/xgAAChN2RpN3hplXXIAGQAAKE3aGk3bGmVdcgEZAAAoTdoaTdwaZV1yAhkAAChN2hpN3RplXXIDGQAAKE3NGk3VGmVdcgQZAAAoTd8aTeAaZV1yBRkAAChN3xpN4RplXXIGGQAAKE3hGk3jGmVdcgcZAAAoTeEaTeQaZV1yCBkAAChN4RpN4hplXXIJGQAAKE3jGk3nGmVdcgoZAAAoTeQaTeUaZV1yCxkAAChN5BpN5hplXXIMGQAAKE3kGk3oGmVdcg0ZAAAoTegaTekaZV1yDhkAAChN6BpN6hplXXIPGQAAKE3oGk3rGmVdchAZAAAoTesaTe8aZV1yERkAAChN6xpN7BplXXISGQAAKE3sGk3tGmVdchMZAAAoTewaTe4aZV1yFBkAAChN2RpN3xplXXIVGQAAKE3wGk3xGmVdchYZAAAoTfAaTfIaZV1yFxkAAChN8hpN8xplXXIYGQAAKE3yGk31GmVdchkZAAAoTfIaTfQaZV1yGhkAAChN9BpN9xplXXIbGQAAKE31Gk32GmVdchwZAAAoTfUaTfgaZV1yHRkAAChN9RpN/BplXXIeGQAAKE34Gk35GmVdch8ZAAAoTfgaTfoaZV1yIBkAAChN+BpN+xplXXIhGQAAKE38Gk39GmVdciIZAAAoTeMaTfAaZV1yIxkAAChN/hpN/xplXXIkGQAAKE3+Gk0AG2VdciUZAAAoTQAbTQEbZV1yJhkAAChNABtNAhtlXXInGQAAKE0AG00DG2VdcigZAAAoTQMbTQQbZV1yKRkAAChN9BpN/hplXXIqGQAAKE0FG00GG2VdcisZAAAoTQUbTQcbZV1yLBkAAChNBxtNCBtlXXItGQAAKE0HG00KG2Vdci4ZAAAoTQcbTQkbZV1yLxkAAChNCRtNDBtlXXIwGQAAKE0KG00LG2VdcjEZAAAoTQobTRAbZV1yMhkAAChNChtNDRtlXXIzGQAAKE0NG00OG2VdcjQZAAAoTQ0bTQ8bZV1yNRkAAChNDRtNFBtlXXI2GQAAKE0QG00RG2VdcjcZAAAoTRAbTRIbZV1yOBkAAChNEBtNExtlXXI5GQAAKE0UG00VG2VdcjoZAAAoTRQbTRYbZV1yOxkAAChNFBtNFxtlXXI8GQAAKE0DG00FG2Vdcj0ZAAAoTRgbTRkbZV1yPhkAAChNGBtNGhtlXXI/GQAAKE0aG00bG2VdckAZAAAoTRobTR0bZV1yQRkAAChNGhtNHBtlXXJCGQAAKE0cG00fG2VdckMZAAAoTR0bTR4bZV1yRBkAAChNHRtNIBtlXXJFGQAAKE0dG00kG2VdckYZAAAoTSAbTSEbZV1yRxkAAChNIBtNIhtlXXJIGQAAKE0gG00jG2VdckkZAAAoTSQbTSUbZV1yShkAAChNCRtNGBtlXXJLGQAAKE0mG00nG2VdckwZAAAoTSYbTSgbZV1yTRkAAChNKBtNKRtlXXJOGQAAKE0oG00rG2Vdck8ZAAAoTSgbTSobZV1yUBkAAChNKhtNLRtlXXJRGQAAKE0rG00sG2VdclIZAAAoTSsbTS4bZV1yUxkAAChNKxtNMhtlXXJUGQAAKE0uG00vG2VdclUZAAAoTS4bTTAbZV1yVhkAAChNLhtNMRtlXXJXGQAAKE0yG00zG2VdclgZAAAoTRwbTSYbZV1yWRkAAChNNBtNNRtlXXJaGQAAKE00G002G2VdclsZAAAoTTYbTTcbZV1yXBkAAChNNhtNORtlXXJdGQAAKE02G004G2Vdcl4ZAAAoTTgbTTwbZV1yXxkAAChNORtNOhtlXXJgGQAAKE05G007G2VdcmEZAAAoTTkbTT0bZV1yYhkAAChNPRtNPhtlXXJjGQAAKE0qG000G2VdcmQZAAAoTT8bTUAbZV1yZRkAAChNPxtNQRtlXXJmGQAAKE1BG01DG2VdcmcZAAAoTUEbTUIbZV1yaBkAAChNQRtNRBtlXXJpGQAAKE1DG01HG2VdcmoZAAAoTUQbTUUbZV1yaxkAAChNRBtNRhtlXXJsGQAAKE1EG01IG2Vdcm0ZAAAoTUgbTUkbZV1ybhkAAChNSBtNShtlXXJvGQAAKE1IG01LG2VdcnAZAAAoTUsbTUwbZV1ycRkAAChNSxtNTRtlXXJyGQAAKE1LG01OG2VdcnMZAAAoTU4bTU8bZV1ydBkAAChNThtNVhtlXXJ1GQAAKE1QG01WG2VdcnYZAAAoTVAbTVEbZV1ydxkAAChNUBtNUhtlXXJ4GQAAKE1TG01VG2VdcnkZAAAoTVMbTVYbZV1yehkAAChNUxtNVBtlXXJ7GQAAKE04G00/G2VdcnwZAAAoTVcbTVkbZV1yfRkAAChNVxtNWBtlXXJ+GQAAKE1ZG01aG2Vdcn8ZAAAoTVkbTVwbZV1ygBkAAChNWRtNWxtlXXKBGQAAKE1bG01fG2VdcoIZAAAoTVwbTV0bZV1ygxkAAChNXBtNXhtlXXKEGQAAKE1cG01gG2VdcoUZAAAoTWAbTWEbZV1yhhkAAChNYBtNYhtlXXKHGQAAKE1gG01jG2VdcogZAAAoTWMbTWQbZV1yiRkAAChNYxtNZRtlXXKKGQAAKE1jG01mG2VdcosZAAAoTWYbTWcbZV1yjBkAAChNZhtNaBtlXXKNGQAAKE1mG01pG2Vdco4ZAAAoTWkbTWobZV1yjxkAAChNaRtNaxtlXXKQGQAAKE1pG01sG2VdcpEZAAAoTUMbTVcbZV1ykhkAAChNbRtNbhtlXXKTGQAAKE1tG01vG2VdcpQZAAAoTW8bTXAbZV1ylRkAAChNbxtNcRtlXXKWGQAAKE1vG01yG2VdcpcZAAAoTXIbTXMbZV1ymBkAAChNWxtNbRtlXXKZGQAAKE10G012G2VdcpoZAAAoTXQbTXUbZV1ymxkAAChNdhtNdxtlXXKcGQAAKE12G015G2Vdcp0ZAAAoTXYbTXgbZV1ynhkAAChNeBtNfBtlXXKfGQAAKE15G016G2VdcqAZAAAoTXkbTXsbZV1yoRkAAChNeRtNfRtlXXKiGQAAKE19G01+G2VdcqMZAAAoTX0bTX8bZV1ypBkAAChNfRtNgBtlXXKlGQAAKE2AG02BG2VdcqYZAAAoTYAbTYIbZV1ypxkAAChNgBtNgxtlXXKoGQAAKE2DG02EG2VdcqkZAAAoTYMbTYUbZV1yqhkAAChNgxtNhhtlXXKrGQAAKE2GG02HG2VdcqwZAAAoTYYbTYgbZV1yrRkAAChNhhtNiRtlXXKuGQAAKE1yG010G2Vdcq8ZAAAoTYobTZUbZV1ysBkAAChNihtNixtlXXKxGQAAKE2LG02OG2VdcrIZAAAoTYsbTYwbZV1ysxkAAChNixtNjRtlXXK0GQAAKE2NG02RG2VdcrUZAAAoTY4bTZIbZV1ythkAAChNjhtNjxtlXXK3GQAAKE2OG02QG2VdcrgZAAAoTZIbTZUbZV1yuRkAAChNkhtNkxtlXXK6GQAAKE2SG02UG2VdcrsZAAAoTZUbTZYbZV1yvBkAAChNlRtNlxtlXXK9GQAAKE14G02KG2Vdcr4ZAAAoTZgbTZkbZV1yvxkAAChNmBtNmhtlXXLAGQAAKE2aG02cG2VdcsEZAAAoTZobTZsbZV1ywhkAAChNmhtNnRtlXXLDGQAAKE2cG02gG2VdcsQZAAAoTZ0bTZ4bZV1yxRkAAChNnRtNnxtlXXLGGQAAKE2dG02hG2VdcscZAAAoTaEbTaIbZV1yyBkAAChNoRtNoxtlXXLJGQAAKE2hG02kG2VdcsoZAAAoTaQbTaUbZV1yyxkAAChNpBtNphtlXXLMGQAAKE2kG02nG2Vdcs0ZAAAoTacbTagbZV1yzhkAAChNpxtNrxtlXXLPGQAAKE2pG02vG2VdctAZAAAoTakbTaobZV1y0RkAAChNqRtNqxtlXXLSGQAAKE2sG02uG2VdctMZAAAoTawbTa8bZV1y1BkAAChNrBtNrRtlXXLVGQAAKE2NG02YG2VdctYZAAAoTbAbTbEbZV1y1xkAAChNsBtNshtlXXLYGQAAKE2yG02zG2VdctkZAAAoTbIbTbUbZV1y2hkAAChNshtNtBtlXXLbGQAAKE20G023G2VdctwZAAAoTbUbTbYbZV1y3RkAAChNtRtNuBtlXXLeGQAAKE21G028G2Vdct8ZAAAoTbgbTbkbZV1y4BkAAChNuBtNuhtlXXLhGQAAKE24G027G2VdcuIZAAAoTbwbTb0bZV1y4xkAAChNnBtNsBtlXXLkGQAAKE2+G02/G2VdcuUZAAAoTb4bTcAbZV1y5hkAAChNwBtNwRtlXXLnGQAAKE3AG03CG2VdcugZAAAoTcAbTcMbZV1y6RkAAChNwxtNxBtlXXLqGQAAKE20G02+G2VdcusZAAAoTcUbTccbZV1y7BkAAChNxRtNxhtlXXLtGQAAKE3HG03IG2Vdcu4ZAAAoTccbTcobZV1y7xkAAChNxxtNyRtlXXLwGQAAKE3JG03OG2VdcvEZAAAoTcobTcsbZV1y8hkAAChNyhtNzBtlXXLzGQAAKE3KG03NG2VdcvQZAAAoTcMbTcUbZV1y9RkAAChNzxtN0BtlXXL2GQAAKE3PG03RG2VdcvcZAAAoTdEbTdQbZV1y+BkAAChN0RtN0xtlXXL5GQAAKE3RG03SG2VdcvoZAAAoTdMbTdcbZV1y+xkAAChN1BtN1RtlXXL8GQAAKE3UG03WG2Vdcv0ZAAAoTdQbTdgbZV1y/hkAAChN2BtN3BtlXXL/GQAAKE3YG03ZG2VdcgAaAAAoTdkbTdobZV1yARoAAChN2RtN2xtlXXICGgAAKE3JG03PG2VdcgMaAAAoTd0bTd4bZV1yBBoAAChN3RtN3xtlXXIFGgAAKE3fG03gG2VdcgYaAAAoTd8bTeEbZV1yBxoAAChN3xtN4htlXXIIGgAAKE3iG03jG2VdcgkaAAAoTdMbTd0bZV1yChoAAChN5BtN5RtlXXILGgAAKE3kG03mG2VdcgwaAAAoTeYbTekbZV1yDRoAAChN5htN5xtlXXIOGgAAKE3mG03oG2Vdcg8aAAAoTegbTewbZV1yEBoAAChN6RtN6htlXXIRGgAAKE3pG03rG2VdchIaAAAoTekbTe0bZV1yExoAAChN7RtN8BtlXXIUGgAAKE3tG03uG2VdchUaAAAoTe4bTfQbZV1yFhoAAChN7htN7xtlXXIXGgAAKE3wG03xG2VdchgaAAAoTfAbTfIbZV1yGRoAAChN8htN8xtlXXIaGgAAKE3yG030G2VdchsaAAAoTeIbTeQbZV1yHBoAAChN9RtN9htlXXIdGgAAKE31G033G2Vdch4aAAAoTfcbTfgbZV1yHxoAAChN9xtN+RtlXXIgGgAAKE33G036G2VdciEaAAAoTfobTfsbZV1yIhoAAChN6BtN9RtlXXIjGgAAKE38G03+G2VdciQaAAAoTfwbTf0bZV1yJRoAAChN/htNABxlXXImGgAAKE3+G03/G2VdcicaAAAoTf4bTQEcZV1yKBoAAChNABxNBBxlXXIpGgAAKE0BHE0CHGVdcioaAAAoTQEcTQMcZV1yKxoAAChNARxNBRxlXXIsGgAAKE0FHE0IHGVdci0aAAAoTQUcTQYcZV1yLhoAAChNBhxNBxxlXXIvGgAAKE0GHE0MHGVdcjAaAAAoTQgcTQkcZV1yMRoAAChNCBxNChxlXXIyGgAAKE0JHE0MHGVdcjMaAAAoTQkcTRAcZV1yNBoAAChNChxNEhxlXXI1GgAAKE0KHE0LHGVdcjYaAAAoTQwcTQ0cZV1yNxoAAChNDhxNEBxlXXI4GgAAKE0OHE0PHGVdcjkaAAAoTQ4cTRIcZV1yOhoAAChNEBxNERxlXXI7GgAAKE0SHE0THGVdcjwaAAAoTfobTfwbZV1yPRoAAChNFBxNFRxlXXI+GgAAKE0UHE0WHGVdcj8aAAAoTRYcTRccZV1yQBoAAChNFhxNGBxlXXJBGgAAKE0WHE0ZHGVdckIaAAAoTRkcTRocZV1yQxoAAChNABxNFBxlXXJEGgAAKE0bHE0dHGVdckUaAAAoTRscTRwcZV1yRhoAAChNHRxNIBxlXXJHGgAAKE0dHE0eHGVdckgaAAAoTR0cTR8cZV1ySRoAAChNHxxNIxxlXXJKGgAAKE0gHE0hHGVdcksaAAAoTSAcTSIcZV1yTBoAAChNIBxNJBxlXXJNGgAAKE0kHE0lHGVdck4aAAAoTSQcTSYcZV1yTxoAAChNJBxNJxxlXXJQGgAAKE0nHE0oHGVdclEaAAAoTSgcTSkcZV1yUhoAAChNKBxNKhxlXXJTGgAAKE0oHE0rHGVdclQaAAAoTRkcTRscZV1yVRoAAChNLBxNLRxlXXJWGgAAKE0sHE0uHGVdclcaAAAoTS4cTS8cZV1yWBoAAChNLhxNMRxlXXJZGgAAKE0uHE0wHGVdcloaAAAoTTAcTTMcZV1yWxoAAChNMRxNMhxlXXJcGgAAKE0xHE00HGVdcl0aAAAoTTEcTTgcZV1yXhoAAChNNBxNNRxlXXJfGgAAKE00HE02HGVdcmAaAAAoTTQcTTccZV1yYRoAAChNOBxNORxlXXJiGgAAKE0fHE0sHGVdcmMaAAAoTTocTTwcZV1yZBoAAChNOhxNOxxlXXJlGgAAKE08HE09HGVdcmYaAAAoTTwcTT8cZV1yZxoAAChNPBxNPhxlXXJoGgAAKE0+HE1DHGVdcmkaAAAoTT8cTUAcZV1yahoAAChNPxxNQRxlXXJrGgAAKE0/HE1CHGVdcmwaAAAoTTAcTTocZV1ybRoAAChNRBxNRRxlXXJuGgAAKE1EHE1GHGVdcm8aAAAoTUYcTUccZV1ycBoAAChNRhxNSRxlXXJxGgAAKE1GHE1IHGVdcnIaAAAoTUgcTUscZV1ycxoAAChNSRxNShxlXXJ0GgAAKE1JHE1MHGVdcnUaAAAoTUkcTVAcZV1ydhoAAChNTBxNTRxlXXJ3GgAAKE1MHE1OHGVdcngaAAAoTUwcTU8cZV1yeRoAAChNUBxNURxlXXJ6GgAAKE0+HE1EHGVdcnsaAAAoTVIcTVMcZV1yfBoAAChNUhxNVBxlXXJ9GgAAKE1UHE1VHGVdcn4aAAAoTVQcTVYcZV1yfxoAAChNVBxNVxxlXXKAGgAAKE1XHE1YHGVdcoEaAAAoTUgcTVIcZV1yghoAAChNWRxNWxxlXXKDGgAAKE1ZHE1aHGVdcoQaAAAoTVscTVwcZV1yhRoAAChNWxxNXhxlXXKGGgAAKE1bHE1dHGVdcocaAAAoTV0cTWIcZV1yiBoAAChNXhxNXxxlXXKJGgAAKE1eHE1gHGVdcooaAAAoTV4cTWEcZV1yixoAAChNVxxNWRxlXXKMGgAAKE1jHE1kHGVdco0aAAAoTWMcTWUcZV1yjhoAAChNZRxNZhxlXXKPGgAAKE1lHE1oHGVdcpAaAAAoTWUcTWccZV1ykRoAAChNZxxNaxxlXXKSGgAAKE1oHE1pHGVdcpMaAAAoTWgcTWocZV1ylBoAAChNaBxNbBxlXXKVGgAAKE1sHE1tHGVdcpYaAAAoTWwcTW4cZV1ylxoAAChNbBxNbxxlXXKYGgAAKE1vHE1wHGVdcpkaAAAoTW8cTXEcZV1ymhoAAChNXRxNYxxlXXKbGgAAKE1yHE1zHGVdcpwaAAAoTXIcTXQcZV1ynRoAAChNdBxNdRxlXXKeGgAAKE10HE13HGVdcp8aAAAoTXQcTXYcZV1yoBoAAChNdhxNehxlXXKhGgAAKE13HE14HGVdcqIaAAAoTXccTXkcZV1yoxoAAChNdxxNexxlXXKkGgAAKE17HE1+HGVdcqUaAAAoTXscTXwcZV1yphoAAChNfBxNfRxlXXKnGgAAKE18HE2AHGVdcqgaAAAoTX4cTYIcZV1yqRoAAChNfhxNfxxlXXKqGgAAKE2AHE2BHGVdcqsaAAAoTYAcTYYcZV1yrBoAAChNghxNhhxlXXKtGgAAKE2CHE2DHGVdcq4aAAAoTYQcTYYcZV1yrxoAAChNhBxNhRxlXXKwGgAAKE1nHE1yHGVdcrEaAAAoTYccTYgcZV1yshoAAChNhxxNiRxlXXKzGgAAKE2JHE2KHGVdcrQaAAAoTYkcTYwcZV1ytRoAAChNiRxNixxlXXK2GgAAKE2LHE2PHGVdcrcaAAAoTYwcTY0cZV1yuBoAAChNjBxNjhxlXXK5GgAAKE2MHE2QHGVdcroaAAAoTZAcTZEcZV1yuxoAAChNkBxNkhxlXXK8GgAAKE12HE2HHGVdcr0aAAAoTZMcTZQcZV1yvhoAAChNkxxNlRxlXXK/GgAAKE2VHE2WHGVdcsAaAAAoTZUcTZgcZV1ywRoAAChNlRxNlxxlXXLCGgAAKE2XHE2bHGVdcsMaAAAoTZgcTZkcZV1yxBoAAChNmBxNmhxlXXLFGgAAKE2YHE2cHGVdcsYaAAAoTZwcTZ0cZV1yxxoAAChNnBxNnhxlXXLIGgAAKE2LHE2THGVdcskaAAAoTZ8cTaAcZV1yyhoAAChNnxxNoRxlXXLLGgAAKE2hHE2iHGVdcswaAAAoTaEcTaQcZV1yzRoAAChNoRxNoxxlXXLOGgAAKE2jHE2nHGVdcs8aAAAoTaQcTaUcZV1y0BoAAChNpBxNphxlXXLRGgAAKE2kHE2oHGVdctIaAAAoTagcTakcZV1y0xoAAChNqBxNqhxlXXLUGgAAKE2oHE2rHGVdctUaAAAoTascTawcZV1y1hoAAChNqxxNrRxlXXLXGgAAKE2XHE2fHGVdctgaAAAoTa4cTa8cZV1y2RoAAChNrhxNsBxlXXLaGgAAKE2wHE2xHGVdctsaAAAoTbAcTbIcZV1y3BoAAChNsBxNsxxlXXLdGgAAKE2zHE20HGVdct4aAAAoTaMcTa4cZV1y3xoAAChNtRxNthxlXXLgGgAAKE21HE23HGVdcuEaAAAoTbccTbgcZV1y4hoAAChNtxxNuRxlXXLjGgAAKE23HE26HGVdcuQaAAAoTbocTbscZV1y5RoAAChNsxxNtRxlXXLmGgAAKE28HE2+HGVdcucaAAAoTbwcTb0cZV1y6BoAAChNvhxNvxxlXXLpGgAAKE2+HE3BHGVdcuoaAAAoTb4cTcAcZV1y6xoAAChNwBxNxRxlXXLsGgAAKE3BHE3CHGVdcu0aAAAoTcEcTcMcZV1y7hoAAChNwRxNxBxlXXLvGgAAKE26HE28HGVdcvAaAAAoTcYcTcccZV1y8RoAAChNxhxNyBxlXXLyGgAAKE3IHE3JHGVdcvMaAAAoTcgcTcscZV1y9BoAAChNyBxNyhxlXXL1GgAAKE3KHE3OHGVdcvYaAAAoTcscTcwcZV1y9xoAAChNyxxNzRxlXXL4GgAAKE3LHE3PHGVdcvkaAAAoTc8cTdAcZV1y+hoAAChNwBxNxhxlXXL7GgAAKE3RHE3SHGVdcvwaAAAoTdEcTdMcZV1y/RoAAChN0xxN1RxlXXL+GgAAKE3THE3UHGVdcv8aAAAoTdMcTdYcZV1yABsAAChN1RxN2RxlXXIBGwAAKE3WHE3XHGVdcgIbAAAoTdYcTdgcZV1yAxsAAChN1hxN2hxlXXIEGwAAKE3aHE3bHGVdcgUbAAAoTdocTdwcZV1yBhsAAChN2hxN3RxlXXIHGwAAKE3dHE3eHGVdcggbAAAoTd0cTd8cZV1yCRsAAChN3RxN4BxlXXIKGwAAKE3gHE3hHGVdcgsbAAAoTeAcTegcZV1yDBsAAChN4hxN6BxlXXINGwAAKE3iHE3jHGVdcg4bAAAoTeIcTeQcZV1yDxsAAChN5RxN5xxlXXIQGwAAKE3lHE3oHGVdchEbAAAoTeUcTeYcZV1yEhsAAChNyhxN0RxlXXITGwAAKE3pHE3qHGVdchQbAAAoTekcTescZV1yFRsAAChN6xxN7BxlXXIWGwAAKE3rHE3uHGVdchcbAAAoTescTe0cZV1yGBsAAChN7RxN8RxlXXIZGwAAKE3uHE3vHGVdchobAAAoTe4cTfAcZV1yGxsAAChN7hxN8hxlXXIcGwAAKE3yHE3zHGVdch0bAAAoTfIcTfUcZV1yHhsAAChN8xxN9BxlXXIfGwAAKE3zHE33HGVdciAbAAAoTfUcTfkcZV1yIRsAAChN9RxN9hxlXXIiGwAAKE33HE34HGVdciMbAAAoTfccTfscZV1yJBsAAChN+RxN+xxlXXIlGwAAKE35HE36HGVdciYbAAAoTfscTfwcZV1yJxsAAChN1RxN6RxlXXIoGwAAKE39HE3+HGVdcikbAAAoTf0cTf8cZV1yKhsAAChN/xxNAB1lXXIrGwAAKE3/HE0CHWVdciwbAAAoTf8cTQEdZV1yLRsAAChNAR1NBR1lXXIuGwAAKE0CHU0DHWVdci8bAAAoTQIdTQQdZV1yMBsAAChNAh1NBh1lXXIxGwAAKE0GHU0HHWVdcjIbAAAoTQYdTQkdZV1yMxsAAChNBx1NCB1lXXI0GwAAKE0HHU0LHWVdcjUbAAAoTQkdTQ0dZV1yNhsAAChNCR1NCh1lXXI3GwAAKE0LHU0MHWVdcjgbAAAoTQsdTQ8dZV1yORsAAChNDR1NDx1lXXI6GwAAKE0NHU0OHWVdcjsbAAAoTQ8dTRAdZV1yPBsAAChN7RxN/RxlXXI9GwAAKE0RHU0cHWVdcj4bAAAoTREdTRIdZV1yPxsAAChNEh1NFR1lXXJAGwAAKE0SHU0THWVdckEbAAAoTRIdTRQdZV1yQhsAAChNFB1NGB1lXXJDGwAAKE0VHU0ZHWVdckQbAAAoTRUdTRYdZV1yRRsAAChNFR1NFx1lXXJGGwAAKE0ZHU0cHWVdckcbAAAoTRkdTRodZV1ySBsAAChNGR1NGx1lXXJJGwAAKE0cHU0dHWVdckobAAAoTRwdTR4dZV1ySxsAAChNAR1NER1lXXJMGwAAKE0fHU0gHWVdck0bAAAoTR8dTSEdZV1yThsAAChNIR1NIh1lXXJPGwAAKE0hHU0kHWVdclAbAAAoTSEdTSMdZV1yURsAAChNIx1NJh1lXXJSGwAAKE0kHU0lHWVdclMbAAAoTSQdTScdZV1yVBsAAChNJB1NKx1lXXJVGwAAKE0nHU0oHWVdclYbAAAoTScdTSkdZV1yVxsAAChNJx1NKh1lXXJYGwAAKE0rHU0sHWVdclkbAAAoTSsdTS0dZV1yWhsAAChNKx1NLh1lXXJbGwAAKE0UHU0fHWVdclwbAAAoTS8dTTAdZV1yXRsAAChNLx1NMR1lXXJeGwAAKE0xHU0yHWVdcl8bAAAoTTEdTTQdZV1yYBsAAChNMR1NMx1lXXJhGwAAKE0zHU03HWVdcmIbAAAoTTQdTTUdZWUoXXJjGwAAKE00HU02HWVdcmQbAAAoTTQdTTgdZV1yZRsAAChNOB1NOR1lXXJmGwAAKE04HU07HWVdcmcbAAAoTTkdTTodZV1yaBsAAChNOR1NPR1lXXJpGwAAKE07HU0/HWVdcmobAAAoTTsdTTwdZV1yaxsAAChNPR1NPh1lXXJsGwAAKE09HU1BHWVdcm0bAAAoTT8dTUEdZV1ybhsAAChNPx1NQB1lXXJvGwAAKE1BHU1CHWVdcnAbAAAoTSMdTS8dZV1ycRsAAChNQx1NRB1lXXJyGwAAKE1DHU1FHWVdcnMbAAAoTUUdTUcdZV1ydBsAAChNRR1NRh1lXXJ1GwAAKE1FHU1IHWVdcnYbAAAoTUcdTUsdZV1ydxsAAChNSB1NSR1lXXJ4GwAAKE1IHU1KHWVdcnkbAAAoTUgdTUwdZV1yehsAAChNTB1NTR1lXXJ7GwAAKE1MHU1OHWVdcnwbAAAoTUwdTU8dZV1yfRsAAChNTx1NUB1lXXJ+GwAAKE1PHU1RHWVdcn8bAAAoTU8dTVIdZV1ygBsAAChNUh1NUx1lXXKBGwAAKE1SHU1aHWVdcoIbAAAoTVQdTVodZV1ygxsAAChNVB1NVR1lXXKEGwAAKE1UHU1WHWVdcoUbAAAoTVcdTVkdZV1yhhsAAChNVx1NWh1lXXKHGwAAKE1XHU1YHWVdcogbAAAoTTMdTUMdZV1yiRsAAChNWx1NXB1lXXKKGwAAKE1bHU1dHWVdcosbAAAoTV0dTV4dZV1yjBsAAChNXR1NYB1lXXKNGwAAKE1dHU1fHWVdco4bAAAoTV8dTWMdZV1yjxsAAChNYB1NYR1lXXKQGwAAKE1gHU1iHWVdcpEbAAAoTWAdTWQdZV1ykhsAAChNZB1NZx1lXXKTGwAAKE1kHU1lHWVdcpQbAAAoTWUdTWYdZV1ylRsAAChNZR1NaR1lXXKWGwAAKE1nHU1rHWVdcpcbAAAoTWcdTWgdZV1ymBsAAChNaR1Nah1lXXKZGwAAKE1pHU1vHWVdcpobAAAoTWsdTW8dZV1ymxsAAChNax1NbB1lXXKcGwAAKE1tHU1vHWVdcp0bAAAoTW0dTW4dZV1ynhsAAChNRx1NWx1lXXKfGwAAKE1wHU1xHWVdcqAbAAAoTXAdTXIdZV1yoRsAAChNch1Ncx1lXXKiGwAAKE1yHU11HWVdcqMbAAAoTXIdTXQdZV1ypBsAAChNdB1NeB1lXXKlGwAAKE11HU12HWVdcqYbAAAoTXUdTXcdZV1ypxsAAChNdR1NeR1lXXKoGwAAKE15HU16HWVdcqkbAAAoTXkdTXsdZV1yqhsAAChNeR1NfB1lXXKrGwAAKE18HU19HWVdcqwbAAAoTXwdTX4dZV1yrRsAAChNXx1NcB1lXXKuGwAAKE1/HU2BHWVdcq8bAAAoTX8dTYAdZV1ysBsAAChNgR1Ngh1lXXKxGwAAKE2BHU2EHWVdcrIbAAAoTYEdTYMdZV1ysxsAAChNgx1NiB1lXXK0GwAAKE2EHU2FHWVdcrUbAAAoTYQdTYYdZV1ythsAAChNhB1Nhx1lXXK3GwAAKE10HU1/HWVdcrgbAAAoTYkdTYsdZV1yuRsAAChNiR1Nih1lXXK6GwAAKE2LHU2MHWVdcrsbAAAoTYsdTY4dZV1yvBsAAChNix1NjR1lXXK9GwAAKE2NHU2RHWVdcr4bAAAoTY4dTY8dZV1yvxsAAChNjh1NkB1lXXLAGwAAKE2OHU2SHWVdcsEbAAAoTZIdTZMdZV1ywhsAAChNkh1NlB1lXXLDGwAAKE2SHU2VHWVdcsQbAAAoTZUdTZYdZV1yxRsAAChNlR1Nlx1lXXLGGwAAKE2VHU2YHWVdcscbAAAoTZgdTZkdZV1yyBsAAChNmB1Nmh1lXXLJGwAAKE2YHU2bHWVdcsobAAAoTZsdTZwdZV1yyxsAAChNmx1NnR1lXXLMGwAAKE2bHU2eHWVdcs0bAAAoTYMdTYkdZV1yzhsAAChNnx1NoR1lXXLPGwAAKE2fHU2gHWVdctAbAAAoTaEdTaIdZV1y0RsAAChNoR1NpB1lXXLSGwAAKE2hHU2jHWVdctMbAAAoTaMdTagdZV1y1BsAAChNpB1NpR1lXXLVGwAAKE2kHU2mHWVdctYbAAAoTaQdTacdZV1y1xsAAChNjR1Nnx1lXXLYGwAAKE2pHU20HWVdctkbAAAoTakdTaodZV1y2hsAAChNqh1NrR1lXXLbGwAAKE2qHU2rHWVdctwbAAAoTaodTawdZV1y3RsAAChNrB1NsB1lXXLeGwAAKE2tHU2xHWVdct8bAAAoTa0dTa4dZV1y4BsAAChNrR1Nrx1lXXLhGwAAKE2xHU20HWVdcuIbAAAoTbEdTbIdZV1y4xsAAChNsR1Nsx1lXXLkGwAAKE20HU21HWVdcuUbAAAoTbQdTbYdZV1y5hsAAChNox1NqR1lXXLnGwAAKE23HU24HWVdcugbAAAoTbcdTbkdZV1y6RsAAChNuR1Nuh1lXXLqGwAAKE25HU27HWVdcusbAAAoTbkdTbwdZV1y7BsAAChNvB1NvR1lXXLtGwAAKE2sHU23HWVdcu4bAAAoTb4dTcAdZV1y7xsAAChNvh1Nvx1lXXLwGwAAKE3AHU3BHWVdcvEbAAAoTcAdTcMdZV1y8hsAAChNwB1Nwh1lXXLzGwAAKE3CHU3HHWVdcvQbAAAoTcMdTcQdZV1y9RsAAChNwx1NxR1lXXL2GwAAKE3DHU3GHWVdcvcbAAAoTbwdTb4dZV1y+BsAAChNyB1NyR1lXXL5GwAAKE3IHU3KHWVdcvobAAAoTcodTcsdZV1y+xsAAChNyh1NzR1lXXL8GwAAKE3KHU3MHWVdcv0bAAAoTcwdTdAdZV1y/hsAAChNzR1Nzh1lXXL/GwAAKE3NHU3PHWVdcgAcAAAoTc0dTdEdZV1yARwAAChN0R1N0h1lXXICHAAAKE3RHU3THWVdcgMcAAAoTdEdTdQdZV1yBBwAAChN1B1N1R1lXXIFHAAAKE3UHU3WHWVdcgYcAAAoTcIdTcgdZV1yBxwAAChN1x1N2B1lXXIIHAAAKE3XHU3ZHWVdcgkcAAAoTdkdTdsdZV1yChwAAChN2R1N2h1lXXILHAAAKE3ZHU3cHWVdcgwcAAAoTdsdTd8dZV1yDRwAAChN3B1N3R1lXXIOHAAAKE3cHU3eHWVdcg8cAAAoTdwdTeAdZV1yEBwAAChN4B1N4R1lXXIRHAAAKE3gHU3iHWVdchIcAAAoTeAdTeMdZV1yExwAAChN4x1N5B1lXXIUHAAAKE3jHU3lHWVdchUcAAAoTeMdTeYdZV1yFhwAAChN5h1N5x1lXXIXHAAAKE3mHU3uHWVdchgcAAAoTegdTe4dZV1yGRwAAChN6B1N6R1lXXIaHAAAKE3oHU3qHWVdchscAAAoTesdTe0dZV1yHBwAAChN6x1N7h1lXXIdHAAAKE3rHU3sHWVdch4cAAAoTcwdTdcdZV1yHxwAAChN7x1N+h1lXXIgHAAAKE3vHU3wHWVdciEcAAAoTfAdTfMdZV1yIhwAAChN8B1N8R1lXXIjHAAAKE3wHU3yHWVdciQcAAAoTfIdTfYdZV1yJRwAAChN8x1N9x1lXXImHAAAKE3zHU30HWVdciccAAAoTfMdTfUdZV1yKBwAAChN9x1N+h1lXXIpHAAAKE33HU34HWVdciocAAAoTfcdTfkdZV1yKxwAAChN+h1N+x1lXXIsHAAAKE36HU38HWVdci0cAAAoTdsdTe8dZV1yLhwAAChN/R1N/h1lXXIvHAAAKE39HU3/HWVdcjAcAAAoTf8dTQAeZV1yMRwAAChN/x1NAh5lXXIyHAAAKE3/HU0BHmVdcjMcAAAoTQEeTQUeZV1yNBwAAChNAh5NAx5lXXI1HAAAKE0CHk0EHmVdcjYcAAAoTQIeTQYeZV1yNxwAAChNBh5NBx5lXXI4HAAAKE3yHU39HWVdcjkcAAAoTQgeTQkeZV1yOhwAAChNCB5NCh5lXXI7HAAAKE0KHk0LHmVdcjwcAAAoTQoeTQ0eZV1yPRwAAChNCh5NDB5lXXI+HAAAKE0MHk0QHmVdcj8cAAAoTQ0eTQ4eZV1yQBwAAChNDR5NDx5lXXJBHAAAKE0NHk0RHmVdckIcAAAoTREeTRQeZV1yQxwAAChNER5NEh5lXXJEHAAAKE0SHk0THmVdckUcAAAoTRIeTRYeZV1yRhwAAChNFB5NGB5lXXJHHAAAKE0UHk0VHmVdckgcAAAoTRYeTRceZV1ySRwAAChNFh5NHB5lXXJKHAAAKE0YHk0cHmVdckscAAAoTRgeTRkeZV1yTBwAAChNGh5NHB5lXXJNHAAAKE0aHk0bHmVdck4cAAAoTQEeTQgeZV1yTxwAAChNHR5NHh5lXXJQHAAAKE0dHk0fHmVdclEcAAAoTR8eTSAeZV1yUhwAAChNHx5NIh5lXXJTHAAAKE0fHk0hHmVdclQcAAAoTSEeTSQeZV1yVRwAAChNIh5NIx5lXXJWHAAAKE0iHk0lHmVdclccAAAoTSIeTSkeZV1yWBwAAChNJR5NJh5lXXJZHAAAKE0lHk0nHmVdclocAAAoTSUeTSgeZV1yWxwAAChNKR5NKh5lXXJcHAAAKE0pHk0rHmVdcl0cAAAoTSkeTSweZV1yXhwAAChNDB5NHR5lXXJfHAAAKE0tHk0uHmVdcmAcAAAoTS0eTS8eZV1yYRwAAChNLx5NMh5lXXJiHAAAKE0vHk0xHmVdcmMcAAAoTS8eTTAeZV1yZBwAAChNMR5NNR5lXXJlHAAAKE0yHk0zHmVdcmYcAAAoTTIeTTQeZV1yZxwAAChNMh5NNh5lXXJoHAAAKE02Hk06HmVdcmkcAAAoTTYeTTceZV1yahwAAChNNx5NOB5lXXJrHAAAKE03Hk05HmVdcmwcAAAoTSEeTS0eZV1ybRwAAChNOx5NPB5lXXJuHAAAKE07Hk09HmVdcm8cAAAoTT0eTT4eZV1ycBwAAChNPR5NQB5lXXJxHAAAKE09Hk0/HmVdcnIcAAAoTT8eTUMeZV1ycxwAAChNQB5NQR5lXXJ0HAAAKE1AHk1CHmVdcnUcAAAoTUAeTUQeZV1ydhwAAChNRB5NRR5lXXJ3HAAAKE1EHk1GHmVdcngcAAAoTUQeTUceZV1yeRwAAChNRx5NSB5lXXJ6HAAAKE1HHk1JHmVdcnscAAAoTTEeTTseZV1yfBwAAChNSh5NSx5lXXJ9HAAAKE1KHk1MHmVdcn4cAAAoTUweTU0eZV1yfxwAAChNTB5NTx5lXXKAHAAAKE1MHk1OHmVdcoEcAAAoTU4eTVIeZV1yghwAAChNTx5NUB5lXXKDHAAAKE1PHk1RHmVdcoQcAAAoTU8eTVMeZV1yhRwAAChNUx5NVB5lXXKGHAAAKE1THk1VHmVdcoccAAAoTT8eTUoeZV1yiBwAAChNVh5NVx5lXXKJHAAAKE1WHk1YHmVdcoocAAAoTVgeTVkeZV1yixwAAChNWB5NWh5lXXKMHAAAKE1YHk1bHmVdco0cAAAoTVseTVweZV1yjhwAAChNTh5NVh5lXXKPHAAAKE1dHk1fHmVdcpAcAAAoTV0eTV4eZV1ykRwAAChNXx5NYB5lXXKSHAAAKE1fHk1iHmVdcpMcAAAoTV8eTWEeZV1ylBwAAChNYR5NZh5lXXKVHAAAKE1iHk1jHmVdcpYcAAAoTWIeTWQeZV1ylxwAAChNYh5NZR5lXXKYHAAAKE1bHk1dHmVdcpkcAAAoTWceTWkeZV1ymhwAAChNZx5NaB5lXXKbHAAAKE1pHk1qHmVdcpwcAAAoTWkeTWweZV1ynRwAAChNaR5Nax5lXXKeHAAAKE1rHk1vHmVdcp8cAAAoTWweTW0eZV1yoBwAAChNbB5Nbh5lXXKhHAAAKE1sHk1wHmVdcqIcAAAoTXAeTXEeZV1yoxwAAChNcB5Nch5lXXKkHAAAKE1wHk1zHmVdcqUcAAAoTXMeTXQeZV1yphwAAChNcx5NdR5lXXKnHAAAKE1zHk12HmVdcqgcAAAoTXYeTXceZV1yqRwAAChNdh5NeB5lXXKqHAAAKE12Hk15HmVdcqscAAAoTXkeTXoeZV1yrBwAAChNeR5Nex5lXXKtHAAAKE15Hk18HmVdcq4cAAAoTWEeTWceZV1yrxwAAChNfR5Nfh5lXXKwHAAAKE19Hk1/HmVdcrEcAAAoTX8eTYAeZV1yshwAAChNfx5Ngh5lXXKzHAAAKE1/Hk2BHmVdcrQcAAAoTYEeTYQeZV1ytRwAAChNgh5Ngx5lXXK2HAAAKE2CHk2FHmVdcrccAAAoTYIeTYkeZV1yuBwAAChNhR5Nhh5lXXK5HAAAKE2FHk2HHmVdcrocAAAoTYUeTYgeZV1yuxwAAChNiR5Nih5lXXK8HAAAKE2JHk2LHmVdcr0cAAAoTYkeTYweZV1yvhwAAChNax5NfR5lXXK/HAAAKE2NHk2PHmVdcsAcAAAoTY0eTY4eZV1ywRwAAChNjx5NkB5lXXLCHAAAKE2PHk2SHmVdcsMcAAAoTY8eTZEeZV1yxBwAAChNkR5Nlh5lXXLFHAAAKE2SHk2THmVdcsYcAAAoTZIeTZQeZV1yxxwAAChNkh5NlR5lXXLIHAAAKE2BHk2NHmVdcskcAAAoTZceTZgeZV1yyhwAAChNlx5NmR5lXXLLHAAAKE2ZHk2cHmVdcswcAAAoTZkeTZoeZV1yzRwAAChNmR5Nmx5lXXLOHAAAKE2bHk2fHmVdcs8cAAAoTZweTZ0eZV1y0BwAAChNnB5Nnh5lXXLRHAAAKE2cHk2gHmVdctIcAAAoTaAeTaMeZV1y0xwAAChNoB5NoR5lXXLUHAAAKE2hHk2nHmVdctUcAAAoTaEeTaIeZV1y1hwAAChNox5NpB5lXXLXHAAAKE2jHk2lHmVdctgcAAAoTaUeTaYeZV1y2RwAAChNpR5Npx5lXXLaHAAAKE2RHk2XHmVdctscAAAoTageTakeZV1y3BwAAChNqB5Nqh5lXXLdHAAAKE2qHk2tHmVdct4cAAAoTaoeTaweZV1y3xwAAChNqh5Nqx5lXXLgHAAAKE2sHk2wHmVdcuEcAAAoTa0eTa4eZV1y4hwAAChNrR5Nrx5lXXLjHAAAKE2tHk2xHmVdcuQcAAAoTbEeTbUeZV1y5RwAAChNsR5Nsh5lXXLmHAAAKE2yHk2zHmVdcuccAAAoTbIeTbQeZV1y6BwAAChNmx5NqB5lXXLpHAAAKE22Hk23HmVdcuocAAAoTbYeTbgeZV1y6xwAAChNuB5NuR5lXXLsHAAAKE24Hk27HmVdcu0cAAAoTbgeTboeZV1y7hwAAChNuh5NvR5lXXLvHAAAKE27Hk28HmVdcvAcAAAoTbseTb4eZV1y8RwAAChNux5Nwh5lXXLyHAAAKE2+Hk2/HmVdcvMcAAAoTb4eTcAeZV1y9BwAAChNvh5NwR5lXXL1HAAAKE3CHk3DHmVdcvYcAAAoTaweTbYeZV1y9xwAAChNxB5NxR5lXXL4HAAAKE3EHk3GHmVdcvkcAAAoTcYeTcceZV1y+hwAAChNxh5NyR5lXXL7HAAAKE3GHk3IHmVdcvwcAAAoTcgeTcseZV1y/RwAAChNyR5Nyh5lXXL+HAAAKE3JHk3MHmVdcv8cAAAoTckeTdAeZV1yAB0AAChNzB5NzR5lXXIBHQAAKE3MHk3OHmVdcgIdAAAoTcweTc8eZV1yAx0AAChN0B5N0R5lXXIEHQAAKE3QHk3SHmVdcgUdAAAoTdAeTdMeZV1yBh0AAChNuh5NxB5lXXIHHQAAKE3UHk3WHmVdcggdAAAoTdQeTdUeZV1yCR0AAChN1h5N1x5lXXIKHQAAKE3WHk3ZHmVdcgsdAAAoTdYeTdgeZV1yDB0AAChN2B5N3B5lXXINHQAAKE3ZHk3aHmVdcg4dAAAoTdkeTdseZV1yDx0AAChN2R5N3R5lXXIQHQAAKE3dHk3eHmVdchEdAAAoTd0eTd8eZV1yEh0AAChN3R5N4B5lXXITHQAAKE3gHk3hHmVdchQdAAAoTeAeTeIeZV1yFR0AAChN4B5N4x5lXXIWHQAAKE3jHk3kHmVdchcdAAAoTeMeTeUeZV1yGB0AAChN4x5N5h5lXXIZHQAAKE3mHk3nHmVdchodAAAoTeYeTegeZV1yGx0AAChN5h5N6R5lXXIcHQAAKE3IHk3UHmVdch0dAAAoTeoeTfUeZV1yHh0AAChN6h5N6x5lXXIfHQAAKE3rHk3uHmVdciAdAAAoTeseTeweZV1yIR0AAChN6x5N7R5lXXIiHQAAKE3tHk3xHmVdciMdAAAoTe4eTfIeZV1yJB0AAChN7h5N7x5lXXIlHQAAKE3uHk3wHmVdciYdAAAoTfIeTfUeZV1yJx0AAChN8h5N8x5lXXIoHQAAKE3yHk30HmVdcikdAAAoTfUeTfYeZV1yKh0AAChN9R5N9x5lXXIrHQAAKE3YHk3qHmVdciwdAAAoTfgeTfoeZV1yLR0AAChN+B5N+R5lXXIuHQAAKE36Hk37HmVdci8dAAAoTfoeTf0eZV1yMB0AAChN+h5N/B5lXXIxHQAAKE38Hk0AH2VdcjIdAAAoTf0eTf4eZV1yMx0AAChN/R5N/x5lXXI0HQAAKE39Hk0BH2VdcjUdAAAoTQEfTQIfZV1yNh0AAChNAR9NAx9lXXI3HQAAKE0BH00HH2VdcjgdAAAoTQMfTQQfZV1yOR0AAChNAx9NBR9lXXI6HQAAKE0DH00GH2VdcjsdAAAoTQcfTQgfZV1yPB0AAChNBx9NCR9lXXI9HQAAKE0HH00KH2Vdcj4dAAAoTe0eTfgeZV1yPx0AAChNCx9NDB9lXXJAHQAAKE0LH00NH2VdckEdAAAoTQ0fTQ4fZV1yQh0AAChNDR9NEB9lXXJDHQAAKE0NH00PH2VdckQdAAAoTQ8fTRMfZV1yRR0AAChNEB9NER9lXXJGHQAAKE0QH00SH2VdckcdAAAoTRAfTRQfZV1ySB0AAChNFB9NFR9lXXJJHQAAKE0UH00WH2VdckodAAAoTfweTQsfZV1ySx0AAChNFx9NGR9lXXJMHQAAKE0XH00YH2Vdck0dAAAoTRkfTRofZV1yTh0AAChNGR9NHB9lXXJPHQAAKE0ZH00bH2VdclAdAAAoTRsfTR8fZV1yUR0AAChNHB9NHR9lXXJSHQAAKE0cH00eH2VdclMdAAAoTRwfTSAfZV1yVB0AAChNIB9NIR9lXXJVHQAAKE0gH00iH2VdclYdAAAoTSAfTSYfZV1yVx0AAChNIh9NIx9lXXJYHQAAKE0iH00kH2VdclkdAAAoTSIfTSUfZV1yWh0AAChNJh9NJx9lXXJbHQAAKE0mH00oH2VdclwdAAAoTSYfTSkfZV1yXR0AAChNDx9NFx9lXXJeHQAAKE0qH00sH2Vdcl8dAAAoTSofTSsfZV1yYB0AAChNLB9NLx9lXXJhHQAAKE0sH00tH2VdcmIdAAAoTSwfTS4fZV1yYx0AAChNLh9NMh9lXXJkHQAAKE0vH00wH2VdcmUdAAAoTS8fTTEfZV1yZh0AAChNLx9NMx9lXXJnHQAAKE0zH000H2VdcmgdAAAoTTMfTTUfZV1yaR0AAChNMx9NNh9lXXJqHQAAKE02H003H2VdcmsdAAAoTTcfTTgfZV1ybB0AAChNNx9NOR9lXXJtHQAAKE03H006H2Vdcm4dAAAoTRsfTSofZV1ybx0AAChNOx9NPB9lXXJwHQAAKE07H009H2VdcnEdAAAoTT0fTT8fZV1ych0AAChNPR9NPh9lXXJzHQAAKE09H01AH2VdcnQdAAAoTT8fTUMfZV1ydR0AAChNQB9NQR9lXXJ2HQAAKE1AH01CH2VdcncdAAAoTUAfTUQfZV1yeB0AAChNRB9NRR9lXXJ5HQAAKE1EH01GH2VdcnodAAAoTUQfTUcfZV1yex0AAChNRx9NSB9lXXJ8HQAAKE1HH01JH2Vdcn0dAAAoTUcfTUofZV1yfh0AAChNSh9NSx9lXXJ/HQAAKE1KH01SH2VdcoAdAAAoTUwfTVIfZV1ygR0AAChNTB9NTR9lXXKCHQAAKE1MH01OH2VdcoMdAAAoTU8fTVEfZV1yhB0AAChNTx9NUh9lXXKFHQAAKE1PH01QH2VdcoYdAAAoTS4fTTsfZV1yhx0AAChNUx9NVR9lXXKIHQAAKE1TH01UH2VdcokdAAAoTVUfTVcfZV1yih0AAChNVR9NVh9lXXKLHQAAKE1VH01YH2VdcowdAAAoTVcfTVsfZV1yjR0AAChNWB9NWR9lXXKOHQAAKE1YH01aH2Vdco8dAAAoTVgfTVwfZV1ykB0AAChNXB9NXx9lXXKRHQAAKE1cH01dH2VdcpIdAAAoTV0fTV4fZV1ykx0AAChNXR9NYx9lXXKUHQAAKE1fH01gH2VdcpUdAAAoTV8fTWEfZV1ylh0AAChNYB9NYx9lXXKXHQAAKE1gH01nH2VdcpgdAAAoTWEfTWkfZV1ymR0AAChNYR9NYh9lXXKaHQAAKE1jH01kH2VdcpsdAAAoTWUfTWcfZV1ynB0AAChNZR9NZh9lXXKdHQAAKE1lH01pH2Vdcp4dAAAoTWcfTWgfZV1ynx0AAChNaR9Nah9lXXKgHQAAKE0/H01TH2VdcqEdAAAoTWsfTW0fZV1yoh0AAChNax9NbB9lXXKjHQAAKE1tH01uH2VdcqQdAAAoTW0fTXAfZV1ypR0AAChNbR9Nbx9lXXKmHQAAKE1vH01zH2VdcqcdAAAoTXAfTXEfZV1yqB0AAChNcB9Nch9lXXKpHQAAKE1wH010H2VdcqodAAAoTXQfTXUfZV1yqx0AAChNdB9Ndh9lXXKsHQAAKE10H016H2Vdcq0dAAAoTXYfTXcfZV1yrh0AAChNdh9NeB9lXXKvHQAAKE12H015H2VdcrAdAAAoTXofTXsfZV1ysR0AAChNeh9NfB9lXXKyHQAAKE16H019H2VdcrMdAAAoTVcfTWsfZV1ytB0AAChNfh9Nfx9lXXK1HQAAKE1+H02AH2VdcrYdAAAoTYAfTYEfZV1ytx0AAChNgB9Ngx9lXXK4HQAAKE2AH02CH2VdcrkdAAAoTYIfTYUfZV1yuh0AAChNgx9NhB9lXXK7HQAAKE2DH02GH2VdcrwdAAAoTYMfTYofZV1yvR0AAChNhh9Nhx9lXXK+HQAAKE2GH02IH2Vdcr8dAAAoTYYfTYkfZV1ywB0AAChNih9Nix9lXXLBHQAAKE2KH02MH2VdcsIdAAAoTYofTY0fZV1ywx0AAChNbx9Nfh9lXXLEHQAAKE2OH02PH2VdcsUdAAAoTY4fTZAfZV1yxh0AAChNkB9Nkh9lXXLHHQAAKE2QH02RH2VdcsgdAAAoTZAfTZMfZV1yyR0AAChNkh9Nlh9lXXLKHQAAKE2TH02UH2VdcssdAAAoTZMfTZUfZV1yzB0AAChNkx9Nlx9lXXLNHQAAKE2XH02YH2Vdcs4dAAAoTZcfTZkfZV1yzx0AAChNlx9Nmh9lXXLQHQAAKE2aH02bH2VdctEdAAAoTZofTZwfZV1y0h0AAChNmh9NnR9lXXLTHQAAKE2dH02eH2VdctQdAAAoTZ0fTaUfZV1y1R0AAChNnx9NpR9lXXLWHQAAKE2fH02gH2VdctcdAAAoTZ8fTaEfZV1y2B0AAChNoh9NpB9lXXLZHQAAKE2iH02lH2VdctodAAAoTaIfTaMfZV1y2x0AAChNgh9Njh9lXXLcHQAAKE2mH02oH2Vdct0dAAAoTaYfTacfZV1y3h0AAChNqB9NqR9lXXLfHQAAKE2oH02rH2VdcuAdAAAoTagfTaofZV1y4R0AAChNqh9Nrh9lXXLiHQAAKE2rH02sH2VdcuMdAAAoTasfTa0fZV1y5B0AAChNqx9Nrx9lXXLlHQAAKE2vH02wH2VdcuYdAAAoTa8fTbEfZV1y5x0AAChNrx9NtR9lXXLoHQAAKE2xH02yH2VdcukdAAAoTbEfTbMfZV1y6h0AAChNsR9NtB9lXXLrHQAAKE21H022H2VdcuwdAAAoTbUfTbcfZV1y7R0AAChNtR9NuB9lXXLuHQAAKE2SH02mH2Vdcu8dAAAoTbkfTbofZV1y8B0AAChNuR9Nux9lXXLxHQAAKE27H028H2VdcvIdAAAoTbsfTb4fZV1y8x0AAChNux9NvR9lXXL0HQAAKE29H03AH2VdcvUdAAAoTb4fTb8fZV1y9h0AAChNvh9NwR9lXXL3HQAAKE2+H03FH2VdcvgdAAAoTcEfTcIfZV1y+R0AAChNwR9Nwx9lXXL6HQAAKE3BH03EH2VdcvsdAAAoTcUfTcYfZV1y/B0AAChNxR9Nxx9lXXL9HQAAKE3FH03IH2Vdcv4dAAAoTaofTbkfZV1y/x0AAChNyR9Nyh9lXXIAHgAAKE3JH03LH2VdcgEeAAAoTcsfTcwfZV1yAh4AAChNyx9Nzh9lXXIDHgAAKE3LH03NH2VdcgQeAAAoTc0fTdAfZV1yBR4AAChNzh9Nzx9lXXIGHgAAKE3OH03RH2VdcgceAAAoTc4fTdUfZV1yCB4AAChN0R9N0h9lXXIJHgAAKE3RH03TH2VdcgoeAAAoTdEfTdQfZV1yCx4AAChN1R9N1h9lXXIMHgAAKE29H03JH2Vdcg0eAAAoTdcfTeIfZV1yDh4AAChN1x9N2B9lXXIPHgAAKE3YH03bH2VdchAeAAAoTdgfTdkfZV1yER4AAChN2B9N2h9lXXISHgAAKE3aH03eH2VdchMeAAAoTdsfTd8fZV1yFB4AAChN2x9N3B9lXXIVHgAAKE3bH03dH2VdchYeAAAoTd8fTeIfZV1yFx4AAChN3x9N4B9lXXIYHgAAKE3fH03hH2VdchkeAAAoTeIfTeMfZV1yGh4AAChN4h9N5B9lXXIbHgAAKE3NH03XH2VdchweAAAoTeUfTfAfZV1yHR4AAChN5R9N5h9lXXIeHgAAKE3mH03pH2Vdch8eAAAoTeYfTecfZV1yIB4AAChN5h9N6B9lXXIhHgAAKE3oH03sH2VdciIeAAAoTekfTe0fZV1yIx4AAChN6R9N6h9lXXIkHgAAKE3pH03rH2VdciUeAAAoTe0fTfAfZV1yJh4AAChN7R9N7h9lXXInHgAAKE3tH03vH2VdcigeAAAoTfAfTfEfZV1yKR4AAChN8B9N8h9lXXIqHgAAKE3aH03lH2VdciseAAAoTfMfTfQfZV1yLB4AAChN8x9N9R9lXXItHgAAKE31H034H2Vdci4eAAAoTfUfTfcfZV1yLx4AAChN9R9N9h9lXXIwHgAAKE33H037H2VdcjEeAAAoTfgfTfkfZV1yMh4AAChN+B9N+h9lXXIzHgAAKE34H038H2VdcjQeAAAoTfwfTQAgZV1yNR4AAChN/B9N/R9lXXI2HgAAKE39H03+H2VdcjceAAAoTf0fTf8fZV1yOB4AAChN6B9N8x9lXXI5HgAAKE0BIE0CIGVdcjoeAAAoTQEgTQMgZV1yOx4AAChNAyBNBCBlXXI8HgAAKE0DIE0FIGVdcj0eAAAoTQMgTQYgZV1yPh4AAChNBiBNByBlXXI/HgAAKE33H00BIGVdckAeAAAoTQggTQkgZV1yQR4AAChNCCBNCiBlXXJCHgAAKE0KIE0LIGVdckMeAAAoTQogTQ0gZV1yRB4AAChNCiBNDCBlXXJFHgAAKE0MIE0PIGVdckYeAAAoTQ0gTQ4gZV1yRx4AAChNDSBNECBlXXJIHgAAKE0NIE0UIGVdckkeAAAoTRAgTREgZV1ySh4AAChNECBNEiBlXXJLHgAAKE0QIE0TIGVdckweAAAoTRQgTRUgZV1yTR4AAChNFCBNFiBlXXJOHgAAKE0UIE0XIGVdck8eAAAoTQYgTQggZV1yUB4AAChNGCBNGSBlXXJRHgAAKE0YIE0aIGVdclIeAAAoTRogTRsgZV1yUx4AAChNGiBNHSBlXXJUHgAAKE0aIE0cIGVdclUeAAAoTRwgTR8gZV1yVh4AAChNHSBNHiBlXXJXHgAAKE0dIE0gIGVdclgeAAAoTR0gTSQgZV1yWR4AAChNICBNISBlXXJaHgAAKE0gIE0iIGVdclseAAAoTSAgTSMgZV1yXB4AAChNJCBNJSBlXXJdHgAAKE0kIE0mIGVdcl4eAAAoTSQgTScgZV1yXx4AAChNDCBNGCBlXXJgHgAAKE0oIE0qIGVdcmEeAAAoTSggTSkgZV1yYh4AAChNKiBNKyBlXXJjHgAAKE0qIE0tIGVdcmQeAAAoTSogTSwgZV1yZR4AAChNLCBNMCBlXXJmHgAAKE0tIE0uIGVdcmceAAAoTS0gTS8gZV1yaB4AAChNLSBNMSBlXXJpHgAAKE0xIE0yIGVdcmoeAAAoTTEgTTMgZV1yax4AAChNMSBNNyBlXXJsHgAAKE0zIE00IGVdcm0eAAAoTTMgTTUgZV1ybh4AAChNMyBNNiBlXXJvHgAAKE03IE04IGVdcnAeAAAoTTcgTTkgZV1ycR4AAChNNyBNOiBlXXJyHgAAKE0cIE0oIGVdcnMeAAAoTTsgTTwgZV1ydB4AAChNOyBNPSBlXXJ1HgAAKE09IE0+IGVdcnYeAAAoTT0gTUAgZV1ydx4AAChNPSBNPyBlXXJ4HgAAKE0/IE1DIGVdcnkeAAAoTUAgTUEgZV1yeh4AAChNQCBNQiBlXXJ7HgAAKE1AIE1EIGVdcnweAAAoTUQgTUUgZV1yfR4AAChNRCBNRiBlXXJ+HgAAKE0sIE07IGVdcn8eAAAoTUcgTVIgZV1ygB4AAChNRyBNSCBlXXKBHgAAKE1IIE1LIGVdcoIeAAAoTUggTUkgZV1ygx4AAChNSCBNSiBlXXKEHgAAKE1KIE1OIGVdcoUeAAAoTUsgTU8gZV1yhh4AAChNSyBNTCBlXXKHHgAAKE1LIE1NIGVdcogeAAAoTU8gTVIgZV1yiR4AAChNTyBNUCBlXXKKHgAAKE1PIE1RIGVdcoseAAAoTVIgTVMgZV1yjB4AAChNUiBNVCBlXXKNHgAAKE0/IE1HIGVdco4eAAAoTVUgTVYgZV1yjx4AAChNVSBNVyBlXXKQHgAAKE1XIE1YIGVdcpEeAAAoTVcgTVogZV1ykh4AAChNVyBNWSBlXXKTHgAAKE1ZIE1dIGVdcpQeAAAoTVogTVsgZV1ylR4AAChNWiBNXCBlXXKWHgAAKE1aIE1eIGVdcpceAAAoTV4gTV8gZV1ymB4AAChNXiBNYSBlXXKZHgAAKE1fIE1gIGVdcpoeAAAoTV8gTWMgZV1ymx4AAChNYSBNZSBlXXKcHgAAKE1hIE1iIGVdcp0eAAAoTWMgTWQgZV1ynh4AAChNYyBNZyBlXXKfHgAAKE1lIE1nIGVdcqAeAAAoTWUgTWYgZV1yoR4AAChNZyBNaCBlXXKiHgAAKE1KIE1VIGVdcqMeAAAoTWkgTWsgZV1ypB4AAChNaSBNaiBlXXKlHgAAKE1rIE1sIGVdcqYeAAAoTWsgTW4gZV1ypx4AAChNayBNbSBlXXKoHgAAKE1tIE1yIGVdcqkeAAAoTW4gTW8gZV1yqh4AAChNbiBNcCBlXXKrHgAAKE1uIE1xIGVdcqweAAAoTVkgTWkgZV1yrR4AAChNcyBNdCBlXXKuHgAAKE1zIE11IGVdcq8eAAAoTXUgTXYgZV1ysB4AAChNdSBNdyBlXXKxHgAAKE11IE14IGVdcrIeAAAoTXggTXkgZV1ysx4AAChNbSBNcyBlXXK0HgAAKE16IE17IGVdcrUeAAAoTXogTXwgZV1yth4AAChNfCBNfSBlXXK3HgAAKE18IE1/IGVdcrgeAAAoTXwgTX4gZV1yuR4AAChNfiBNgiBlXXK6HgAAKE1/IE2AIGVdcrseAAAoTX8gTYEgZV1yvB4AAChNfyBNgyBlXXK9HgAAKE2DIE2EIGVdcr4eAAAoTXggTXogZV1yvx4AAChNhSBNhiBlXXLAHgAAKE2FIE2HIGVdcsEeAAAoTYcgTYggZV1ywh4AAChNhyBNiSBlXXLDHgAAKE2HIE2KIGVdcsQeAAAoTYogTYsgZV1yxR4AAChNfiBNhSBlXXLGHgAAKE2MIE2NIGVdcsceAAAoTYwgTY4gZV1yyB4AAChNjiBNjyBlXXLJHgAAKE2OIE2RIGVdcsoeAAAoTY4gTZAgZV1yyx4AAChNkCBNkyBlXXLMHgAAKE2RIE2SIGVdcs0eAAAoTZEgTZQgZV1yzh4AAChNkSBNmCBlXXLPHgAAKE2UIE2VIGVdctAeAAAoTZQgTZYgZV1y0R4AAChNlCBNlyBlXXLSHgAAKE2YIE2ZIGVdctMeAAAoTYogTYwgZV1y1B4AAChNmiBNmyBlXXLVHgAAKE2aIE2cIGVdctYeAAAoTZwgTZ0gZV1y1x4AAChNnCBNnyBlXXLYHgAAKE2cIE2eIGVdctkeAAAoTZ4gTaEgZV1y2h4AAChNnyBNoCBlXXLbHgAAKE2fIE2iIGVdctweAAAoTZ8gTaYgZV1y3R4AAChNoiBNoyBlXXLeHgAAKE2iIE2kIGVdct8eAAAoTaIgTaUgZV1y4B4AAChNpiBNpyBlXXLhHgAAKE2QIE2aIGVdcuIeAAAoTaggTaogZV1y4x4AAChNqCBNqSBlXXLkHgAAKE2qIE2rIGVdcuUeAAAoTaogTa0gZV1y5h4AAChNqiBNrCBlXXLnHgAAKE2sIE2xIGVdcugeAAAoTa0gTa4gZV1y6R4AAChNrSBNryBlXXLqHgAAKE2tIE2wIGVdcuseAAAoTZ4gTaggZV1y7B4AAChNsiBNsyBlXXLtHgAAKE2yIE20IGVdcu4eAAAoTbQgTbUgZV1y7x4AAChNtCBNtyBlXXLwHgAAKE20IE22IGVdcvEeAAAoTbYgTbogZV1y8h4AAChNtyBNuCBlXXLzHgAAKE23IE25IGVdcvQeAAAoTbcgTbsgZV1y9R4AAChNuyBNvCBlXXL2HgAAKE27IE29IGVdcvceAAAoTbsgTb4gZV1y+B4AAChNviBNvyBlXXL5HgAAKE2+IE3AIGVdcvoeAAAoTawgTbIgZV1y+x4AAChNwSBNwyBlXXL8HgAAKE3BIE3CIGVdcv0eAAAoTcMgTcQgZV1y/h4AAChNwyBNxiBlXXL/HgAAKE3DIE3FIGVdcgAfAAAoTcUgTcogZV1yAR8AAChNxiBNxyBlXXICHwAAKE3GIE3IIGVdcgMfAAAoTcYgTckgZV1yBB8AAChNtiBNwSBlXXIFHwAAKE3LIE3NIGVdcgYfAAAoTcsgTcwgZV1yBx8AAChNzSBNziBlXXIIHwAAKE3NIE3QIGVdcgkfAAAoTc0gTc8gZV1yCh8AAChNzyBN0yBlXXILHwAAKE3QIE3RIGVdcgwfAAAoTdAgTdIgZV1yDR8AAChN0CBN1CBlXXIOHwAAKE3UIE3VIGVdcg8fAAAoTcUgTcsgZV1yEB8AAChN1iBN1yBlXXIRHwAAKE3WIE3YIGVdchIfAAAoTdggTdkgZV1yEx8AAChN2CBN2yBlXXIUHwAAKE3YIE3aIGVdchUfAAAoTdogTd0gZV1yFh8AAChN2yBN3CBlXXIXHwAAKE3bIE3hIGVdchgfAAAoTdsgTd4gZV1yGR8AAChN3iBN3yBlXXIaHwAAKE3eIE3gIGVdchsfAAAoTd4gTeUgZV1yHB8AAChN4SBN4iBlXXIdHwAAKE3hIE3jIGVdch4fAAAoTeEgTeQgZV1yHx8AAChN5SBN5iBlXXIgHwAAKE3lIE3nIGVdciEfAAAoTeUgTeggZV1yIh8AAChNzyBN1iBlXXIjHwAAKE3pIE3qIGVdciQfAAAoTekgTesgZV1yJR8AAChN6yBN7iBlXXImHwAAKE3rIE3sIGVdcicfAAAoTesgTe0gZV1yKB8AAChN7SBN8SBlXXIpHwAAKE3uIE3vIGVdciofAAAoTe4gTfAgZV1yKx8AAChN7iBN8iBlXXIsHwAAKE3yIE31IGVdci0fAAAoTfIgTfMgZV1yLh8AAChN8yBN+SBlXXIvHwAAKE3zIE30IGVdcjAfAAAoTfUgTfYgZV1yMR8AAChN9SBN9yBlXXIyHwAAKE33IE34IGVdcjMfAAAoTfcgTfkgZV1yNB8AAChN2iBN6SBlXXI1HwAAKE36IE37IGVdcjYfAAAoTfogTfwgZV1yNx8AAChN/CBN/SBlXXI4HwAAKE38IE3/IGVdcjkfAAAoTfwgTf4gZV1yOh8AAChN/iBNAiFlXXI7HwAAKE3/IE0AIWVdcjwfAAAoTf8gTQEhZV1yPR8AAChN/yBNAyFlXXI+HwAAKE0DIU0EIWVdcj8fAAAoTQMhTQUhZV1yQB8AAChNAyFNBiFlXXJBHwAAKE0GIU0HIWVdckIfAAAoTQYhTQghZV1yQx8AAChN7SBN+iBlXXJEHwAAKE0JIU0KIWVdckUfAAAoTQkhTQshZV1yRh8AAChNCyFNDiFlXXJHHwAAKE0LIU0MIWVdckgfAAAoTQshTQ0hZV1ySR8AAChNDSFNESFlXXJKHwAAKE0OIU0PIWVlKF1ySx8AAChNDiFNECFlXXJMHwAAKE0OIU0SIWVdck0fAAAoTRIhTRUhZV1yTh8AAChNEiFNEyFlXXJPHwAAKE0TIU0ZIWVdclAfAAAoTRMhTRQhZV1yUR8AAChNFSFNFiFlXXJSHwAAKE0VIU0XIWVdclMfAAAoTRchTRghZV1yVB8AAChNFyFNGSFlXXJVHwAAKE3+IE0JIWVdclYfAAAoTRohTRwhZV1yVx8AAChNGiFNGyFlXXJYHwAAKE0cIU0dIWVdclkfAAAoTRwhTR8hZV1yWh8AAChNHCFNHiFlXXJbHwAAKE0eIU0iIWVdclwfAAAoTR8hTSAhZV1yXR8AAChNHyFNISFlXXJeHwAAKE0fIU0jIWVdcl8fAAAoTSMhTSQhZV1yYB8AAChNIyFNJSFlXXJhHwAAKE0jIU0mIWVdcmIfAAAoTSYhTSchZV1yYx8AAChNJiFNKCFlXXJkHwAAKE0mIU0pIWVdcmUfAAAoTSkhTSohZV1yZh8AAChNKSFNKyFlXXJnHwAAKE0pIU0sIWVdcmgfAAAoTSwhTS0hZV1yaR8AAChNLCFNLiFlXXJqHwAAKE0sIU0vIWVdcmsfAAAoTQ0hTRohZV1ybB8AAChNMCFNMSFlXXJtHwAAKE0wIU0yIWVdcm4fAAAoTTIhTTQhZV1ybx8AAChNMiFNMyFlXXJwHwAAKE0yIU01IWVdcnEfAAAoTTQhTTghZV1ych8AAChNNSFNNiFlXXJzHwAAKE01IU03IWVdcnQfAAAoTTUhTTkhZV1ydR8AAChNOSFNOiFlXXJ2HwAAKE05IU07IWVdcncfAAAoTTkhTTwhZV1yeB8AAChNPCFNPSFlXXJ5HwAAKE08IU0+IWVdcnofAAAoTTwhTT8hZV1yex8AAChNPyFNQCFlXXJ8HwAAKE0/IU1HIWVdcn0fAAAoTUEhTUchZV1yfh8AAChNQSFNQiFlXXJ/HwAAKE1BIU1DIWVdcoAfAAAoTUQhTUYhZV1ygR8AAChNRCFNRyFlXXKCHwAAKE1EIU1FIWVdcoMfAAAoTR4hTTAhZV1yhB8AAChNSCFNSiFlXXKFHwAAKE1IIU1JIWVdcoYfAAAoTUohTUshZV1yhx8AAChNSiFNTSFlXXKIHwAAKE1KIU1MIWVdcokfAAAoTUwhTVAhZV1yih8AAChNTSFNTiFlXXKLHwAAKE1NIU1PIWVdcowfAAAoTU0hTVEhZV1yjR8AAChNUSFNUiFlXXKOHwAAKE00IU1IIWVdco8fAAAoTVMhTVQhZV1ykB8AAChNUyFNVSFlXXKRHwAAKE1VIU1WIWVdcpIfAAAoTVUhTVghZV1ykx8AAChNVSFNVyFlXXKUHwAAKE1XIU1aIWVdcpUfAAAoTVghTVkhZV1ylh8AAChNWCFNXiFlXXKXHwAAKE1YIU1bIWVdcpgfAAAoTVshTVwhZV1ymR8AAChNWyFNXSFlXXKaHwAAKE1bIU1iIWVdcpsfAAAoTV4hTV8hZV1ynB8AAChNXiFNYCFlXXKdHwAAKE1eIU1hIWVdcp4fAAAoTWIhTWMhZV1ynx8AAChNYiFNZCFlXXKgHwAAKE1iIU1lIWVdcqEfAAAoTUwhTVMhZV1yoh8AAChNZiFNZyFlXXKjHwAAKE1mIU1oIWVdcqQfAAAoTWghTWkhZV1ypR8AAChNaCFNayFlXXKmHwAAKE1oIU1qIWVdcqcfAAAoTWohTW0hZV1yqB8AAChNayFNbCFlXXKpHwAAKE1rIU1uIWVdcqofAAAoTWshTXIhZV1yqx8AAChNbiFNbyFlXXKsHwAAKE1uIU1wIWVdcq0fAAAoTW4hTXEhZV1yrh8AAChNciFNcyFlXXKvHwAAKE1XIU1mIWVdcrAfAAAoTXQhTXUhZV1ysR8AAChNdCFNdiFlXXKyHwAAKE12IU13IWVdcrMfAAAoTXYhTXkhZV1ytB8AAChNdiFNeCFlXXK1HwAAKE14IU17IWVdcrYfAAAoTXkhTXohZV1ytx8AAChNeSFNfyFlXXK4HwAAKE15IU18IWVdcrkfAAAoTXwhTX0hZV1yuh8AAChNfCFNfiFlXXK7HwAAKE18IU2DIWVdcrwfAAAoTX8hTYAhZV1yvR8AAChNfyFNgSFlXXK+HwAAKE1/IU2CIWVdcr8fAAAoTYMhTYQhZV1ywB8AAChNgyFNhSFlXXLBHwAAKE2DIU2GIWVdcsIfAAAoTWohTXQhZV1ywx8AAChNhyFNiCFlXXLEHwAAKE2HIU2JIWVdcsUfAAAoTYkhTYohZV1yxh8AAChNiSFNjCFlXXLHHwAAKE2JIU2LIWVdcsgfAAAoTYshTY8hZV1yyR8AAChNjCFNjSFlXXLKHwAAKE2MIU2OIWVdcssfAAAoTYwhTZAhZV1yzB8AAChNkCFNkSFlXXLNHwAAKE2QIU2SIWVdcs4fAAAoTZAhTZMhZV1yzx8AAChNkyFNlCFlXXLQHwAAKE2TIU2VIWVdctEfAAAoTXghTYchZV1y0h8AAChNliFNlyFlXXLTHwAAKE2WIU2YIWVdctQfAAAoTZghTZohZV1y1R8AAChNmCFNmSFlXXLWHwAAKE2YIU2bIWVdctcfAAAoTZohTZ4hZV1y2B8AAChNmyFNnCFlXXLZHwAAKE2bIU2dIWVdctofAAAoTZshTZ8hZV1y2x8AAChNnyFNoCFlXXLcHwAAKE2fIU2hIWVdct0fAAAoTZ8hTaIhZV1y3h8AAChNoiFNoyFlXXLfHwAAKE2iIU2kIWVdcuAfAAAoTaIhTaUhZV1y4R8AAChNpSFNpiFlXXLiHwAAKE2lIU2tIWVdcuMfAAAoTachTa0hZV1y5B8AAChNpyFNqCFlXXLlHwAAKE2nIU2pIWVdcuYfAAAoTaohTawhZV1y5x8AAChNqiFNrSFlXXLoHwAAKE2qIU2rIWVdcukfAAAoTYshTZYhZV1y6h8AAChNriFNryFlXXLrHwAAKE2uIU2wIWVdcuwfAAAoTbAhTbEhZV1y7R8AAChNsCFNsyFlXXLuHwAAKE2wIU2yIWVdcu8fAAAoTbIhTbYhZV1y8B8AAChNsyFNtCFlXXLxHwAAKE2zIU21IWVdcvIfAAAoTbMhTbchZV1y8x8AAChNtyFNuCFlXXL0HwAAKE23IU25IWVdcvUfAAAoTbchTbohZV1y9h8AAChNuiFNuyFlXXL3HwAAKE26IU28IWVdcvgfAAAoTZohTa4hZV1y+R8AAChNvSFNvyFlXXL6HwAAKE29IU2+IWVdcvsfAAAoTb8hTcAhZV1y/B8AAChNvyFNwiFlXXL9HwAAKE2/IU3BIWVdcv4fAAAoTcEhTcYhZV1y/x8AAChNwiFNwyFlXXIAIAAAKE3CIU3EIWVdcgEgAAAoTcIhTcUhZV1yAiAAAChNsiFNvSFlXXIDIAAAKE3HIU3IIWVdcgQgAAAoTcchTckhZV1yBSAAAChNySFNyiFlXXIGIAAAKE3JIU3MIWVdcgcgAAAoTckhTcshZV1yCCAAAChNyyFNzyFlXXIJIAAAKE3MIU3NIWVdcgogAAAoTcwhTc4hZV1yCyAAAChNzCFN0CFlXXIMIAAAKE3QIU3RIWVdcg0gAAAoTdAhTdIhZV1yDiAAAChNwSFNxyFlXXIPIAAAKE3TIU3UIWVdchAgAAAoTdMhTdUhZV1yESAAAChN1SFN1iFlXXISIAAAKE3VIU3YIWVdchMgAAAoTdUhTdchZV1yFCAAAChN1yFN2yFlXXIVIAAAKE3YIU3ZIWVdchYgAAAoTdghTdohZV1yFyAAAChN2CFN3CFlXXIYIAAAKE3cIU3fIWVdchkgAAAoTdwhTd0hZV1yGiAAAChN3SFN3iFlXXIbIAAAKE3dIU3hIWVdchwgAAAoTd8hTeMhZV1yHSAAAChN3yFN4CFlXXIeIAAAKE3hIU3iIWVdch8gAAAoTeEhTechZV1yICAAAChN4yFN5yFlXXIhIAAAKE3jIU3kIWVdciIgAAAoTeUhTechZV1yIyAAAChN5SFN5iFlXXIkIAAAKE3LIU3TIWVdciUgAAAoTeghTeohZV1yJiAAAChN6CFN6SFlXXInIAAAKE3qIU3rIWVdciggAAAoTeohTe0hZV1yKSAAAChN6iFN7CFlXXIqIAAAKE3sIU3wIWVdcisgAAAoTe0hTe4hZV1yLCAAAChN7SFN7yFlXXItIAAAKE3tIU3xIWVdci4gAAAoTfEhTfIhZV1yLyAAAChN8SFN8yFlXXIwIAAAKE3xIU33IWVdcjEgAAAoTfMhTfQhZV1yMiAAAChN8yFN9SFlXXIzIAAAKE3zIU32IWVdcjQgAAAoTfchTfghZV1yNSAAAChN9yFN+SFlXXI2IAAAKE33IU36IWVdcjcgAAAoTdchTeghZV1yOCAAAChN+yFNBiJlXXI5IAAAKE37IU38IWVdcjogAAAoTfwhTf8hZV1yOyAAAChN/CFN/SFlXXI8IAAAKE38IU3+IWVdcj0gAAAoTf4hTQIiZV1yPiAAAChN/yFNAyJlXXI/IAAAKE3/IU0AImVdckAgAAAoTf8hTQEiZV1yQSAAAChNAyJNBiJlXXJCIAAAKE0DIk0EImVdckMgAAAoTQMiTQUiZV1yRCAAAChNBiJNByJlXXJFIAAAKE0GIk0IImVdckYgAAAoTewhTfshZV1yRyAAAChNCSJNCyJlXXJIIAAAKE0JIk0KImVdckkgAAAoTQsiTQwiZV1ySiAAAChNCyJNDiJlXXJLIAAAKE0LIk0NImVdckwgAAAoTQ0iTREiZV1yTSAAAChNDiJNDyJlXXJOIAAAKE0OIk0QImVdck8gAAAoTQ4iTRIiZV1yUCAAAChNEiJNEyJlXXJRIAAAKE0SIk0UImVdclIgAAAoTRIiTRgiZV1yUyAAAChNFCJNFSJlXXJUIAAAKE0UIk0WImVdclUgAAAoTRQiTRciZV1yViAAAChNGCJNGSJlXXJXIAAAKE0YIk0aImVdclggAAAoTRgiTRsiZV1yWSAAAChN/iFNCSJlXXJaIAAAKE0cIk0dImVdclsgAAAoTRwiTR4iZV1yXCAAAChNHiJNHyJlXXJdIAAAKE0eIk0hImVdcl4gAAAoTR4iTSAiZV1yXyAAAChNICJNIyJlXXJgIAAAKE0hIk0iImVdcmEgAAAoTSEiTSciZV1yYiAAAChNISJNJCJlXXJjIAAAKE0kIk0lImVdcmQgAAAoTSQiTSYiZV1yZSAAAChNJCJNKyJlXXJmIAAAKE0nIk0oImVdcmcgAAAoTSciTSkiZV1yaCAAAChNJyJNKiJlXXJpIAAAKE0rIk0sImVdcmogAAAoTSsiTS0iZV1yayAAAChNKyJNLiJlXXJsIAAAKE0NIk0cImVdcm0gAAAoTS8iTTAiZV1ybiAAAChNLyJNMSJlXXJvIAAAKE0xIk0yImVdcnAgAAAoTTEiTTQiZV1ycSAAAChNMSJNMyJlXXJyIAAAKE0zIk02ImVdcnMgAAAoTTQiTTUiZV1ydCAAAChNNCJNNyJlXXJ1IAAAKE00Ik07ImVdcnYgAAAoTTciTTgiZV1ydyAAAChNNyJNOSJlXXJ4IAAAKE03Ik06ImVdcnkgAAAoTTsiTTwiZV1yeiAAAChNOyJNPSJlXXJ7IAAAKE07Ik0+ImVdcnwgAAAoTSAiTS8iZV1yfSAAAChNPyJNQSJlXXJ+IAAAKE0/Ik1AImVdcn8gAAAoTUEiTUIiZV1ygCAAAChNQSJNRCJlXXKBIAAAKE1BIk1DImVdcoIgAAAoTUMiTUgiZV1ygyAAAChNRCJNRSJlXXKEIAAAKE1EIk1GImVdcoUgAAAoTUQiTUciZV1yhiAAAChNMyJNPyJlXXKHIAAAKE1JIk1KImVdcoggAAAoTUkiTUsiZV1yiSAAAChNSyJNTSJlXXKKIAAAKE1LIk1MImVdcosgAAAoTUsiTU4iZV1yjCAAAChNTSJNUSJlXXKNIAAAKE1OIk1PImVdco4gAAAoTU4iTVAiZV1yjyAAAChNTiJNUiJlXXKQIAAAKE1SIk1TImVdcpEgAAAoTVIiTVQiZV1ykiAAAChNUiJNVSJlXXKTIAAAKE1VIk1WImVdcpQgAAAoTVUiTVciZV1ylSAAAChNVSJNWCJlXXKWIAAAKE1YIk1ZImVdcpcgAAAoTVgiTWAiZV1ymCAAAChNWiJNYCJlXXKZIAAAKE1aIk1bImVdcpogAAAoTVoiTVwiZV1ymyAAAChNXSJNXyJlXXKcIAAAKE1dIk1gImVdcp0gAAAoTV0iTV4iZV1yniAAAChNQyJNSSJlXXKfIAAAKE1hIk1jImVdcqAgAAAoTWEiTWIiZV1yoSAAAChNYyJNZCJlXXKiIAAAKE1jIk1mImVdcqMgAAAoTWMiTWUiZV1ypCAAAChNZSJNaSJlXXKlIAAAKE1mIk1nImVdcqYgAAAoTWYiTWgiZV1ypyAAAChNZiJNaiJlXXKoIAAAKE1qIk1rImVdcqkgAAAoTWoiTWwiZV1yqiAAAChNaiJNcCJlXXKrIAAAKE1sIk1tImVdcqwgAAAoTWwiTW4iZV1yrSAAAChNbCJNbyJlXXKuIAAAKE1wIk1xImVdcq8gAAAoTXAiTXIiZV1ysCAAAChNcCJNcyJlXXKxIAAAKE1NIk1hImVdcrIgAAAoTXQiTXUiZV1ysyAAAChNdCJNdiJlXXK0IAAAKE12Ik13ImVdcrUgAAAoTXYiTXkiZV1ytiAAAChNdiJNeCJlXXK3IAAAKE14Ik18ImVdcrggAAAoTXkiTXoiZV1yuSAAAChNeSJNeyJlXXK6IAAAKE15Ik19ImVdcrsgAAAoTX0iTX4iZV1yvCAAAChNZSJNdCJlXXK9IAAAKE1/Ik2BImVdcr4gAAAoTX8iTYAiZV1yvyAAAChNgSJNgiJlXXLAIAAAKE2BIk2EImVdcsEgAAAoTYEiTYMiZV1ywiAAAChNgyJNhyJlXXLDIAAAKE2EIk2FImVdcsQgAAAoTYQiTYYiZV1yxSAAAChNhCJNiCJlXXLGIAAAKE2IIk2JImVdcscgAAAoTYgiTYoiZV1yyCAAAChNiCJNiyJlXXLJIAAAKE2LIk2MImVdcsogAAAoTYsiTY0iZV1yyyAAAChNiyJNjiJlXXLMIAAAKE2OIk2PImVdcs0gAAAoTY4iTZAiZV1yziAAAChNjiJNkSJlXXLPIAAAKE2RIk2SImVdctAgAAAoTZEiTZMiZV1y0SAAAChNkSJNlCJlXXLSIAAAKE14Ik1/ImVdctMgAAAoTZUiTaAiZV1y1CAAAChNlSJNliJlXXLVIAAAKE2WIk2ZImVdctYgAAAoTZYiTZciZV1y1yAAAChNliJNmCJlXXLYIAAAKE2YIk2cImVdctkgAAAoTZkiTZ0iZV1y2iAAAChNmSJNmiJlXXLbIAAAKE2ZIk2bImVdctwgAAAoTZ0iTaAiZV1y3SAAAChNnSJNniJlXXLeIAAAKE2dIk2fImVdct8gAAAoTaAiTaEiZV1y4CAAAChNoCJNoiJlXXLhIAAAKE2DIk2VImVdcuIgAAAoTaMiTaQiZV1y4yAAAChNoyJNpSJlXXLkIAAAKE2lIk2mImVdcuUgAAAoTaUiTagiZV1y5iAAAChNpSJNpyJlXXLnIAAAKE2nIk2qImVdcuggAAAoTagiTakiZV1y6SAAAChNqCJNriJlXXLqIAAAKE2oIk2rImVdcusgAAAoTasiTawiZV1y7CAAAChNqyJNrSJlXXLtIAAAKE2rIk2yImVdcu4gAAAoTa4iTa8iZV1y7yAAAChNriJNsCJlXXLwIAAAKE2uIk2xImVdcvEgAAAoTbIiTbMiZV1y8iAAAChNsiJNtCJlXXLzIAAAKE2yIk21ImVdcvQgAAAoTZgiTaMiZV1y9SAAAChNtiJNtyJlXXL2IAAAKE22Ik24ImVdcvcgAAAoTbgiTbkiZV1y+CAAAChNuCJNuyJlXXL5IAAAKE24Ik26ImVdcvogAAAoTboiTb4iZV1y+yAAAChNuyJNvCJlXXL8IAAAKE27Ik29ImVdcv0gAAAoTbsiTb8iZV1y/iAAAChNvyJNwCJlXXL/IAAAKE2/Ik3BImVdcgAhAAAoTb8iTcIiZV1yASEAAChNwiJNwyJlXXICIQAAKE3CIk3EImVdcgMhAAAoTaciTbYiZV1yBCEAAChNxSJNxiJlXXIFIQAAKE3FIk3HImVdcgYhAAAoTcciTcgiZV1yByEAAChNxyJNyiJlXXIIIQAAKE3HIk3JImVdcgkhAAAoTckiTcwiZV1yCiEAAChNyiJNyyJlXXILIQAAKE3KIk3NImVdcgwhAAAoTcoiTdEiZV1yDSEAAChNzSJNziJlXXIOIQAAKE3NIk3PImVdcg8hAAAoTc0iTdAiZV1yECEAAChN0SJN0iJlXXIRIQAAKE3RIk3TImVdchIhAAAoTdEiTdQiZV1yEyEAAChNuiJNxSJlXXIUIQAAKE3VIk3WImVdchUhAAAoTdUiTdciZV1yFiEAAChN1yJN2CJlXXIXIQAAKE3XIk3ZImVdchghAAAoTdciTdoiZV1yGSEAAChN2iJN2yJlXXIaIQAAKE3JIk3VImVdchshAAAoTdwiTd0iZV1yHCEAAChN3CJN3iJlXXIdIQAAKE3eIk3fImVdch4hAAAoTd4iTeEiZV1yHyEAAChN3iJN4CJlXXIgIQAAKE3gIk3kImVdciEhAAAoTeEiTeIiZV1yIiEAAChN4SJN4yJlXXIjIQAAKE3hIk3lImVdciQhAAAoTeUiTeYiZV1yJSEAAChN5SJN6CJlXXImIQAAKE3mIk3nImVdcichAAAoTeYiTeoiZV1yKCEAAChN6CJN7CJlXXIpIQAAKE3oIk3pImVdciohAAAoTeoiTesiZV1yKyEAAChN6iJN7iJlXXIsIQAAKE3sIk3uImVdci0hAAAoTewiTe0iZV1yLiEAAChN7iJN7yJlXXIvIQAAKE3aIk3cImVdcjAhAAAoTfAiTfEiZV1yMSEAAChN8CJN8iJlXXIyIQAAKE3yIk3zImVdcjMhAAAoTfIiTfUiZV1yNCEAAChN8iJN9CJlXXI1IQAAKE30Ik34ImVdcjYhAAAoTfUiTfYiZV1yNyEAAChN9SJN9yJlXXI4IQAAKE31Ik35ImVdcjkhAAAoTfkiTfoiZV1yOiEAAChN+SJN+yJlXXI7IQAAKE3gIk3wImVdcjwhAAAoTfwiTf0iZV1yPSEAAChN/CJN/iJlXXI+IQAAKE3+Ik3/ImVdcj8hAAAoTf4iTQEjZV1yQCEAAChN/iJNACNlXXJBIQAAKE0AI00EI2VdckIhAAAoTQEjTQIjZV1yQyEAAChNASNNAyNlXXJEIQAAKE0BI00FI2VdckUhAAAoTQUjTQYjZV1yRiEAAChNBSNNCCNlXXJHIQAAKE0GI00HI2VdckghAAAoTQYjTQojZV1ySSEAAChNCCNNDCNlXXJKIQAAKE0II00JI2VdckshAAAoTQojTQsjZV1yTCEAAChNCiNNDiNlXXJNIQAAKE0MI00OI2Vdck4hAAAoTQwjTQ0jZV1yTyEAAChNDiNNDyNlXXJQIQAAKE30Ik38ImVdclEhAAAoTRAjTREjZV1yUiEAAChNECNNEiNlXXJTIQAAKE0SI00TI2VdclQhAAAoTRIjTRQjZV1yVSEAAChNEiNNFSNlXXJWIQAAKE0VI00WI2VdclchAAAoTQAjTRAjZV1yWCEAAChNFyNNGCNlXXJZIQAAKE0XI00ZI2VdclohAAAoTRkjTRojZV1yWyEAAChNGSNNHCNlXXJcIQAAKE0ZI00bI2Vdcl0hAAAoTRsjTR8jZV1yXiEAAChNHCNNHSNlXXJfIQAAKE0cI00eI2VdcmAhAAAoTRwjTSAjZV1yYSEAAChNICNNISNlXXJiIQAAKE0gI00iI2VdcmMhAAAoTRUjTRcjZV1yZCEAAChNIyNNJSNlXXJlIQAAKE0jI00kI2VdcmYhAAAoTSUjTSYjZV1yZyEAAChNJSNNKCNlXXJoIQAAKE0lI00nI2VdcmkhAAAoTScjTSwjZV1yaiEAAChNKCNNKSNlXXJrIQAAKE0oI00qI2VdcmwhAAAoTSgjTSsjZV1ybSEAAChNGyNNIyNlXXJuIQAAKE0tI00vI2Vdcm8hAAAoTS0jTS4jZV1ycCEAAChNLyNNMCNlXXJxIQAAKE0vI00yI2VdcnIhAAAoTS8jTTEjZV1ycyEAAChNMSNNNiNlXXJ0IQAAKE0yI00zI2VdcnUhAAAoTTIjTTQjZV1ydiEAAChNMiNNNSNlXXJ3IQAAKE0nI00tI2VdcnghAAAoTTcjTTgjZV1yeSEAAChNNyNNOSNlXXJ6IQAAKE05I006I2VdcnshAAAoTTkjTTwjZV1yfCEAAChNOSNNOyNlXXJ9IQAAKE07I00/I2Vdcn4hAAAoTTsjTUIjZV1yfyEAAChNPCNNPiNlXXKAIQAAKE08I009I2VdcoEhAAAoTTwjTUAjZV1ygiEAAChNQCNNQSNlXXKDIQAAKE0xI003I2VlVQVsYWJlbHKEIQAATXkhWAAAAAB9h1UIaGFsZmJvbmRyhSEAAE15IYh9h1UGcmFkaXVzcoYhAABNeSFHP8mZmaAAAAB9h1ULbGFiZWxPZmZzZXRyhyEAAE15IU59h1UIZHJhd01vZGVyiCEAAE15IUsBfYdVCG9wdGlvbmFscokhAAB9VQdkaXNwbGF5coohAABNeSFLAn2HdS4='))
[truncated: 448,802 more chars]
